# Supplementary material for: BIGapp: A user‐friendly genomic tool kit identified quantitative trait loci for creeping rootedness in alfalfa (Medicago sativa L.)
Source: Plant Genome. 2025 Jul 10;18(3):e70067. doi: 10.1002/tpg2.70067 (PMC12245737; doi:10.1002/tpg2.70067)
Supplement: Supplementary file 2 — Supplemental File 1: Raw phenotypic and BLUE data for the alfalfa samples. [file TPG2-18-e70067-s001.zip]

Archive with 2 entries (2 files):
- SF1_Alfalfa_Phenotype_Data.xlsx
- __MACOSX/._SF1_Alfalfa_Phenotype_Data.xlsx
