# Supplementary material for: BIGapp: A user‐friendly genomic tool kit identified quantitative trait loci for creeping rootedness in alfalfa (Medicago sativa L.)
Source: Plant Genome. 2025 Jul 10;18(3):e70067. doi: 10.1002/tpg2.70067 (PMC12245737; doi:10.1002/tpg2.70067)
Supplement: Supplementary file 2 — Supplemental File 1: Raw phenotypic and BLUE data for the alfalfa samples. [file TPG2-18-e70067-s001.zip › SF1_Alfalfa_Phenotype_Data.xlsx]

## Sheet: Spread Data
Entry	Plot	Row	Plant	Parent	Cross	Sample ID	Ent #	Rep	spread 0-10 (5-13-22)	spread 0-10 (5-17-23)	Type
BB14-8b	201	1	22	3-13	blue	1_22-Cross BB14-8b	14	2	5	5	Progeny
BB14-8b	201	1	27	3-13	blue	1_27-Cross BB14-8b	14	2	2	.	Progeny
BB14-8b	201	1	28	3-13	blue	1_28-Cross BB14-8b	14	2	5	7	Progeny
BB14-8b	201	1	29	3-13	blue	1_29-Cross BB14-8b	14	2	5	6	Progeny
BB14-8b	317	14	11	3-13	blue	14_11-Cross BB14-8b	14	3	.	.	Progeny
BB14-8b	317	14	13	3-13	blue	14_13-Cross BB14-8b	14	3	4	1	Progeny
BB14-8b	317	14	14	3-13	blue	14_14-Cross BB14-8b	14	3	5	5	Progeny
BB14-8b	317	14	16	3-13	blue	14_16-Cross BB14-8b	14	3	2	.	Progeny
BB14-8b	317	14	17	3-13	blue	14_17-Cross BB14-8b	14	3	3	0	Progeny
BB14-8b	317	14	18	3-13	blue	14_18-Cross BB14-8b	14	3	5	4	Progeny
BB14-8b	317	14	19	3-13	blue	14_19-Cross BB14-8b	14	3	5	5	Progeny
BB14-8b	317	14	20	3-13	blue	14_20-Cross BB14-8b	14	3	1	3	Progeny
BB14-8b	417	14	31	3-13	blue	14_31-Cross BB14-8b	14	4	2	.	Progeny
BB14-8b	417	14	32	3-13	blue	14_32-Cross BB14-8b	14	4	.	6	Progeny
BB14-8b	417	14	33	3-13	blue	14_33-Cross BB14-8b	14	4	5	8	Progeny
BB14-8b	417	14	34	3-13	blue	14_34-Cross BB14-8b	14	4	5	6	Progeny
BB14-8b	417	14	36	3-13	blue	14_36-Cross BB14-8b	14	4	2	.	Progeny
BB14-8b	417	14	37	3-13	blue	14_37-Cross BB14-8b	14	4	4	4	Progeny
BB14-8b	417	14	38	3-13	blue	14_38-Cross BB14-8b	14	4	.	.	Progeny
BB14-7p	306	16	1	CT3-08	blue	16_1-Cross BB14-7p	13	3	2	.	Progeny
BB14-7p	306	16	10	CT3-08	blue	16_10-Cross BB14-7p	13	3	6	.	Progeny
BB14-7p	306	16	2	CT3-08	blue	16_2-Cross BB14-7p	13	3	1	0	Progeny
BB14-7p	306	16	3	CT3-08	blue	16_3-Cross BB14-7p	13	3	2	6	Progeny
BB14-7p	415	16	31	CT3-08	blue	16_31-Cross BB14-7p	13	4	4	2	Progeny
BB14-7p	415	16	34	CT3-08	blue	16_34-Cross BB14-7p	13	4	3	.	Progeny
BB14-7p	415	16	35	CT3-08	blue	16_35-Cross BB14-7p	13	4	1	.	Progeny
BB14-7p	415	16	36	CT3-08	blue	16_36-Cross BB14-7p	13	4	1	5	Progeny
BB14-7p	415	16	37	CT3-08	blue	16_37-Cross BB14-7p	13	4	1	.	Progeny
BB14-7p	415	16	39	CT3-08	blue	16_39-Cross BB14-7p	13	4	3	5	Progeny
BB14-7p	306	16	4	CT3-08	blue	16_4-Cross BB14-7p	13	3	4	6	Progeny
BB14-7p	415	16	40	CT3-08	blue	16_40-Cross BB14-7p	13	4	1	.	Progeny
BB14-7p	306	16	5	CT3-08	blue	16_5-Cross BB14-7p	13	3	1	3	Progeny
BB14-7p	306	16	7	CT3-08	blue	16_7-Cross BB14-7p	13	3	4	5	Progeny
BB14-7p	306	16	8	CT3-08	blue	16_8-Cross BB14-7p	13	3	2	2	Progeny
BB14-7p	204	4	21	CT3-08	blue	4_21-Cross BB14-7p	13	2	4	6	Progeny
BB14-7p	204	4	22	CT3-08	blue	4_22-Cross BB14-7p	13	2	5	6	Progeny
BB14-7p	204	4	23	CT3-08	blue	4_23-Cross BB14-7p	13	2	4	8	Progeny
BB14-7p	204	4	24	CT3-08	blue	4_24-Cross BB14-7p	13	2	4	4	Progeny
BB14-7p	204	4	25	CT3-08	blue	4_25-Cross BB14-7p	13	2	5	8	Progeny
BB14-7p	204	4	26	CT3-08	blue	4_26-Cross BB14-7p	13	2	5	8	Progeny
BB14-7p	204	4	27	CT3-08	blue	4_27-Cross BB14-7p	13	2	3	5	Progeny
BB14-7p	204	4	28	CT3-08	blue	4_28-Cross BB14-7p	13	2	6	7	Progeny
BB14-7p	204	4	29	CT3-08	blue	4_29-Cross BB14-7p	13	2	2	4	Progeny
BB14-7p	204	4	30	CT3-08	blue	4_30-Cross BB14-7p	13	2	5	9	Progeny
BB14-8b	114	7	11	3-13	blue	7_11-Cross BB14-8b	14	1	2	.	Progeny
BB14-8b	114	7	12	3-13	blue	7_12-Cross BB14-8b	14	1	4	7	Progeny
BB14-8b	114	7	13	3-13	blue	7_13-Cross BB14-8b	14	1	4	6	Progeny
BB14-8b	114	7	14	3-13	blue	7_14-Cross BB14-8b	14	1	2	6	Progeny
BB14-8b	114	7	17	3-13	blue	7_17-Cross BB14-8b	14	1	3	6	Progeny
BB14-8b	114	7	18	3-13	blue	7_18-Cross BB14-8b	14	1	4	7	Progeny
BB14-7p	113	8	11	CT3-08	blue	8_11-Cross BB14-7p	13	1	4	9	Progeny
BB14-7p	113	8	12	CT3-08	blue	8_12-Cross BB14-7p	13	1	3	.	Progeny
BB14-7p	113	8	13	CT3-08	blue	8_13-Cross BB14-7p	13	1	3	7	Progeny
BB14-7p	113	8	14	CT3-08	blue	8_14-Cross BB14-7p	13	1	4	.	Progeny
BB14-7p	113	8	15	CT3-08	blue	8_15-Cross BB14-7p	13	1	3	5	Progeny
BB14-7p	113	8	16	CT3-08	blue	8_16-Cross BB14-7p	13	1	4	6	Progeny
BB14-7p	113	8	17	CT3-08	blue	8_17-Cross BB14-7p	13	1	4	6	Progeny
BB14-7p	113	8	18	CT3-08	blue	8_18-Cross BB14-7p	13	1	2	5	Progeny
BB14-7p	113	8	19	CT3-08	blue	8_19-Cross BB14-7p	13	1	.	.	Progeny
BB14-7p	113	8	20	CT3-08	blue	8_20-Cross BB14-7p	13	1	6	8	Progeny
BB14-8b	114	7	15	3-13	blue	na	na	na	.	.	.
BB14-8b	114	7	16	3-13	blue	na	na	na	.	.	.
BB14-8b	114	7	19	3-13	blue	na	na	na	.	0	.
BB14-8b	114	7	20	3-13	blue	na	na	na	6	8	.
BB14-8b	201	1	30	3-13	blue	na	na	na	.	.	.
BB14-8b	201	1	21	3-13	blue	na	na	na	.	.	.
BB14-8b	201	1	23	3-13	blue	na	na	na	.	.	.
BB14-8b	201	1	24	3-13	blue	na	na	na	.	.	.
BB14-8b	201	1	25	3-13	blue	na	na	na	.	.	.
BB14-8b	201	1	26	3-13	blue	na	na	na	.	.	.
BB14-7p	306	16	6	CT3-08	blue	na	na	na	.	4	.
BB14-7p	306	16	9	CT3-08	blue	na	na	na	.	.	.
BB14-8b	317	14	12	3-13	blue	na	na	na	.	.	.
BB14-8b	317	14	15	3-13	blue	na	na	na	.	.	.
BB14-7p	415	16	32	CT3-08	blue	na	na	na	.	.	.
BB14-7p	415	16	33	CT3-08	blue	na	na	na	.	.	.
BB14-7p	415	16	38	CT3-08	blue	na	na	na	.	.	.
BB14-8b	417	14	35	3-13	blue	na	na	na	.	.	.
BB14-8b	417	14	39	3-13	blue	na	na	na	.	.	.
BB14-8b	417	14	40	3-13	blue	na	na	na	.	.	.
BB14-1-a	401	11	21	3-13a	green	11_21-Cross BB14-1-a	5	4	9	10	Progeny
BB14-1-a	401	11	22	3-13a	green	11_22-Cross BB14-1-a	5	4	.	9	Progeny
BB14-1-a	401	11	23	3-13a	green	11_23-Cross BB14-1-a	5	4	7	8	Progeny
BB14-1-a	401	11	24	3-13a	green	11_24-Cross BB14-1-a	5	4	8	10	Progeny
BB14-1-a	401	11	25	3-13a	green	11_25-Cross BB14-1-a	5	4	8	10	Progeny
BB14-1-a	401	11	27	3-13a	green	11_27-Cross BB14-1-a	5	4	7	9	Progeny
BB14-1-a	401	11	29	3-13a	green	11_29-Cross BB14-1-a	5	4	.	8	Progeny
BB14-1-a	401	11	30	3-13a	green	11_30-Cross BB14-1-a	5	4	8	10	Progeny
BB14-1-a	302	12	1	3-13a	green	12_1-Cross BB14-1-a	5	3	2	5	Progeny
BB14-1-a	302	12	10	3-13a	green	12_10-Cross BB14-1-a	5	3	5	9	Progeny
BB14-1-a	302	12	2	3-13a	green	12_2-Cross BB14-1-a	5	3	8	9	Progeny
BB14-2-a	402	12	21	15-7a	green	12_21-Cross BB14-2-a	7	4	8	8	Progeny
BB14-2-a	402	12	22	15-7a	green	12_22-Cross BB14-2-a	7	4	8	9	Progeny
BB14-2-a	402	12	23	15-7a	green	12_23-Cross BB14-2-a	7	4	2	8	Progeny
BB14-2-a	402	12	24	15-7a	green	12_24-Cross BB14-2-a	7	4	4	9	Progeny
BB14-2-a	402	12	25	15-7a	green	12_25-Cross BB14-2-a	7	4	9	10	Progeny
BB14-2-a	402	12	27	15-7a	green	12_27-Cross BB14-2-a	7	4	8	10	Progeny
BB14-2-a	402	12	28	15-7a	green	12_28-Cross BB14-2-a	7	4	3	9	Progeny
BB14-2-a	402	12	29	15-7a	green	12_29-Cross BB14-2-a	7	4	6	8	Progeny
BB14-1-a	302	12	3	3-13a	green	12_3-Cross BB14-1-a	5	3	8	9	Progeny
BB14-2-a	402	12	30	15-7a	green	12_30-Cross BB14-2-a	7	4	9	10	Progeny
BB14-1-a	302	12	4	3-13a	green	12_4-Cross BB14-1-a	5	3	5	8	Progeny
BB14-1-a	302	12	5	3-13a	green	12_5-Cross BB14-1-a	5	3	8	8	Progeny
BB14-1-a	302	12	6	3-13a	green	12_6-Cross BB14-1-a	5	3	6	8	Progeny
BB14-1-a	302	12	7	3-13a	green	12_7-Cross BB14-1-a	5	3	5	8	Progeny
BB14-1-a	302	12	8	3-13a	green	12_8-Cross BB14-1-a	5	3	.	3	Progeny
BB14-1-a	302	12	9	3-13a	green	12_9-Cross BB14-1-a	5	3	6	9	Progeny
BB14-2-b	405	15	21	15-7b	green	15_21-Cross BB14-2-b	8	4	8	9	Progeny
BB14-2-b	405	15	22	15-7b	green	15_22-Cross BB14-2-b	8	4	8	8	Progeny
BB14-2-b	405	15	23	15-7b	green	15_23-Cross BB14-2-b	8	4	8	9	Progeny
BB14-2-b	405	15	24	15-7b	green	15_24-Cross BB14-2-b	8	4	8	9	Progeny
BB14-2-b	405	15	25	15-7b	green	15_25-Cross BB14-2-b	8	4	8	8	Progeny
BB14-2-b	405	15	27	15-7b	green	15_27-Cross BB14-2-b	8	4	9	10	Progeny
BB14-2-b	405	15	28	15-7b	green	15_28-Cross BB14-2-b	8	4	8	9	Progeny
BB14-2-b	405	15	29	15-7b	green	15_29-Cross BB14-2-b	8	4	4	9	Progeny
BB14-2-b	405	15	30	15-7b	green	15_30-Cross BB14-2-b	8	4	2	5	Progeny
BB14-2-a	307	17	1	15-7a	green	17_1-Cross BB14-2-a	7	3	10	10	Progeny
BB14-2-a	307	17	10	15-7a	green	17_10-Cross BB14-2-a	7	3	9	10	Progeny
BB14-2-b	314	17	11	15-7b	green	17_11-Cross BB14-2-b	8	3	8	8	Progeny
BB14-2-b	314	17	12	15-7b	green	17_12-Cross BB14-2-b	8	3	9	9	Progeny
BB14-2-b	314	17	13	15-7b	green	17_13-Cross BB14-2-b	8	3	8	9	Progeny
BB14-2-b	314	17	14	15-7b	green	17_14-Cross BB14-2-b	8	3	9	10	Progeny
BB14-2-b	314	17	15	15-7b	green	17_15-Cross BB14-2-b	8	3	4	5	Progeny
BB14-2-b	314	17	16	15-7b	green	17_16-Cross BB14-2-b	8	3	9	10	Progeny
BB14-2-b	314	17	17	15-7b	green	17_17-Cross BB14-2-b	8	3	6	.	Progeny
BB14-2-b	314	17	19	15-7b	green	17_19-Cross BB14-2-b	8	3	7	10	Progeny
BB14-2-b	314	17	20	15-7b	green	17_20-Cross BB14-2-b	8	3	7	9	Progeny
BB14-2-a	307	17	3	15-7a	green	17_3-Cross BB14-2-a	7	3	7	8	Progeny
BB14-1-b	414	17	31	3-13b	green	17_31-Cross BB14-1-b	6	4	8	9	Progeny
BB14-1-b	414	17	34	3-13b	green	17_34-Cross BB14-1-b	6	4	.	.	Progeny
BB14-1-b	414	17	35	3-13b	green	17_35-Cross BB14-1-b	6	4	10	10	Progeny
BB14-1-b	414	17	36	3-13b	green	17_36-Cross BB14-1-b	6	4	9	9	Progeny
BB14-1-b	414	17	38	3-13b	green	17_38-Cross BB14-1-b	6	4	.	.	Progeny
BB14-2-a	307	17	4	15-7a	green	17_4-Cross BB14-2-a	7	3	8	9	Progeny
BB14-1-b	414	17	40	3-13b	green	17_40-Cross BB14-1-b	6	4	.	.	Progeny
BB14-2-a	307	17	5	15-7a	green	17_5-Cross BB14-2-a	7	3	8	9	Progeny
BB14-2-a	307	17	6	15-7a	green	17_6-Cross BB14-2-a	7	3	8	9	Progeny
BB14-2-a	307	17	7	15-7a	green	17_7-Cross BB14-2-a	7	3	7	9	Progeny
BB14-2-a	307	17	8	15-7a	green	17_8-Cross BB14-2-a	7	3	7	8	Progeny
BB14-2-a	307	17	9	15-7a	green	17_9-Cross BB14-2-a	7	3	2	6	Progeny
BB14-2-a	219	2	32	15-7a	green	2_32-Cross BB14-2-a	7	2	6	8	Progeny
BB14-2-a	219	2	33	15-7a	green	2_33-Cross BB14-2-a	7	2	6	8	Progeny
BB14-2-a	219	2	34	15-7a	green	2_34-Cross BB14-2-a	7	2	3	6	Progeny
BB14-2-a	219	2	35	15-7a	green	2_35-Cross BB14-2-a	7	2	7	9	Progeny
BB14-2-a	219	2	37	15-7a	green	2_37-Cross BB14-2-a	7	2	3	8	Progeny
BB14-2-a	219	2	38	15-7a	green	2_38-Cross BB14-2-a	7	2	9	10	Progeny
BB14-2-a	219	2	39	15-7a	green	2_39-Cross BB14-2-a	7	2	10	10	Progeny
BB14-2-a	219	2	40	15-7a	green	2_40-Cross BB14-2-a	7	2	4	9	Progeny
BB14-1-b	310	20	1	3-13b	green	20_1-Cross BB14-1-b	6	3	9	10	Progeny
BB14-1-b	310	20	10	3-13b	green	20_10-Cross BB14-1-b	6	3	10	10	Progeny
BB14-1-b	310	20	2	3-13b	green	20_2-Cross BB14-1-b	6	3	.	.	Progeny
BB14-1-b	310	20	3	3-13b	green	20_3-Cross BB14-1-b	6	3	.	5	Progeny
BB14-1-b	310	20	4	3-13b	green	20_4-Cross BB14-1-b	6	3	9	10	Progeny
BB14-1-b	310	20	5	3-13b	green	20_5-Cross BB14-1-b	6	3	4	10	Progeny
BB14-1-b	310	20	6	3-13b	green	20_6-Cross BB14-1-b	6	3	4	8	Progeny
BB14-1-b	310	20	7	3-13b	green	20_7-Cross BB14-1-b	6	3	4	7	Progeny
BB14-1-b	310	20	8	3-13b	green	20_8-Cross BB14-1-b	6	3	5	7	Progeny
BB14-1-b	310	20	9	3-13b	green	20_9-Cross BB14-1-b	6	3	0	.	Progeny
BB14-1-b	203	3	21	3-13b	green	3_21-Cross BB14-1-b	6	2	3	4	Progeny
BB14-1-b	203	3	22	3-13b	green	3_22-Cross BB14-1-b	6	2	8	7	Progeny
BB14-1-b	203	3	23	3-13b	green	3_23-Cross BB14-1-b	6	2	2	3	Progeny
BB14-1-b	203	3	24	3-13b	green	3_24-Cross BB14-1-b	6	2	10	10	Progeny
BB14-1-b	203	3	25	3-13b	green	3_25-Cross BB14-1-b	6	2	5	8	Progeny
BB14-1-b	203	3	26	3-13b	green	3_26-Cross BB14-1-b	6	2	9	10	Progeny
BB14-1-b	203	3	28	3-13b	green	3_28-Cross BB14-1-b	6	2	8	9	Progeny
BB14-1-b	203	3	29	3-13b	green	3_29-Cross BB14-1-b	6	2	6	8	Progeny
BB14-1-b	203	3	30	3-13b	green	3_30-Cross BB14-1-b	6	2	2	5	Progeny
BB14-1-a	105	5	1	3-13a	green	5_1-Cross BB14-1-a	5	1	.	.	Progeny
BB14-1-a	105	5	2	3-13a	green	5_2-Cross BB14-1-a	5	1	9	10	Progeny
BB14-1-a	105	5	3	3-13a	green	5_3-Cross BB14-1-a	5	1	5	8	Progeny
BB14-1-a	216	5	31	3-13a	green	5_31-Cross BB14-1-a	5	2	2	.	Progeny
BB14-1-a	216	5	32	3-13a	green	5_32-Cross BB14-1-a	5	2	6	9	Progeny
BB14-1-a	216	5	33	3-13a	green	5_33-Cross BB14-1-a	5	2	8	9	Progeny
BB14-1-a	216	5	35	3-13a	green	5_35-Cross BB14-1-a	5	2	9	10	Progeny
BB14-1-a	216	5	36	3-13a	green	5_36-Cross BB14-1-a	5	2	4	7	Progeny
BB14-1-a	216	5	38	3-13a	green	5_38-Cross BB14-1-a	5	2	3	6	Progeny
BB14-1-a	216	5	39	3-13a	green	5_39-Cross BB14-1-a	5	2	9	10	Progeny
BB14-1-a	105	5	4	3-13a	green	5_4-Cross BB14-1-a	5	1	4	6	Progeny
BB14-1-a	216	5	40	3-13a	green	5_40-Cross BB14-1-a	5	2	4	5	Progeny
BB14-1-a	105	5	5	3-13a	green	5_5-Cross BB14-1-a	5	1	6	8	Progeny
BB14-1-a	105	5	6	3-13a	green	5_6-Cross BB14-1-a	5	1	6	10	Progeny
BB14-1-a	105	5	7	3-13a	green	5_7-Cross BB14-1-a	5	1	6	10	Progeny
BB14-1-a	105	5	8	3-13a	green	5_8-Cross BB14-1-a	5	1	6	9	Progeny
BB14-1-a	105	5	9	3-13a	green	5_9-Cross BB14-1-a	5	1	4	6	Progeny
BB14-1-b	106	6	1	3-13b	green	6_1-Cross BB14-1-b	6	1	8	9	Progeny
BB14-1-b	106	6	10	3-13b	green	6_10-Cross BB14-1-b	6	1	4	6	Progeny
BB14-1-b	106	6	2	3-13b	green	6_2-Cross BB14-1-b	6	1	7	10	Progeny
BB14-1-b	106	6	3	3-13b	green	6_3-Cross BB14-1-b	6	1	7	.	Progeny
BB14-1-b	106	6	4	3-13b	green	6_4-Cross BB14-1-b	6	1	5	9	Progeny
BB14-1-b	106	6	5	3-13b	green	6_5-Cross BB14-1-b	6	1	8	8	Progeny
BB14-1-b	106	6	6	3-13b	green	6_6-Cross BB14-1-b	6	1	8	9	Progeny
BB14-1-b	106	6	7	3-13b	green	6_7-Cross BB14-1-b	6	1	4	9	Progeny
BB14-1-b	106	6	8	3-13b	green	6_8-Cross BB14-1-b	6	1	.	.	Progeny
BB14-2-a	107	7	1	15-7a	green	7_1-Cross BB14-2-a	7	1	2	7	Progeny
BB14-2-a	107	7	10	15-7a	green	7_10-Cross BB14-2-a	7	1	8	10	Progeny
BB14-2-a	107	7	2	15-7a	green	7_2-Cross BB14-2-a	7	1	7	9	Progeny
BB14-2-a	107	7	3	15-7a	green	7_3-Cross BB14-2-a	7	1	6	8	Progeny
BB14-2-a	107	7	4	15-7a	green	7_4-Cross BB14-2-a	7	1	6	9	Progeny
BB14-2-a	107	7	5	15-7a	green	7_5-Cross BB14-2-a	7	1	7	9	Progeny
BB14-2-a	107	7	6	15-7a	green	7_6-Cross BB14-2-a	7	1	6	9	Progeny
BB14-2-a	107	7	7	15-7a	green	7_7-Cross BB14-2-a	7	1	9	10	Progeny
BB14-2-a	107	7	9	15-7a	green	7_9-Cross BB14-2-a	7	1	6	9	Progeny
BB14-2-b	108	8	1	15-7b	green	8_1-Cross BB14-2-b	8	1	5	4	Progeny
BB14-2-b	108	8	10	15-7b	green	8_10-Cross BB14-2-b	8	1	2	4	Progeny
BB14-2-b	108	8	2	15-7b	green	8_2-Cross BB14-2-b	8	1	1	9	Progeny
BB14-2-b	108	8	3	15-7b	green	8_3-Cross BB14-2-b	8	1	6	8	Progeny
BB14-2-b	213	8	31	15-7b	green	8_31-Cross BB14-2-b	8	2	9	9	Progeny
BB14-2-b	213	8	32	15-7b	green	8_32-Cross BB14-2-b	8	2	9	9	Progeny
BB14-2-b	213	8	33	15-7b	green	8_33-Cross BB14-2-b	8	2	7	8	Progeny
BB14-2-b	213	8	34	15-7b	green	8_34-Cross BB14-2-b	8	2	8	9	Progeny
BB14-2-b	213	8	35	15-7b	green	8_35-Cross BB14-2-b	8	2	8	8	Progeny
BB14-2-b	213	8	36	15-7b	green	8_36-Cross BB14-2-b	8	2	9	10	Progeny
BB14-2-b	213	8	37	15-7b	green	8_37-Cross BB14-2-b	8	2	9	10	Progeny
BB14-2-b	213	8	38	15-7b	green	8_38-Cross BB14-2-b	8	2	6	8	Progeny
BB14-2-b	213	8	39	15-7b	green	8_39-Cross BB14-2-b	8	2	7	10	Progeny
BB14-2-b	108	8	4	15-7b	green	8_4-Cross BB14-2-b	8	1	7	9	Progeny
BB14-2-b	213	8	40	15-7b	green	8_40-Cross BB14-2-b	8	2	5	7	Progeny
BB14-2-b	108	8	5	15-7b	green	8_5-Cross BB14-2-b	8	1	.	.	Progeny
BB14-2-b	108	8	6	15-7b	green	8_6-Cross BB14-2-b	8	1	5	8	Progeny
BB14-2-b	108	8	8	15-7b	green	8_8-Cross BB14-2-b	8	1	.	4	Progeny
BB14-2-b	108	8	9	15-7b	green	8_9-Cross BB14-2-b	8	1	3	5	Progeny
BB14-1-a	105	5	10	3-13a	green	na	na	na	.	.	.
BB14-1-b	106	6	9	3-13b	green	na	na	na	3	2	.
BB14-2-a	107	7	8	15-7a	green	na	na	na	.	.	.
BB14-2-b	108	8	7	15-7b	green	na	na	na	.	5	.
BB14-1-b	203	3	27	3-13b	green	na	na	na	.	.	.
BB14-1-a	216	5	34	3-13a	green	na	na	na	.	.	.
BB14-1-a	216	5	37	3-13a	green	na	na	na	.	.	.
BB14-2-a	219	2	31	15-7a	green	na	na	na	.	.	.
BB14-2-a	219	2	36	15-7a	green	na	na	na	.	.	.
BB14-2-a	307	17	2	15-7a	green	na	na	na	.	.	.
BB14-2-b	314	17	18	15-7b	green	na	na	na	.	.	.
BB14-1-a	401	11	26	3-13a	green	na	na	na	.	.	.
BB14-1-a	401	11	28	3-13a	green	na	na	na	.	.	.
BB14-2-a	402	12	26	15-7a	green	na	na	na	.	.	.
BB14-2-b	405	15	26	15-7b	green	na	na	na	.	1	.
BB14-1-b	414	17	32	3-13b	green	na	na	na	.	.	.
BB14-1-b	414	17	33	3-13b	green	na	na	na	.	.	.
BB14-1-b	414	17	37	3-13b	green	na	na	na	.	.	.
BB14-1-b	414	17	39	3-13b	green	na	na	na	.	6	.
CT3-08	101	1	1	na	na	1_1-Parent CT3-08	1	1	0	0	CT3-08
CT3-08	101	1	2	na	na	1_2-Parent CT3-08	1	1	0	0	CT3-08
CT3-08	101	1	4	na	na	1_4-Parent CT3-08	1	1	0	0	CT3-08
CT3-08	101	1	5	na	na	1_5-Parent CT3-08	1	1	0	0	CT3-08
CT3-08	101	1	6	na	na	1_6-Parent CT3-08	1	1	0	0	CT3-08
CT3-08	101	1	7	na	na	1_7-Parent CT3-08	1	1	0	0	CT3-08
CT3-08	101	1	8	na	na	1_8-Parent CT3-08	1	1	0	2	CT3-08
CT3-08	101	1	9	na	na	1_9-Parent CT3-08	1	1	0	0	CT3-08
Vernal	320	11	11	na	na	11_11-LTCk Vernal	2	3	1	4	Check
BB Ent 8	319	12	11	BB Ent 8 (15-7)	na	12_11-Parent BB Ent 8	4	3	6	9	Entry 8
BB Ent 8	319	12	12	BB Ent 8 (15-7)	na	12_12-Parent BB Ent 8	4	3	5	8	Entry 8
BB Ent 8	319	12	13	BB Ent 8 (15-7)	na	12_13-Parent BB Ent 8	4	3	4	6	Entry 8
BB Ent 8	319	12	14	BB Ent 8 (15-7)	na	12_14-Parent BB Ent 8	4	3	8	8	Entry 8
BB Ent 8	319	12	15	BB Ent 8 (15-7)	na	12_15-Parent BB Ent 8	4	3	7	8	Entry 8
BB Ent 8	319	12	16	BB Ent 8 (15-7)	na	12_16-Parent BB Ent 8	4	3	9	10	Entry 8
BB Ent 8	319	12	17	BB Ent 8 (15-7)	na	12_17-Parent BB Ent 8	4	3	6	8	Entry 8
BB Ent 8	319	12	18	BB Ent 8 (15-7)	na	12_18-Parent BB Ent 8	4	3	8	9	Entry 8
BB Ent 8	319	12	20	BB Ent 8 (15-7)	na	12_20-Parent BB Ent 8	4	3	0	3	Entry 8
BB Ent 8	419	12	31	BB Ent 8 (15-7)	na	12_31-Parent BB Ent 8	4	4	1	.	Entry 8
BB Ent 8	419	12	32	BB Ent 8 (15-7)	na	12_32-Parent BB Ent 8	4	4	8	9	Entry 8
BB Ent 8	419	12	33	BB Ent 8 (15-7)	na	12_33-Parent BB Ent 8	4	4	4	9	Entry 8
BB Ent 8	419	12	35	BB Ent 8 (15-7)	na	12_35-Parent BB Ent 8	4	4	10	10	Entry 8
BB Ent 8	419	12	36	BB Ent 8 (15-7)	na	12_36-Parent BB Ent 8	4	4	7	9	Entry 8
BB Ent 8	419	12	37	BB Ent 8 (15-7)	na	12_37-Parent BB Ent 8	4	4	8	10	Entry 8
BB Ent 8	419	12	38	BB Ent 8 (15-7)	na	12_38-Parent BB Ent 8	4	4	7	8	Entry 8
BB Ent 8	419	12	39	BB Ent 8 (15-7)	na	12_39-Parent BB Ent 8	4	4	9	10	Entry 8
BB Ent 8	419	12	40	BB Ent 8 (15-7)	na	12_40-Parent BB Ent 8	4	4	10	10	Entry 8
CT3-08	318	13	11	na	na	13_11-Parent CT3-08	1	3	1	2	CT3-08
CT3-08	318	13	13	na	na	13_13-Parent CT3-08	1	3	4	.	CT3-08
CT3-08	318	13	15	na	na	13_15-Parent CT3-08	1	3	5	3	CT3-08
CT3-08	318	13	16	na	na	13_16-Parent CT3-08	1	3	5	1	CT3-08
CT3-08	318	13	17	na	na	13_17-Parent CT3-08	1	3	5	2	CT3-08
CT3-08	318	13	18	na	na	13_18-Parent CT3-08	1	3	4	1	CT3-08
CT3-08	318	13	19	na	na	13_19-Parent CT3-08	1	3	4	1	CT3-08
CT3-08	318	13	20	na	na	13_20-Parent CT3-08	1	3	5	2	CT3-08
BB Ent 3	418	13	31	BB Ent 3 (3-13)	na	13_31-Cross BB Ent 3	3	4	8	6	Entry 3
BB Ent 3	418	13	33	BB Ent 3 (3-13)	na	13_33-Cross BB Ent 3	3	4	.	.	Entry 3
BB Ent 3	418	13	35	BB Ent 3 (3-13)	na	13_35-Cross BB Ent 3	3	4	3	.	Entry 3
BB Ent 3	418	13	36	BB Ent 3 (3-13)	na	13_36-Cross BB Ent 3	3	4	4	8	Entry 3
BB Ent 3	418	13	39	BB Ent 3 (3-13)	na	13_39-Cross BB Ent 3	3	4	8	9	Entry 3
BB Ent 3	418	13	40	BB Ent 3 (3-13)	na	13_40-Cross BB Ent 3	3	4	.	6	Entry 3
CT3-08	404	14	21	na	na	14_21-Parent CT3-08	1	4	2	3	CT3-08
CT3-08	404	14	22	na	na	14_22-Parent CT3-08	1	4	2	4	CT3-08
CT3-08	404	14	23	na	na	14_23-Parent CT3-08	1	4	2	3	CT3-08
CT3-08	404	14	24	na	na	14_24-Parent CT3-08	1	4	4	4	CT3-08
CT3-08	404	14	25	na	na	14_25-Parent CT3-08	1	4	4	2	CT3-08
CT3-08	404	14	26	na	na	14_26-Parent CT3-08	1	4	2	.	CT3-08
CT3-08	404	14	28	na	na	14_28-Parent CT3-08	1	4	2	2	CT3-08
CT3-08	404	14	30	na	na	14_30-Parent CT3-08	1	4	3	7	CT3-08
BB Ent 3	308	18	1	BB Ent 3 (3-13)	na	18_1-Cross BB Ent 3	3	3	.	.	Entry 3
BB Ent 3	308	18	10	BB Ent 3 (3-13)	na	18_10-Cross BB Ent 3	3	3	6	8	Entry 3
BB Ent 3	308	18	3	BB Ent 3 (3-13)	na	18_3-Cross BB Ent 3	3	3	4	8	Entry 3
BB Ent 3	308	18	4	BB Ent 3 (3-13)	na	18_4-Cross BB Ent 3	3	3	6	8	Entry 3
BB Ent 3	308	18	5	BB Ent 3 (3-13)	na	18_5-Cross BB Ent 3	3	3	6	8	Entry 3
BB Ent 3	308	18	6	BB Ent 3 (3-13)	na	18_6-Cross BB Ent 3	3	3	6	8	Entry 3
BB Ent 3	308	18	7	BB Ent 3 (3-13)	na	18_7-Cross BB Ent 3	3	3	6	.	Entry 3
BB Ent 3	308	18	9	BB Ent 3 (3-13)	na	18_9-Cross BB Ent 3	3	3	7	8	Entry 3
Vernal	102	2	10	na	na	2_10-LTCK Vernal	2	1	4	4	Check
BB Ent 8	202	2	21	BB Ent 8 (15-7)	na	2_21-Cross BB Ent 8	4	2	9	10	Entry 8
BB Ent 8	202	2	22	BB Ent 8 (15-7)	na	2_22-Cross BB Ent 8	4	2	9	10	Entry 8
BB Ent 8	202	2	24	BB Ent 8 (15-7)	na	2_24-Cross BB Ent 8	4	2	9	10	Entry 8
BB Ent 8	202	2	25	BB Ent 8 (15-7)	na	2_25-Cross BB Ent 8	4	2	2	5	Entry 8
BB Ent 8	202	2	26	BB Ent 8 (15-7)	na	2_26-Cross BB Ent 8	4	2	8	10	Entry 8
BB Ent 8	202	2	27	BB Ent 8 (15-7)	na	2_27-Cross BB Ent 8	4	2	8	10	Entry 8
BB Ent 8	202	2	29	BB Ent 8 (15-7)	na	2_29-Cross BB Ent 8	4	2	8	10	Entry 8
BB Ent 8	202	2	30	BB Ent 8 (15-7)	na	2_30-Cross BB Ent 8	4	2	6	6	Entry 8
Vernal	102	2	4	na	na	2_4-LTCK Vernal	2	1	1	3	Check
Vernal	102	2	7	na	na	2_7-LTCK Vernal	2	1	2	2	Check
Vernal	102	2	8	na	na	2_8-LTCK Vernal	2	1	1	.	Check
Vernal	102	2	9	na	na	2_9-LTCK Vernal	2	1	5	3	Check
Vernal	410	20	23	na	na	20_23-LTCk Vernal	2	4	6	6	Check
Vernal	410	20	24	na	na	20_24-LTCk Vernal	2	4	1	3	Check
Vernal	410	20	26	na	na	20_26-LTCk Vernal	2	4	3	3	Check
Vernal	410	20	29	na	na	20_29-LTCk Vernal	2	4	4	3	Check
BB Ent 3	103	3	1	BB Ent 3 (3-13)	na	3_1-Cross BB Ent 3	3	1	5	8	Entry 3
BB Ent 3	103	3	10	BB Ent 3 (3-13)	na	3_10-Cross BB Ent 3	3	1	3	7	Entry 3
BB Ent 3	103	3	2	BB Ent 3 (3-13)	na	3_2-Cross BB Ent 3	3	1	10	10	Entry 3
CT3-08	218	3	31	na	na	3_31-Parent CT3-08	1	2	0	1	CT3-08
CT3-08	218	3	32	na	na	3_32-Parent CT3-08	1	2	0	2	CT3-08
CT3-08	218	3	33	na	na	3_33-Parent CT3-08	1	2	0	.	CT3-08
CT3-08	218	3	34	na	na	3_34-Parent CT3-08	1	2	0	2	CT3-08
CT3-08	218	3	35	na	na	3_35-Parent CT3-08	1	2	0	.	CT3-08
CT3-08	218	3	36	na	na	3_36-Parent CT3-08	1	2	0	3	CT3-08
CT3-08	218	3	37	na	na	3_37-Parent CT3-08	1	2	3	4	CT3-08
CT3-08	218	3	38	na	na	3_38-Parent CT3-08	1	2	0	2	CT3-08
CT3-08	218	3	39	na	na	3_39-Parent CT3-08	1	2	0	1	CT3-08
BB Ent 3	103	3	4	BB Ent 3 (3-13)	na	3_4-Cross BB Ent 3	3	1	4	4	Entry 3
CT3-08	218	3	40	na	na	3_40-Parent CT3-08	1	2	0	1	CT3-08
BB Ent 3	103	3	8	BB Ent 3 (3-13)	na	3_8-Cross BB Ent 3	3	1	6	8	Entry 3
BB Ent 3	103	3	9	BB Ent 3 (3-13)	na	3_9-Cross BB Ent 3	3	1	9	8	Entry 3
BB Ent 8	104	4	1	BB Ent 8 (15-7)	na	4_1-Parent BB Ent 8	4	1	1	4	Entry 8
BB Ent 8	104	4	10	BB Ent 8 (15-7)	na	4_10-Parent BB Ent 8	4	1	8	10	Entry 8
BB Ent 8	104	4	2	BB Ent 8 (15-7)	na	4_2-Parent BB Ent 8	4	1	4	5	Entry 8
BB Ent 8	104	4	3	BB Ent 8 (15-7)	na	4_3-Parent BB Ent 8	4	1	4	6	Entry 8
BB Ent 8	104	4	4	BB Ent 8 (15-7)	na	4_4-Parent BB Ent 8	4	1	7	9	Entry 8
BB Ent 8	104	4	5	BB Ent 8 (15-7)	na	4_5-Parent BB Ent 8	4	1	2	7	Entry 8
BB Ent 8	104	4	7	BB Ent 8 (15-7)	na	4_7-Parent BB Ent 8	4	1	8	10	Entry 8
BB Ent 8	104	4	8	BB Ent 8 (15-7)	na	4_8-Parent BB Ent 8	4	1	8	9	Entry 8
BB Ent 8	104	4	9	BB Ent 8 (15-7)	na	4_9-Parent BB Ent 8	4	1	8	9	Entry 8
BB Ent 3	205	5	21	BB Ent 3 (3-13)	na	5_21-Parent BB Ent 3	3	2	1	5	Entry 3
BB Ent 3	205	5	22	BB Ent 3 (3-13)	na	5_22-Parent BB Ent 3	3	2	5	6	Entry 3
BB Ent 3	205	5	23	BB Ent 3 (3-13)	na	5_23-Parent BB Ent 3	3	2	5	6	Entry 3
BB Ent 3	205	5	24	BB Ent 3 (3-13)	na	5_24-Parent BB Ent 3	3	2	10	10	Entry 3
BB Ent 3	205	5	25	BB Ent 3 (3-13)	na	5_25-Parent BB Ent 3	3	2	4	.	Entry 3
BB Ent 3	205	5	26	BB Ent 3 (3-13)	na	5_26-Parent BB Ent 3	3	2	3	5	Entry 3
BB Ent 3	205	5	28	BB Ent 3 (3-13)	na	5_28-Parent BB Ent 3	3	2	3	8	Entry 3
BB Ent 3	205	5	29	BB Ent 3 (3-13)	na	5_29-Parent BB Ent 3	3	2	6	8	Entry 3
BB Ent 3	205	5	30	BB Ent 3 (3-13)	na	5_30-Parent BB Ent 3	3	2	7	9	Entry 3
CT3-08	101	1	3	na	na	na	na	na	.	0	.
CT3-08	101	1	10	na	na	na	na	na	.	.	.
Vernal	102	2	1	na	na	na	na	na	0	3	.
Vernal	102	2	2	na	na	na	na	na	0	4	.
Vernal	102	2	3	na	na	na	na	na	0	4	.
Vernal	102	2	5	na	na	na	na	na	.	.	.
Vernal	102	2	6	na	na	na	na	na	.	.	.
BB Ent 3	103	3	3	BB Ent 3 (3-13)	na	na	na	na	.	.	.
BB Ent 3	103	3	5	BB Ent 3 (3-13)	na	na	na	na	.	.	.
BB Ent 3	103	3	6	BB Ent 3 (3-13)	na	na	na	na	.	.	.
BB Ent 3	103	3	7	BB Ent 3 (3-13)	na	na	na	na	4	5	.
BB Ent 8	104	4	6	BB Ent 8 (15-7)	na	na	na	na	.	.	.
BB Ent 8	202	2	23	BB Ent 8 (15-7)	na	na	na	na	0	5	.
BB Ent 8	202	2	28	BB Ent 8 (15-7)	na	na	na	na	.	.	.
BB Ent 3	205	5	27	BB Ent 3 (3-13)	na	na	na	na	.	.	.
Vernal	208	8	21	na	na	na	na	na	1	3	.
Vernal	208	8	22	na	na	na	na	na	3	3	.
Vernal	208	8	23	na	na	na	na	na	0	3	.
Vernal	208	8	24	na	na	na	na	na	3	2	.
Vernal	208	8	25	na	na	na	na	na	3	1	.
Vernal	208	8	26	na	na	na	na	na	0	1	.
Vernal	208	8	27	na	na	na	na	na	0	1	.
Vernal	208	8	28	na	na	na	na	na	6	5	.
Vernal	208	8	29	na	na	na	na	na	6	4	.
Vernal	208	8	30	na	na	na	na	na	7	7	.
BB Ent 3	308	18	2	BB Ent 3 (3-13)	na	na	na	na	.	.	.
BB Ent 3	308	18	8	BB Ent 3 (3-13)	na	na	na	na	.	.	.
CT3-08	318	13	12	na	na	na	na	na	.	.	.
CT3-08	318	13	14	na	na	na	na	na	4	2	.
BB Ent 8	319	12	19	BB Ent 8 (15-7)	na	na	na	na	.	.	.
Vernal	320	11	16	na	na	na	na	na	.	.	.
Vernal	320	11	18	na	na	na	na	na	0	.	.
Vernal	320	11	12	na	na	na	na	na	2	.	.
Vernal	320	11	13	na	na	na	na	na	2	7	.
Vernal	320	11	14	na	na	na	na	na	.	.	.
Vernal	320	11	15	na	na	na	na	na	0	1	.
Vernal	320	11	17	na	na	na	na	na	0	2	.
Vernal	320	11	19	na	na	na	na	na	5	3	.
Vernal	320	11	20	na	na	na	na	na	2	2	.
CT3-08	404	14	27	na	na	na	na	na	.	.	.
CT3-08	404	14	29	na	na	na	na	na	.	.	.
Vernal	410	20	21	na	na	na	na	na	4	1	.
Vernal	410	20	22	na	na	na	na	na	5	3	.
Vernal	410	20	25	na	na	na	na	na	.	.	.
Vernal	410	20	27	na	na	na	na	na	2	3	.
Vernal	410	20	28	na	na	na	na	na	0	0	.
Vernal	410	20	30	na	na	na	na	na	3	4	.
BB Ent 3	418	13	32	BB Ent 3 (3-13)	na	na	na	na	2	6	.
BB Ent 3	418	13	34	BB Ent 3 (3-13)	na	na	na	na	.	.	.
BB Ent 3	418	13	37	BB Ent 3 (3-13)	na	na	na	na	.	.	.
BB Ent 3	418	13	38	BB Ent 3 (3-13)	na	na	na	na	.	.	.
BB Ent 8	419	12	34	BB Ent 8 (15-7)	na	na	na	na	.	.	.
BB14-4b	110	10	1	15-7	orange	10_1-Cross BB14-4b	10	1	8	10	Progeny
BB14-4b	110	10	10	15-7	orange	10_10-Cross BB14-4b	10	1	7	7	Progeny
BB14-4b	110	10	2	15-7	orange	10_2-Cross BB14-4b	10	1	8	9	Progeny
BB14-4b	110	10	3	15-7	orange	10_3-Cross BB14-4b	10	1	6	9	Progeny
BB14-4b	110	10	4	15-7	orange	10_4-Cross BB14-4b	10	1	7	9	Progeny
BB14-4b	110	10	5	15-7	orange	10_5-Cross BB14-4b	10	1	8	10	Progeny
BB14-4b	110	10	7	15-7	orange	10_7-Cross BB14-4b	10	1	8	9	Progeny
BB14-4b	110	10	8	15-7	orange	10_8-Cross BB14-4b	10	1	8	9	Progeny
BB14-4b	110	10	9	15-7	orange	10_9-Cross BB14-4b	10	1	8	9	Progeny
BB14-4b	301	11	1	15-7	orange	11_1-Cross BB14-4b	10	3	6	8	Progeny
BB14-4b	301	11	10	15-7	orange	11_10-Cross BB14-4b	10	3	1	7	Progeny
BB14-4b	301	11	2	15-7	orange	11_2-Cross BB14-4b	10	3	6	9	Progeny
BB14-4b	301	11	3	15-7	orange	11_3-Cross BB14-4b	10	3	9	10	Progeny
BB14-4b	301	11	4	15-7	orange	11_4-Cross BB14-4b	10	3	9	9	Progeny
BB14-4b	301	11	5	15-7	orange	11_5-Cross BB14-4b	10	3	9	10	Progeny
BB14-4b	301	11	6	15-7	orange	11_6-Cross BB14-4b	10	3	9	9	Progeny
BB14-4b	301	11	7	15-7	orange	11_7-Cross BB14-4b	10	3	5	8	Progeny
BB14-4b	301	11	8	15-7	orange	11_8-Cross BB14-4b	10	3	6	8	Progeny
BB14-4b	301	11	9	15-7	orange	11_9-Cross BB14-4b	10	3	9	10	Progeny
BB14-4b	412	19	31	15-7	orange	19_31-Cross BB14-4b	10	4	8	10	Progeny
BB14-4b	412	19	32	15-7	orange	19_32-Cross BB14-4b	10	4	9	10	Progeny
BB14-4b	412	19	35	15-7	orange	19_35-Cross BB14-4b	10	4	9	10	Progeny
BB14-4b	412	19	36	15-7	orange	19_36-Cross BB14-4b	10	4	10	10	Progeny
BB14-4b	412	19	37	15-7	orange	19_37-Cross BB14-4b	10	4	9	9	Progeny
BB14-4b	412	19	38	15-7	orange	19_38-Cross BB14-4b	10	4	9	9	Progeny
BB14-4b	412	19	39	15-7	orange	19_39-Cross BB14-4b	10	4	10	10	Progeny
BB14-4b	412	19	40	15-7	orange	19_40-Cross BB14-4b	10	4	10	10	Progeny
BB14-3p	311	20	11	CT3-08	orange	20_11-Cross BB14-3p	9	3	4	1	Progeny
BB14-3p	311	20	12	CT3-08	orange	20_12-Cross BB14-3p	9	3	4	.	Progeny
BB14-3p	311	20	13	CT3-08	orange	20_13-Cross BB14-3p	9	3	10	10	Progeny
BB14-3p	311	20	14	CT3-08	orange	20_14-Cross BB14-3p	9	3	10	10	Progeny
BB14-3p	311	20	15	CT3-08	orange	20_15-Cross BB14-3p	9	3	4	5	Progeny
BB14-3p	311	20	16	CT3-08	orange	20_16-Cross BB14-3p	9	3	9	10	Progeny
BB14-3p	311	20	17	CT3-08	orange	20_17-Cross BB14-3p	9	3	6	.	Progeny
BB14-3p	311	20	18	CT3-08	orange	20_18-Cross BB14-3p	9	3	2	5	Progeny
BB14-3p	311	20	19	CT3-08	orange	20_19-Cross BB14-3p	9	3	2	.	Progeny
BB14-3p	311	20	20	CT3-08	orange	20_20-Cross BB14-3p	9	3	8	10	Progeny
BB14-3p	411	20	31	CT3-08	orange	20_31-Cross BB14-3p	9	4	8	9	Progeny
BB14-3p	411	20	32	CT3-08	orange	20_32-Cross BB14-3p	9	4	10	10	Progeny
BB14-3p	411	20	33	CT3-08	orange	20_33-Cross BB14-3p	9	4	10	9	Progeny
BB14-3p	411	20	34	CT3-08	orange	20_34-Cross BB14-3p	9	4	5	.	Progeny
BB14-3p	411	20	35	CT3-08	orange	20_35-Cross BB14-3p	9	4	10	9	Progeny
BB14-3p	411	20	36	CT3-08	orange	20_36-Cross BB14-3p	9	4	7	5	Progeny
BB14-3p	411	20	37	CT3-08	orange	20_37-Cross BB14-3p	9	4	7	6	Progeny
BB14-3p	411	20	38	CT3-08	orange	20_38-Cross BB14-3p	9	4	9	10	Progeny
BB14-3p	411	20	39	CT3-08	orange	20_39-Cross BB14-3p	9	4	.	.	Progeny
BB14-3p	411	20	40	CT3-08	orange	20_40-Cross BB14-3p	9	4	8	10	Progeny
BB14-4b	217	4	31	15-7	orange	4_31-Cross BB14-4b	10	2	7	8	Progeny
BB14-4b	217	4	32	15-7	orange	4_32-Cross BB14-4b	10	2	6	9	Progeny
BB14-4b	217	4	33	15-7	orange	4_33-Cross BB14-4b	10	2	4	6	Progeny
BB14-4b	217	4	34	15-7	orange	4_34-Cross BB14-4b	10	2	6	9	Progeny
BB14-4b	217	4	35	15-7	orange	4_35-Cross BB14-4b	10	2	5	6	Progeny
BB14-4b	217	4	36	15-7	orange	4_36-Cross BB14-4b	10	2	9	10	Progeny
BB14-4b	217	4	37	15-7	orange	4_37-Cross BB14-4b	10	2	9	10	Progeny
BB14-4b	217	4	38	15-7	orange	4_38-Cross BB14-4b	10	2	9	10	Progeny
BB14-4b	217	4	39	15-7	orange	4_39-Cross BB14-4b	10	2	2	6	Progeny
BB14-4b	217	4	40	15-7	orange	4_40-Cross BB14-4b	10	2	9	10	Progeny
BB14-3p	207	7	21	CT3-08	orange	7_21-Cross BB14-3p	9	2	9	10	Progeny
BB14-3p	207	7	22	CT3-08	orange	7_22-Cross BB14-3p	9	2	6	9	Progeny
BB14-3p	207	7	23	CT3-08	orange	7_23-Cross BB14-3p	9	2	6	9	Progeny
BB14-3p	207	7	24	CT3-08	orange	7_24-Cross BB14-3p	9	2	2	6	Progeny
BB14-3p	207	7	25	CT3-08	orange	7_25-Cross BB14-3p	9	2	8	9	Progeny
BB14-3p	207	7	26	CT3-08	orange	7_26-Cross BB14-3p	9	2	4	8	Progeny
BB14-3p	207	7	27	CT3-08	orange	7_27-Cross BB14-3p	9	2	4	.	Progeny
BB14-3p	207	7	28	CT3-08	orange	7_28-Cross BB14-3p	9	2	8	9	Progeny
BB14-3p	207	7	29	CT3-08	orange	7_29-Cross BB14-3p	9	2	1	.	Progeny
BB14-3p	207	7	30	CT3-08	orange	7_30-Cross BB14-3p	9	2	10	10	Progeny
BB14-3p	109	9	1	CT3-08	orange	9_1-Cross BB14-3p	9	1	8	9	Progeny
BB14-3p	109	9	10	CT3-08	orange	9_10-Cross BB14-3p	9	1	5	5	Progeny
BB14-3p	109	9	2	CT3-08	orange	9_2-Cross BB14-3p	9	1	8	9	Progeny
BB14-3p	109	9	3	CT3-08	orange	9_3-Cross BB14-3p	9	1	8	9	Progeny
BB14-3p	109	9	4	CT3-08	orange	9_4-Cross BB14-3p	9	1	8	9	Progeny
BB14-3p	109	9	5	CT3-08	orange	9_5-Cross BB14-3p	9	1	3	.	Progeny
BB14-3p	109	9	6	CT3-08	orange	9_6-Cross BB14-3p	9	1	2	.	Progeny
BB14-3p	109	9	7	CT3-08	orange	9_7-Cross BB14-3p	9	1	6	6	Progeny
BB14-3p	109	9	8	CT3-08	orange	9_8-Cross BB14-3p	9	1	8	8	Progeny
BB14-3p	109	9	9	CT3-08	orange	9_9-Cross BB14-3p	9	1	9	10	Progeny
BB14-4b	110	10	6	15-7	orange	na	na	na	.	.	.
BB14-4b	412	19	33	15-7	orange	na	na	na	.	.	.
BB14-4b	412	19	34	15-7	orange	na	na	na	.	.	.
BB14-12b	220	1	31	3-13	pink	1_31-Cross BB14-12b	18	2	2	2	Progeny
BB14-12b	220	1	33	3-13	pink	1_33-Cross BB14-12b	18	2	4	4	Progeny
BB14-12b	220	1	34	3-13	pink	1_34-Cross BB14-12b	18	2	5	6	Progeny
BB14-12b	220	1	35	3-13	pink	1_35-Cross BB14-12b	18	2	1	6	Progeny
BB14-12b	220	1	36	3-13	pink	1_36-Cross BB14-12b	18	2	2	5	Progeny
BB14-12b	220	1	38	3-13	pink	1_38-Cross BB14-12b	18	2	6	8	Progeny
BB14-12b	220	1	40	3-13	pink	1_40-Cross BB14-12b	18	2	1	9	Progeny
BB14-11p	316	15	11	CT3-08	pink	15_11-Cross BB14-11p	17	3	3	4	Progeny
BB14-11p	316	15	13	CT3-08	pink	15_13-Cross BB14-11p	17	3	4	4	Progeny
BB14-11p	316	15	14	CT3-08	pink	15_14-Cross BB14-11p	17	3	.	.	Progeny
BB14-11p	316	15	15	CT3-08	pink	15_15-Cross BB14-11p	17	3	2	3	Progeny
BB14-11p	316	15	16	CT3-08	pink	15_16-Cross BB14-11p	17	3	2	3	Progeny
BB14-11p	316	15	17	CT3-08	pink	15_17-Cross BB14-11p	17	3	2	2	Progeny
BB14-11p	316	15	18	CT3-08	pink	15_18-Cross BB14-11p	17	3	2	3	Progeny
BB14-11p	316	15	20	CT3-08	pink	15_20-Cross BB14-11p	17	3	2	2	Progeny
BB14-12b	407	17	22	3-13	pink	17_22-Cross BB14-12b	18	4	1	.	Progeny
BB14-12b	407	17	26	3-13	pink	17_26-Cross BB14-12b	18	4	2	3	Progeny
BB14-12b	407	17	28	3-13	pink	17_28-Cross BB14-12b	18	4	6	8	Progeny
BB14-12b	407	17	29	3-13	pink	17_29-Cross BB14-12b	18	4	6	.	Progeny
BB14-12b	407	17	30	3-13	pink	17_30-Cross BB14-12b	18	4	8	10	Progeny
BB14-11p	413	18	31	CT3-08	pink	18_31-Cross BB14-11p	17	4	4	5	Progeny
BB14-11p	413	18	32	CT3-08	pink	18_32-Cross BB14-11p	17	4	4	.	Progeny
BB14-11p	413	18	35	CT3-08	pink	18_35-Cross BB14-11p	17	4	6	8	Progeny
BB14-11p	413	18	36	CT3-08	pink	18_36-Cross BB14-11p	17	4	2	.	Progeny
BB14-11p	413	18	38	CT3-08	pink	18_38-Cross BB14-11p	17	4	5	5	Progeny
BB14-11p	413	18	39	CT3-08	pink	18_39-Cross BB14-11p	17	4	5	.	Progeny
BB14-11p	413	18	40	CT3-08	pink	18_40-Cross BB14-11p	17	4	5	.	Progeny
BB14-12b	309	19	1	3-13	pink	19_1-Cross BB14-12b	18	3	2	3	Progeny
BB14-12b	309	19	10	3-13	pink	19_10-Cross BB14-12b	18	3	2	5	Progeny
BB14-12b	309	19	2	3-13	pink	19_2-Cross BB14-12b	18	3	6	5	Progeny
BB14-12b	309	19	7	3-13	pink	19_7-Cross BB14-12b	18	3	2	5	Progeny
BB14-12b	118	3	11	3-13	pink	3_11-Cross BB14-12b	18	1	4	7	Progeny
BB14-12b	118	3	14	3-13	pink	3_14-Cross BB14-12b	18	1	4	7	Progeny
BB14-12b	118	3	15	3-13	pink	3_15-Cross BB14-12b	18	1	4	7	Progeny
BB14-12b	118	3	17	3-13	pink	3_17-Cross BB14-12b	18	1	.	.	Progeny
BB14-12b	118	3	18	3-13	pink	3_18-Cross BB14-12b	18	1	1	6	Progeny
BB14-12b	118	3	19	3-13	pink	3_19-Cross BB14-12b	18	1	2	4	Progeny
BB14-11p	117	4	11	CT3-08	pink	4_11-Cross BB14-11p	17	1	2	.	Progeny
BB14-11p	117	4	12	CT3-08	pink	4_12-Cross BB14-11p	17	1	2	4	Progeny
BB14-11p	117	4	13	CT3-08	pink	4_13-Cross BB14-11p	17	1	2	6	Progeny
BB14-11p	117	4	14	CT3-08	pink	4_14-Cross BB14-11p	17	1	0	2	Progeny
BB14-11p	117	4	16	CT3-08	pink	4_16-Cross BB14-11p	17	1	1	2	Progeny
BB14-11p	117	4	17	CT3-08	pink	4_17-Cross BB14-11p	17	1	2	3	Progeny
BB14-11p	117	4	19	CT3-08	pink	4_19-Cross BB14-11p	17	1	1	3	Progeny
BB14-11p	117	4	20	CT3-08	pink	4_20-Cross BB14-11p	17	1	1	3	Progeny
BB14-11p	209	9	21	CT3-08	pink	9_21-Cross BB14-11p	17	2	4	5	Progeny
BB14-11p	209	9	22	CT3-08	pink	9_22-Cross BB14-11p	17	2	2	2	Progeny
BB14-11p	209	9	23	CT3-08	pink	9_23-Cross BB14-11p	17	2	3	2	Progeny
BB14-11p	209	9	24	CT3-08	pink	9_24-Cross BB14-11p	17	2	6	8	Progeny
BB14-11p	209	9	25	CT3-08	pink	9_25-Cross BB14-11p	17	2	3	5	Progeny
BB14-11p	209	9	26	CT3-08	pink	9_26-Cross BB14-11p	17	2	3	6	Progeny
BB14-11p	209	9	27	CT3-08	pink	9_27-Cross BB14-11p	17	2	0	4	Progeny
BB14-11p	209	9	28	CT3-08	pink	9_28-Cross BB14-11p	17	2	6	7	Progeny
BB14-11p	209	9	29	CT3-08	pink	9_29-Cross BB14-11p	17	2	2	6	Progeny
BB14-11p	209	9	30	CT3-08	pink	9_30-Cross BB14-11p	17	2	2	4	Progeny
BB14-11p	117	4	15	CT3-08	pink	na	na	na	1	.	.
BB14-11p	117	4	18	CT3-08	pink	na	na	na	1	.	.
BB14-12b	118	3	12	3-13	pink	na	na	na	.	.	.
BB14-12b	118	3	13	3-13	pink	na	na	na	.	.	.
BB14-12b	118	3	16	3-13	pink	na	na	na	.	.	.
BB14-12b	118	3	20	3-13	pink	na	na	na	.	.	.
BB14-12b	220	1	39	3-13	pink	na	18	2	10	9	.
BB14-12b	220	1	32	3-13	pink	na	na	na	5	.	.
BB14-12b	220	1	37	3-13	pink	na	na	na	.	.	.
BB14-12b	309	19	8	3-13	pink	na	na	na	.	.	.
BB14-12b	309	19	9	3-13	pink	na	na	na	.	.	.
BB14-12b	309	19	3	3-13	pink	na	na	na	.	.	.
BB14-12b	309	19	4	3-13	pink	na	na	na	.	.	.
BB14-12b	309	19	5	3-13	pink	na	na	na	.	.	.
BB14-12b	309	19	6	3-13	pink	na	na	na	.	.	.
BB14-11p	316	15	12	CT3-08	pink	na	na	na	.	.	.
BB14-11p	316	15	19	CT3-08	pink	na	na	na	.	.	.
BB14-12b	407	17	21	3-13	pink	na	na	na	.	.	.
BB14-12b	407	17	23	3-13	pink	na	na	na	.	.	.
BB14-12b	407	17	24	3-13	pink	na	na	na	.	.	.
BB14-12b	407	17	25	3-13	pink	na	na	na	.	.	.
BB14-12b	407	17	27	3-13	pink	na	na	na	.	.	.
BB14-11p	413	18	33	CT3-08	pink	na	na	na	.	.	.
BB14-11p	413	18	34	CT3-08	pink	na	na	na	.	.	.
BB14-11p	413	18	37	CT3-08	pink	na	na	na	.	.	.
BB14-14b	120	1	11	3-13	red	1_11-Cross BB14-14b	20	1	2	4	Progeny
BB14-14b	120	1	12	3-13	red	1_12-Cross BB14-14b	20	1	2	4	Progeny
BB14-14b	120	1	13	3-13	red	1_13-Cross BB14-14b	20	1	3	5	Progeny
BB14-14b	120	1	14	3-13	red	1_14-Cross BB14-14b	20	1	4	5	Progeny
BB14-14b	120	1	16	3-13	red	1_16-Cross BB14-14b	20	1	2	7	Progeny
BB14-14b	120	1	17	3-13	red	1_17-Cross BB14-14b	20	1	2	5	Progeny
BB14-14b	120	1	18	3-13	red	1_18-Cross BB14-14b	20	1	.	1	Progeny
BB14-14b	120	1	19	3-13	red	1_19-Cross BB14-14b	20	1	5	9	Progeny
BB14-14b	120	1	20	3-13	red	1_20-Cross BB14-14b	20	1	6	9	Progeny
BB14-13p	303	13	1	CT3-08	red	13_1-Cross BB14-13p	19	3	2	7	Progeny
BB14-13p	303	13	10	CT3-08	red	13_10-Cross BB14-13p	19	3	1	.	Progeny
BB14-13p	303	13	2	CT3-08	red	13_2-Cross BB14-13p	19	3	1	6	Progeny
BB14-13p	303	13	3	CT3-08	red	13_3-Cross BB14-13p	19	3	4	6	Progeny
BB14-13p	303	13	5	CT3-08	red	13_5-Cross BB14-13p	19	3	5	8	Progeny
BB14-13p	303	13	6	CT3-08	red	13_6-Cross BB14-13p	19	3	2	7	Progeny
BB14-13p	303	13	7	CT3-08	red	13_7-Cross BB14-13p	19	3	1	7	Progeny
BB14-13p	303	13	8	CT3-08	red	13_8-Cross BB14-13p	19	3	1	6	Progeny
BB14-13p	303	13	9	CT3-08	red	13_9-Cross BB14-13p	19	3	4	6	Progeny
BB14-14b	406	16	23	3-13	red	16_23-Cross BB14-14b	20	4	2	8	Progeny
BB14-14b	406	16	24	3-13	red	16_24-Cross BB14-14b	20	4	6	7	Progeny
BB14-14b	406	16	25	3-13	red	16_25-Cross BB14-14b	20	4	3	8	Progeny
BB14-14b	406	16	27	3-13	red	16_27-Cross BB14-14b	20	4	3	7	Progeny
BB14-14b	406	16	28	3-13	red	16_28-Cross BB14-14b	20	4	8	9	Progeny
BB14-14b	313	18	12	3-13	red	18_12-Cross BB14-14b	20	3	2	3	Progeny
BB14-14b	313	18	13	3-13	red	18_13-Cross BB14-14b	20	3	6	4	Progeny
BB14-14b	313	18	14	3-13	red	18_14-Cross BB14-14b	20	3	4	7	Progeny
BB14-14b	313	18	15	3-13	red	18_15-Cross BB14-14b	20	3	4	.	Progeny
BB14-14b	313	18	16	3-13	red	18_16-Cross BB14-14b	20	3	5	.	Progeny
BB14-14b	313	18	17	3-13	red	18_17-Cross BB14-14b	20	3	9	10	Progeny
BB14-14b	313	18	18	3-13	red	18_18-Cross BB14-14b	20	3	3	4	Progeny
BB14-14b	313	18	20	3-13	red	18_20-Cross BB14-14b	20	3	3	4	Progeny
BB14-13p	408	18	21	CT3-08	red	18_21-Cross BB14-13p	19	4	3	5	Progeny
BB14-13p	408	18	22	CT3-08	red	18_22-Cross BB14-13p	19	4	5	4	Progeny
BB14-13p	408	18	23	CT3-08	red	18_23-Cross BB14-13p	19	4	1	4	Progeny
BB14-13p	408	18	24	CT3-08	red	18_24-Cross BB14-13p	19	4	2	.	Progeny
BB14-13p	408	18	25	CT3-08	red	18_25-Cross BB14-13p	19	4	4	5	Progeny
BB14-13p	408	18	26	CT3-08	red	18_26-Cross BB14-13p	19	4	4	4	Progeny
BB14-13p	408	18	27	CT3-08	red	18_27-Cross BB14-13p	19	4	2	5	Progeny
BB14-13p	408	18	28	CT3-08	red	18_28-Cross BB14-13p	19	4	2	6	Progeny
BB14-13p	408	18	29	CT3-08	red	18_29-Cross BB14-13p	19	4	5	5	Progeny
BB14-13p	408	18	30	CT3-08	red	18_30-Cross BB14-13p	19	4	1	.	Progeny
BB14-13p	119	2	11	CT3-08	red	2_11-Cross BB14-13p	19	1	1	4	Progeny
BB14-13p	119	2	12	CT3-08	red	2_12-Cross BB14-13p	19	1	4	4	Progeny
BB14-13p	119	2	13	CT3-08	red	2_13-Cross BB14-13p	19	1	1	5	Progeny
BB14-13p	119	2	14	CT3-08	red	2_14-Cross BB14-13p	19	1	0	4	Progeny
BB14-13p	119	2	15	CT3-08	red	2_15-Cross BB14-13p	19	1	2	5	Progeny
BB14-13p	119	2	16	CT3-08	red	2_16-Cross BB14-13p	19	1	1	4	Progeny
BB14-13p	119	2	17	CT3-08	red	2_17-Cross BB14-13p	19	1	5	5	Progeny
BB14-13p	119	2	18	CT3-08	red	2_18-Cross BB14-13p	19	1	2	4	Progeny
BB14-13p	119	2	19	CT3-08	red	2_19-Cross BB14-13p	19	1	2	5	Progeny
BB14-13p	119	2	20	CT3-08	red	2_20-Cross BB14-13p	19	1	2	5	Progeny
BB14-14b	214	7	32	3-13	red	7_32-Cross BB14-14b	20	2	3	3	Progeny
BB14-14b	214	7	33	3-13	red	7_33-Cross BB14-14b	20	2	4	3	Progeny
BB14-14b	214	7	34	3-13	red	7_34-Cross BB14-14b	20	2	3	.	Progeny
BB14-14b	214	7	35	3-13	red	7_35-Cross BB14-14b	20	2	1	1	Progeny
BB14-14b	214	7	36	3-13	red	7_36-Cross BB14-14b	20	2	3	3	Progeny
BB14-14b	214	7	37	3-13	red	7_37-Cross BB14-14b	20	2	3	5	Progeny
BB14-14b	214	7	38	3-13	red	7_38-Cross BB14-14b	20	2	1	3	Progeny
BB14-14b	214	7	39	3-13	red	7_39-Cross BB14-14b	20	2	2	6	Progeny
BB14-14b	214	7	40	3-13	red	7_40-Cross BB14-14b	20	2	2	4	Progeny
BB14-13p	212	9	31	CT3-08	red	9_31-Cross BB14-13p	19	2	1	5	Progeny
BB14-13p	212	9	32	CT3-08	red	9_32-Cross BB14-13p	19	2	9	9	Progeny
BB14-13p	212	9	34	CT3-08	red	9_34-Cross BB14-13p	19	2	.	.	Progeny
BB14-13p	212	9	35	CT3-08	red	9_35-Cross BB14-13p	19	2	8	8	Progeny
BB14-13p	212	9	36	CT3-08	red	9_36-Cross BB14-13p	19	2	5	.	Progeny
BB14-13p	212	9	37	CT3-08	red	9_37-Cross BB14-13p	19	2	5	2	Progeny
BB14-13p	212	9	40	CT3-08	red	9_40-Cross BB14-13p	19	2	0	2	Progeny
BB14-14b	120	1	15	3-13	red	na	na	na	.	.	.
BB14-13p	212	9	33	CT3-08	red	na	na	na	.	.	.
BB14-13p	212	9	38	CT3-08	red	na	na	na	.	3	.
BB14-13p	212	9	39	CT3-08	red	na	na	na	.	.	.
BB14-14b	214	7	31	3-13	red	na	na	na	0	9	.
BB14-13p	303	13	4	CT3-08	red	na	na	na	.	.	.
BB14-14b	313	18	11	3-13	red	na	na	na	.	.	.
BB14-14b	313	18	19	3-13	red	na	na	na	.	.	.
BB14-14b	406	16	21	3-13	red	na	na	na	.	.	.
BB14-14b	406	16	22	3-13	red	na	na	na	.	.	.
BB14-14b	406	16	26	3-13	red	na	na	na	.	.	.
BB14-14b	406	16	29	3-13	red	na	na	na	.	.	.
BB14-14b	406	16	30	3-13	red	na	na	na	.	.	.
BB14-5p	111	10	11	CT3-08	white	10_11-Cross BB14-5p	11	1	6	7	Progeny
BB14-5p	111	10	12	CT3-08	white	10_12-Cross BB14-5p	11	1	8	9	Progeny
BB14-5p	111	10	13	CT3-08	white	10_13-Cross BB14-5p	11	1	6	6	Progeny
BB14-5p	111	10	14	CT3-08	white	10_14-Cross BB14-5p	11	1	4	7	Progeny
BB14-5p	111	10	15	CT3-08	white	10_15-Cross BB14-5p	11	1	4	6	Progeny
BB14-5p	111	10	17	CT3-08	white	10_17-Cross BB14-5p	11	1	4	8	Progeny
BB14-5p	111	10	18	CT3-08	white	10_18-Cross BB14-5p	11	1	6	9	Progeny
BB14-5p	111	10	19	CT3-08	white	10_19-Cross BB14-5p	11	1	2	4	Progeny
BB14-5p	111	10	20	CT3-08	white	10_20-Cross BB14-5p	11	1	7	8	Progeny
BB14-5p	210	10	21	CT3-08	white	10_21-Cross BB14-5p	11	2	7	7	Progeny
BB14-5p	210	10	22	CT3-08	white	10_22-Cross BB14-5p	11	2	4	4	Progeny
BB14-5p	210	10	23	CT3-08	white	10_23-Cross BB14-5p	11	2	7	9	Progeny
BB14-5p	210	10	24	CT3-08	white	10_24-Cross BB14-5p	11	2	7	8	Progeny
BB14-5p	210	10	25	CT3-08	white	10_25-Cross BB14-5p	11	2	7	9	Progeny
BB14-5p	210	10	26	CT3-08	white	10_26-Cross BB14-5p	11	2	2	5	Progeny
BB14-5p	210	10	27	CT3-08	white	10_27-Cross BB14-5p	11	2	2	.	Progeny
BB14-5p	210	10	28	CT3-08	white	10_28-Cross BB14-5p	11	2	3	6	Progeny
BB14-5p	420	11	31	CT3-08	white	11_31-Cross BB14-5p	11	4	7	7	Progeny
BB14-5p	420	11	32	CT3-08	white	11_32-Cross BB14-5p	11	4	8	10	Progeny
BB14-5p	420	11	33	CT3-08	white	11_33-Cross BB14-5p	11	4	8	9	Progeny
BB14-5p	420	11	34	CT3-08	white	11_34-Cross BB14-5p	11	4	6	9	Progeny
BB14-5p	420	11	36	CT3-08	white	11_36-Cross BB14-5p	11	4	8	10	Progeny
BB14-5p	420	11	38	CT3-08	white	11_38-Cross BB14-5p	11	4	2	4	Progeny
BB14-5p	420	11	39	CT3-08	white	11_39-Cross BB14-5p	11	4	6	8	Progeny
BB14-5p	420	11	40	CT3-08	white	11_40-Cross BB14-5p	11	4	7	9	Progeny
BB14-6b	304	14	1	15-7	white	14_1-Cross BB14-6b	12	3	.	1	Progeny
BB14-6b	304	14	10	15-7	white	14_10-Cross BB14-6b	12	3	5	8	Progeny
BB14-6b	304	14	5	15-7	white	14_5-Cross BB14-6b	12	3	7	8	Progeny
BB14-6b	304	14	6	15-7	white	14_6-Cross BB14-6b	12	3	6	5	Progeny
BB14-6b	304	14	7	15-7	white	14_7-Cross BB14-6b	12	3	5	4	Progeny
BB14-6b	304	14	8	15-7	white	14_8-Cross BB14-6b	12	3	8	10	Progeny
BB14-6b	304	14	9	15-7	white	14_9-Cross BB14-6b	12	3	7	9	Progeny
BB14-5p	305	15	1	CT3-08	white	15_1-Cross BB14-5p	11	3	6	9	Progeny
BB14-5p	305	15	3	CT3-08	white	15_3-Cross BB14-5p	11	3	8	9	Progeny
BB14-6b	416	15	31	15-7	white	15_31-Cross BB14-6b	12	4	9	8	Progeny
BB14-6b	416	15	34	15-7	white	15_34-Cross BB14-6b	12	4	.	.	Progeny
BB14-6b	416	15	35	15-7	white	15_35-Cross BB14-6b	12	4	8	8	Progeny
BB14-6b	416	15	36	15-7	white	15_36-Cross BB14-6b	12	4	9	10	Progeny
BB14-6b	416	15	37	15-7	white	15_37-Cross BB14-6b	12	4	5	8	Progeny
BB14-6b	416	15	38	15-7	white	15_38-Cross BB14-6b	12	4	.	.	Progeny
BB14-6b	416	15	39	15-7	white	15_39-Cross BB14-6b	12	4	6	9	Progeny
BB14-5p	305	15	4	CT3-08	white	15_4-Cross BB14-5p	11	3	8	9	Progeny
BB14-6b	416	15	40	15-7	white	15_40-Cross BB14-6b	12	4	9	10	Progeny
BB14-5p	305	15	5	CT3-08	white	15_5-Cross BB14-5p	11	3	6	7	Progeny
BB14-5p	305	15	6	CT3-08	white	15_6-Cross BB14-5p	11	3	6	9	Progeny
BB14-5p	305	15	7	CT3-08	white	15_7-Cross BB14-5p	11	3	6	9	Progeny
BB14-5p	305	15	8	CT3-08	white	15_8-Cross BB14-5p	11	3	6	6	Progeny
BB14-5p	305	15	9	CT3-08	white	15_9-Cross BB14-5p	11	3	8	8	Progeny
BB14-6b	215	6	31	15-7	white	6_31-Cross BB14-6b	12	2	5	7	Progeny
BB14-6b	215	6	32	15-7	white	6_32-Cross BB14-6b	12	2	6	7	Progeny
BB14-6b	215	6	33	15-7	white	6_33-Cross BB14-6b	12	2	6	5	Progeny
BB14-6b	215	6	34	15-7	white	6_34-Cross BB14-6b	12	2	6	5	Progeny
BB14-6b	215	6	35	15-7	white	6_35-Cross BB14-6b	12	2	7	6	Progeny
BB14-6b	215	6	36	15-7	white	6_36-Cross BB14-6b	12	2	9	9	Progeny
BB14-6b	215	6	37	15-7	white	6_37-Cross BB14-6b	12	2	3	6	Progeny
BB14-6b	215	6	38	15-7	white	6_38-Cross BB14-6b	12	2	3	6	Progeny
BB14-6b	215	6	39	15-7	white	6_39-Cross BB14-6b	12	2	4	8	Progeny
BB14-6b	215	6	40	15-7	white	6_40-Cross BB14-6b	12	2	6	8	Progeny
BB14-6b	112	9	11	15-7	white	9_11-Cross BB14-6b	12	1	8	10	Progeny
BB14-6b	112	9	12	15-7	white	9_12-Cross BB14-6b	12	1	6	8	Progeny
BB14-6b	112	9	13	15-7	white	9_13-Cross BB14-6b	12	1	3	6	Progeny
BB14-6b	112	9	14	15-7	white	9_14-Cross BB14-6b	12	1	9	10	Progeny
BB14-6b	112	9	15	15-7	white	9_15-Cross BB14-6b	12	1	9	10	Progeny
BB14-6b	112	9	16	15-7	white	9_16-Cross BB14-6b	12	1	9	10	Progeny
BB14-6b	112	9	17	15-7	white	9_17-Cross BB14-6b	12	1	7	8	Progeny
BB14-6b	112	9	18	15-7	white	9_18-Cross BB14-6b	12	1	6	8	Progeny
BB14-6b	112	9	19	15-7	white	9_19-Cross BB14-6b	12	1	5	6	Progeny
BB14-6b	112	9	20	15-7	white	9_20-Cross BB14-6b	12	1	6	9	Progeny
BB14-5p	111	10	16	CT3-08	white	na	na	na	.	6	.
BB14-5p	210	10	29	CT3-08	white	na	na	na	.	.	.
BB14-5p	210	10	30	CT3-08	white	na	na	na	.	8	.
BB14-6b	304	14	2	15-7	white	na	na	na	.	.	.
BB14-6b	304	14	3	15-7	white	na	na	na	.	.	.
BB14-6b	304	14	4	15-7	white	na	na	na	.	.	.
BB14-5p	305	15	2	CT3-08	white	na	na	na	.	.	.
BB14-5p	305	15	10	CT3-08	white	na	na	na	.	.	.
BB14-6b	416	15	32	15-7	white	na	na	na	.	.	.
BB14-6b	416	15	33	15-7	white	na	na	na	.	.	.
BB14-5p	420	11	35	CT3-08	white	na	na	na	.	.	.
BB14-5p	420	11	37	CT3-08	white	na	na	na	.	.	.
BB14-9p	211	10	31	CT3-08	yellow	10_31-Cross BB14-9p	15	2	8	10	Progeny
BB14-9p	211	10	32	CT3-08	yellow	10_32-Cross BB14-9p	15	2	9	10	Progeny
BB14-9p	211	10	33	CT3-08	yellow	10_33-Cross BB14-9p	15	2	9	10	Progeny
BB14-9p	211	10	34	CT3-08	yellow	10_34-Cross BB14-9p	15	2	9	9	Progeny
BB14-9p	211	10	35	CT3-08	yellow	10_35-Cross BB14-9p	15	2	10	10	Progeny
BB14-9p	211	10	36	CT3-08	yellow	10_36-Cross BB14-9p	15	2	7	7	Progeny
BB14-9p	211	10	37	CT3-08	yellow	10_37-Cross BB14-9p	15	2	9	10	Progeny
BB14-9p	211	10	38	CT3-08	yellow	10_38-Cross BB14-9p	15	2	2	8	Progeny
BB14-9p	211	10	39	CT3-08	yellow	10_39-Cross BB14-9p	15	2	5	6	Progeny
BB14-9p	403	13	21	CT3-08	yellow	13_21-Cross BB14-9p	15	4	10	10	Progeny
BB14-9p	403	13	22	CT3-08	yellow	13_22-Cross BB14-9p	15	4	8	9	Progeny
BB14-9p	403	13	23	CT3-08	yellow	13_23-Cross BB14-9p	15	4	10	10	Progeny
BB14-9p	403	13	24	CT3-08	yellow	13_24-Cross BB14-9p	15	4	10	10	Progeny
BB14-9p	403	13	25	CT3-08	yellow	13_25-Cross BB14-9p	15	4	8	9	Progeny
BB14-9p	403	13	26	CT3-08	yellow	13_26-Cross BB14-9p	15	4	7	7	Progeny
BB14-9p	403	13	27	CT3-08	yellow	13_27-Cross BB14-9p	15	4	2	2	Progeny
BB14-9p	403	13	28	CT3-08	yellow	13_28-Cross BB14-9p	15	4	8	9	Progeny
BB14-9p	403	13	29	CT3-08	yellow	13_29-Cross BB14-9p	15	4	6	.	Progeny
BB14-9p	403	13	30	CT3-08	yellow	13_30-Cross BB14-9p	15	4	.	8	Progeny
BB14-10b	315	16	11	15-7	yellow	16_11-Cross BB14-10b	16	3	6	8	Progeny
BB14-10b	315	16	12	15-7	yellow	16_12-Cross BB14-10b	16	3	7	9	Progeny
BB14-10b	315	16	13	15-7	yellow	16_13-Cross BB14-10b	16	3	7	9	Progeny
BB14-10b	315	16	14	15-7	yellow	16_14-Cross BB14-10b	16	3	9	9	Progeny
BB14-10b	315	16	15	15-7	yellow	16_15-Cross BB14-10b	16	3	9	9	Progeny
BB14-10b	315	16	16	15-7	yellow	16_16-Cross BB14-10b	16	3	3	5	Progeny
BB14-10b	315	16	17	15-7	yellow	16_17-Cross BB14-10b	16	3	9	9	Progeny
BB14-10b	315	16	18	15-7	yellow	16_18-Cross BB14-10b	16	3	9	9	Progeny
BB14-10b	315	16	19	15-7	yellow	16_19-Cross BB14-10b	16	3	9	9	Progeny
BB14-10b	315	16	20	15-7	yellow	16_20-Cross BB14-10b	16	3	8	8	Progeny
BB14-9p	312	19	11	CT3-08	yellow	19_11-Cross BB14-9p	15	3	8	7	Progeny
BB14-9p	312	19	12	CT3-08	yellow	19_12-Cross BB14-9p	15	3	5	5	Progeny
BB14-9p	312	19	14	CT3-08	yellow	19_14-Cross BB14-9p	15	3	6	6	Progeny
BB14-9p	312	19	15	CT3-08	yellow	19_15-Cross BB14-9p	15	3	8	6	Progeny
BB14-9p	312	19	16	CT3-08	yellow	19_16-Cross BB14-9p	15	3	8	8	Progeny
BB14-9p	312	19	17	CT3-08	yellow	19_17-Cross BB14-9p	15	3	8	7	Progeny
BB14-9p	312	19	18	CT3-08	yellow	19_18-Cross BB14-9p	15	3	6	6	Progeny
BB14-9p	312	19	20	CT3-08	yellow	19_20-Cross BB14-9p	15	3	9	9	Progeny
BB14-10b	409	19	21	15-7	yellow	19_21-Cross BB14-10b	16	4	8	9	Progeny
BB14-10b	409	19	22	15-7	yellow	19_22-Cross BB14-10b	16	4	6	7	Progeny
BB14-10b	409	19	23	15-7	yellow	19_23-Cross BB14-10b	16	4	8	9	Progeny
BB14-10b	409	19	24	15-7	yellow	19_24-Cross BB14-10b	16	4	4	6	Progeny
BB14-10b	409	19	25	15-7	yellow	19_25-Cross BB14-10b	16	4	7	8	Progeny
BB14-10b	409	19	26	15-7	yellow	19_26-Cross BB14-10b	16	4	8	10	Progeny
BB14-10b	409	19	27	15-7	yellow	19_27-Cross BB14-10b	16	4	8	9	Progeny
BB14-10b	409	19	28	15-7	yellow	19_28-Cross BB14-10b	16	4	8	9	Progeny
BB14-10b	409	19	29	15-7	yellow	19_29-Cross BB14-10b	16	4	8	9	Progeny
BB14-10b	409	19	30	15-7	yellow	19_30-Cross BB14-10b	16	4	8	9	Progeny
BB14-10b	116	5	11	15-7	yellow	5_11-Cross BB14-10b	16	1	1	.	Progeny
BB14-10b	116	5	12	15-7	yellow	5_12-Cross BB14-10b	16	1	5	7	Progeny
BB14-10b	116	5	14	15-7	yellow	5_14-Cross BB14-10b	16	1	2	5	Progeny
BB14-10b	116	5	16	15-7	yellow	5_16-Cross BB14-10b	16	1	1	3	Progeny
BB14-10b	116	5	17	15-7	yellow	5_17-Cross BB14-10b	16	1	2	7	Progeny
BB14-10b	116	5	18	15-7	yellow	5_18-Cross BB14-10b	16	1	4	4	Progeny
BB14-10b	116	5	19	15-7	yellow	5_19-Cross BB14-10b	16	1	4	9	Progeny
BB14-10b	116	5	20	15-7	yellow	5_20-Cross BB14-10b	16	1	4	8	Progeny
BB14-9p	115	6	11	CT3-08	yellow	6_11-Cross BB14-9p	15	1	8	9	Progeny
BB14-9p	115	6	12	CT3-08	yellow	6_12-Cross BB14-9p	15	1	5	7	Progeny
BB14-9p	115	6	13	CT3-08	yellow	6_13-Cross BB14-9p	15	1	4	6	Progeny
BB14-9p	115	6	16	CT3-08	yellow	6_16-Cross BB14-9p	15	1	3	6	Progeny
BB14-9p	115	6	18	CT3-08	yellow	6_18-Cross BB14-9p	15	1	5	4	Progeny
BB14-9p	115	6	19	CT3-08	yellow	6_19-Cross BB14-9p	15	1	5	7	Progeny
BB14-9p	115	6	20	CT3-08	yellow	6_20-Cross BB14-9p	15	1	3	.	Progeny
BB14-10b	206	6	21	15-7	yellow	6_21-Cross BB14-10b	16	2	8	10	Progeny
BB14-10b	206	6	22	15-7	yellow	6_22-Cross BB14-10b	16	2	8	10	Progeny
BB14-10b	206	6	23	15-7	yellow	6_23-Cross BB14-10b	16	2	6	9	Progeny
BB14-10b	206	6	24	15-7	yellow	6_24-Cross BB14-10b	16	2	6	9	Progeny
BB14-10b	206	6	25	15-7	yellow	6_25-Cross BB14-10b	16	2	5	9	Progeny
BB14-10b	206	6	26	15-7	yellow	6_26-Cross BB14-10b	16	2	1	7	Progeny
BB14-10b	206	6	27	15-7	yellow	6_27-Cross BB14-10b	16	2	1	8	Progeny
BB14-10b	206	6	28	15-7	yellow	6_28-Cross BB14-10b	16	2	7	9	Progeny
BB14-10b	206	6	29	15-7	yellow	6_29-Cross BB14-10b	16	2	2	6	Progeny
BB14-10b	206	6	30	15-7	yellow	6_30-Cross BB14-10b	16	2	6	8	Progeny
BB14-9p	115	6	14	CT3-08	yellow	na	na	na	.	.	.
BB14-9p	115	6	15	CT3-08	yellow	na	na	na	.	.	.
BB14-9p	115	6	17	CT3-08	yellow	na	na	na	.	.	.
BB14-10b	116	5	13	15-7	yellow	na	na	na	.	.	.
BB14-10b	116	5	15	15-7	yellow	na	na	na	.	.	.
BB14-9p	211	10	40	CT3-08	yellow	na	na	na	.	.	.
BB14-9p	312	19	13	CT3-08	yellow	na	na	na	.	.	.
BB14-9p	312	19	19	CT3-08	yellow	na	na	na	.	.	.

## Sheet: BLUEs
Sample_ID	predicted.value	std.error	status	whether used for GWAS and GP
1_11-Cross BB14-14b	3.5564	0.787978	Estimable	No
1_12-Cross BB14-14b	3.33913	0.822126	Estimable	Yes
1_13-Cross BB14-14b	4.21607	0.833031	Estimable	Yes
1_14-Cross BB14-14b	4.51176	0.83661	Estimable	Yes
1_16-Cross BB14-14b	4.98517	0.838199	Estimable	Yes
1_17-Cross BB14-14b	3.70502	0.838333	Estimable	Yes
1_18-Cross BB14-14b	0.21271	1.05378	Estimable	Yes
1_19-Cross BB14-14b	7.32867	0.838393	Estimable	No
1_20-Cross BB14-14b	7.69459	0.838395	Estimable	No
1_22-Cross BB14-8b	4.80075	0.838362	Estimable	No
1_27-Cross BB14-8b	2.81336	1.38544	Estimable	No
1_28-Cross BB14-8b	6.06916	0.838226	Estimable	Yes
1_29-Cross BB14-8b	5.4461	0.837966	Estimable	No
1_31-Cross BB14-12b	1.87527	0.834919	Estimable	No
1_33-Cross BB14-12b	3.80588	0.836537	Estimable	Yes
1_34-Cross BB14-12b	5.43874	0.834919	Estimable	No
1_35-Cross BB14-12b	3.94683	0.836537	Estimable	No
1_36-Cross BB14-12b	3.63813	0.834919	Estimable	No
1_38-Cross BB14-12b	7.07466	0.834919	Estimable	Yes
1_40-Cross BB14-12b	5.96269	0.834919	Estimable	No
10_1-Cross BB14-4b	9.05248	0.838402	Estimable	Yes
10_10-Cross BB14-4b	6.8126	0.827806	Estimable	Yes
10_11-Cross BB14-5p	6.47982	0.80617	Estimable	Yes
10_12-Cross BB14-5p	8.44643	0.827805	Estimable	Yes
10_13-Cross BB14-5p	5.7881	0.834829	Estimable	Yes
10_14-Cross BB14-5p	5.67394	0.837091	Estimable	Yes
10_15-Cross BB14-5p	5.018	0.837629	Estimable	Yes
10_17-Cross BB14-5p	6.30737	0.837982	Estimable	Yes
10_18-Cross BB14-5p	7.70123	0.838012	Estimable	Yes
10_19-Cross BB14-5p	3.06756	0.838023	Estimable	No
10_2-Cross BB14-4b	8.41819	0.838401	Estimable	Yes
10_20-Cross BB14-5p	7.40629	0.838026	Estimable	Yes
10_21-Cross BB14-5p	6.77431	0.838259	Estimable	Yes
10_22-Cross BB14-5p	3.77019	0.838324	Estimable	No
10_23-Cross BB14-5p	8.04686	0.838347	Estimable	Yes
10_24-Cross BB14-5p	7.40374	0.838357	Estimable	Yes
10_25-Cross BB14-5p	8.05506	0.838359	Estimable	Yes
10_26-Cross BB14-5p	3.69293	0.838382	Estimable	Yes
10_27-Cross BB14-5p	2.80268	1.38545	Estimable	No
10_28-Cross BB14-5p	4.68454	0.838357	Estimable	No
10_3-Cross BB14-4b	7.68577	0.838397	Estimable	Yes
10_31-Cross BB14-9p	9.02684	0.838388	Estimable	Yes
10_32-Cross BB14-9p	9.40308	0.838397	Estimable	Yes
10_33-Cross BB14-9p	9.40861	0.8384	Estimable	Yes
10_34-Cross BB14-9p	8.77749	0.8384	Estimable	Yes
10_35-Cross BB14-9p	9.77748	0.838397	Estimable	Yes
10_36-Cross BB14-9p	6.77507	0.838388	Estimable	Yes
10_37-Cross BB14-9p	9.40307	0.83836	Estimable	Yes
10_38-Cross BB14-9p	5.56222	0.838279	Estimable	Yes
10_39-Cross BB14-9p	5.37619	0.838043	Estimable	Yes
10_4-Cross BB14-4b	8.05252	0.838387	Estimable	Yes
10_5-Cross BB14-4b	9.05303	0.838355	Estimable	Yes
10_7-Cross BB14-4b	8.42236	0.837997	Estimable	Yes
10_8-Cross BB14-4b	8.42635	0.837206	Estimable	Yes
10_9-Cross BB14-4b	8.43478	0.834857	Estimable	Yes
11_1-Cross BB14-4b	7.05284	0.838397	Estimable	Yes
11_10-Cross BB14-4b	4.87921	0.714947	Estimable	Yes
11_2-Cross BB14-4b	7.68659	0.838385	Estimable	Yes
11_21-Cross BB14-1-a	9.36831	0.837102	Estimable	Yes
11_22-Cross BB14-1-a	8.12383	1.05256	Estimable	Yes
11_23-Cross BB14-1-a	7.38628	0.837939	Estimable	Yes
11_24-Cross BB14-1-a	8.9916	0.838004	Estimable	Yes
11_25-Cross BB14-1-a	9.04224	0.838024	Estimable	Yes
11_27-Cross BB14-1-a	8.05042	0.83826	Estimable	Yes
11_29-Cross BB14-1-a	7.10936	1.05347	Estimable	Yes
11_3-Cross BB14-4b	9.42027	0.83835	Estimable	Yes
11_30-Cross BB14-1-a	8.92284	0.838028	Estimable	Yes
11_31-Cross BB14-5p	6.70801	0.838273	Estimable	Yes
11_32-Cross BB14-5p	9.00529	0.838357	Estimable	Yes
11_33-Cross BB14-5p	8.38785	0.838382	Estimable	Yes
11_34-Cross BB14-5p	7.66209	0.838382	Estimable	Yes
11_36-Cross BB14-5p	9.02064	0.838269	Estimable	Yes
11_38-Cross BB14-5p	2.97048	0.837265	Estimable	No
11_39-Cross BB14-5p	6.91184	0.835062	Estimable	Yes
11_4-Cross BB14-4b	8.78841	0.838249	Estimable	Yes
11_40-Cross BB14-5p	8.14745	0.835264	Estimable	Yes
11_5-Cross BB14-4b	9.42581	0.837946	Estimable	Yes
11_6-Cross BB14-4b	8.79899	0.837042	Estimable	Yes
11_7-Cross BB14-4b	6.71822	0.834318	Estimable	Yes
11_8-Cross BB14-4b	7.11365	0.826017	Estimable	Yes
11_9-Cross BB14-4b	9.53036	0.800164	Estimable	Yes
12_1-Cross BB14-1-a	3.68612	0.838401	Estimable	No
12_10-Cross BB14-1-a	7.39243	0.81802	Estimable	Yes
12_11-Parent BB Ent 8	7.81363	0.775159	Estimable	No
12_12-Parent BB Ent 8	6.68903	0.817831	Estimable	No
12_13-Parent BB Ent 8	4.93766	0.829005	Estimable	No
12_14-Parent BB Ent 8	7.51492	0.825593	Estimable	No
12_15-Parent BB Ent 8	6.92088	0.80258	Estimable	No
12_16-Parent BB Ent 8	9.35725	0.802803	Estimable	No
12_17-Parent BB Ent 8	6.78638	0.802876	Estimable	No
12_18-Parent BB Ent 8	8.43123	0.8029	Estimable	No
12_2-Cross BB14-1-a	8.41879	0.838399	Estimable	No
12_20-Parent BB Ent 8	1.43502	0.802909	Estimable	No
12_21-Cross BB14-2-a	7.57275	0.825726	Estimable	Yes
12_22-Cross BB14-2-a	8.19742	0.83205	Estimable	No
12_23-Cross BB14-2-a	5.48221	0.83407	Estimable	Yes
12_24-Cross BB14-2-a	6.75436	0.834699	Estimable	Yes
12_25-Cross BB14-2-a	9.36334	0.834884	Estimable	Yes
12_27-Cross BB14-2-a	9.04039	0.837071	Estimable	Yes
12_28-Cross BB14-2-a	6.58261	0.834932	Estimable	Yes
12_29-Cross BB14-2-a	6.87514	0.836717	Estimable	Yes
12_3-Cross BB14-1-a	8.41879	0.838392	Estimable	No
12_30-Cross BB14-2-a	9.02309	0.834923	Estimable	Yes
12_31-Parent BB Ent 8	1.7644	1.38507	Estimable	No
12_32-Parent BB Ent 8	8.27531	0.837981	Estimable	No
12_33-Parent BB Ent 8	6.85869	0.838215	Estimable	No
12_35-Parent BB Ent 8	9.70702	0.837959	Estimable	No
12_36-Parent BB Ent 8	7.94793	0.837138	Estimable	No
12_37-Parent BB Ent 8	8.88782	0.834669	Estimable	No
12_38-Parent BB Ent 8	7.13573	0.827244	Estimable	No
12_39-Parent BB Ent 8	8.92405	0.804428	Estimable	No
12_4-Cross BB14-1-a	6.68626	0.838372	Estimable	Yes
12_40-Parent BB Ent 8	10.0082	0.80862	Estimable	No
12_5-Cross BB14-1-a	7.78604	0.838313	Estimable	Yes
12_6-Cross BB14-1-a	7.05481	0.83814	Estimable	No
12_7-Cross BB14-1-a	6.6923	0.837631	Estimable	Yes
12_8-Cross BB14-1-a	2.17242	1.04986	Estimable	No
12_9-Cross BB14-1-a	7.71606	0.831635	Estimable	No
13_1-Cross BB14-13p	4.95333	0.838395	Estimable	No
13_10-Cross BB14-13p	2.11661	1.18882	Estimable	No
13_13-Parent CT3-08	4.06058	1.29255	Estimable	No
13_2-Cross BB14-13p	3.95331	0.838382	Estimable	Yes
13_21-Cross BB14-9p	8.93383	0.689264	Estimable	Yes
13_22-Cross BB14-9p	7.62712	0.769913	Estimable	Yes
13_23-Cross BB14-9p	9.3349	0.793486	Estimable	Yes
13_24-Cross BB14-9p	9.0412	0.800531	Estimable	Yes
13_25-Cross BB14-9p	8.1683	0.802538	Estimable	Yes
13_26-Cross BB14-9p	6.71682	0.82105	Estimable	Yes
13_27-Cross BB14-9p	1.72402	0.824937	Estimable	Yes
13_28-Cross BB14-9p	8.35289	0.803051	Estimable	Yes
13_29-Cross BB14-9p	6.62535	1.37295	Estimable	Yes
13_3-Cross BB14-13p	5.05251	0.838341	Estimable	Yes
13_30-Cross BB14-9p	5.47393	0.99726	Estimable	No
13_31-Cross BB Ent 3	5.77528	0.826728	Estimable	No
13_35-Cross BB Ent 3	3.60241	1.3814	Estimable	No
13_36-Cross BB Ent 3	5.97039	0.825321	Estimable	No
13_5-Cross BB14-13p	6.68853	0.837899	Estimable	Yes
13_6-Cross BB14-13p	4.96045	0.836904	Estimable	Yes
13_7-Cross BB14-13p	4.60543	0.833915	Estimable	Yes
13_8-Cross BB14-13p	3.98941	0.824791	Estimable	Yes
13_9-Cross BB14-13p	5.09899	0.796301	Estimable	No
14_1-Cross BB14-6b	0.195159	1.05381	Estimable	Yes
14_10-Cross BB14-6b	6.70665	0.826777	Estimable	No
14_13-Cross BB14-8b	1.72512	0.83194	Estimable	Yes
14_14-Cross BB14-8b	4.49232	0.826634	Estimable	Yes
14_16-Cross BB14-8b	2.07144	1.35532	Estimable	Yes
14_17-Cross BB14-8b	0.460501	0.800531	Estimable	Yes
14_18-Cross BB14-8b	3.99739	0.793486	Estimable	Yes
14_19-Cross BB14-8b	4.55335	0.769913	Estimable	Yes
14_20-Cross BB14-8b	1.41269	0.689263	Estimable	No
14_31-Cross BB14-8b	2.04812	1.18882	Estimable	No
14_32-Cross BB14-8b	3.42558	0.993837	Estimable	No
14_33-Cross BB14-8b	5.93671	0.824747	Estimable	Yes
14_34-Cross BB14-8b	4.95921	0.833777	Estimable	Yes
14_36-Cross BB14-8b	2.69527	1.38447	Estimable	Yes
14_37-Cross BB14-8b	3.54009	0.834507	Estimable	Yes
14_5-Cross BB14-6b	7.41607	0.838332	Estimable	Yes
14_6-Cross BB14-6b	5.14844	0.838211	Estimable	Yes
14_7-Cross BB14-6b	4.15035	0.837944	Estimable	Yes
14_8-Cross BB14-6b	9.05477	0.837086	Estimable	Yes
14_9-Cross BB14-6b	8.05913	0.834515	Estimable	No
15_1-Cross BB14-5p	7.68447	0.83836	Estimable	Yes
15_11-Cross BB14-11p	3.4202	0.834923	Estimable	Yes
15_13-Cross BB14-11p	3.74317	0.837733	Estimable	Yes
15_15-Cross BB14-11p	2.27383	0.83493	Estimable	Yes
15_16-Cross BB14-11p	2.41255	0.834884	Estimable	Yes
15_17-Cross BB14-11p	1.69344	0.834699	Estimable	Yes
15_18-Cross BB14-11p	2.40058	0.83407	Estimable	Yes
15_20-Cross BB14-11p	1.5867	0.825727	Estimable	No
15_21-Cross BB14-2-b	8.14105	0.802912	Estimable	Yes
15_22-Cross BB14-2-b	7.2714	0.802914	Estimable	Yes
15_23-Cross BB14-2-b	8.1369	0.802915	Estimable	Yes
15_24-Cross BB14-2-b	7.77584	0.802915	Estimable	Yes
15_25-Cross BB14-2-b	7.56457	0.802916	Estimable	Yes
15_27-Cross BB14-2-b	9.37816	0.824837	Estimable	Yes
15_28-Cross BB14-2-b	8.36354	0.802915	Estimable	No
15_29-Cross BB14-2-b	6.43646	0.821642	Estimable	No
15_3-Cross BB14-5p	8.41461	0.838042	Estimable	Yes
15_30-Cross BB14-2-b	2.49073	0.802914	Estimable	No
15_31-Cross BB14-6b	7.43295	0.826759	Estimable	Yes
15_35-Cross BB14-6b	7.68822	0.838206	Estimable	Yes
15_36-Cross BB14-6b	9.34448	0.838218	Estimable	Yes
15_37-Cross BB14-6b	6.6123	0.837996	Estimable	Yes
15_39-Cross BB14-6b	7.53899	0.83506	Estimable	Yes
15_4-Cross BB14-5p	8.40742	0.838041	Estimable	Yes
15_40-Cross BB14-6b	9.50616	0.835264	Estimable	Yes
15_5-Cross BB14-5p	6.40899	0.838225	Estimable	No
15_6-Cross BB14-5p	7.6752	0.838027	Estimable	Yes
15_7-Cross BB14-5p	7.67981	0.838231	Estimable	Yes
15_8-Cross BB14-5p	5.78154	0.838221	Estimable	No
15_9-Cross BB14-5p	7.78327	0.837983	Estimable	Yes
16_1-Cross BB14-7p	2.8247	1.38535	Estimable	Yes
16_10-Cross BB14-7p	6.80468	1.38542	Estimable	Yes
16_11-Cross BB14-10b	7.05031	0.838013	Estimable	Yes
16_12-Cross BB14-10b	8.04584	0.838267	Estimable	No
16_13-Cross BB14-10b	8.03942	0.838327	Estimable	Yes
16_14-Cross BB14-10b	8.76148	0.838272	Estimable	Yes
16_15-Cross BB14-10b	8.74302	0.838029	Estimable	Yes
16_16-Cross BB14-10b	4.05741	0.838024	Estimable	Yes
16_17-Cross BB14-10b	8.76142	0.838005	Estimable	Yes
16_18-Cross BB14-10b	8.7828	0.83794	Estimable	Yes
16_19-Cross BB14-10b	8.77145	0.837735	Estimable	Yes
16_2-Cross BB14-7p	0.146795	0.837265	Estimable	Yes
16_20-Cross BB14-10b	7.72384	0.837107	Estimable	No
16_23-Cross BB14-14b	5.49132	0.834891	Estimable	Yes
16_24-Cross BB14-14b	6.234	0.834891	Estimable	No
16_25-Cross BB14-14b	5.92109	0.83491	Estimable	Yes
16_27-Cross BB14-14b	5.31609	0.837053	Estimable	No
16_28-Cross BB14-14b	8.4092	0.834913	Estimable	Yes
16_3-Cross BB14-7p	4.32263	0.835062	Estimable	Yes
16_31-Cross BB14-7p	2.28785	0.837214	Estimable	Yes
16_34-Cross BB14-7p	3.79647	1.38544	Estimable	Yes
16_35-Cross BB14-7p	1.7981	1.38545	Estimable	Yes
16_36-Cross BB14-7p	3.29593	0.838382	Estimable	Yes
16_37-Cross BB14-7p	1.79551	1.38545	Estimable	Yes
16_39-Cross BB14-7p	4.00695	0.838043	Estimable	No
16_4-Cross BB14-7p	5.01755	0.835061	Estimable	Yes
16_40-Cross BB14-7p	1.79053	1.38543	Estimable	No
16_5-Cross BB14-7p	2.02188	0.836816	Estimable	Yes
16_7-Cross BB14-7p	4.39764	0.83726	Estimable	Yes
16_8-Cross BB14-7p	1.77275	0.837998	Estimable	Yes
17_1-Cross BB14-2-a	9.78794	0.83467	Estimable	Yes
17_10-Cross BB14-2-a	9.40574	0.837961	Estimable	Yes
17_11-Cross BB14-2-b	7.77739	0.838216	Estimable	Yes
17_12-Cross BB14-2-b	8.77908	0.838338	Estimable	Yes
17_13-Cross BB14-2-b	8.4124	0.838377	Estimable	Yes
17_14-Cross BB14-2-b	9.41002	0.838382	Estimable	Yes
17_15-Cross BB14-2-b	4.40485	0.838359	Estimable	Yes
17_16-Cross BB14-2-b	9.42033	0.83836	Estimable	Yes
17_17-Cross BB14-2-b	6.79481	1.38545	Estimable	Yes
17_19-Cross BB14-2-b	8.67602	0.838325	Estimable	Yes
17_20-Cross BB14-2-b	8.02209	0.838249	Estimable	Yes
17_22-Cross BB14-12b	1.78223	1.38537	Estimable	No
17_26-Cross BB14-12b	2.43196	0.837917	Estimable	No
17_28-Cross BB14-12b	7.06023	0.837913	Estimable	No
17_29-Cross BB14-12b	6.78402	1.38537	Estimable	Yes
17_3-Cross BB14-2-a	7.444	0.804428	Estimable	No
17_30-Cross BB14-12b	8.9316	0.837916	Estimable	No
17_31-Cross BB14-1-b	8.3479	0.838235	Estimable	Yes
17_35-Cross BB14-1-b	9.77557	0.8384	Estimable	Yes
17_36-Cross BB14-1-b	8.77793	0.8384	Estimable	Yes
17_4-Cross BB14-2-a	8.29344	0.804428	Estimable	Yes
17_5-Cross BB14-2-a	8.31401	0.822739	Estimable	Yes
17_6-Cross BB14-2-a	8.29343	0.804428	Estimable	Yes
17_7-Cross BB14-2-a	7.98789	0.827244	Estimable	Yes
17_8-Cross BB14-2-a	7.37916	0.834669	Estimable	Yes
17_9-Cross BB14-2-a	4.29925	0.837138	Estimable	Yes
18_10-Cross BB Ent 3	7.01129	0.834103	Estimable	No
18_12-Cross BB14-14b	2.4039	0.83792	Estimable	Yes
18_13-Cross BB14-14b	4.50776	0.83824	Estimable	Yes
18_14-Cross BB14-14b	5.67786	0.838346	Estimable	Yes
18_15-Cross BB14-14b	4.79919	1.38544	Estimable	Yes
18_16-Cross BB14-14b	5.79888	1.38545	Estimable	Yes
18_17-Cross BB14-14b	9.40823	0.838391	Estimable	Yes
18_18-Cross BB14-14b	3.40492	0.838382	Estimable	Yes
18_20-Cross BB14-14b	3.37107	0.838261	Estimable	Yes
18_21-Cross BB14-13p	3.97037	0.837995	Estimable	Yes
18_22-Cross BB14-13p	4.00544	0.837286	Estimable	Yes
18_23-Cross BB14-13p	2.4594	0.835198	Estimable	No
18_24-Cross BB14-13p	2.88235	1.38422	Estimable	No
18_25-Cross BB14-13p	4.47078	0.836911	Estimable	Yes
18_26-Cross BB14-13p	3.82788	0.835221	Estimable	No
18_27-Cross BB14-13p	3.71954	0.837268	Estimable	Yes
18_28-Cross BB14-13p	4.34895	0.837244	Estimable	Yes
18_29-Cross BB14-13p	4.79304	0.835218	Estimable	Yes
18_30-Cross BB14-13p	1.77161	1.3851	Estimable	No
18_31-Cross BB14-11p	4.4053	0.83802	Estimable	Yes
18_32-Cross BB14-11p	4.79391	1.38542	Estimable	Yes
18_35-Cross BB14-11p	7.0508	0.838397	Estimable	Yes
18_36-Cross BB14-11p	2.8019	1.38545	Estimable	Yes
18_38-Cross BB14-11p	4.78273	0.838401	Estimable	No
18_39-Cross BB14-11p	5.80163	1.38545	Estimable	Yes
18_40-Cross BB14-11p	5.80216	1.38545	Estimable	Yes
18_5-Cross BB Ent 3	6.72796	0.647349	Estimable	No
18_7-Cross BB Ent 3	6.63331	1.19878	Estimable	No
18_9-Cross BB Ent 3	7.34388	0.825366	Estimable	No
19_1-Cross BB14-12b	2.42359	0.83467	Estimable	Yes
19_10-Cross BB14-12b	3.67314	0.837975	Estimable	Yes
19_11-Cross BB14-9p	7.14308	0.838256	Estimable	Yes
19_12-Cross BB14-9p	4.77917	0.838352	Estimable	Yes
19_14-Cross BB14-9p	5.7782	0.838395	Estimable	Yes
19_15-Cross BB14-9p	6.50737	0.838395	Estimable	Yes
19_16-Cross BB14-9p	7.77029	0.838385	Estimable	Yes
19_17-Cross BB14-9p	7.12459	0.838355	Estimable	Yes
19_18-Cross BB14-9p	5.73955	0.838264	Estimable	No
19_2-Cross BB14-12b	5.15293	0.827244	Estimable	Yes
19_20-Cross BB14-9p	8.64355	0.837205	Estimable	Yes
19_21-Cross BB14-10b	8.17219	0.834856	Estimable	Yes
19_22-Cross BB14-10b	5.98536	0.827806	Estimable	Yes
19_23-Cross BB14-10b	7.66246	0.806174	Estimable	No
19_24-Cross BB14-10b	5.34032	0.806174	Estimable	Yes
19_25-Cross BB14-10b	7.59703	0.824008	Estimable	Yes
19_26-Cross BB14-10b	9.19479	0.806175	Estimable	Yes
19_27-Cross BB14-10b	8.50503	0.827383	Estimable	No
19_28-Cross BB14-10b	8.48251	0.827382	Estimable	Yes
19_29-Cross BB14-10b	8.46616	0.806175	Estimable	Yes
19_30-Cross BB14-10b	8.44058	0.827806	Estimable	Yes
19_31-Cross BB14-4b	9.0702	0.834857	Estimable	Yes
19_32-Cross BB14-4b	9.42984	0.837206	Estimable	Yes
19_35-Cross BB14-4b	9.42192	0.838355	Estimable	Yes
19_36-Cross BB14-4b	9.78709	0.838386	Estimable	Yes
19_37-Cross BB14-4b	8.78619	0.838397	Estimable	Yes
19_38-Cross BB14-4b	8.7854	0.838401	Estimable	Yes
19_39-Cross BB14-4b	9.78454	0.838402	Estimable	Yes
19_40-Cross BB14-4b	9.78721	0.838402	Estimable	Yes
19_7-Cross BB14-12b	3.62696	0.827244	Estimable	Yes
2_11-Cross BB14-13p	2.37014	0.714949	Estimable	Yes
2_12-Cross BB14-13p	3.58343	0.800165	Estimable	Yes
2_13-Cross BB14-13p	3.2239	0.826018	Estimable	Yes
2_14-Cross BB14-13p	2.26564	0.834318	Estimable	Yes
2_15-Cross BB14-13p	3.65555	0.837042	Estimable	Yes
2_16-Cross BB14-13p	2.67016	0.837946	Estimable	No
2_17-Cross BB14-13p	4.77814	0.838247	Estimable	Yes
2_18-Cross BB14-13p	3.05207	0.838346	Estimable	No
2_19-Cross BB14-13p	3.69176	0.83837	Estimable	Yes
2_20-Cross BB14-13p	3.69928	0.838354	Estimable	Yes
2_21-Cross BB Ent 8	9.44319	0.838276	Estimable	No
2_22-Cross BB Ent 8	9.46136	0.838041	Estimable	No
2_24-Cross BB Ent 8	9.46413	0.838252	Estimable	No
2_25-Cross BB Ent 8	3.74596	0.838218	Estimable	No
2_26-Cross BB Ent 8	9.14474	0.837893	Estimable	No
2_27-Cross BB Ent 8	9.11783	0.837792	Estimable	No
2_29-Cross BB Ent 8	9.14665	0.834225	Estimable	No
2_30-Cross BB Ent 8	5.9543	0.826701	Estimable	No
2_32-Cross BB14-2-a	7.16163	0.802909	Estimable	Yes
2_33-Cross BB14-2-a	7.16328	0.817886	Estimable	Yes
2_34-Cross BB14-2-a	4.81067	0.802909	Estimable	Yes
2_35-Cross BB14-2-a	8.06942	0.817886	Estimable	Yes
2_37-Cross BB14-2-a	5.44514	0.802909	Estimable	Yes
2_38-Cross BB14-2-a	9.51259	0.802909	Estimable	Yes
2_39-Cross BB14-2-a	10.0826	0.802909	Estimable	Yes
2_40-Cross BB14-2-a	7.32783	0.802909	Estimable	Yes
20_1-Cross BB14-1-b	9.41632	0.838013	Estimable	Yes
20_10-Cross BB14-1-b	9.77948	0.838357	Estimable	Yes
20_11-Cross BB14-3p	1.87905	0.838386	Estimable	No
20_12-Cross BB14-3p	4.79932	1.38545	Estimable	No
20_13-Cross BB14-3p	9.775	0.838395	Estimable	Yes
20_14-Cross BB14-3p	9.76819	0.838384	Estimable	Yes
20_15-Cross BB14-3p	4.38954	0.83835	Estimable	No
20_16-Cross BB14-3p	9.36876	0.838248	Estimable	Yes
20_17-Cross BB14-3p	6.7303	1.38514	Estimable	No
20_18-Cross BB14-3p	3.53315	0.837042	Estimable	No
20_19-Cross BB14-3p	2.548	1.38163	Estimable	No
20_20-Cross BB14-3p	8.57805	0.826018	Estimable	Yes
20_3-Cross BB14-1-b	4.1489	1.04778	Estimable	No
20_31-Cross BB14-3p	8.44574	0.800164	Estimable	Yes
20_32-Cross BB14-3p	9.80332	0.826017	Estimable	Yes
20_33-Cross BB14-3p	9.16503	0.834318	Estimable	Yes
20_34-Cross BB14-3p	5.75308	1.38437	Estimable	Yes
20_35-Cross BB14-3p	9.15927	0.837946	Estimable	Yes
20_36-Cross BB14-3p	5.52316	0.838248	Estimable	Yes
20_37-Cross BB14-3p	6.15505	0.83835	Estimable	Yes
20_38-Cross BB14-3p	9.42097	0.838385	Estimable	Yes
20_4-Cross BB14-1-b	9.38168	0.835062	Estimable	Yes
20_40-Cross BB14-3p	9.05403	0.838401	Estimable	Yes
20_5-Cross BB14-1-b	7.56062	0.836817	Estimable	Yes
20_6-Cross BB14-1-b	6.28905	0.835062	Estimable	Yes
20_7-Cross BB14-1-b	5.66617	0.837265	Estimable	Yes
20_8-Cross BB14-1-b	6.04005	0.838013	Estimable	Yes
20_9-Cross BB14-1-b	0.8001	1.38542	Estimable	No
3_11-Cross BB14-12b	6.43083	0.70795	Estimable	No
3_14-Cross BB14-12b	5.81346	0.834116	Estimable	No
3_15-Cross BB14-12b	5.75843	0.836981	Estimable	Yes
3_18-Cross BB14-12b	3.98081	0.838315	Estimable	Yes
3_19-Cross BB14-12b	3.08562	0.838263	Estimable	No
3_21-Cross BB14-1-b	3.49793	0.837269	Estimable	Yes
3_22-Cross BB14-1-b	7.27986	0.835054	Estimable	No
3_23-Cross BB14-1-b	2.55632	0.83501	Estimable	No
3_24-Cross BB14-1-b	9.92674	0.837013	Estimable	Yes
3_25-Cross BB14-1-b	6.87869	0.836684	Estimable	Yes
3_26-Cross BB14-1-b	9.7159	0.833578	Estimable	Yes
3_28-Cross BB14-1-b	8.63723	0.821603	Estimable	Yes
3_29-Cross BB14-1-b	7.38948	0.79348	Estimable	Yes
3_30-Cross BB14-1-b	4.3465	0.700973	Estimable	No
3_4-Cross BB Ent 3	3.02063	0.769336	Estimable	No
4_1-Parent BB Ent 8	2.66562	0.804428	Estimable	No
4_10-Parent BB Ent 8	9.38712	0.804441	Estimable	No
4_11-Cross BB14-11p	3.10911	1.37745	Estimable	Yes
4_12-Cross BB14-11p	3.15762	0.834683	Estimable	Yes
4_13-Cross BB14-11p	4.38177	0.837154	Estimable	Yes
4_14-Cross BB14-11p	1.08985	0.837982	Estimable	Yes
4_16-Cross BB14-11p	1.44446	0.838316	Estimable	Yes
4_17-Cross BB14-11p	2.45099	0.838253	Estimable	Yes
4_19-Cross BB14-11p	2.13228	0.837154	Estimable	Yes
4_2-Parent BB Ent 8	3.5546	0.804428	Estimable	No
4_20-Cross BB14-11p	2.18766	0.834683	Estimable	Yes
4_21-Cross BB14-7p	5.285	0.827256	Estimable	No
4_22-Cross BB14-7p	5.80875	0.804437	Estimable	Yes
4_23-Cross BB14-7p	6.75539	0.804428	Estimable	Yes
4_24-Cross BB14-7p	4.16689	0.826384	Estimable	Yes
4_25-Cross BB14-7p	7.20101	0.826353	Estimable	Yes
4_26-Cross BB14-7p	7.4909	0.804289	Estimable	Yes
4_27-Cross BB14-7p	4.46182	0.822357	Estimable	Yes
4_28-Cross BB14-7p	6.57311	0.80327	Estimable	Yes
4_29-Cross BB14-7p	3.03846	0.801031	Estimable	No
4_3-Parent BB Ent 8	4.59803	0.826885	Estimable	No
4_30-Cross BB14-7p	7.45873	0.816097	Estimable	Yes
4_31-Cross BB14-4b	7.69255	0.799674	Estimable	Yes
4_32-Cross BB14-4b	7.78934	0.801813	Estimable	Yes
4_33-Cross BB14-4b	5.15069	0.817529	Estimable	Yes
4_34-Cross BB14-4b	7.80336	0.80278	Estimable	No
4_35-Cross BB14-4b	5.42933	0.817843	Estimable	Yes
4_36-Cross BB14-4b	9.29098	0.802893	Estimable	Yes
4_37-Cross BB14-4b	8.84751	0.802904	Estimable	Yes
4_38-Cross BB14-4b	9.51172	0.802907	Estimable	Yes
4_39-Cross BB14-4b	4.67825	0.802909	Estimable	Yes
4_4-Parent BB Ent 8	7.84552	0.831992	Estimable	No
4_40-Cross BB14-4b	9.73144	0.802909	Estimable	Yes
4_5-Parent BB Ent 8	4.86348	0.835152	Estimable	No
4_7-Parent BB Ent 8	9.05694	0.825472	Estimable	No
4_8-Parent BB Ent 8	8.29363	0.804432	Estimable	No
4_9-Parent BB Ent 8	8.06793	0.804436	Estimable	No
5_11-Cross BB14-10b	1.86918	1.38509	Estimable	Yes
5_12-Cross BB14-10b	6.08537	0.83802	Estimable	Yes
5_14-Cross BB14-10b	3.71102	0.838315	Estimable	Yes
5_16-Cross BB14-10b	2.10313	0.83793	Estimable	Yes
5_17-Cross BB14-10b	5.0389	0.836982	Estimable	Yes
5_18-Cross BB14-10b	3.92455	0.834116	Estimable	No
5_19-Cross BB14-10b	7.21037	0.825379	Estimable	No
5_2-Cross BB14-1-a	9.17009	0.835062	Estimable	Yes
5_20-Cross BB14-10b	6.76199	0.798135	Estimable	Yes
5_21-Parent BB Ent 3	4.09316	0.70795	Estimable	No
5_24-Parent BB Ent 3	11.0207	0.697291	Estimable	No
5_25-Parent BB Ent 3	6.28998	1.18503	Estimable	No
5_3-Cross BB14-1-a	6.55405	0.837226	Estimable	No
5_30-Parent BB Ent 3	7.87462	0.707263	Estimable	No
5_31-Cross BB14-1-a	2.77957	1.33386	Estimable	No
5_32-Cross BB14-1-a	7.63765	0.822043	Estimable	Yes
5_33-Cross BB14-1-a	8.39448	0.832305	Estimable	Yes
5_35-Cross BB14-1-a	9.39366	0.836062	Estimable	Yes
5_36-Cross BB14-1-a	5.62958	0.834757	Estimable	No
5_38-Cross BB14-1-a	4.70762	0.8349	Estimable	Yes
5_39-Cross BB14-1-a	9.50935	0.834912	Estimable	Yes
5_4-Cross BB14-1-a	4.99099	0.837728	Estimable	No
5_40-Cross BB14-1-a	4.51038	0.834916	Estimable	Yes
5_5-Cross BB14-1-a	7.02485	0.838056	Estimable	Yes
5_6-Cross BB14-1-a	8.31273	0.837905	Estimable	Yes
5_7-Cross BB14-1-a	8.32598	0.837083	Estimable	Yes
5_8-Cross BB14-1-a	7.654	0.835066	Estimable	Yes
5_9-Cross BB14-1-a	4.96849	0.835069	Estimable	No
6_1-Cross BB14-1-b	8.41105	0.838043	Estimable	Yes
6_10-Cross BB14-1-b	5.07675	0.838044	Estimable	No
6_11-Cross BB14-9p	8.43292	0.838276	Estimable	Yes
6_12-Cross BB14-9p	6.06171	0.838359	Estimable	Yes
6_13-Cross BB14-9p	5.05977	0.838387	Estimable	Yes
6_16-Cross BB14-9p	4.70269	0.838354	Estimable	Yes
6_18-Cross BB14-9p	4.19664	0.837976	Estimable	Yes
6_19-Cross BB14-9p	6.13051	0.837144	Estimable	Yes
6_2-Cross BB14-1-b	8.61209	0.838043	Estimable	Yes
6_20-Cross BB14-9p	3.84426	1.38318	Estimable	Yes
6_21-Cross BB14-10b	9.28326	0.827245	Estimable	No
6_22-Cross BB14-10b	9.45474	0.804428	Estimable	Yes
6_23-Cross BB14-10b	8.10328	0.804428	Estimable	Yes
6_24-Cross BB14-10b	8.07948	0.826398	Estimable	Yes
6_25-Cross BB14-10b	7.83024	0.826398	Estimable	No
6_26-Cross BB14-10b	5.41814	0.804428	Estimable	No
6_27-Cross BB14-10b	5.63649	0.822739	Estimable	Yes
6_28-Cross BB14-10b	8.16772	0.804428	Estimable	Yes
6_29-Cross BB14-10b	4.23857	0.804428	Estimable	Yes
6_3-Cross BB14-1-b	7.78163	1.38543	Estimable	Yes
6_30-Cross BB14-10b	6.99849	0.827183	Estimable	Yes
6_31-Cross BB14-6b	6.0402	0.834371	Estimable	Yes
6_32-Cross BB14-6b	6.39821	0.836793	Estimable	Yes
6_33-Cross BB14-6b	5.14096	0.837792	Estimable	Yes
6_34-Cross BB14-6b	5.1466	0.837885	Estimable	Yes
6_35-Cross BB14-6b	6.14013	0.838162	Estimable	No
6_36-Cross BB14-6b	8.76166	0.838011	Estimable	Yes
6_37-Cross BB14-6b	4.62928	0.838022	Estimable	Yes
6_38-Cross BB14-6b	4.68937	0.838026	Estimable	Yes
6_39-Cross BB14-6b	6.34784	0.838027	Estimable	Yes
6_4-Cross BB14-1-b	7.30094	0.838328	Estimable	Yes
6_40-Cross BB14-6b	7.08124	0.838028	Estimable	Yes
6_5-Cross BB14-1-b	7.77699	0.838364	Estimable	No
6_6-Cross BB14-1-b	8.41698	0.838348	Estimable	Yes
6_7-Cross BB14-1-b	6.95578	0.838259	Estimable	Yes
7_1-Cross BB14-2-a	4.95064	0.838363	Estimable	Yes
7_10-Cross BB14-2-a	9.05892	0.83835	Estimable	Yes
7_11-Cross BB14-8b	2.80969	1.38545	Estimable	Yes
7_12-Cross BB14-8b	5.68819	0.838385	Estimable	Yes
7_13-Cross BB14-8b	5.05414	0.838396	Estimable	No
7_14-Cross BB14-8b	4.3214	0.8384	Estimable	No
7_17-Cross BB14-8b	4.69476	0.838386	Estimable	Yes
7_18-Cross BB14-8b	5.70179	0.838356	Estimable	Yes
7_2-Cross BB14-2-a	8.02943	0.838363	Estimable	Yes
7_21-Cross BB14-3p	9.4915	0.837265	Estimable	Yes
7_22-Cross BB14-3p	7.81436	0.835062	Estimable	Yes
7_23-Cross BB14-3p	7.81467	0.835062	Estimable	Yes
7_24-Cross BB14-3p	4.44205	0.837179	Estimable	Yes
7_25-Cross BB14-3p	8.57112	0.837179	Estimable	Yes
7_26-Cross BB14-3p	6.55667	0.835062	Estimable	Yes
7_27-Cross BB14-3p	4.90486	1.38492	Estimable	No
7_28-Cross BB14-3p	8.4318	0.835062	Estimable	Yes
7_29-Cross BB14-3p	1.78818	1.38416	Estimable	No
7_3-Cross BB14-2-a	7.03994	0.838388	Estimable	Yes
7_30-Cross BB14-3p	9.76516	0.837258	Estimable	Yes
7_32-Cross BB14-14b	2.77772	0.83823	Estimable	No
7_33-Cross BB14-14b	3.14765	0.838337	Estimable	Yes
7_34-Cross BB14-14b	3.80544	1.38544	Estimable	Yes
7_35-Cross BB14-14b	0.780768	0.838376	Estimable	Yes
7_36-Cross BB14-14b	2.77659	0.838359	Estimable	Yes
7_37-Cross BB14-14b	4.03352	0.83836	Estimable	Yes
7_38-Cross BB14-14b	2.05217	0.838361	Estimable	No
7_39-Cross BB14-14b	4.32721	0.83836	Estimable	Yes
7_4-Cross BB14-2-a	7.6802	0.838394	Estimable	Yes
7_40-Cross BB14-14b	3.06287	0.83836	Estimable	Yes
7_5-Cross BB14-2-a	8.04999	0.838398	Estimable	Yes
7_6-Cross BB14-2-a	7.68563	0.838397	Estimable	Yes
7_7-Cross BB14-2-a	9.4197	0.838386	Estimable	Yes
7_9-Cross BB14-2-a	7.67991	0.838359	Estimable	Yes
8_1-Cross BB14-2-b	4.1508	0.838398	Estimable	Yes
8_10-Cross BB14-2-b	3.05377	0.838281	Estimable	Yes
8_11-Cross BB14-7p	6.95451	0.83806	Estimable	No
8_12-Cross BB14-7p	3.81262	1.38543	Estimable	Yes
8_13-Cross BB14-7p	5.31881	0.838362	Estimable	No
8_14-Cross BB14-7p	4.80485	1.38545	Estimable	Yes
8_15-Cross BB14-7p	4.04987	0.838393	Estimable	Yes
8_16-Cross BB14-7p	5.05618	0.838396	Estimable	Yes
8_17-Cross BB14-7p	5.05463	0.838396	Estimable	Yes
8_18-Cross BB14-7p	3.69322	0.838393	Estimable	No
8_2-Cross BB14-2-b	5.84682	0.838398	Estimable	Yes
8_20-Cross BB14-7p	7.06594	0.838355	Estimable	Yes
8_3-Cross BB14-2-b	7.04853	0.838401	Estimable	Yes
8_31-Cross BB14-2-b	8.78119	0.838356	Estimable	No
8_32-Cross BB14-2-b	8.78131	0.838384	Estimable	Yes
8_33-Cross BB14-2-b	7.41659	0.838395	Estimable	Yes
8_34-Cross BB14-2-b	8.41744	0.838396	Estimable	Yes
8_35-Cross BB14-2-b	7.78303	0.8384	Estimable	Yes
8_36-Cross BB14-2-b	9.41503	0.838398	Estimable	Yes
8_37-Cross BB14-2-b	9.41135	0.838397	Estimable	Yes
8_38-Cross BB14-2-b	7.05008	0.838396	Estimable	Yes
8_39-Cross BB14-2-b	8.68474	0.838393	Estimable	Yes
8_4-Cross BB14-2-b	8.05062	0.838402	Estimable	Yes
8_40-Cross BB14-2-b	6.05967	0.838394	Estimable	Yes
8_6-Cross BB14-2-b	6.68587	0.8384	Estimable	Yes
8_8-Cross BB14-2-b	3.19287	1.05379	Estimable	No
8_9-Cross BB14-2-b	4.0502	0.838358	Estimable	Yes
9_1-Cross BB14-3p	8.41866	0.838402	Estimable	Yes
9_10-Cross BB14-3p	4.78776	0.837322	Estimable	Yes
9_11-Cross BB14-6b	9.06151	0.83523	Estimable	Yes
9_12-Cross BB14-6b	7.05462	0.837322	Estimable	No
9_13-Cross BB14-6b	4.68425	0.83803	Estimable	Yes
9_14-Cross BB14-6b	9.41283	0.838263	Estimable	Yes
9_15-Cross BB14-6b	9.4077	0.838318	Estimable	Yes
9_16-Cross BB14-6b	9.42434	0.838346	Estimable	Yes
9_17-Cross BB14-6b	7.41654	0.838356	Estimable	Yes
9_18-Cross BB14-6b	7.05989	0.838359	Estimable	No
9_19-Cross BB14-6b	5.42743	0.838359	Estimable	No
9_2-Cross BB14-3p	8.41658	0.838402	Estimable	Yes
9_20-Cross BB14-6b	7.68767	0.838356	Estimable	Yes
9_21-Cross BB14-11p	4.42318	0.838373	Estimable	Yes
9_22-Cross BB14-11p	1.79271	0.838354	Estimable	Yes
9_23-Cross BB14-11p	2.16205	0.838357	Estimable	Yes
9_24-Cross BB14-11p	7.05917	0.838383	Estimable	Yes
9_25-Cross BB14-11p	4.06772	0.838383	Estimable	Yes
9_26-Cross BB14-11p	4.70934	0.838361	Estimable	No
9_27-Cross BB14-11p	2.32915	0.838382	Estimable	Yes
9_28-Cross BB14-11p	6.41734	0.838358	Estimable	Yes
9_29-Cross BB14-11p	4.30982	0.83836	Estimable	Yes
9_3-Cross BB14-3p	8.41761	0.838402	Estimable	Yes
9_30-Cross BB14-11p	3.03646	0.838384	Estimable	Yes
9_31-Cross BB14-13p	3.31086	0.838396	Estimable	Yes
9_32-Cross BB14-13p	8.77942	0.8384	Estimable	Yes
9_35-Cross BB14-13p	7.78237	0.838402	Estimable	Yes
9_36-Cross BB14-13p	5.80217	1.38545	Estimable	No
9_37-Cross BB14-13p	2.87776	0.838397	Estimable	Yes
9_4-Cross BB14-3p	8.41825	0.838401	Estimable	Yes
9_40-Cross BB14-13p	1.06564	0.838363	Estimable	Yes
9_5-Cross BB14-3p	3.80467	1.38545	Estimable	No
9_6-Cross BB14-3p	2.80639	1.38545	Estimable	No
9_7-Cross BB14-3p	5.78526	0.838359	Estimable	Yes
9_8-Cross BB14-3p	7.7849	0.838275	Estimable	Yes
9_9-Cross BB14-3p	9.41919	0.838033	Estimable	Yes
CT3-08	1.62368	0.23288	Estimable	No
Entry3	6.66625	0.286619	Estimable	No
ungenotyped_101	9.23934	0.834919	Estimable	No
ungenotyped_102	5.87562	1.3841	Estimable	No
ungenotyped_11	3.14871	1.04778	Estimable	No
ungenotyped_122	2.18596	1.0538	Estimable	No
ungenotyped_124	5.48505	0.83798	Estimable	No
ungenotyped_133	5.22559	1.05286	Estimable	No
ungenotyped_135	7.13003	1.05374	Estimable	No
ungenotyped_22	2.12905	0.838044	Estimable	No
ungenotyped_24	4.1963	1.05381	Estimable	No
ungenotyped_3	-0.764686	1.05357	Estimable	No
ungenotyped_35	0.180196	1.03252	Estimable	No
ungenotyped_39	5.1774	1.05375	Estimable	No
ungenotyped_4	7.09539	0.838013	Estimable	No
ungenotyped_40	0.88048	0.779451	Estimable	No
ungenotyped_42	2.3142	0.762076	Estimable	No
ungenotyped_43	2.34387	0.740372	Estimable	No
ungenotyped_44	2.80644	0.702952	Estimable	No
ungenotyped_50	4.37316	0.686132	Estimable	No
ungenotyped_52	2.99872	0.838037	Estimable	No
ungenotyped_55	2.07556	0.838277	Estimable	No
ungenotyped_56	2.82392	0.838042	Estimable	No
ungenotyped_57	1.72653	0.838042	Estimable	No
ungenotyped_58	2.18845	0.838269	Estimable	No
ungenotyped_59	1.56615	0.838269	Estimable	No
ungenotyped_60	0.491305	0.838043	Estimable	No
ungenotyped_61	0.449897	0.83823	Estimable	No
ungenotyped_62	5.15038	0.838043	Estimable	No
ungenotyped_63	4.50366	0.838043	Estimable	No
ungenotyped_64	6.77492	0.838278	Estimable	No
ungenotyped_68	1.44294	0.699143	Estimable	No
ungenotyped_71	0.714486	1.38401	Estimable	No
ungenotyped_72	3.76954	1.20811	Estimable	No
ungenotyped_73	5.05938	0.799895	Estimable	No
ungenotyped_75	0.311245	0.830874	Estimable	No
ungenotyped_76	0.998315	0.834472	Estimable	No
ungenotyped_77	3.53828	0.834869	Estimable	No
ungenotyped_78	1.72045	0.834903	Estimable	No
ungenotyped_81	1.00793	0.800165	Estimable	No
ungenotyped_82	1.982	0.714949	Estimable	No
ungenotyped_84	2.64172	0.709706	Estimable	No
ungenotyped_85	-0.111008	0.709708	Estimable	No
ungenotyped_86	3.44997	0.71495	Estimable	No
ungenotyped_87	3.8834	0.83436	Estimable	No
ungenotyped_95	1.8293	1.3854	Estimable	No
ungenotyped_96	1.81841	1.38527	Estimable	No
Vernal	3.16596	0.335402	Estimable	No
