# Supplementary material for: BIGapp: A user‐friendly genomic tool kit identified quantitative trait loci for creeping rootedness in alfalfa (Medicago sativa L.)
Source: Plant Genome. 2025 Jul 10;18(3):e70067. doi: 10.1002/tpg2.70067 (PMC12245737; doi:10.1002/tpg2.70067)
Supplement: Supplementary file 3 — Supplemental File 2: Raw DArTag MADC File. [file TPG2-18-e70067-s002.zip]

Archive with 2 entries (2 files):
- DAl22-7249_MADC.csv
- __MACOSX/._DAl22-7249_MADC.csv
