# Supplementary material for: BIGapp: A user‐friendly genomic tool kit identified quantitative trait loci for creeping rootedness in alfalfa (Medicago sativa L.)
Source: Plant Genome. 2025 Jul 10;18(3):e70067. doi: 10.1002/tpg2.70067 (PMC12245737; doi:10.1002/tpg2.70067)
Supplement: Supplementary file 3 — Supplemental File 2: Raw DArTag MADC File. [file TPG2-18-e70067-s002.zip › DAl22-7249_MADC.csv]

																DAl22-7249	DAl22-7249	DAl22-7249	DAl22-7249	DAl22-7249	DAl22-7249	DAl22-7249	DAl22-7249	DAl22-7249	DAl22-7249	DAl22-7249	DAl22-7249	DAl22-7249	DAl22-7249	DAl22-7249	DAl22-7249	DAl22-7249	DAl22-7249	DAl22-7249	DAl22-7249	DAl22-7249	DAl22-7249	DAl22-7249	DAl22-7249	DAl22-7249	DAl22-7249	DAl22-7249	DAl22-7249	DAl22-7249	DAl22-7249	DAl22-7249	DAl22-7249	DAl22-7249	DAl22-7249
																9.12622E+11	9.12622E+11	9.12622E+11	9.12622E+11	9.12622E+11	9.12622E+11	9.12622E+11	9.12622E+11	9.12622E+11	9.12622E+11	9.12622E+11	9.12622E+11	9.12622E+11	9.12622E+11	9.12622E+11	9.12622E+11	9.12622E+11	9.12622E+11	9.12622E+11	9.12622E+11	9.12622E+11	9.12622E+11	9.12622E+11	9.12622E+11	9.12622E+11	9.12622E+11	9.12622E+11	9.12622E+11	9.12622E+11	9.12622E+11	9.12622E+11	9.12622E+11	9.12622E+11	9.12622E+11
																1	1	1	1	1	1	1	1	1	1	1	1	1	1	1	1	1	1	1	1	1	1	1	1	1	1	1	1	1	1	1	1	1	1
																A	A	B	B	C	C	D	D	E	E	F	F	G	G	H	H	A	A	B	B	C	C	D	D	E	E	F	F	G	G	H	H	A	A
*	*	*	*	*	*	*	*	*	*	*	*	*	*	*	*	1	1	1	1	1	1	1	1	1	1	1	1	1	1	1	1	1	1	1	1	1	1	1	1	1	1	1	1	1	1	1	1	2	2
*	*	*	*	*	*	*	*	*	*	*	*	*	*	*	*	1	3	1	3	1	3	1	3	1	3	1	3	1	3	1	3	2	4	2	4	2	4	2	4	2	4	2	4	2	4	2	4	1	3
*	*	*	*	*	*	*	*	*	*	*	*	*	*	*	*	2930381	2930382	2930383	2930384	2930385	2930386	2930387	2930388	2930389	2930390	2930391	2930392	2930393	2930394	2930395	2930396	2930397	2930398	2930399	2930400	2930401	2930402	2930403	2930404	2930405	2930406	2930407	2930408	2930409	2930410	2930411	2930412	2930413	2930414
AlleleID	CloneID	AlleleSequence	ClusterConsensusSequence	CallRate	OneRatioRef	OneRatioSnp	FreqHomRef	FreqHomSnp	FreqHets	PICRef	PICSnp	AvgPIC	AvgCountRef	AvgCountSnp	RatioAvgCountRefAvgCountSnp	"1_1-Parent CT3-08"	"6_10-Cross BB14-1-b"	"1_2-Parent CT3-08"	"6_8-Cross BB14-1-b"	"1_4-Parent CT3-08"	"6_7-Cross BB14-1-b"	"1_5-Parent CT3-08"	"6_6-Cross BB14-1-b"	"1_6-Parent CT3-08"	"6_5-Cross BB14-1-b"	"1_7-Parent CT3-08"	"6_4-Cross BB14-1-b"	"1_8-Parent CT3-08"	"6_3-Cross BB14-1-b"	"1_9-Parent CT3-08"	"6_2-Cross BB14-1-b"	"4_36-Cross BB14-4b"	"9_23-Cross BB14-11p"	"4_35-Cross BB14-4b"	"9_24-Cross BB14-11p"	"4_34-Cross BB14-4b"	"9_25-Cross BB14-11p"	"4_33-Cross BB14-4b"	"9_26-Cross BB14-11p"	"4_32-Cross BB14-4b"	"9_27-Cross BB14-11p"	"4_31-Cross BB14-4b"	"9_28-Cross BB14-11p"	"4_30-Cross BB14-7p"	"9_29-Cross BB14-11p"	"4_29-Cross BB14-7p"	"9_30-Cross BB14-11p"	"1_11-Cross BB14-14b"	"6_1-Cross BB14-1-b"
alfalfaRep2vsXJDY1_shared_1000570|Ref	alfalfaRep2vsXJDY1_shared_1000570	TCACCAACTTTCAAGTTATTGTCTTCTGCGAATGTCTTCCATCCACCTGAGAGT	TCACCAACTTTCAAGTTATTGTCTTCTGCGAATGTCTTCCATCCACCTGAGAGT	1	0.896605	0.972222	0.0277778	0.103395	0.868827	0.185409	0.0540123	0.119711	199.023	271.618	0.762978	301	136	415	115	110	104	227	214	229	81	222	132	217	121	278	111	397	334	477	337	0	214	308	269	197	250	84	221	229	185	351	135	0	1
alfalfaRep2vsXJDY1_shared_1000570|Alt	alfalfaRep2vsXJDY1_shared_1000570	TCACCAACTTTCAAGTTATTGTCTTCTGCGAATGTCTTCCATCCACTTGAGAGT	TCACCAACTTTCAAGTTATTGTCTTCTGCGAATGTCTTCCATCCACTTGAGAGT	1	0.896605	0.972222	0.0277778	0.103395	0.868827	0.185409	0.0540123	0.119711	199.023	271.618	0.762978	113	385	124	342	295	336	189	179	223	235	149	341	202	306	184	301	106	305	160	277	468	179	88	312	160	207	193	184	243	175	286	303	492	572
alfalfaRep2vsXJDY1_shared_1000570|RefMatch	alfalfaRep2vsXJDY1_shared_1000570	TCACCAACTTTCAAGTTATTGTCTTCTGCAAATGTCTTCCATTCACCTGAGTACATTTCAAATCTTAGTCCTGACCGATCT	TCACCAACTTTCAAGTTATTGTCTTCTGCGAATGTCTTCCATCCACCTGAGAGT	0	0.910494	0.910494	0	0	0	0	0	0	22.7109	22.7109	0	15	22	50	15	2	23	1	28	21	7	1	10	13	23	18	18	1	27	10	90	26	21	1	38	7	35	5	28	26	18	22	42	20	25
alfalfaRep2vsXJDY1_shared_1000570|AltMatch	alfalfaRep2vsXJDY1_shared_1000570	TCACCAACTTTCAAGTTATTGTCTTCTGCAAACGTCTTCCATCCAGTTGAGTACATTTCAAATCTTAGTCCTGACCGATCT	TCACCAACTTTCAAGTTATTGTCTTCTGCGAATGTCTTCCATCCACCTGAGAGT	0	0.388889	0.388889	0	0	0	0	0	0	34.9508	34.9508	0	17	0	36	0	38	0	0	0	0	0	30	0	0	29	0	24	22	0	29	0	0	0	0	39	0	0	0	0	16	0	68	0	0	33
alfalfaRep2vsXJDY1_shared_1000570|AltMatch	alfalfaRep2vsXJDY1_shared_1000570	TCACCAACTTTCAAGTTATTGTCTTCTGCAAATGTCTTCCATCCACTTGAGAGTTCAAATCTTAGTCCTGACCGATCTCGT	TCACCAACTTTCAAGTTATTGTCTTCTGCGAATGTCTTCCATCCACCTGAGAGT	0	0.126543	0.126543	0	0	0	0	0	0	41.4534	41.4534	0	0	0	0	0	0	0	0	0	0	0	0	0	0	0	1	0	0	0	0	0	0	0	0	1	0	0	32	0	0	0	0	0	0	0
alfalfaRep2vsXJDY1_shared_1000570|AltMatch	alfalfaRep2vsXJDY1_shared_1000570	TCACCAACTTTCAAGTTATTGTCTTCTGCAAATGTCTTCCATCCAGTTGAGTACATTTCAAATCTTAGTCCTGACCGATCT	TCACCAACTTTCAAGTTATTGTCTTCTGCGAATGTCTTCCATCCACCTGAGAGT	0	0.763889	0.763889	0	0	0	0	0	0	21.3193	21.3193	0	7	16	0	10	36	15	22	0	34	4	14	14	24	12	7	5	13	40	17	29	13	17	26	1	21	0	0	9	13	8	17	14	14	0
alfalfaRep2vsXJDY1_shared_1001594|Ref	alfalfaRep2vsXJDY1_shared_1001594	ATCCATCGTTCATGTTAGCTTCCATTCCATTGTTCATGTTGGCTTCTTAAGTAC	ATCCATCGTTCATGTTAGCTTCCATTCCATTGTTCATGTTGGCTTCTTAAGTAC	0.871914	0.968142	0.0477876	0.952212	0.0318584	0.0159292	0.0616869	0.0910079	0.0763474	29.1858	1.06186	25.8824	9	22	0	0	64	0	4	33	14	20	53	31	34	24	8	31	39	51	47	69	0	21	31	13	9	19	44	7	31	45	120	15	10	28
alfalfaRep2vsXJDY1_shared_1001594|Alt	alfalfaRep2vsXJDY1_shared_1001594	ATCCATCGTTCATGTTAGCTTCCATTCCATTGTTCATGTTGGCTTCATAAGTAC	ATCCATCGTTCATGTTAGCTTCCATTCCATTGTTCATGTTGGCTTCATAAGTAC	0.871914	0.968142	0.0477876	0.952212	0.0318584	0.0159292	0.0616869	0.0910079	0.0763474	29.1858	1.06186	25.8824	0	0	0	0	0	0	0	0	1	1	0	0	0	0	0	0	2	0	0	0	0	1	0	0	0	0	2	0	0	0	0	0	0	0
alfalfaRep2vsXJDY1_shared_1002130|Ref	alfalfaRep2vsXJDY1_shared_1002130	ATCACTTGCAGTAACAAAAACCGTTTTAACTTTGTGAGTTGAATCTTTAATAGT	ATCACTTGCAGTAACAAAAACCGTTTTAACTTTGTGAGTTGAATCTTTAATAGT	1	0.983025	0.851852	0.148148	0.0169753	0.834877	0.0333743	0.252401	0.142887	111.729	55.9165	1.98784	92	100	178	75	128	82	113	138	162	56	123	83	156	96	129	75	174	237	172	247	52	125	89	114	119	130	109	100	70	137	196	96	40	86
alfalfaRep2vsXJDY1_shared_1002130|Alt	alfalfaRep2vsXJDY1_shared_1002130	ATCACTTGCAGTAACAAAAACCGTTTTAACTTTGTCAGTTGAATCTTTAATAGT	ATCACTTGCAGTAACAAAAACCGTTTTAACTTTGTCAGTTGAATCTTTAATAGT	1	0.983025	0.851852	0.148148	0.0169753	0.834877	0.0333743	0.252401	0.142887	111.729	55.9165	1.98784	19	30	27	53	19	48	25	0	39	29	28	72	0	59	0	56	0	0	34	0	82	37	25	75	27	32	18	13	54	3	0	68	81	75
alfalfaRep2vsXJDY1_shared_1002130|AltMatch	alfalfaRep2vsXJDY1_shared_1002130	ATCACTTGCAGTAACAAAAACCGTTTTAACTTTGTCATTTGAATCTTTAATAGTCCCAAAGGTCTTTTACACCGATCTCGT	ATCACTTGCAGTAACAAAAACCGTTTTAACTTTGTGAGTTGAATCTTTAATAGT	0	0.0154321	0.0154321	0	0	0	0	0	0	40.5114	40.5114	0	0	0	0	0	0	0	0	0	0	0	0	0	0	0	0	0	0	0	0	0	0	0	0	0	0	0	0	0	0	0	0	0	0	0
alfalfaRep2vsXJDY1_shared_1002267|Ref	alfalfaRep2vsXJDY1_shared_1002267	CTCAATCCATCAAGAGATCAGGTCTTTCTAAGTCATTAGGTCATAGGTGGACAA	CTCAATCCATCAAGAGATCAGGTCTTTCTAAGTCATTAGGTCATAGGTGGACAA	1	0.986111	0.848765	0.151235	0.0138889	0.834877	0.027392	0.256725	0.142059	370.928	225.019	1.59511	467	473	437	363	325	257	382	558	380	288	325	350	570	265	506	254	876	561	470	620	146	335	481	319	514	429	520	447	370	513	644	348	107	455
alfalfaRep2vsXJDY1_shared_1002267|Alt	alfalfaRep2vsXJDY1_shared_1002267	CTCAATCCATCAAGAGATCAGGTCTTTCTAAGTCACTAGGTCATAGGTGGACAA	CTCAATCCATCAAGAGATCAGGTCTTTCTAAGTCACTAGGTCATAGGTGGACAA	1	0.986111	0.848765	0.151235	0.0138889	0.834877	0.027392	0.256725	0.142059	370.928	225.019	1.59511	174	164	1	360	90	242	0	0	133	216	0	364	0	254	0	270	0	0	180	0	458	110	169	263	190	102	175	141	400	2	0	228	284	396
alfalfaRep2vsXJDY1_shared_1002267|AltMatch	alfalfaRep2vsXJDY1_shared_1002267	CTCAATCCATCAAGAGATCAGGTCTTACTAAGTCACTAGGTCATAGGTGGACAATTATATAGACTTGCCCACCGATCTCGT	CTCAATCCATCAAGAGATCAGGTCTTTCTAAGTCATTAGGTCATAGGTGGACAA	0	0.00308642	0.00308642	0	0	0	0	0	0	109.012	109.012	0	0	0	0	0	0	0	0	0	0	0	0	0	0	0	0	0	0	0	0	0	0	0	0	0	0	0	0	0	0	0	0	0	0	0
alfalfaRep2vsXJDY1_shared_1002267|AltMatch	alfalfaRep2vsXJDY1_shared_1002267	CTCAATCCATCAAGAGATCAGGTCTTTCTAGGTCACTAGGTCATAGGTGGACAATTATATAGACTTGCCCACCGATCTCGT	CTCAATCCATCAAGAGATCAGGTCTTTCTAAGTCATTAGGTCATAGGTGGACAA	0	0.00925926	0.00925926	0	0	0	0	0	0	93.5242	93.5242	0	0	0	93	0	0	0	98	0	0	0	80	0	0	0	0	0	0	0	0	0	0	0	0	0	0	0	0	0	0	0	0	0	0	0
alfalfaRep2vsXJDY1_shared_1002341|Ref	alfalfaRep2vsXJDY1_shared_1002341	CCTAGTTAAAGATGCAAATATAATATAGACGGTGTCTAATTTCGTATCCTTGAT	CCTAGTTAAAGATGCAAATATAATATAGACGGTGTCTAATTTCGTATCCTTGAT	1	1	0.604938	0.395062	0	0.604938	0	0.477976	0.238988	185.765	55.7129	3.04693	181	204	116	224	215	195	139	171	198	180	175	269	49	252	135	268	205	139	125	111	275	142	142	228	166	96	154	144	184	106	155	254	247	337
alfalfaRep2vsXJDY1_shared_1002341|Alt	alfalfaRep2vsXJDY1_shared_1002341	CCTAGTTAAAGATGCAAATATAATATAGACGGTGTCAAATTTCGTATCCTTGAT	CCTAGTTAAAGATGCAAATATAATATAGACGGTGTCAAATTTCGTATCCTTGAT	1	1	0.604938	0.395062	0	0.604938	0	0.477976	0.238988	185.765	55.7129	3.04693	0	59	49	58	0	45	43	35	44	43	0	1	150	0	110	0	56	49	116	47	0	47	31	1	30	38	0	45	41	52	1	0	1	0
alfalfaRep2vsXJDY1_shared_1002592|Ref	alfalfaRep2vsXJDY1_shared_1002592	CTAAACACCATTAAACCAGATATTTAACCTCACTGTTATTTGTTTGGATTTATT	CTAAACACCATTAAACCAGATATTTAACCTCACTGTTATTTGTTTGGATTTATT	1	0.921296	0.908951	0.0910494	0.0787037	0.830247	0.145019	0.165519	0.155269	214.383	199.421	1.09	242	387	130	152	91	120	163	305	96	210	79	221	381	119	177	108	344	353	409	257	0	204	365	0	266	213	211	119	268	282	261	1	106	154
alfalfaRep2vsXJDY1_shared_1002592|Alt	alfalfaRep2vsXJDY1_shared_1002592	CTAAACACCATTAAACCAGATATTTAACCTCTCTGTTATTTGTTTGGATTTATT	CTAAACACCATTAAACCAGATATTTAACCTCTCTGTTATTTGTTTGGATTTATT	1	0.921296	0.908951	0.0910494	0.0787037	0.830247	0.145019	0.165519	0.155269	214.383	199.421	1.09	201	111	291	280	191	219	154	100	177	207	76	114	117	329	160	369	118	83	140	259	206	151	131	443	124	184	207	284	272	111	255	349	311	281
alfalfaRep2vsXJDY1_shared_1003110|Ref	alfalfaRep2vsXJDY1_shared_1003110	GGAGGGACAAGTGAATAACTCTTTCTAGTCTTTATGGAAGCATGATGACATCGT	GGAGGGACAAGTGAATAACTCTTTCTAGTCTTTATGGAAGCATGATGACATCGT	0.998457	0.863988	0.868624	0.131376	0.136012	0.732612	0.235026	0.228232	0.231629	178.96	142.753	1.14553	75	89	267	187	96	201	102	0	101	162	178	203	100	178	0	187	0	3	109	0	285	111	70	360	86	117	62	100	185	1	0	184	260	237
alfalfaRep2vsXJDY1_shared_1003110|Alt	alfalfaRep2vsXJDY1_shared_1003110	GGAGGGACAAGTGAATAACTCTTTCTAGTCTTTATGGATGCATGATGACATCGT	GGAGGGACAAGTGAATAACTCTTTCTAGTCTTTATGGATGCATGATGACATCGT	0.998457	0.863988	0.868624	0.131376	0.136012	0.732612	0.235026	0.228232	0.231629	178.96	142.753	1.14553	124	4	107	111	230	91	93	170	182	5	163	76	166	198	307	153	165	219	211	91	79	159	82	7	76	183	143	96	82	157	445	96	4	98
alfalfaRep2vsXJDY1_shared_1003110|RefMatch	alfalfaRep2vsXJDY1_shared_1003110	GGAGGGACAAGTGAATAACTCTTTCTAGTCTTTATGGCATGATGACATCGTTAACTAATGTTGTTTCACCGATCTCGTATG	GGAGGGACAAGTGAATAACTCTTTCTAGTCTTTATGGAAGCATGATGACATCGT	0	0.186728	0.186728	0	0	0	0	0	0	30.587	30.587	0	0	0	0	0	0	0	0	0	0	0	0	0	10	0	0	0	21	0	28	0	0	0	13	0	18	0	0	0	0	0	0	0	0	0
alfalfaRep2vsXJDY1_shared_1003110|RefMatch	alfalfaRep2vsXJDY1_shared_1003110	GGAGGGACAAGTGAATAACTCTTTCTAGTCTTTATGGCATGATGACATCGTTAACTAATGTTGTTTCACCGATCTCGTATT	GGAGGGACAAGTGAATAACTCTTTCTAGTCTTTATGGAAGCATGATGACATCGT	0	0.185185	0.185185	0	0	0	0	0	0	41.6883	41.6883	0	0	0	0	0	0	0	0	0	0	0	0	0	26	0	0	0	42	0	40	0	0	0	34	0	20	0	0	0	0	0	0	0	0	0
alfalfaRep2vsXJDY1_shared_1003110|AltMatch	alfalfaRep2vsXJDY1_shared_1003110	GGAGGGACAAGTGAATAACTCTTTCTAGTCTTTATGGATGCATGATGGCATCGTTAACTAATGTTGTTTCACCGATCTCGT	GGAGGGACAAGTGAATAACTCTTTCTAGTCTTTATGGAAGCATGATGACATCGT	0	0.584877	0.584877	0	0	0	0	0	0	110.706	110.706	0	51	222	0	85	0	58	128	147	69	104	1	104	0	0	1	0	61	201	0	263	1	52	60	88	69	78	69	143	72	143	0	63	75	84
alfalfaRep2vsXJDY1_shared_1004042|Ref	alfalfaRep2vsXJDY1_shared_1004042	GCTTGCATTATTTGTTTTTTGTGTATGAATTCTATAAGTCTTGACGTGTACTTT	GCTTGCATTATTTGTTTTTTGTGTATGAATTCTATAAGTCTTGACGTGTACTTT	1	0.987654	0.87963	0.12037	0.0123457	0.867284	0.0243865	0.211763	0.118075	56.3479	46.747	1.17126	66	117	44	92	74	64	58	86	65	20	43	35	48	70	30	75	74	81	56	113	26	71	42	58	33	87	57	89	41	75	46	59	29	90
alfalfaRep2vsXJDY1_shared_1004042|Alt	alfalfaRep2vsXJDY1_shared_1004042	GCTTGCATTATTTGTTTTTTGTGTATGAATTCTATAATTCTTGACGTGTACTTT	GCTTGCATTATTTGTTTTTTGTGTATGAATTCTATAATTCTTGACGTGTACTTT	1	0.987654	0.87963	0.12037	0.0123457	0.867284	0.0243865	0.211763	0.118075	56.3479	46.747	1.17126	28	0	50	28	26	25	25	0	38	48	40	72	44	32	55	32	28	0	74	0	105	1	48	62	41	0	28	0	50	0	58	30	29	38
alfalfaRep2vsXJDY1_shared_100476|Ref	alfalfaRep2vsXJDY1_shared_100476	GAGGGTAGAGACATGACATATTTTGAATTTCTAAGGAGATTTATATATGTGAAG	GAGGGTAGAGACATGACATATTTTGAATTTCTAAGGAGATTTATATATGTGAAG	0.299383	1	0	1	0	0	0	0	0	60.165	1	0	71	82	0	0	0	0	52	0	47	0	0	88	0	47	0	58	0	0	0	0	0	0	0	0	0	38	0	0	0	60	0	0	56	83
alfalfaRep2vsXJDY1_shared_100476|Alt	alfalfaRep2vsXJDY1_shared_100476	GAGGGTAGAGACATGACATATTTTGAATTTCTAAGGACATTTATATATGTGAAG	GAGGGTAGAGACATGACATATTTTGAATTTCTAAGGACATTTATATATGTGAAG	0.299383	1	0	1	0	0	0	0	0	60.165	1	0	0	0	0	0	0	0	0	0	0	0	0	0	0	0	0	0	0	0	0	0	0	0	0	0	0	0	0	0	0	0	0	0	0	0
alfalfaRep2vsXJDY1_shared_100476|RefMatch	alfalfaRep2vsXJDY1_shared_100476	GAGGGTAGAGACATGACATATTTTGAATTTCTAACGAGATTTATATATGTGAAGTACAATATATGATGGCACCGATCTCGT	GAGGGTAGAGACATGACATATTTTGAATTTCTAAGGAGATTTATATATGTGAAG	0	0.861111	0.861111	0	0	0	0	0	0	108.823	108.823	0	221	141	102	71	80	44	60	66	65	141	228	166	165	65	183	72	89	110	59	0	3	118	276	54	124	47	2	96	236	65	222	58	55	167
alfalfaRep2vsXJDY1_shared_100476|RefMatch	alfalfaRep2vsXJDY1_shared_100476	GAGGGTAGAGACATGACATGTTTTGAATTTCTAACGAGATTTATATATGTCAAGTACAATATATGATGGCACCGATCTCGT	GAGGGTAGAGACATGACATATTTTGAATTTCTAAGGAGATTTATATATGTGAAG	0	0.0555556	0.0555556	0	0	0	0	0	0	66.5258	66.5258	0	0	0	0	0	0	0	0	0	0	0	0	0	0	0	0	0	0	0	0	0	0	0	0	0	0	0	0	0	0	0	0	0	0	0
alfalfaRep2vsXJDY1_shared_100476|RefMatch	alfalfaRep2vsXJDY1_shared_100476	GAGGGTAGAGACATGACATGTTTTGAATTTCTAACGAGATTTATATATGTGAAGTACAATATATGATGGCACCGATCTCGT	GAGGGTAGAGACATGACATATTTTGAATTTCTAAGGAGATTTATATATGTGAAG	0	0.0540123	0.0540123	0	0	0	0	0	0	11.0255	11.0255	0	0	0	0	0	90	0	0	0	0	0	61	0	0	0	0	0	0	0	0	0	1	0	0	0	0	0	0	0	0	0	0	0	0	0
alfalfaRep2vsXJDY1_shared_1004816|Ref	alfalfaRep2vsXJDY1_shared_1004816	GTGAAGACAGATAGGGATGATGTTATTTCCCATTTGCATTCTGACACAATTTTA	GTGAAGACAGATAGGGATGATGTTATTTCCCATTTGCATTCTGACACAATTTTA	1	0.975309	0.844136	0.155864	0.0246914	0.819444	0.0481634	0.263141	0.155652	90.6408	29.1522	3.00037	62	63	118	87	73	78	45	60	41	103	110	114	154	79	85	68	83	48	72	29	163	0	69	66	106	0	70	0	99	39	151	48	91	142
alfalfaRep2vsXJDY1_shared_1004816|Alt	alfalfaRep2vsXJDY1_shared_1004816	GTGAAGACAGATAGGGATGATGTTATTTCCCATCTGCATTCTGACACAATTTTA	GTGAAGACAGATAGGGATGATGTTATTTCCCATCTGCATTCTGACACAATTTTA	1	0.975309	0.844136	0.155864	0.0246914	0.819444	0.0481634	0.263141	0.155652	90.6408	29.1522	3.00037	17	40	14	36	33	27	34	55	22	17	0	16	0	25	0	40	41	57	20	44	0	64	42	20	27	49	30	49	30	44	0	35	14	18
alfalfaRep2vsXJDY1_shared_1004816|AltMatch	alfalfaRep2vsXJDY1_shared_1004816	GTGAAGACAGATAGGGATGATGTTATTTCCCATCTGCATTCTGACAGAATTTTACAGCATAGAAAGTTGGACCGATCTCGT	GTGAAGACAGATAGGGATGATGTTATTTCCCATTTGCATTCTGACACAATTTTA	0	0.12037	0.12037	0	0	0	0	0	0	16.6522	16.6522	0	16	0	0	0	0	0	21	0	46	0	8	0	0	0	41	0	0	0	15	15	0	0	0	16	0	0	0	21	0	0	0	14	0	0
alfalfaRep2vsXJDY1_shared_1005403|Ref	alfalfaRep2vsXJDY1_shared_1005403	CCAGCGCAGGCCCAAGTTGCTCATTYTGAATGATTTCAAAACTGAATAAATTAA	CCAGCGCAGGCCCAAGTTGCTCATTYTGAATGATTTCAAAACTGAATAAATTAA	0.0246914	1	0.1875	0.8125	0.1875	0	0.304688	0.304688	0.304688	1	1	0.963629	0	0	0	0	1	0	0	0	0	0	0	0	0	0	0	0	0	0	0	0	0	0	0	0	0	0	0	0	0	0	0	0	0	0
alfalfaRep2vsXJDY1_shared_1005403|Alt	alfalfaRep2vsXJDY1_shared_1005403	CCAGCGCAGGCCCAAGTTGCTCATTTTGAATGATTTCAAAGCTGAATAAATTAA	CCAGCGCAGGCCCAAGTTGCTCATTTTGAATGATTTCAAAGCTGAATAAATTAA	0.0246914	1	0.1875	0.8125	0.1875	0	0.304688	0.304688	0.304688	1	1	0.963629	0	0	0	0	0	0	0	0	0	0	0	0	0	0	0	0	0	0	0	0	0	0	0	0	0	0	0	0	0	0	0	0	0	0
alfalfaRep2vsXJDY1_shared_1005403|AltMatch	alfalfaRep2vsXJDY1_shared_1005403	CCAGCGCAGGCCCAAGTTGCTCATTCTGAATGATTTCAAAGCTGAATAAATTAATAGTTAGTATAGTCTCACCGATCTCGT	CCAGCGCAGGCCCAAGTTGCTCATTYTGAATGATTTCAAAACTGAATAAATTAA	0	0.439815	0.439815	0	0	0	0	0	0	67.0188	67.0188	0	0	184	0	0	61	0	0	74	0	63	62	71	66	0	1	1	0	48	70	70	0	0	0	0	0	0	0	0	79	57	163	0	64	88
alfalfaRep2vsXJDY1_shared_1005967|Ref	alfalfaRep2vsXJDY1_shared_1005967	CGAGCTTGCAGTGCTGCGAGCAATATACTTGTTAGGTTCAGGTATTGGCTTATT	CGAGCTTGCAGTGCTGCGAGCAATATACTTGTTAGGTTCAGGTATTGGCTTATT	0.132716	0.988372	0.0116279	0.988372	0.0116279	0	0.0229854	0.0229854	0.0229854	5.08235	1	5.13351	0	0	0	0	7	0	0	0	29	0	5	1	0	0	0	0	0	0	0	0	0	0	0	3	0	0	0	0	6	0	0	0	0	0
alfalfaRep2vsXJDY1_shared_1005967|Alt	alfalfaRep2vsXJDY1_shared_1005967	CGAGCTTGCAGTGCTGCGAGCAATATACTTGTTAGGTTCAGGTATTAGCTTATT	CGAGCTTGCAGTGCTGCGAGCAATATACTTGTTAGGTTCAGGTATTAGCTTATT	0.132716	0.988372	0.0116279	0.988372	0.0116279	0	0.0229854	0.0229854	0.0229854	5.08235	1	5.13351	0	0	0	0	0	0	0	0	0	0	0	0	0	0	0	0	0	0	0	0	0	0	0	0	0	0	0	0	0	0	0	0	0	0
alfalfaRep2vsXJDY1_shared_1005967|RefMatch	alfalfaRep2vsXJDY1_shared_1005967	CGAGCTTGCAGTGCTGCGAGCAATATACTTGTTAGGTTCAGGTATTGACTTATTATTCTTTATTTTGTGTACCGATCTCGT	CGAGCTTGCAGTGCTGCGAGCAATATACTTGTTAGGTTCAGGTATTGGCTTATT	0	0.992284	0.992284	0	0	0	0	0	0	64.4319	64.4319	0	51	80	56	87	50	83	79	70	55	64	45	76	37	77	65	113	72	97	39	92	93	68	61	75	41	82	43	63	36	67	43	82	67	107
alfalfaRep2vsXJDY1_shared_1005967|AltMatch	alfalfaRep2vsXJDY1_shared_1005967	CGAGCTTGCAGTGCTGCGAGCAATATACTTGTTAGGTTCAGGTATTAACTTATTATTCTTTATTTTGTGTACCGATCTCGT	CGAGCTTGCAGTGCTGCGAGCAATATACTTGTTAGGTTCAGGTATTGGCTTATT	0	0.5	0.5	0	0	0	0	0	0	21.6376	21.6376	0	0	0	13	0	8	0	0	0	0	0	21	0	27	0	0	0	18	0	45	0	0	0	12	0	15	0	17	0	9	0	23	0	0	0
alfalfaRep2vsXJDY1_shared_1006815|Ref	alfalfaRep2vsXJDY1_shared_1006815	GACCATCTATACAGTATAGAGACTATACTGTGGTTTTTTACACATCTCACTGTA	GACCATCTATACAGTATAGAGACTATACTGTGGTTTTTTACACATCTCACTGTA	1	0.780864	0.975309	0.0246914	0.219136	0.756173	0.342231	0.0481634	0.195197	23.5817	33.2886	0.722929	22	0	10	18	26	8	24	16	37	0	18	0	21	11	14	10	33	43	17	48	24	25	37	22	22	33	44	18	0	16	0	17	0	25
alfalfaRep2vsXJDY1_shared_1006815|Alt	alfalfaRep2vsXJDY1_shared_1006815	GACCATCTATACAGTATAGAGACTATACTGTGGTTTTTTACACATCTCACCGTA	GACCATCTATACAGTATAGAGACTATACTGTGGTTTTTTACACATCTCACCGTA	1	0.780864	0.975309	0.0246914	0.219136	0.756173	0.342231	0.0481634	0.195197	23.5817	33.2886	0.722929	13	54	29	35	10	39	0	33	17	36	0	48	25	33	26	30	29	32	50	22	34	16	22	37	24	30	0	23	49	13	70	23	34	50
alfalfaRep2vsXJDY1_shared_1006815|RefMatch	alfalfaRep2vsXJDY1_shared_1006815	GACCATCTATACAGTATAGAGACTATACCGTGGTTTTTTACACATCTCACTGTATACCGGATGATTACGGACCGATCTCGT	GACCATCTATACAGTATAGAGACTATACTGTGGTTTTTTACACATCTCACTGTA	0	0.058642	0.058642	0	0	0	0	0	0	10.3229	10.3229	0	7	0	0	0	0	0	0	0	0	0	0	0	0	0	0	0	0	1	0	0	0	0	0	13	0	0	0	0	0	0	0	0	0	0
alfalfaRep2vsXJDY1_shared_1006815|AltMatch	alfalfaRep2vsXJDY1_shared_1006815	GACCATCTATACAGTATAGAGACTATACTGTGGTTTTTTACACATCTCACCATATACCGGATGATTACGGACCGATCTCGT	GACCATCTATACAGTATAGAGACTATACTGTGGTTTTTTACACATCTCACTGTA	0	0.037037	0.037037	0	0	0	0	0	0	12.9474	12.9474	0	0	0	14	0	0	0	10	0	0	0	2	0	0	0	0	0	0	0	0	0	0	0	0	0	0	0	0	0	0	0	0	0	0	0
alfalfaRep2vsXJDY1_shared_1007403|Ref	alfalfaRep2vsXJDY1_shared_1007403	GAGCATGCCACCATAAAGTCCCTTCCTCTTCTGAAAAAATCACTTTCTGTTTGA	GAGCATGCCACCATAAAGTCCCTTCCTCTTCTGAAAAAATCACTTTCTGTTTGA	1	0.912037	0.851852	0.148148	0.087963	0.763889	0.160451	0.252401	0.206426	242.25	210.877	1.06615	78	153	249	240	116	179	139	0	424	175	326	251	264	221	304	270	136	0	361	0	405	136	201	364	119	88	207	136	239	3	295	257	269	293
alfalfaRep2vsXJDY1_shared_1007403|Alt	alfalfaRep2vsXJDY1_shared_1007403	GAGCATGCCACCATAAAGTCCCTTCCTCTTCTGAAAAAATCACTTTCTGTCTGA	GAGCATGCCACCATAAAGTCCCTTCCTCTTCTGAAAAAATCACTTTCTGTCTGA	1	0.912037	0.851852	0.148148	0.087963	0.763889	0.160451	0.252401	0.206426	242.25	210.877	1.06615	254	431	210	282	339	204	370	364	128	214	140	133	269	129	301	141	261	523	3	597	141	393	106	143	259	317	227	406	254	407	316	220	100	334
alfalfaRep2vsXJDY1_shared_1007403|RefMatch	alfalfaRep2vsXJDY1_shared_1007403	GAGCATGCCACCATAAAGTCCCTTCCTCATCTGAAAAAACCACTTTCTGTTTGAATTTCCCTCCAGGTTGACCGATCTCGT	GAGCATGCCACCATAAAGTCCCTTCCTCTTCTGAAAAAATCACTTTCTGTTTGA	0	0.058642	0.058642	0	0	0	0	0	0	179.077	179.077	0	152	0	0	0	0	0	0	0	0	0	0	0	1	1	0	0	0	0	1	0	1	0	0	143	0	0	1	0	0	0	0	2	0	1
alfalfaRep2vsXJDY1_shared_1007403|RefMatch	alfalfaRep2vsXJDY1_shared_1007403	GAGCATGCCACCATAAAGTCCCTTCCTCTTCTGAAAAGATCACTTTCTGTTTGAATTTCCCTCCAGGTTGACCGATCTCGT	GAGCATGCCACCATAAAGTCCCTTCCTCTTCTGAAAAAATCACTTTCTGTTTGA	0	0.00154321	0.00154321	0	0	0	0	0	0	113.3	113.3	0	0	0	0	0	0	0	0	0	0	0	0	0	0	0	0	0	0	0	0	0	0	0	0	0	0	0	0	0	0	0	0	0	0	0
alfalfaRep2vsXJDY1_shared_1007403|AltMatch	alfalfaRep2vsXJDY1_shared_1007403	GAGCATGCCACCATAAAGTCCCTTCCTCATCTGAAAAAACCACTTGCTGTCTGAATTTCCCTCCAGGTTGACCGATCTCGT	GAGCATGCCACCATAAAGTCCCTTCCTCTTCTGAAAAAATCACTTTCTGTTTGA	0	0.0138889	0.0138889	0	0	0	0	0	0	182.391	182.391	0	0	0	0	0	0	0	0	0	0	0	0	0	0	0	0	0	0	0	0	0	0	0	0	0	0	0	0	0	0	0	0	0	0	0
alfalfaRep2vsXJDY1_shared_1007403|AltMatch	alfalfaRep2vsXJDY1_shared_1007403	GAGCATGCCACCATAAAGTCCCTTCCTCATCTGAAAAAACCACTTTCTGTCTGAATTTCCCTCCAGGTTGACCGATCGCGT	GAGCATGCCACCATAAAGTCCCTTCCTCTTCTGAAAAAATCACTTTCTGTTTGA	0	1	1	0	0	0	0	0	0	27.3977	27.3977	0	11	42	23	26	11	25	16	17	25	16	42	30	31	12	29	35	38	37	26	30	31	29	19	13	24	13	25	32	32	17	31	16	31	33
alfalfaRep2vsXJDY1_shared_1007403|AltMatch	alfalfaRep2vsXJDY1_shared_1007403	GAGCATGCCACCATAAAGTCCCTTCCTCATCTGAAAAAACCACTTTCTGTCTGAATTTCCCTCCAGGTTGACCGATCTCGT	GAGCATGCCACCATAAAGTCCCTTCCTCTTCTGAAAAAATCACTTTCTGTTTGA	0	1	1	0	0	0	0	0	0	633.523	633.523	0	414	778	666	763	582	547	599	638	633	631	763	765	702	659	751	894	741	611	754	743	749	574	633	432	658	520	636	771	752	621	854	562	503	848
alfalfaRep2vsXJDY1_shared_1007403|AltMatch	alfalfaRep2vsXJDY1_shared_1007403	GAGCATGCCACCATAAAGTCCCTTCCTCATCTGAAAAAACCACTTTCTGTCTGAATTTCCCTCCAGGTTGACCGATCTCTT	GAGCATGCCACCATAAAGTCCCTTCCTCTTCTGAAAAAATCACTTTCTGTTTGA	0	0.942901	0.942901	0	0	0	0	0	0	10.159	10.159	0	12	14	16	2	5	10	6	3	16	2	18	6	14	5	15	8	19	5	15	18	2	15	5	2	7	6	16	13	22	9	19	14	11	9
alfalfaRep2vsXJDY1_shared_1007403|AltMatch	alfalfaRep2vsXJDY1_shared_1007403	GAGCATGCCACCATAAAGTCCCTTCCTCTTCTGAAAAAACCACTTTCTGTCTGAATTTCCCTCCAGGTTGACCGATCTCGT	GAGCATGCCACCATAAAGTCCCTTCCTCTTCTGAAAAAATCACTTTCTGTTTGA	0	0.442901	0.442901	0	0	0	0	0	0	171.625	171.625	0	1	1	1	1	0	0	3	121	0	0	163	184	0	129	1	163	166	1	152	1	2	0	112	0	116	1	0	2	3	2	1	1	0	0
alfalfaRep2vsXJDY1_shared_1008030|Ref	alfalfaRep2vsXJDY1_shared_1008030	GCATGTGAAATACGGAATAGCCATAATTACCTGCTTTTTCTGAAGTTCTTCATT	GCATGTGAAATACGGAATAGCCATAATTACCTGCTTTTTCTGAAGTTCTTCATT	1	0.805556	0.973765	0.0262346	0.194444	0.779321	0.313272	0.0510926	0.182182	61.2876	81.8713	0.755461	39	0	32	41	35	40	23	20	0	63	55	133	0	87	0	68	24	0	86	0	124	0	63	76	29	0	32	0	74	1	0	41	81	65
alfalfaRep2vsXJDY1_shared_1008030|Alt	alfalfaRep2vsXJDY1_shared_1008030	GCATGTGAAATACGGAATAGCCATAAATACCTGCTTTTTCTGAAGTTCTTCATT	GCATGTGAAATACGGAATAGCCATAAATACCTGCTTTTTCTGAAGTTCTTCATT	1	0.805556	0.973765	0.0262346	0.194444	0.779321	0.313272	0.0510926	0.182182	61.2876	81.8713	0.755461	112	170	99	134	101	78	129	147	195	68	84	45	156	81	168	83	129	118	61	131	41	120	64	57	120	93	91	173	68	131	204	95	75	122
alfalfaRep2vsXJDY1_shared_1008695|Ref	alfalfaRep2vsXJDY1_shared_1008695	GGATGCTTCTGGTCTGTCTAAAGGCTACGGTTTTGTGCAATTTGAGAATGAAGA	GGATGCTTCTGGTCTGTCTAAAGGCTACGGTTTTGTGCAATTTGAGAATGAAGA	1	0.804012	0.979938	0.0200617	0.195988	0.783951	0.315153	0.0393185	0.177236	138.05	249.522	0.572725	92	0	135	118	66	61	77	106	0	145	108	255	0	150	0	177	102	0	239	0	256	0	190	192	96	1	96	0	258	2	0	60	155	117
alfalfaRep2vsXJDY1_shared_1008695|Alt	alfalfaRep2vsXJDY1_shared_1008695	GGATGCTTCTGGTCTGTCTAAAGGCTACGGTTTTGTCCAATTTGAGAATGAAGA	GGATGCTTCTGGTCTGTCTAAAGGCTACGGTTTTGTCCAATTTGAGAATGAAGA	1	0.804012	0.979938	0.0200617	0.195988	0.783951	0.315153	0.0393185	0.177236	138.05	249.522	0.572725	339	509	446	466	238	261	241	316	413	209	127	103	387	210	340	175	391	563	284	578	80	282	249	197	451	339	348	399	308	284	565	266	198	400
alfalfaRep2vsXJDY1_shared_1008997|Ref	alfalfaRep2vsXJDY1_shared_1008997	GTAAGGTGGTACAATTTTTTTAATTTTTTTTATAATTAATAAATACAACATACT	GTAAGGTGGTACAATTTTTTTAATTTTTTTTATAATTAATAAATACAACATACT	0.5	1	0	1	0	0	0	0	0	3.87346	0	0	0	6	0	7	0	4	0	0	0	0	0	7	0	1	0	3	0	0	0	0	9	7	0	0	0	1	0	6	0	0	0	1	4	9
alfalfaRep2vsXJDY1_shared_1008997|Alt	alfalfaRep2vsXJDY1_shared_1008997	GTAAGGTGGTACAATTTTTTTAATTTTTTTTATAACTAATAAATACAACATACT	GTAAGGTGGTACAATTTTTTTAATTTTTTTTATAACTAATAAATACAACATACT	0.5	1	0	1	0	0	0	0	0	3.87346	0	0	0	0	0	0	0	0	0	0	0	0	0	0	0	0	0	0	0	0	0	0	0	0	0	0	0	0	0	0	0	0	0	0	0	0
alfalfaRep2vsXJDY1_shared_1009379|Ref	alfalfaRep2vsXJDY1_shared_1009379	TTATAGCATGAAAAAGTGATGAATATGCTCTGTTCCTTTAGAACATCTCAGAAT	TTATAGCATGAAAAAGTGATGAATATGCTCTGTTCCTTTAGAACATCTCAGAAT	1	0.984568	0.82716	0.17284	0.0154321	0.811728	0.0303879	0.285932	0.15816	235.911	131.674	1.71361	278	313	405	351	141	281	307	353	300	159	171	264	207	197	155	196	437	372	358	356	271	153	265	108	426	190	279	146	331	190	455	80	84	359
alfalfaRep2vsXJDY1_shared_1009379|Alt	alfalfaRep2vsXJDY1_shared_1009379	TTATAGCATGAAAAAGTGATGAATATGCTCTGTTCCTTCAGAACATCTCAGAAT	TTATAGCATGAAAAAGTGATGAATATGCTCTGTTCCTTCAGAACATCTCAGAAT	1	0.984568	0.82716	0.17284	0.0154321	0.811728	0.0303879	0.285932	0.15816	235.911	131.674	1.71361	108	121	134	144	147	95	0	0	1	155	58	94	130	181	36	175	0	144	156	111	90	173	85	229	1	162	94	154	106	49	1	240	251	114
alfalfaRep2vsXJDY1_shared_1009495|Ref	alfalfaRep2vsXJDY1_shared_1009495	GTCTAACCAAGAATGTCTCATTAGTCTCTTATGTTCCTTGATTCTGAAATGGAA	GTCTAACCAAGAATGTCTCATTAGTCTCTTATGTTCCTTGATTCTGAAATGGAA	1	0.646605	0.983025	0.0169753	0.353395	0.62963	0.457014	0.0333743	0.245194	85.4479	214.327	0.424307	111	53	138	52	245	68	50	0	0	97	41	46	65	136	0	97	67	85	0	62	0	124	67	143	60	119	39	115	57	54	166	161	177	83
alfalfaRep2vsXJDY1_shared_1009495|Alt	alfalfaRep2vsXJDY1_shared_1009495	GTCTAACCAAGAATGTCTCATTAGTCTCTTATGTTCCTTGATTCTGGAATGGAA	GTCTAACCAAGAATGTCTCATTAGTCTCTTATGTTCCTTGATTCTGGAATGGAA	1	0.646605	0.983025	0.0169753	0.353395	0.62963	0.457014	0.0333743	0.245194	85.4479	214.327	0.424307	120	230	87	212	0	215	122	260	359	119	139	231	222	143	229	128	252	276	339	228	312	141	196	155	209	133	171	124	219	179	195	73	75	299
alfalfaRep2vsXJDY1_shared_1011329|Ref	alfalfaRep2vsXJDY1_shared_1011329	GCATTAGACTTCTTATGACCGTGCACTTTGATGGGTTGGCTAATAATTGAGTTG	GCATTAGACTTCTTATGACCGTGCACTTTGATGGGTTGGCTAATAATTGAGTTG	0.783951	0.71063	0.456693	0.543307	0.28937	0.167323	0.41127	0.496249	0.45376	197.782	142.139	1.21797	0	2	1	0	147	0	358	126	195	0	165	182	0	181	0	169	379	1	152	174	0	0	240	169	259	0	130	166	145	0	406	182	1	1
alfalfaRep2vsXJDY1_shared_1011329|Alt	alfalfaRep2vsXJDY1_shared_1011329	GCATTAGACTTCTTATGACCGTGCACTTTGATGGGTTGGCTAATAATCGAGTTG	GCATTAGACTTCTTATGACCGTGCACTTTGATGGGTTGGCTAATAATCGAGTTG	0.783951	0.71063	0.456693	0.543307	0.28937	0.167323	0.41127	0.496249	0.45376	197.782	142.139	1.21797	116	169	152	161	165	130	0	124	187	132	3	0	1	0	288	0	3	416	0	356	0	300	1	1	1	250	0	342	130	294	0	180	0	0
alfalfaRep2vsXJDY1_shared_1011329|RefMatch	alfalfaRep2vsXJDY1_shared_1011329	GCATTAGACTTCTTATGACCGTGCACTTTGATGAGTTGGCTAATAATTGAGTTGGTAGCTGTAGTTGTTTACCGATCTCGT	GCATTAGACTTCTTATGACCGTGCACTTTGATGGGTTGGCTAATAATTGAGTTG	0	0.240741	0.240741	0	0	0	0	0	0	187.601	187.601	0	0	0	1	2	0	0	0	0	1	330	1	191	0	171	1	146	1	0	2	0	0	0	0	146	0	1	1	0	125	2	0	182	251	0
alfalfaRep2vsXJDY1_shared_1011329|RefMatch	alfalfaRep2vsXJDY1_shared_1011329	GCATTAGACTTCTTATGACCGTGCACTTTGATTGGTTGGCTAATAATTGAGTTGGTAGCTGTAGTTGTTTACCGATCTCGT	GCATTAGACTTCTTATGACCGTGCACTTTGATGGGTTGGCTAATAATTGAGTTG	0	0.445988	0.445988	0	0	0	0	0	0	344.831	344.831	0	0	0	316	291	1	263	1	0	0	0	0	315	274	0	0	0	0	0	0	0	599	0	0	0	1	0	0	0	0	3	0	0	0	335
alfalfaRep2vsXJDY1_shared_1011329|AltMatch	alfalfaRep2vsXJDY1_shared_1011329	GCATTAGACTTCTTATGACCGTGCACTTTGATGAGTTGGCTAATAATCGAGTTGGTAGCTGTAGTTGTTTACCGATCTCGT	GCATTAGACTTCTTATGACCGTGCACTTTGATGGGTTGGCTAATAATTGAGTTG	0	0.658951	0.658951	0	0	0	0	0	0	219.793	219.793	0	159	196	184	158	287	133	0	0	186	0	290	1	311	150	254	156	195	191	191	0	0	309	119	161	123	280	125	151	139	142	342	162	152	165
alfalfaRep2vsXJDY1_shared_1011674|Ref	alfalfaRep2vsXJDY1_shared_1011674	CTGCAATCATTTGACACCTTATCACTAGGAAATGCTGCCCCATCATGTGCATTA	CTGCAATCATTTGACACCTTATCACTAGGAAATGCTGCCCCATCATGTGCATTA	1	0.955247	0.890432	0.109568	0.0447531	0.845679	0.0855005	0.195126	0.140313	78.6699	35.285	2.15093	19	58	152	134	31	131	19	63	16	57	11	146	94	39	54	27	26	103	47	85	159	33	22	44	21	43	0	30	56	47	61	31	69	118
alfalfaRep2vsXJDY1_shared_1011674|Alt	alfalfaRep2vsXJDY1_shared_1011674	CTGCAATCATTTGACACCTTATCACTAGGAAATGCTGCTCCATCATGTGCATTA	CTGCAATCATTTGACACCTTATCACTAGGAAATGCTGCTCCATCATGTGCATTA	1	0.955247	0.890432	0.109568	0.0447531	0.845679	0.0855005	0.195126	0.140313	78.6699	35.285	2.15093	36	21	24	34	17	42	41	20	63	0	23	0	28	36	1	23	51	43	74	19	24	29	55	46	52	43	66	27	28	12	55	28	18	52
alfalfaRep2vsXJDY1_shared_1011674|RefMatch	alfalfaRep2vsXJDY1_shared_1011674	CTGCAATCATTTGACACCTTATCACTAGGAAATGCTGCCTCATCATGTGCATTAAGAACAACACAATAGCACCGATCTCGT	CTGCAATCATTTGACACCTTATCACTAGGAAATGCTGCCCCATCATGTGCATTA	0	0.058642	0.058642	0	0	0	0	0	0	20.7936	20.7936	0	15	0	0	0	0	0	0	0	0	0	0	0	0	0	0	0	0	0	0	0	0	0	0	29	0	0	0	0	0	0	0	0	0	0
alfalfaRep2vsXJDY1_shared_1012956|Ref	alfalfaRep2vsXJDY1_shared_1012956	CTGAGTTTGACCTTGAAGCTGAGGAGTATGTTCCACTTCCCAAGGGAGAGGTTC	CTGAGTTTGACCTTGAAGCTGAGGAGTATGTTCCACTTCCCAAGGGAGAGGTTC	1	1	0.378086	0.621914	0	0.378086	0	0.470274	0.235137	1073.51	114.461	5.26134	1737	1869	1047	1796	870	1095	1233	1235	974	1735	905	1536	1003	1262	842	1555	1401	1354	1200	1397	995	1019	1042	938	1067	953	992	1954	1393	1443	1098	1230	1222	1567
alfalfaRep2vsXJDY1_shared_1012956|Alt	alfalfaRep2vsXJDY1_shared_1012956	CTGAGTTTGACCTTGAAGCTGAAGAGTATGTTCCACTTCCCAAGGGAGAGGTTC	CTGAGTTTGACCTTGAAGCTGAAGAGTATGTTCCACTTCCCAAGGGAGAGGTTC	1	1	0.378086	0.621914	0	0.378086	0	0.470274	0.235137	1073.51	114.461	5.26134	0	1	0	4	363	2	2	2	180	0	1	1	424	1	4	1	269	0	194	0	4	0	251	1	208	0	189	0	1	5	216	0	0	2
alfalfaRep2vsXJDY1_shared_1012956|RefMatch	alfalfaRep2vsXJDY1_shared_1012956	CTGAGTTTGACCTTGAAGCTGAGGAGTATGTTCCACTTCCAAAGTGAGAGGTTCACAAGAAAAAAGAGATACCGATCTCGT	CTGAGTTTGACCTTGAAGCTGAGGAGTATGTTCCACTTCCCAAGGGAGAGGTTC	0	0.00154321	0.00154321	0	0	0	0	0	0	205.436	205.436	0	0	0	0	0	188	0	0	0	0	0	0	0	0	0	0	0	0	0	0	0	0	0	0	0	0	0	0	0	0	0	0	0	0	0
alfalfaRep2vsXJDY1_shared_1012956|RefMatch	alfalfaRep2vsXJDY1_shared_1012956	CTGAGTTTGACCTTGAAGCTGAGGAGTATGTTCCACTTCCCAAGGTTCACAAGAAAAAAGAGATACCGATCTCGTATGCCG	CTGAGTTTGACCTTGAAGCTGAGGAGTATGTTCCACTTCCCAAGGGAGAGGTTC	0	0.0138889	0.0138889	0	0	0	0	0	0	31.3741	31.3741	0	0	0	0	0	0	0	0	0	0	0	0	0	0	0	0	0	0	0	0	0	0	0	0	0	0	0	0	0	0	0	0	0	0	0
alfalfaRep2vsXJDY1_shared_1012956|RefMatch	alfalfaRep2vsXJDY1_shared_1012956	CTGAGTTTGACCTTGAAGCTGAGGAGTATGTTCCACTTCCCAAGGTTCACAAGAAAAAAGAGATACCGATCTCGTATTCCG	CTGAGTTTGACCTTGAAGCTGAGGAGTATGTTCCACTTCCCAAGGGAGAGGTTC	0	0.0138889	0.0138889	0	0	0	0	0	0	74.9327	74.9327	0	0	0	0	0	0	0	0	0	0	0	0	0	0	0	0	0	0	0	0	0	0	0	0	0	0	0	0	0	0	0	0	0	0	0
alfalfaRep2vsXJDY1_shared_1012956|AltMatch	alfalfaRep2vsXJDY1_shared_1012956	CTGAGTTTGACCTTGAAGCTGAAGAGTATGTCCCACTTCCCAAGGGAGAGGTTCACAAGAAAAAAGAGATACCGATCTCGT	CTGAGTTTGACCTTGAAGCTGAGGAGTATGTTCCACTTCCCAAGGGAGAGGTTC	0	0.0108025	0.0108025	0	0	0	0	0	0	144.38	144.38	0	0	0	0	0	0	0	0	0	0	0	0	0	2	0	243	0	0	0	0	0	0	0	0	0	0	0	0	0	0	0	0	0	0	0
alfalfaRep2vsXJDY1_shared_1013700|Ref	alfalfaRep2vsXJDY1_shared_1013700	GTTCATGTTATGTTTCAAATATAAATTTTTGTTTTTGTTTCTCTTGTTTGCAAA	GTTCATGTTATGTTTCAAATATAAATTTTTGTTTTTGTTTCTCTTGTTTGCAAA	1	1	0.145062	0.854938	0	0.145062	0	0.248038	0.124019	27.5355	14.4792	1.81308	25	34	30	44	20	30	28	36	16	31	14	36	33	36	46	37	48	25	39	32	38	18	27	22	36	18	19	40	39	12	30	36	29	37
alfalfaRep2vsXJDY1_shared_1013700|Alt	alfalfaRep2vsXJDY1_shared_1013700	GTTCATGTTATGTTTCAAATATAAATTTTTGTTTTTGTCTCTCTTGTTTGCAAA	GTTCATGTTATGTTTCAAATATAAATTTTTGTTTTTGTCTCTCTTGTTTGCAAA	1	1	0.145062	0.854938	0	0.145062	0	0.248038	0.124019	27.5355	14.4792	1.81308	11	0	17	0	14	0	14	0	31	0	22	0	0	0	0	0	0	16	0	0	0	17	0	0	0	10	0	0	0	7	0	0	0	0
alfalfaRep2vsXJDY1_shared_1014138|Ref	alfalfaRep2vsXJDY1_shared_1014138	GGTAAAAGCTTTTCATCTGGTTCTTCTTTTTCAAAGTCTTTGAGTTTGTCTGAT	GGTAAAAGCTTTTCATCTGGTTCTTCTTTTTCAAAGTCTTTGAGTTTGTCTGAT	1	0.941358	0.967593	0.0324074	0.058642	0.908951	0.110406	0.0627143	0.0865603	140.209	151.61	0.933413	55	172	143	71	1	83	149	130	178	219	192	310	159	140	1	152	191	181	147	88	148	84	113	160	131	61	0	0	154	101	1	82	187	182
alfalfaRep2vsXJDY1_shared_1014138|Alt	alfalfaRep2vsXJDY1_shared_1014138	GGTAAAAGCTTTTCATCTGGTTCTTCTTTTTCGAAGTCTTTGAGTTTGTCTGAT	GGTAAAAGCTTTTCATCTGGTTCTTCTTTTTCGAAGTCTTTGAGTTTGTCTGAT	1	0.941358	0.967593	0.0324074	0.058642	0.908951	0.110406	0.0627143	0.0865603	140.209	151.61	0.933413	155	124	136	215	182	166	141	122	160	35	0	0	116	132	260	127	127	164	133	221	141	224	104	132	129	162	198	281	129	108	314	213	61	153
alfalfaRep2vsXJDY1_shared_1014465|Ref	alfalfaRep2vsXJDY1_shared_1014465	CCCTTCAAAGAAGGACTATATTCATTAAAGTACTCTGAATCATTTTGTAATCTC	CCCTTCAAAGAAGGACTATATTCATTAAAGTACTCTGAATCATTTTGTAATCTC	0.595679	1	0	1	0	0	0	0	0	2.95078	0	0	0	6	4	5	4	3	3	8	0	1	5	11	0	0	0	4	6	2	3	7	2	0	0	3	3	0	0	0	0	3	0	0	2	7
alfalfaRep2vsXJDY1_shared_1014465|Alt	alfalfaRep2vsXJDY1_shared_1014465	CCCTTCAAAGAAGGACTATATTCATTAAAGTACACTGAATCATTTTGTAATCTC	CCCTTCAAAGAAGGACTATATTCATTAAAGTACACTGAATCATTTTGTAATCTC	0.595679	1	0	1	0	0	0	0	0	2.95078	0	0	0	0	0	0	0	0	0	0	0	0	0	0	0	0	0	0	0	0	0	0	0	0	0	0	0	0	0	0	0	0	0	0	0	0
alfalfaRep2vsXJDY1_shared_1014780|Ref	alfalfaRep2vsXJDY1_shared_1014780	CATACCAGCTGAAATTGATTGGCACATGCTTGATAAATCTAAGTTTTTCTTCCT	CATACCAGCTGAAATTGATTGGCACATGCTTGATAAATCTAAGTTTTTCTTCCT	1	1	0	1	0	0	0	0	0	236.94	1	0	212	268	214	287	181	225	149	184	187	166	163	214	256	235	157	248	251	262	303	324	215	176	215	323	256	231	242	174	228	234	316	209	177	438
alfalfaRep2vsXJDY1_shared_1014780|Alt	alfalfaRep2vsXJDY1_shared_1014780	CATACCAGCTGAAATTGATTGGCAAATGCTTGATAAATCTAAGTTTTTCTTCCT	CATACCAGCTGAAATTGATTGGCAAATGCTTGATAAATCTAAGTTTTTCTTCCT	1	1	0	1	0	0	0	0	0	236.94	1	0	0	0	0	0	0	0	0	0	0	0	0	0	0	0	0	0	0	0	0	0	0	1	0	0	0	0	0	0	0	0	0	0	0	0
alfalfaRep2vsXJDY1_shared_10160|Ref	alfalfaRep2vsXJDY1_shared_10160	GACTGTTGGAGTAATTTGCATATCAAAATATCTATATGTGATCACAGGGTACTT	GACTGTTGGAGTAATTTGCATATCAAAATATCTATATGTGATCACAGGGTACTT	1	0.996914	0.197531	0.802469	0.00308642	0.194444	0.00615379	0.317025	0.161589	25.7693	7.02963	3.41937	15	19	4	28	19	27	7	28	12	17	18	23	6	36	3	35	33	16	22	34	40	16	29	31	34	35	23	17	23	26	43	9	14	36
alfalfaRep2vsXJDY1_shared_10160|Alt	alfalfaRep2vsXJDY1_shared_10160	GACTGTTGGAGTAATTTGCATATCAAAATATCTATATGTGATCACAGGGTTCTT	GACTGTTGGAGTAATTTGCATATCAAAATATCTATATGTGATCACAGGGTTCTT	1	0.996914	0.197531	0.802469	0.00308642	0.194444	0.00615379	0.317025	0.161589	25.7693	7.02963	3.41937	2	0	17	0	6	0	10	0	0	0	0	0	3	0	6	0	0	0	14	0	0	0	6	0	0	0	0	0	0	0	0	0	0	0
alfalfaRep2vsXJDY1_shared_1016045|Ref	alfalfaRep2vsXJDY1_shared_1016045	GGCGATCCCTGCCGTGAATACTGATGATATTGAGCTCCCAGCTTTCTTGAATGA	GGCGATCCCTGCCGTGAATACTGATGATATTGAGCTCCCAGCTTTCTTGAATGA	1	0.742284	0.996914	0.00308642	0.257716	0.739198	0.382597	0.00615379	0.194375	188.676	299.377	0.715421	0	436	180	221	128	109	205	195	0	184	283	432	167	0	1	3	259	167	239	225	342	0	187	0	246	1	0	2	253	116	0	0	117	456
alfalfaRep2vsXJDY1_shared_1016045|Alt	alfalfaRep2vsXJDY1_shared_1016045	GGCGATCCCTGCCGTGAATACTGATGATATTGAGCTCCCAGCCTTCTTGAATGA	GGCGATCCCTGCCGTGAATACTGATGATATTGAGCTCCCAGCCTTCTTGAATGA	1	0.742284	0.996914	0.00308642	0.257716	0.739198	0.382597	0.00615379	0.194375	188.676	299.377	0.715421	411	195	373	350	250	143	459	514	525	485	208	381	414	338	485	436	540	283	461	451	258	241	444	525	576	192	652	379	570	272	525	302	186	161
alfalfaRep2vsXJDY1_shared_1016045|RefMatch	alfalfaRep2vsXJDY1_shared_1016045	GGCGATCCCTGCCGTGAATACTGATGACATTGAGCTCCCAGCTTTCTTGAATGAATATCCTTGTGCCCAGACCGATCTCGT	GGCGATCCCTGCCGTGAATACTGATGATATTGAGCTCCCAGCTTTCTTGAATGA	0	0.189815	0.189815	0	0	0	0	0	0	100.974	100.974	0	0	1	114	0	0	0	0	0	0	0	0	0	77	0	0	0	0	0	0	0	0	0	0	0	0	0	0	0	0	1	0	0	0	0
alfalfaRep2vsXJDY1_shared_1016892|Ref	alfalfaRep2vsXJDY1_shared_1016892	GGAACCGAGACATTGCAAAATGTGATGGATGTTGTGTTAACTTATAATGATATA	GGAACCGAGACATTGCAAAATGTGATGGATGTTGTGTTAACTTATAATGATATA	0.969136	0.993631	0.00636943	0.993631	0.00636943	0	0.0126577	0.0126577	0.0126577	292.903	1.11475	315.01	97	485	364	397	104	357	256	204	256	500	486	474	390	262	6	304	155	303	104	298	296	304	139	199	103	240	1	293	430	340	228	226	313	498
alfalfaRep2vsXJDY1_shared_1016892|Alt	alfalfaRep2vsXJDY1_shared_1016892	GGAACCGAGACATTGCAAAATGTGATGGATGTTATGTTAACTTATAATGATATA	GGAACCGAGACATTGCAAAATGTGATGGATGTTATGTTAACTTATAATGATATA	0.969136	0.993631	0.00636943	0.993631	0.00636943	0	0.0126577	0.0126577	0.0126577	292.903	1.11475	315.01	0	0	0	0	0	0	0	0	0	0	0	0	0	0	0	0	0	0	0	1	1	0	0	0	1	0	0	0	0	0	1	0	0	0
alfalfaRep2vsXJDY1_shared_1016892|AltMatch	alfalfaRep2vsXJDY1_shared_1016892	GGAACCGAGACATTGCAAAATGTGATGGATGTTATGTTAACTTATAATGCTATATGTGATCATGCACTTGACCGATCTCGT	GGAACCGAGACATTGCAAAATGTGATGGATGTTGTGTTAACTTATAATGATATA	0	0.864198	0.864198	0	0	0	0	0	0	180.521	180.521	0	270	0	0	144	233	94	207	177	183	1	0	135	125	204	360	252	418	90	288	230	240	96	324	176	300	63	393	247	136	96	188	197	0	146
alfalfaRep2vsXJDY1_shared_1017072|Ref	alfalfaRep2vsXJDY1_shared_1017072	ACACATACCAAGTGGTTGGACTGGAGGTTGTTAAACATGGAAGTTTATGTGAAG	ACACATACCAAGTGGTTGGACTGGAGGTTGTTAAACATGGAAGTTTATGTGAAG	0.983025	1	0	1	0	0	0	0	0	517.224	1.075	0	898	860	833	293	622	215	637	687	920	821	492	804	511	407	807	534	538	1068	580	1035	2	538	428	607	502	548	373	746	810	769	1092	555	644	294
alfalfaRep2vsXJDY1_shared_1017072|Alt	alfalfaRep2vsXJDY1_shared_1017072	ACACATACCAAGTGGTTGGACTGGAGGTTGTTAAACATGAAAGTTTATGTGAAG	ACACATACCAAGTGGTTGGACTGGAGGTTGTTAAACATGAAAGTTTATGTGAAG	0.983025	1	0	1	0	0	0	0	0	517.224	1.075	0	0	0	0	0	0	0	0	0	0	0	0	0	0	1	0	0	0	0	0	0	0	0	0	0	0	0	0	0	0	0	1	0	0	0
alfalfaRep2vsXJDY1_shared_1017072|AltMatch	alfalfaRep2vsXJDY1_shared_1017072	ACACATACCAAGTGGTTGGACTGGAGGTTGTTAAACAGGAAAGTTTATGTGGAGGTATTACAGTTTCTCCACCGATCGCGT	ACACATACCAAGTGGTTGGACTGGAGGTTGTTAAACATGGAAGTTTATGTGAAG	0	0.854938	0.854938	0	0	0	0	0	0	12.1049	12.1049	0	0	12	8	22	0	6	5	4	0	0	7	5	11	4	0	18	14	0	12	0	35	8	10	2	8	3	9	10	14	0	0	7	1	18
alfalfaRep2vsXJDY1_shared_1017072|AltMatch	alfalfaRep2vsXJDY1_shared_1017072	ACACATACCAAGTGGTTGGACTGGAGGTTGTTAAACAGGAAAGTTTATGTGGAGGTATTACAGTTTCTCCACCGATCTCGT	ACACATACCAAGTGGTTGGACTGGAGGTTGTTAAACATGGAAGTTTATGTGAAG	0	0.882716	0.882716	0	0	0	0	0	0	297.119	297.119	0	0	178	178	560	161	448	142	156	0	0	131	153	307	320	1	358	336	1	397	1	721	150	287	174	286	144	260	151	154	1	0	159	165	600
alfalfaRep2vsXJDY1_shared_1017118|Ref	alfalfaRep2vsXJDY1_shared_1017118	CGTTATATGCAGAGGCGGTAATGGTAAGAGTACTATCTTCATAGTATTATTCAC	CGTTATATGCAGAGGCGGTAATGGTAAGAGTACTATCTTCATAGTATTATTCAC	1	1	0.283951	0.716049	0	0.283951	0	0.406645	0.203323	269.188	130.777	1.74513	244	205	224	213	222	181	223	241	291	208	180	287	297	224	257	205	300	300	334	326	275	216	257	273	219	189	244	195	262	248	350	192	182	258
alfalfaRep2vsXJDY1_shared_1017118|Alt	alfalfaRep2vsXJDY1_shared_1017118	CGTTATATGCAGAGGCGGTAATGGTAAGAGTGCTATCTTCATAGTATTATTCAC	CGTTATATGCAGAGGCGGTAATGGTAAGAGTGCTATCTTCATAGTATTATTCAC	1	1	0.283951	0.716049	0	0.283951	0	0.406645	0.203323	269.188	130.777	1.74513	0	141	0	167	132	135	1	0	0	0	108	0	0	140	2	128	0	0	0	0	0	119	0	0	0	113	0	136	0	0	0	142	90	183
alfalfaRep2vsXJDY1_shared_1017118|RefMatch	alfalfaRep2vsXJDY1_shared_1017118	CGTTATATGCAGAGGCGGTAATGGTAAGAGTACTATCTTAATAGTATTATTCACGTTCTTAGATGCACGCACCGATCTCGT	CGTTATATGCAGAGGCGGTAATGGTAAGAGTACTATCTTCATAGTATTATTCAC	0	0.00308642	0.00308642	0	0	0	0	0	0	53.5439	53.5439	0	0	0	0	0	0	0	0	0	0	0	0	0	0	0	0	0	0	0	0	0	0	0	0	0	0	0	0	0	0	0	0	0	0	0
alfalfaRep2vsXJDY1_shared_1017166|Ref	alfalfaRep2vsXJDY1_shared_1017166	AAATTATTGTTAATGGATGAACTCCATGAGATGAGGGATCACATGGTTTTGTCT	AAATTATTGTTAATGGATGAACTCCATGAGATGAGGGATCACATGGTTTTGTCT	0.992284	0.741835	0.587869	0.412131	0.258165	0.329705	0.383032	0.484558	0.433795	157.906	38.6462	3.46862	141	162	286	187	339	112	97	130	228	309	151	163	153	116	1841	139	8	297	4	271	6	202	5	132	5	221	11	282	345	196	333	214	224	10
alfalfaRep2vsXJDY1_shared_1017166|Alt	alfalfaRep2vsXJDY1_shared_1017166	AAATTATTGTTAATGGATGAACTCCATGAGATGAGGGATCACATGGTCTTGTCT	AAATTATTGTTAATGGATGAACTCCATGAGATGAGGGATCACATGGTCTTGTCT	0.992284	0.741835	0.587869	0.412131	0.258165	0.329705	0.383032	0.484558	0.433795	157.906	38.6462	3.46862	38	41	191	5	15	1	154	45	15	10	110	42	23	15	17	23	48	27	64	30	0	10	43	172	53	15	28	19	25	19	7	13	22	26
alfalfaRep2vsXJDY1_shared_1017248|Ref	alfalfaRep2vsXJDY1_shared_1017248	CGGGACACTTGTCTGATGTTGATGTGAGTTATTATTAATCAATGCTTTCTCTTG	CGGGACACTTGTCTGATGTTGATGTGAGTTATTATTAATCAATGCTTTCTCTTG	1	1	0.0972222	0.902778	0	0.0972222	0	0.17554	0.0877701	565.306	54.3864	4.87828	372	600	402	782	507	541	523	533	570	548	535	688	599	602	522	632	757	729	648	733	628	573	605	453	631	626	562	660	730	680	616	550	413	781
alfalfaRep2vsXJDY1_shared_1017248|Alt	alfalfaRep2vsXJDY1_shared_1017248	CGGGACACTTGTCTGATGTTGATGTGAGTTATTATTAATCAATGCTTTATCTTG	CGGGACACTTGTCTGATGTTGATGTGAGTTATTATTAATCAATGCTTTATCTTG	1	1	0.0972222	0.902778	0	0.0972222	0	0.17554	0.0877701	565.306	54.3864	4.87828	107	1	105	0	0	0	0	0	0	0	0	0	0	0	0	0	0	0	0	0	0	0	0	110	0	0	0	0	0	0	0	0	0	2
alfalfaRep2vsXJDY1_shared_1017442|Ref	alfalfaRep2vsXJDY1_shared_1017442	GCCACCATCAAATATCTTAGTAATACTATGTTCAATTTGCTATTAAATGCTTGA	GCCACCATCAAATATCTTAGTAATACTATGTTCAATTTGCTATTAAATGCTTGA	1	1	0.0324074	0.967593	0	0.0324074	0	0.0627143	0.0313572	17.1914	1.04301	15.0822	22	26	10	7	15	16	18	12	28	20	11	25	16	24	21	24	19	18	23	29	16	16	20	32	9	18	20	15	17	20	39	16	13	18
alfalfaRep2vsXJDY1_shared_1017442|Alt	alfalfaRep2vsXJDY1_shared_1017442	GCCACCATCAAATATCTTAGTAATACTATGTTCAATTTGTTATTAAATGCTTGA	GCCACCATCAAATATCTTAGTAATACTATGTTCAATTTGTTATTAAATGCTTGA	1	1	0.0324074	0.967593	0	0.0324074	0	0.0627143	0.0313572	17.1914	1.04301	15.0822	1	0	0	1	0	0	0	0	0	0	0	0	0	0	0	0	0	0	1	0	0	0	0	0	1	0	0	0	1	0	0	0	1	1
alfalfaRep2vsXJDY1_shared_1018298|Ref	alfalfaRep2vsXJDY1_shared_1018298	GCCATCATCCTACTAGACATGTCATCACTATTTTCTGCAAACCAGGTTTCGGTA	GCCATCATCCTACTAGACATGTCATCACTATTTTCTGCAAACCAGGTTTCGGTA	1	1	0.765432	0.234568	0	0.765432	0	0.359092	0.179546	89.0355	37.8828	2.28808	60	94	110	68	122	56	76	94	160	75	66	79	94	84	102	79	104	180	123	153	58	66	92	146	83	93	112	60	87	104	156	77	69	76
alfalfaRep2vsXJDY1_shared_1018298|Alt	alfalfaRep2vsXJDY1_shared_1018298	GCCATCATCCTACTAGACATGTCATCACTATTTTCTGCAAACCAGGTTTCAGTA	GCCATCATCCTACTAGACATGTCATCACTATTTTCTGCAAACCAGGTTTCAGTA	1	1	0.765432	0.234568	0	0.765432	0	0.359092	0.179546	89.0355	37.8828	2.28808	36	11	33	35	0	41	26	0	0	0	23	23	24	25	0	15	29	0	37	0	41	15	17	40	15	17	0	11	30	1	0	21	15	54
alfalfaRep2vsXJDY1_shared_1018881|Ref	alfalfaRep2vsXJDY1_shared_1018881	TGAAAATACTAATTACATATCCAAGGTTTTATAGGGTGCTTCTCTGCTTCCTTT	TGAAAATACTAATTACATATCCAAGGTTTTATAGGGTGCTTCTCTGCTTCCTTT	0.998457	1	0	1	0	0	0	0	0	68.2427	1	0	21	48	58	75	80	62	50	68	112	79	70	76	69	48	94	63	72	106	84	69	103	62	62	79	61	60	45	48	42	63	89	63	62	67
alfalfaRep2vsXJDY1_shared_1018881|Alt	alfalfaRep2vsXJDY1_shared_1018881	TGAAAATACTAATTACATATCCAAGGTTTTAAAGGGTGCTTCTCTGCTTCCTTT	TGAAAATACTAATTACATATCCAAGGTTTTAAAGGGTGCTTCTCTGCTTCCTTT	0.998457	1	0	1	0	0	0	0	0	68.2427	1	0	0	0	0	0	0	0	0	0	0	0	0	0	0	0	0	0	0	0	0	0	0	0	0	1	0	0	0	0	0	0	0	0	0	0
alfalfaRep2vsXJDY1_shared_1018881|AltMatch	alfalfaRep2vsXJDY1_shared_1018881	TGAAAATACTAATTACATATCCAAGGTTTTAAAGGGTGCTTCTCTACTTCCTTTTCCCTAATCTTATGAAACCGATCTCGT	TGAAAATACTAATTACATATCCAAGGTTTTATAGGGTGCTTCTCTGCTTCCTTT	0	0.46142	0.46142	0	0	0	0	0	0	53.5254	53.5254	0	79	37	41	37	0	40	51	0	0	0	45	0	0	40	0	40	0	0	0	0	0	44	0	49	0	27	0	39	30	2	0	38	48	52
alfalfaRep2vsXJDY1_shared_1018881|AltMatch	alfalfaRep2vsXJDY1_shared_1018881	TGAAAATACTAATTACATATCCAAGGTTTTAAAGTGTGCTTCTCTACTTCCTTTTCCCTAATCTTATGAAACCGATCTCGT	TGAAAATACTAATTACATATCCAAGGTTTTATAGGGTGCTTCTCTGCTTCCTTT	0	0.00925926	0.00925926	0	0	0	0	0	0	56.3623	56.3623	0	0	0	0	0	0	0	0	0	0	0	0	0	0	0	0	0	0	0	0	0	0	0	0	0	0	0	0	0	0	0	0	0	0	0
alfalfaRep2vsXJDY1_shared_1019165|Ref	alfalfaRep2vsXJDY1_shared_1019165	CAACTCATGTATATTAGTGTACAGGTGGTACAATCTGACTGTGATGTTAGATGG	CAACTCATGTATATTAGTGTACAGGTGGTACAATCTGACTGTGATGTTAGATGG	1	0.975309	0.717593	0.282407	0.0246914	0.692901	0.0481634	0.405307	0.226735	118.754	147.373	0.768262	71	130	134	162	69	122	65	118	85	32	68	141	149	150	148	154	146	41	162	44	174	37	108	79	87	27	70	51	70	29	215	48	87	205
alfalfaRep2vsXJDY1_shared_1019165|Alt	alfalfaRep2vsXJDY1_shared_1019165	CAACTCATGTATATTAGTGTACAGGTGGTACAATCTGACTGTGATGTTAGACGG	CAACTCATGTATATTAGTGTACAGGTGGTACAATCTGACTGTGATGTTAGACGG	1	0.975309	0.717593	0.282407	0.0246914	0.692901	0.0481634	0.405307	0.226735	118.754	147.373	0.768262	204	105	90	99	149	79	193	98	227	242	188	88	0	83	0	91	117	212	114	301	1	164	81	152	66	167	156	273	182	136	0	277	177	0
alfalfaRep2vsXJDY1_shared_1019165|RefMatch	alfalfaRep2vsXJDY1_shared_1019165	CAACTCATGTATATTAGTGTACAGGTGGTACAATCTGACTGTGATGTTAGATGAAGCCACTTGTCACGTTACCGATCTCGT	CAACTCATGTATATTAGTGTACAGGTGGTACAATCTGACTGTGATGTTAGATGG	0	0.029321	0.029321	0	0	0	0	0	0	55.3785	55.3785	0	0	0	0	0	0	0	0	0	0	0	0	0	0	0	0	0	0	58	0	0	0	56	0	0	0	52	0	0	0	41	0	0	0	0
alfalfaRep2vsXJDY1_shared_1020305|Ref	alfalfaRep2vsXJDY1_shared_1020305	TCTTGTAGTTACTTTTCACAATTGTGGGCCTTGTTATGTTTAACATAATATAGT	TCTTGTAGTTACTTTTCACAATTGTGGGCCTTGTTATGTTTAACATAATATAGT	1	0.967593	0.753086	0.246914	0.0324074	0.720679	0.0627143	0.371895	0.217304	86.2855	29.2885	2.80274	66	34	141	57	86	64	88	58	102	0	46	22	107	96	123	102	90	88	90	80	71	86	64	87	80	91	108	101	33	68	80	78	19	74
alfalfaRep2vsXJDY1_shared_1020305|Alt	alfalfaRep2vsXJDY1_shared_1020305	TCTTGTAGTTACTTTTCACAATTGTGGGCCTTATTATGTTTAACATAATATAGT	TCTTGTAGTTACTTTTCACAATTGTGGGCCTTATTATGTTTAACATAATATAGT	1	0.967593	0.753086	0.246914	0.0324074	0.720679	0.0627143	0.371895	0.217304	86.2855	29.2885	2.80274	33	46	0	24	19	24	0	26	16	68	26	49	15	20	0	20	15	38	20	36	1	12	12	19	15	21	0	20	32	35	34	13	33	18
alfalfaRep2vsXJDY1_shared_1021847|Ref	alfalfaRep2vsXJDY1_shared_1021847	TGGAACATGAGATTTTAGTTCTTGGCCTCGATGTCGTGTTGTTAATCACTTCAG	TGGAACATGAGATTTTAGTTCTTGGCCTCGATGTCGTGTTGTTAATCACTTCAG	0.983025	0.857143	0.618524	0.381476	0.142857	0.475667	0.244898	0.471904	0.358401	97.7797	138.882	0.645912	48	0	121	45	164	55	50	74	191	1	97	49	181	103	209	96	142	140	226	56	86	124	121	76	129	139	63	55	48	98	123	50	0	56
alfalfaRep2vsXJDY1_shared_1021847|Alt	alfalfaRep2vsXJDY1_shared_1021847	TGGAACATGAGATTTTAGTTCTTGGCCTTGATGTCGTGTTGTTAATCACTTCAG	TGGAACATGAGATTTTAGTTCTTGGCCTTGATGTCGTGTTGTTAATCACTTCAG	0.983025	0.857143	0.618524	0.381476	0.142857	0.475667	0.244898	0.471904	0.358401	97.7797	138.882	0.645912	0	242	94	87	74	82	87	166	0	243	165	147	0	72	2	68	0	221	0	244	0	72	1	115	0	86	0	84	160	152	220	84	234	89
alfalfaRep2vsXJDY1_shared_1021847|RefMatch	alfalfaRep2vsXJDY1_shared_1021847	TGGAACATGAGATTTTAGTTCTTGGCCTCGATGTTGTGTTGTTAATCACTTCAGTGTACTGTAGTTTTGCACCGATCTCGT	TGGAACATGAGATTTTAGTTCTTGGCCTCGATGTCGTGTTGTTAATCACTTCAG	0	0.257716	0.257716	0	0	0	0	0	0	64.0978	64.0978	0	0	0	0	0	0	0	63	0	40	0	0	0	1	0	0	0	48	0	67	39	0	0	35	57	31	0	71	38	0	1	0	45	0	0
alfalfaRep2vsXJDY1_shared_1021847|AltMatch	alfalfaRep2vsXJDY1_shared_1021847	TGGAACATGAGATTTTAGTTCTTGGCCTTGATGTCGTGTTGTTAATCACTTTAGTGTACTGTAGTTTTGCACCGATCTCGT	TGGAACATGAGATTTTAGTTCTTGGCCTCGATGTCGTGTTGTTAATCACTTCAG	0	0.640432	0.640432	0	0	0	0	0	0	75.4737	75.4737	0	141	14	82	99	0	70	0	0	0	0	0	62	0	21	0	8	1	0	0	0	114	6	0	0	0	9	0	12	71	0	0	12	17	100
alfalfaRep2vsXJDY1_shared_1022202|Ref	alfalfaRep2vsXJDY1_shared_1022202	GTTCTTTCCACCACTGCCTTTCAGATCATTGCAAATGTTTCTTCATCCTTGATA	GTTCTTTCCACCACTGCCTTTCAGATCATTGCAAATGTTTCTTCATCCTTGATA	0.996914	0.982972	0.520124	0.479876	0.0170279	0.503096	0.0334758	0.49919	0.266333	61.3695	27.9683	2.13634	18	49	75	26	52	19	68	65	126	9	48	60	80	51	38	54	121	102	143	109	59	46	103	62	91	41	69	38	48	51	125	47	28	44
alfalfaRep2vsXJDY1_shared_1022202|Alt	alfalfaRep2vsXJDY1_shared_1022202	GTTCTTTCCACCACTGCCTTTCAGATCATTGCAAATGTTTCTTCATCCTTGATT	GTTCTTTCCACCACTGCCTTTCAGATCATTGCAAATGTTTCTTCATCCTTGATT	0.996914	0.982972	0.520124	0.479876	0.0170279	0.503096	0.0334758	0.49919	0.266333	61.3695	27.9683	2.13634	20	26	0	25	0	17	0	0	0	14	21	31	0	45	0	69	0	0	39	32	15	0	21	0	25	18	0	0	0	19	0	21	0	25
alfalfaRep2vsXJDY1_shared_1022202|RefMatch	alfalfaRep2vsXJDY1_shared_1022202	GTTCTTTCCACCACTGCCTTTCAGATCATTGCAAATGTTTCTTCATCCATGATAAACATCGAATTCCAACACCGATCTCGT	GTTCTTTCCACCACTGCCTTTCAGATCATTGCAAATGTTTCTTCATCCTTGATA	0	0.290123	0.290123	0	0	0	0	0	0	20.708	20.708	0	0	0	0	17	0	17	0	0	0	0	0	12	0	0	0	0	0	0	0	0	43	0	0	0	0	0	0	0	0	0	0	0	0	26
alfalfaRep2vsXJDY1_shared_1022202|AltMatch	alfalfaRep2vsXJDY1_shared_1022202	GTTCTTTCCACCACTGCCTTTCAGATCATTGCTAATGTTTCTTCATCCTTGATTAACATCGAATTCCAACACCGATCTCGT	GTTCTTTCCACCACTGCCTTTCAGATCATTGCAAATGTTTCTTCATCCTTGATA	0	0.412037	0.412037	0	0	0	0	0	0	10.2938	10.2938	0	17	12	8	9	0	5	9	0	0	0	11	0	0	8	23	4	0	0	0	0	0	6	0	18	0	6	0	11	0	0	0	7	8	12
alfalfaRep2vsXJDY1_shared_1022202|AltMatch	alfalfaRep2vsXJDY1_shared_1022202	GTTCTTTCCACCACTGCCTTTCAGATCATTGCTAATGTTTCTTCATCGTTGATTAACATCGAATTCCAACACCGATCTCGT	GTTCTTTCCACCACTGCCTTTCAGATCATTGCAAATGTTTCTTCATCCTTGATA	0	0.540123	0.540123	0	0	0	0	0	0	32.5636	32.5636	0	17	31	33	30	26	15	0	17	0	62	18	26	0	31	0	28	0	29	0	38	0	24	0	48	0	25	0	15	56	25	0	19	47	0
alfalfaRep2vsXJDY1_shared_1022688|Ref	alfalfaRep2vsXJDY1_shared_1022688	GGTAATTTCTTTTGCCACTAGAGTTTCTTTCTTTTTACTTGCCCACTAATGTTA	GGTAATTTCTTTTGCCACTAGAGTTTCTTTCTTTTTACTTGCCCACTAATGTTA	1	1	0.540123	0.459877	0	0.540123	0	0.49678	0.24839	586.625	180.937	2.6161	724	1084	715	807	636	448	691	623	845	734	601	843	937	477	818	728	689	858	673	933	352	670	623	504	654	535	345	815	960	655	972	665	683	694
alfalfaRep2vsXJDY1_shared_1022688|Alt	alfalfaRep2vsXJDY1_shared_1022688	GGTAATTTCTTTTGCCACTAGAGTTTCCTTCTTTTTACTTGCCCACTAATGTTA	GGTAATTTCTTTTGCCACTAGAGTTTCCTTCTTTTTACTTGCCCACTAATGTTA	1	1	0.540123	0.459877	0	0.540123	0	0.49678	0.24839	586.625	180.937	2.6161	0	0	212	233	0	135	2	173	0	1	0	1	0	149	0	205	189	0	214	0	352	0	185	187	208	0	299	0	0	0	1	1	0	204
alfalfaRep2vsXJDY1_shared_1022688|RefMatch	alfalfaRep2vsXJDY1_shared_1022688	GGTAATTTCTTTTGCCACTAGAGTTTCTTTCTTTTAACTTGCCCACTAATGTTAAATCCTCGTTAAGCTTACCGATCTCGT	GGTAATTTCTTTTGCCACTAGAGTTTCTTTCTTTTTACTTGCCCACTAATGTTA	0	0.00154321	0.00154321	0	0	0	0	0	0	146.298	146.298	0	0	0	0	0	0	0	0	0	0	0	0	0	0	0	0	0	0	0	0	0	0	0	0	0	0	0	0	0	0	0	0	0	0	0
alfalfaRep2vsXJDY1_shared_1022791|Ref	alfalfaRep2vsXJDY1_shared_1022791	GTTCCGGTATATAGTAACTTACAGTTCCAAAGTTTTGTCAACTTTCTATTTTGC	GTTCCGGTATATAGTAACTTACAGTTCCAAAGTTTTGTCAACTTTCTATTTTGC	1	0.637346	0.989198	0.0108025	0.362654	0.626543	0.462272	0.0213716	0.241822	13.967	36.7551	0.387844	13	14	16	29	0	24	9	0	0	0	11	11	0	11	13	14	0	0	0	0	28	5	0	17	0	11	0	10	0	0	0	7	11	24
alfalfaRep2vsXJDY1_shared_1022791|Alt	alfalfaRep2vsXJDY1_shared_1022791	GTTCCGGTATATAGTAACTTACAGTTCCAAAGTTTTGTCAACTTTCTATTTCGC	GTTCCGGTATATAGTAACTTACAGTTCCAAAGTTTTGTCAACTTTCTATTTCGC	1	0.637346	0.989198	0.0108025	0.362654	0.626543	0.462272	0.0213716	0.241822	13.967	36.7551	0.387844	11	35	31	17	42	21	31	43	52	32	24	37	44	36	14	25	47	58	58	64	27	26	42	48	45	35	46	24	54	30	52	20	23	31
alfalfaRep2vsXJDY1_shared_1022791|RefMatch	alfalfaRep2vsXJDY1_shared_1022791	GTTCCGGTATATAGTAACTTACAGTTCCAAAGTTTTGTCAGCTTTCTATTTTGCCATATATCCTGTATGGACCGATCTCGT	GTTCCGGTATATAGTAACTTACAGTTCCAAAGTTTTGTCAACTTTCTATTTTGC	0	0.00308642	0.00308642	0	0	0	0	0	0	17.3255	17.3255	0	0	0	0	0	0	0	0	0	0	0	0	0	0	0	0	0	0	0	0	0	0	0	0	0	0	0	0	0	0	0	0	0	0	0
alfalfaRep2vsXJDY1_shared_1022844|Ref	alfalfaRep2vsXJDY1_shared_1022844	AGATACATACATCTCATCTTTTTATAGCACTCTTTATGTGAATAATGAAATTCA	AGATACATACATCTCATCTTTTTATAGCACTCTTTATGTGAATAATGAAATTCA	1	1	0.263889	0.736111	0	0.263889	0	0.388503	0.194252	319.068	94.4641	2.69274	285	378	344	324	192	345	195	357	372	308	348	376	261	379	225	399	281	270	382	314	477	317	213	308	213	245	127	313	352	222	334	246	307	463
alfalfaRep2vsXJDY1_shared_1022844|Alt	alfalfaRep2vsXJDY1_shared_1022844	AGATACATACATCTCATCTTTTTATAGCACTCTTTATGTGAATAATGAAGTTCA	AGATACATACATCTCATCTTTTTATAGCACTCTTTATGTGAATAATGAAGTTCA	1	1	0.263889	0.736111	0	0.263889	0	0.388503	0.194252	319.068	94.4641	2.69274	0	1	0	0	165	0	118	0	0	0	134	1	105	0	209	0	101	0	0	90	0	0	79	109	90	0	129	84	0	2	0	78	0	0
alfalfaRep2vsXJDY1_shared_1022844|RefMatch	alfalfaRep2vsXJDY1_shared_1022844	AGATACATACATCTCATCTTTTTATAGCACTCTTTATGGGAATAATGAAATTCATTCAACCTTTCATCACACCGATCTCGT	AGATACATACATCTCATCTTTTTATAGCACTCTTTATGTGAATAATGAAATTCA	0	0.0324074	0.0324074	0	0	0	0	0	0	67.067	67.067	0	0	0	0	0	0	0	0	0	0	0	0	0	0	0	0	0	0	68	0	0	0	65	0	0	0	56	0	0	0	43	0	0	0	0
alfalfaRep2vsXJDY1_shared_1022844|RefMatch	alfalfaRep2vsXJDY1_shared_1022844	AGATACATACATCTCATCTTTTTATAGCACTCTTTATGTGAATAATGCAATTCATTCAACCTTTCATCACACCGATCTCGT	AGATACATACATCTCATCTTTTTATAGCACTCTTTATGTGAATAATGAAATTCA	0	0.00308642	0.00308642	0	0	0	0	0	0	113.162	113.162	0	0	0	0	0	0	0	119	0	109	0	0	0	0	0	0	0	0	0	0	0	0	0	0	0	0	0	0	0	0	0	0	0	0	0
alfalfaRep2vsXJDY1_shared_1022908|Ref	alfalfaRep2vsXJDY1_shared_1022908	GTTTCTAGTATATTTGTTGCAATGGAATAGTTTTTTAGTTTGTTTTCCGGATGT	GTTTCTAGTATATTTGTTGCAATGGAATAGTTTTTTAGTTTGTTTTCCGGATGT	1	0.708333	0.99537	0.00462963	0.291667	0.703704	0.413194	0.00921639	0.211205	121.727	252.091	0.520306	147	90	94	175	0	192	78	0	0	0	133	80	3	93	225	85	1	95	0	0	190	175	0	82	1	160	0	93	79	66	179	89	68	213
alfalfaRep2vsXJDY1_shared_1022908|Alt	alfalfaRep2vsXJDY1_shared_1022908	GTTTCTAGTATATTTGTTGCAATGGAATAGTTTGTTAGTTTGTTTTCCGGATGT	GTTTCTAGTATATTTGTTGCAATGGAATAGTTTGTTAGTTTGTTTTCCGGATGT	1	0.708333	0.99537	0.00462963	0.291667	0.703704	0.413194	0.00921639	0.211205	121.727	252.091	0.520306	168	280	277	176	362	174	245	340	351	244	302	234	340	258	251	290	335	292	403	327	216	148	253	229	304	135	223	261	222	173	224	228	270	208
alfalfaRep2vsXJDY1_shared_1023967|Ref	alfalfaRep2vsXJDY1_shared_1023967	AGATGCTACAAATTCAAATTTGTTTCATGCTGATTTGTGTAGTTTGATTTCGTA	AGATGCTACAAATTCAAATTTGTTTCATGCTGATTTGTGTAGTTTGATTTCGTA	1	0.845679	0.981481	0.0185185	0.154321	0.82716	0.261012	0.0363512	0.148682	235.545	372.762	0.652462	112	472	0	566	0	382	0	245	111	93	63	315	3	268	231	282	143	150	1	154	363	190	1	295	125	137	102	166	0	66	343	155	277	718
alfalfaRep2vsXJDY1_shared_1023967|Alt	alfalfaRep2vsXJDY1_shared_1023967	AGATGCTACAAATTCAAATTTGTTTCATGCTGATTTGTGTAGTTTTATTTCGTA	AGATGCTACAAATTCAAATTTGTTTCATGCTGATTTGTGTAGTTTTATTTCGTA	1	0.845679	0.981481	0.0185185	0.154321	0.82716	0.261012	0.0363512	0.148682	235.545	372.762	0.652462	363	151	734	165	509	124	526	324	452	368	304	330	624	291	224	276	472	542	798	638	133	431	597	325	491	389	380	418	749	330	399	372	283	0
alfalfaRep2vsXJDY1_shared_1024578|Ref	alfalfaRep2vsXJDY1_shared_1024578	GGCTTATCGTTTTCTTGCTTATAGAAGGTTTCATAAGTCTGAACTCTTGGTTTT	GGCTTATCGTTTTCTTGCTTATAGAAGGTTTCATAAGTCTGAACTCTTGGTTTT	1	0.993827	0.830247	0.169753	0.00617284	0.824074	0.0122695	0.281874	0.147072	271.25	149.079	1.71032	509	273	354	375	322	244	294	321	389	305	341	268	312	404	0	448	351	359	339	271	110	376	232	347	425	313	120	319	593	236	462	285	230	254
alfalfaRep2vsXJDY1_shared_1024578|Alt	alfalfaRep2vsXJDY1_shared_1024578	GGCTTATCGTTTTCTTGCTTATAGAAGGTTTCATAAGTCTGAACTCTTGGCTTT	GGCTTATCGTTTTCTTGCTTATAGAAGGTTTCATAAGTCTGAACTCTTGGCTTT	1	0.993827	0.830247	0.169753	0.00617284	0.824074	0.0122695	0.281874	0.147072	271.25	149.079	1.71032	1	237	132	118	0	77	97	98	1	98	0	247	116	1	304	2	138	103	126	273	298	0	243	103	124	1	411	108	1	97	0	95	88	242
alfalfaRep2vsXJDY1_shared_1025493|Ref	alfalfaRep2vsXJDY1_shared_1025493	GGTCATATATATCTCTAATAAATGTATGGCTTAGTTCATTTGCTACCGTACTTC	GGTCATATATATCTCTAATAAATGTATGGCTTAGTTCATTTGCTACCGTACTTC	1	0.924383	0.884259	0.115741	0.0756173	0.808642	0.139799	0.20469	0.172244	20.5217	17.8682	1.12077	15	13	38	43	23	15	38	29	43	12	22	0	68	10	27	12	21	28	34	18	24	23	24	0	29	26	30	30	54	27	23	10	0	12
alfalfaRep2vsXJDY1_shared_1025493|Alt	alfalfaRep2vsXJDY1_shared_1025493	GGTCATATATATCTCTAATAAATGTGTGGCTTAGTTCATTTGCTACCGTACTTC	GGTCATATATATCTCTAATAAATGTGTGGCTTAGTTCATTTGCTACCGTACTTC	1	0.924383	0.884259	0.115741	0.0756173	0.808642	0.139799	0.20469	0.172244	20.5217	17.8682	1.12077	24	36	1	36	0	18	9	14	14	18	0	32	0	7	26	13	15	12	0	16	18	7	10	32	20	9	24	31	0	5	29	26	22	56
alfalfaRep2vsXJDY1_shared_1026007|Ref	alfalfaRep2vsXJDY1_shared_1026007	GCAGATCCCAATTGCAGTTGGGGTAACTGCGTACGAGGCAACTGCATTGTTCAC	GCAGATCCCAATTGCAGTTGGGGTAACTGCGTACGAGGCAACTGCATTGTTCAC	1	0.996914	0.699074	0.300926	0.00308642	0.695988	0.00615379	0.420739	0.213446	428.728	131.021	2.87046	529	172	720	354	496	210	723	520	732	413	551	375	541	398	619	485	818	588	765	595	289	370	536	483	616	319	600	488	704	352	807	404	241	170
alfalfaRep2vsXJDY1_shared_1026007|Alt	alfalfaRep2vsXJDY1_shared_1026007	GCAGATCCCAATTGCAGTTGGGGTAACTGCGTATGAGGCAACTGCATTGTTCAC	GCAGATCCCAATTGCAGTTGGGGTAACTGCGTATGAGGCAACTGCATTGTTCAC	1	0.996914	0.699074	0.300926	0.00308642	0.695988	0.00615379	0.420739	0.213446	428.728	131.021	2.87046	0	350	0	279	1	137	0	123	0	117	0	283	1	99	0	137	0	137	0	121	208	101	0	111	1	69	0	115	0	78	1	127	185	444
alfalfaRep2vsXJDY1_shared_1026103|Ref	alfalfaRep2vsXJDY1_shared_1026103	TGCATGTTTAAAACGTTTTCACACTGTCACTCACTGTATATATCCGCTTATGAA	TGCATGTTTAAAACGTTTTCACACTGTCACTCACTGTATATATCCGCTTATGAA	1	1	0.375	0.625	0	0.375	0	0.46875	0.234375	153.33	23.9783	4.87489	113	136	179	166	139	177	107	136	222	109	97	163	126	170	110	157	149	277	221	215	136	118	129	104	123	168	115	151	170	109	214	132	139	189
alfalfaRep2vsXJDY1_shared_1026103|Alt	alfalfaRep2vsXJDY1_shared_1026103	TGCATGTTTAAAACGTTTTCACACTGTCACTCACTGTATATATCCGCTTATTAA	TGCATGTTTAAAACGTTTTCACACTGTCACTCACTGTATATATCCGCTTATTAA	1	1	0.375	0.625	0	0.375	0	0.46875	0.234375	153.33	23.9783	4.87489	0	0	0	0	1	0	0	0	0	0	1	0	0	25	0	41	1	1	2	0	32	0	31	0	24	0	0	0	0	0	0	0	0	2
alfalfaRep2vsXJDY1_shared_102631|Ref	alfalfaRep2vsXJDY1_shared_102631	GCTAGAACCCTAACACCCGACTTAACAAGTTTCCCTAGCATAGAGATGGTAGGA	GCTAGAACCCTAACACCCGACTTAACAAGTTTCCCTAGCATAGAGATGGTAGGA	1	1	0.16821	0.83179	0	0.16821	0	0.279831	0.139915	144.309	27.9021	2.99647	104	169	118	109	99	140	125	149	195	124	121	143	56	161	164	167	158	173	127	184	122	122	111	154	89	116	87	176	183	79	241	115	120	177
alfalfaRep2vsXJDY1_shared_102631|Alt	alfalfaRep2vsXJDY1_shared_102631	GCTAGAACCCTAACACCCGACTTAACAAGATTCCCTAGCATAGAGATGGTAGGA	GCTAGAACCCTAACACCCGACTTAACAAGATTCCCTAGCATAGAGATGGTAGGA	1	1	0.16821	0.83179	0	0.16821	0	0.279831	0.139915	144.309	27.9021	2.99647	0	0	47	0	0	0	0	0	0	1	0	0	0	0	0	0	0	67	0	0	1	44	0	44	0	38	0	0	3	37	0	57	0	0
alfalfaRep2vsXJDY1_shared_1026424|Ref	alfalfaRep2vsXJDY1_shared_1026424	CCAATTTGGCAGGCACTGTTACTATACCTCGCAGACCTTCTACTTTTAGCGAAT	CCAATTTGGCAGGCACTGTTACTATACCTCGCAGACCTTCTACTTTTAGCGAAT	1	0.817901	0.969136	0.0308642	0.182099	0.787037	0.297878	0.0598232	0.17885	12.6679	23.9365	0.541604	3	5	25	17	19	5	5	0	17	4	20	0	13	0	19	0	7	22	32	27	7	16	14	11	6	14	16	10	32	13	19	5	0	0
alfalfaRep2vsXJDY1_shared_1026424|Alt	alfalfaRep2vsXJDY1_shared_1026424	CCAATTTGGCAGGCACTGTTACTATACCTCGCAGACCTTCTACTTTTAGGGAAT	CCAATTTGGCAGGCACTGTTACTATACCTCGCAGACCTTCTACTTTTAGGGAAT	1	0.817901	0.969136	0.0308642	0.182099	0.787037	0.297878	0.0598232	0.17885	12.6679	23.9365	0.541604	7	23	7	34	0	14	10	19	12	9	0	35	0	37	0	32	40	7	29	38	41	11	27	58	26	13	44	11	14	2	0	14	17	32
alfalfaRep2vsXJDY1_shared_1026956|Ref	alfalfaRep2vsXJDY1_shared_1026956	GTGATTAATTTCAATGACAGTGAACTCAGTCTCTAAATGCTCAGTTCTTCAGCT	GTGATTAATTTCAATGACAGTGAACTCAGTCTCTAAATGCTCAGTTCTTCAGCT	1	0.847222	0.986111	0.0138889	0.152778	0.833333	0.258873	0.027392	0.143133	205.255	371.087	0.571377	272	108	361	115	494	124	250	107	433	122	353	0	241	1	0	0	130	403	265	238	126	400	204	84	89	352	105	306	213	324	510	126	0	1
alfalfaRep2vsXJDY1_shared_1026956|Alt	alfalfaRep2vsXJDY1_shared_1026956	GTGATTAATTTCAATGACAGTGAACTCAGTCTCTAAATGCTCAGTTCATCAGCT	GTGATTAATTTCAATGACAGTGAACTCAGTCTCTAAATGCTCAGTTCATCAGCT	1	0.847222	0.986111	0.0138889	0.152778	0.833333	0.258873	0.027392	0.143133	205.255	371.087	0.571377	255	407	135	449	0	401	282	338	166	419	122	556	283	566	560	626	447	159	259	264	469	150	256	416	324	124	332	264	258	137	1	425	465	689
alfalfaRep2vsXJDY1_shared_1027849|Ref	alfalfaRep2vsXJDY1_shared_1027849	TGCTATTGCACGGATGCACCTAGGTTTGTTCATGATCAAACTACCCGTTACTTG	TGCTATTGCACGGATGCACCTAGGTTTGTTCATGATCAAACTACCCGTTACTTG	1	0.998457	0.313272	0.686728	0.00154321	0.311728	0.00308166	0.430265	0.216673	358.498	60.8233	4.48717	366	497	709	493	291	354	264	421	330	342	201	376	225	381	234	333	342	670	468	595	296	289	326	418	332	422	406	280	416	256	277	393	419	497
alfalfaRep2vsXJDY1_shared_1027849|Alt	alfalfaRep2vsXJDY1_shared_1027849	TGCTATTGCACGGATGCACCTAGGTTTGTTCATGAACAAACTACCCGTTACTTG	TGCTATTGCACGGATGCACCTAGGTTTGTTCATGAACAAACTACCCGTTACTTG	1	0.998457	0.313272	0.686728	0.00154321	0.311728	0.00308166	0.430265	0.216673	358.498	60.8233	4.48717	0	0	0	0	0	0	55	0	66	0	30	1	155	1	0	0	65	0	92	0	0	0	79	101	77	0	0	0	96	0	178	2	0	0
alfalfaRep2vsXJDY1_shared_1028218|Ref	alfalfaRep2vsXJDY1_shared_1028218	CCTTGAAACTTGATCTTAGAGAATATACACCACAATCATGTTGAGTGTGATCTT	CCTTGAAACTTGATCTTAGAGAATATACACCACAATCATGTTGAGTGTGATCTT	0.973765	0.998415	0.00158479	0.998415	0.00158479	0	0.00316455	0.00316455	0.00316455	59.1994	1.08333	60.7286	87	60	89	35	70	47	56	51	77	67	88	59	74	78	58	96	78	47	58	124	25	62	34	75	64	80	69	60	72	39	84	69	76	120
alfalfaRep2vsXJDY1_shared_1028218|Alt	alfalfaRep2vsXJDY1_shared_1028218	CCTTGAAACTTGATCTTAGAGAATATACACCACAATCATGTTGAGTTTGATCTT	CCTTGAAACTTGATCTTAGAGAATATACACCACAATCATGTTGAGTTTGATCTT	0.973765	0.998415	0.00158479	0.998415	0.00158479	0	0.00316455	0.00316455	0.00316455	59.1994	1.08333	60.7286	0	0	0	0	0	0	0	0	0	0	0	0	0	0	0	1	0	0	0	0	0	0	0	0	0	0	0	0	0	0	0	0	0	1
alfalfaRep2vsXJDY1_shared_1028218|RefMatch	alfalfaRep2vsXJDY1_shared_1028218	CCTTGAAACTTGATCTTAGAGAATATACACCACAATCATGTCGAGTGTGATCTTATCATATGGTTTCTGAACCGATCTCGT	CCTTGAAACTTGATCTTAGAGAATATACACCACAATCATGTTGAGTGTGATCTT	0	0.274691	0.274691	0	0	0	0	0	0	18.0629	18.0629	0	0	16	0	18	0	18	0	0	0	0	0	0	0	22	0	18	0	0	0	0	0	16	0	0	0	0	0	16	0	0	0	0	11	27
alfalfaRep2vsXJDY1_shared_1028218|RefMatch	alfalfaRep2vsXJDY1_shared_1028218	CCTTGAAACTTGATCTTAGAGAATATACACCACAATCATGTTGAGTGTGTTCTTATCATATGGTTTCTGAACCGATCTCGT	CCTTGAAACTTGATCTTAGAGAATATACACCACAATCATGTTGAGTGTGATCTT	0	0.334877	0.334877	0	0	0	0	0	0	17.3827	17.3827	0	0	0	0	15	0	21	13	0	7	0	0	0	0	13	0	17	0	0	26	0	25	0	11	0	1	0	0	0	0	0	0	0	0	0
alfalfaRep2vsXJDY1_shared_1028218|RefMatch	alfalfaRep2vsXJDY1_shared_1028218	CCTTGAAACTTGATCTTAGAGAATATACACCACAATCATGTTGATTGTGATCTTATCATATGGTTTCTGAACCGATCTCGT	CCTTGAAACTTGATCTTAGAGAATATACACCACAATCATGTTGAGTGTGATCTT	0	0.287037	0.287037	0	0	0	0	0	0	16.2262	16.2262	0	0	0	0	0	0	0	0	0	0	0	0	0	0	0	0	0	0	0	20	0	18	0	10	0	0	0	18	0	0	0	0	0	0	0
alfalfaRep2vsXJDY1_shared_1028218|RefMatch	alfalfaRep2vsXJDY1_shared_1028218	CCTTGAAACTTGATCTTAGAGAATATACACCACAGTCATGTTGAGCGTGATCTTATCATATGGTTTCTGAACCGATCTCGT	CCTTGAAACTTGATCTTAGAGAATATACACCACAATCATGTTGAGTGTGATCTT	0	0.325617	0.325617	0	0	0	0	0	0	23.3798	23.3798	0	15	45	0	0	0	0	8	0	23	0	0	19	0	0	0	0	0	0	0	65	0	19	0	0	0	0	0	23	0	20	0	13	9	0
alfalfaRep2vsXJDY1_shared_1028218|RefMatch	alfalfaRep2vsXJDY1_shared_1028218	CCTTGAAACTTGATCTTAGAGAATATACACCACATTCATGTTGAGCGTGATCTTATCATATGGTTTCTGAACCGATCTCGT	CCTTGAAACTTGATCTTAGAGAATATACACCACAATCATGTTGAGTGTGATCTT	0	0.700617	0.700617	0	0	0	0	0	0	25.1951	25.1951	0	0	17	44	0	0	0	12	0	18	9	0	44	0	0	0	0	56	34	39	0	37	0	18	19	21	0	19	0	15	17	56	0	30	0
alfalfaRep2vsXJDY1_shared_1028218|AltMatch	alfalfaRep2vsXJDY1_shared_1028218	CCTTGAAACTTGATCTTAGAGAATATACACCACAATCATGTTGAGCTTGATCTTATCATATGGTTTCTGAACCGATCTCGT	CCTTGAAACTTGATCTTAGAGAATATACACCACAATCATGTTGAGTGTGATCTT	0	0.919753	0.919753	0	0	0	0	0	0	35.9685	35.9685	0	58	47	6	38	0	30	44	22	74	9	57	58	40	45	15	60	52	0	48	19	36	25	10	38	30	11	55	29	11	19	0	23	18	46
alfalfaRep2vsXJDY1_shared_1029546|Ref	alfalfaRep2vsXJDY1_shared_1029546	CTTTCAGGATTGTCGATTTCCAAGCTGTTAGATTCACCACAGTGGATATTTAAA	CTTTCAGGATTGTCGATTTCCAAGCTGTTAGATTCACCACAGTGGATATTTAAA	1	0.888889	0.973765	0.0262346	0.111111	0.862654	0.197531	0.0510926	0.124312	381.703	483.082	0.800178	834	279	473	356	864	199	184	224	0	719	317	274	565	220	419	272	564	689	267	796	0	514	575	424	609	511	272	859	975	639	543	556	405	1
alfalfaRep2vsXJDY1_shared_1029546|Alt	alfalfaRep2vsXJDY1_shared_1029546	CTTTCAGGATTGTCGATTTCCAAGCTGTTAGATTCACCACAGTGGATAATTAAA	CTTTCAGGATTGTCGATTTCCAAGCTGTTAGATTCACCACAGTGGATAATTAAA	1	0.888889	0.973765	0.0262346	0.111111	0.862654	0.197531	0.0510926	0.124312	381.703	483.082	0.800178	271	681	455	769	6	533	525	561	803	184	288	651	568	530	388	746	485	168	767	180	758	142	461	410	557	143	676	226	328	171	593	159	338	1018
alfalfaRep2vsXJDY1_shared_1029546|AltMatch	alfalfaRep2vsXJDY1_shared_1029546	CTTTCAGGATTGTCGATTTCCAAGCTGTTAGATTCACCACAGTGCATAATTAAAGTACTTCAAAACCACCACCGATCTCGT	CTTTCAGGATTGTCGATTTCCAAGCTGTTAGATTCACCACAGTGGATATTTAAA	0	0.567901	0.567901	0	0	0	0	0	0	243.068	243.068	0	0	264	206	294	0	180	178	377	366	422	0	232	241	428	2	519	246	0	257	249	399	151	230	200	301	162	208	249	0	179	0	158	348	0
alfalfaRep2vsXJDY1_shared_1029546|AltMatch	alfalfaRep2vsXJDY1_shared_1029546	CTTTCAGGATTGTCGATTTCCAAGCTGTTAGATTCACCACAGTGGATGATTAAAGTACTTCAAAACCACCACCGATCTCGT	CTTTCAGGATTGTCGATTTCCAAGCTGTTAGATTCACCACAGTGGATATTTAAA	0	0.00462963	0.00462963	0	0	0	0	0	0	184.993	184.993	0	0	0	0	0	0	0	0	0	0	1	0	0	0	0	0	0	0	0	0	0	0	0	0	0	1	0	0	0	0	0	0	0	0	0
alfalfaRep2vsXJDY1_shared_1030959|Ref	alfalfaRep2vsXJDY1_shared_1030959	GAAGGAGAATTCCTTTATGAACGGAAAGCCGTTGGGGGAATTCTATTCCCATCT	GAAGGAGAATTCCTTTATGAACGGAAAGCCGTTGGGGGAATTCTATTCCCATCT	1	0.938272	0.95216	0.0478395	0.0617284	0.890432	0.115836	0.0911018	0.103469	31.5328	26.4607	1.19623	15	13	64	38	14	56	50	10	20	0	9	11	8	23	23	20	17	0	36	15	62	14	22	41	14	20	40	28	0	1	0	29	9	53
alfalfaRep2vsXJDY1_shared_1030959|Alt	alfalfaRep2vsXJDY1_shared_1030959	GAAGGAGAATTCCTTTATGAACGGAAAGCCGTTGGGGGAATTCTATTTCCATCT	GAAGGAGAATTCCTTTATGAACGGAAAGCCGTTGGGGGAATTCTATTTCCATCT	1	0.938272	0.95216	0.0478395	0.0617284	0.890432	0.115836	0.0911018	0.103469	31.5328	26.4607	1.19623	18	41	18	11	32	10	6	50	33	24	24	30	25	9	19	21	20	73	35	44	0	37	16	20	16	38	0	10	50	28	61	20	34	19
alfalfaRep2vsXJDY1_shared_1032189|Ref	alfalfaRep2vsXJDY1_shared_1032189	TCCTGTCTTTGCTCCTGAAAGAGTGGCTAACGCACCCGTTGCCGTTATGAATGA	TCCTGTCTTTGCTCCTGAAAGAGTGGCTAACGCACCCGTTGCCGTTATGAATGA	0.99537	0.95969	0.710078	0.289922	0.0403101	0.669767	0.0773704	0.411735	0.244553	77.0903	63.724	1.17646	61	131	151	33	59	43	69	76	46	94	1	95	63	70	82	43	72	167	73	205	50	69	77	106	40	79	74	89	92	100	115	110	98	50
alfalfaRep2vsXJDY1_shared_1032189|Alt	alfalfaRep2vsXJDY1_shared_1032189	TCCTGTCTTTGCTCCTGAAAGAGTGGCTAACGCACCCGTTGCTGTTATGAATGA	TCCTGTCTTTGCTCCTGAAAGAGTGGCTAACGCACCCGTTGCTGTTATGAATGA	0.99537	0.95969	0.710078	0.289922	0.0403101	0.669767	0.0773704	0.411735	0.244553	77.0903	63.724	1.17646	0	56	0	93	0	93	42	0	58	0	0	53	0	56	0	41	0	0	70	0	117	31	0	47	0	43	46	30	0	0	0	41	54	107
alfalfaRep2vsXJDY1_shared_1032189|RefMatch	alfalfaRep2vsXJDY1_shared_1032189	TCCTGTCTTTGCTCCTGAAAGAGTGGCTAACGCACCCGTTACCGTTATGAATGAACCCTTTTCGTACTTTACCGATCTCGT	TCCTGTCTTTGCTCCTGAAAGAGTGGCTAACGCACCCGTTGCCGTTATGAATGA	0	0.54321	0.54321	0	0	0	0	0	0	34.028	34.028	0	44	0	57	20	64	29	19	22	0	0	100	0	0	29	0	21	29	0	1	0	27	0	0	44	17	0	18	0	27	0	54	0	0	28
alfalfaRep2vsXJDY1_shared_1032836|Ref	alfalfaRep2vsXJDY1_shared_1032836	TGATCACATTCATTAAGAGTAACATTTTGACATTAATCTCTTCTTTGTTCCTTG	TGATCACATTCATTAAGAGTAACATTTTGACATTAATCTCTTCTTTGTTCCTTG	0.99537	1	0	1	0	0	0	0	0	100.257	1	0	112	109	97	138	112	133	126	85	113	70	66	62	77	61	133	61	88	166	86	146	169	129	58	129	63	116	69	103	95	85	149	87	41	150
alfalfaRep2vsXJDY1_shared_1032836|Alt	alfalfaRep2vsXJDY1_shared_1032836	TGATCACATTCATTAAGAGTAACATTTTGACGTTAATCTCTTCTTTGTTCCTTG	TGATCACATTCATTAAGAGTAACATTTTGACGTTAATCTCTTCTTTGTTCCTTG	0.99537	1	0	1	0	0	0	0	0	100.257	1	0	0	0	0	0	0	0	0	0	0	0	0	0	0	0	0	0	0	0	0	0	0	0	0	0	0	0	0	0	0	0	0	0	0	0
alfalfaRep2vsXJDY1_shared_103358|Ref	alfalfaRep2vsXJDY1_shared_103358	CACCATCAAACCAAACGATACTTTCTTCCTTGTTTCAACTATAAACTTCCAAAA	CACCATCAAACCAAACGATACTTTCTTCCTTGTTTCAACTATAAACTTCCAAAA	0.99537	1	0	1	0	0	0	0	0	405.963	1.04	0	438	392	279	338	556	359	453	264	538	331	302	276	324	236	548	278	568	684	461	272	555	430	279	406	279	387	261	250	246	328	0	488	384	485
alfalfaRep2vsXJDY1_shared_103358|Alt	alfalfaRep2vsXJDY1_shared_103358	CACCATCAAACCAAACGATACTTTTTTCCTTGTTTCAACTATAAACTTCCAAAA	CACCATCAAACCAAACGATACTTTTTTCCTTGTTTCAACTATAAACTTCCAAAA	0.99537	1	0	1	0	0	0	0	0	405.963	1.04	0	0	0	0	1	0	0	0	0	0	0	0	0	0	0	0	0	0	0	0	0	0	0	0	0	0	0	0	0	0	0	0	0	0	0
alfalfaRep2vsXJDY1_shared_103358|RefMatch	alfalfaRep2vsXJDY1_shared_103358	CACCATCAAACCAAACGATACTTTCTTCCTAGTTTCAACTATAAACTTCCAAAACCTCACTACTTATCCTACCGATCTCGT	CACCATCAAACCAAACGATACTTTCTTCCTTGTTTCAACTATAAACTTCCAAAA	0	0.0277778	0.0277778	0	0	0	0	0	0	74.6011	74.6011	0	0	0	0	0	0	0	0	0	0	0	102	0	0	0	0	0	0	0	0	0	0	0	0	0	0	0	0	0	0	0	0	0	0	0
alfalfaRep2vsXJDY1_shared_103358|RefMatch	alfalfaRep2vsXJDY1_shared_103358	CACCATCAAACCAAACGATACTTTCTTCCTAGTTTCAACTATAAACTTCCAAAACCTTACTACTTATCCTTCTGTTGAAGT	CACCATCAAACCAAACGATACTTTCTTCCTTGTTTCAACTATAAACTTCCAAAA	0	0.00462963	0.00462963	0	0	0	0	0	0	47.3979	47.3979	0	0	0	0	0	0	0	0	0	0	0	0	0	0	0	0	0	0	0	0	0	0	0	0	0	0	0	0	0	0	0	0	0	0	0
alfalfaRep2vsXJDY1_shared_103358|RefMatch	alfalfaRep2vsXJDY1_shared_103358	CACCATCAAACCAAACGATACTTTCTTCCTTGTTTCAACTGTAAACTTCCAAAACCTCACTACTTATCCTACCGATCTCGT	CACCATCAAACCAAACGATACTTTCTTCCTTGTTTCAACTATAAACTTCCAAAA	0	0.0216049	0.0216049	0	0	0	0	0	0	127.478	127.478	0	0	0	0	0	0	0	1	0	0	0	0	0	0	0	0	0	0	0	0	0	0	0	0	0	1	0	0	0	0	0	0	0	0	1
alfalfaRep2vsXJDY1_shared_103358|AltMatch	alfalfaRep2vsXJDY1_shared_103358	CACCATCAAACCAAACGATACCTTTTTCCTTGTTTCAACTATAAACTTCCAAAACCTCACTACTTATCCTACCGATCGCGT	CACCATCAAACCAAACGATACTTTCTTCCTTGTTTCAACTATAAACTTCCAAAA	0	0.714506	0.714506	0	0	0	0	0	0	11.2685	11.2685	0	0	10	13	7	0	4	6	20	7	5	2	10	11	7	0	25	0	0	4	16	0	4	12	7	9	3	9	20	18	6	26	11	4	8
alfalfaRep2vsXJDY1_shared_103358|AltMatch	alfalfaRep2vsXJDY1_shared_103358	CACCATCAAACCAAACGATACCTTTTTCCTTGTTTCAACTATAAACTTCCAAAACCTCACTACTTATCCTACCGATCTCGT	CACCATCAAACCAAACGATACTTTCTTCCTTGTTTCAACTATAAACTTCCAAAA	0	0.720679	0.720679	0	0	0	0	0	0	336.867	336.867	0	0	255	469	251	0	209	257	482	311	264	226	273	248	460	1	586	0	1	269	473	0	225	197	234	241	173	176	516	458	226	1029	263	232	279
alfalfaRep2vsXJDY1_shared_1035146|Ref	alfalfaRep2vsXJDY1_shared_1035146	TGACGCAAATATTATGGTTATGAATTATGATCTCTCCATGGTTAGTCAAATATT	TGACGCAAATATTATGGTTATGAATTATGATCTCTCCATGGTTAGTCAAATATT	1	0.91821	0.927469	0.0725309	0.0817901	0.845679	0.150201	0.13454	0.142371	10.125	10.5265	0.976125	5	2	27	5	2	4	15	10	9	9	6	8	27	17	0	24	28	3	33	15	6	5	15	17	26	8	9	11	7	4	0	7	10	7
alfalfaRep2vsXJDY1_shared_1035146|Alt	alfalfaRep2vsXJDY1_shared_1035146	TGACGCAAATATTATGGTTATGAATTATGATCTCTCCATGGTTGGTCAAATATT	TGACGCAAATATTATGGTTATGAATTATGATCTCTCCATGGTTGGTCAAATATT	1	0.91821	0.927469	0.0725309	0.0817901	0.845679	0.150201	0.13454	0.142371	10.125	10.5265	0.976125	3	19	6	10	7	11	0	9	15	12	17	11	0	0	7	0	0	15	9	34	14	0	4	6	0	5	9	7	25	7	19	0	2	10
alfalfaRep2vsXJDY1_shared_1035146|AltMatch	alfalfaRep2vsXJDY1_shared_1035146	TGACGCAAATATTATGGTTATGAATTATGATCTTTCCATGGTTGGTCAAATATTTCATGGACCTCACAACACCGATCTCGT	TGACGCAAATATTATGGTTATGAATTATGATCTCTCCATGGTTAGTCAAATATT	0	0.0740741	0.0740741	0	0	0	0	0	0	10.6708	10.6708	0	7	0	0	0	6	0	0	0	0	0	0	0	0	0	19	0	0	11	0	9	0	3	0	0	0	9	0	7	0	3	0	4	0	0
alfalfaRep2vsXJDY1_shared_1036227|Ref	alfalfaRep2vsXJDY1_shared_1036227	TTTATCAGCAATCCTACCATGCCTATCCACGCGATCATTGCTCACCAAGCTATT	TTTATCAGCAATCCTACCATGCCTATCCACGCGATCATTGCTCACCAAGCTATT	0.978395	0.905363	0.397476	0.602524	0.0946372	0.302839	0.171362	0.478978	0.32517	151.459	32.6615	2.27053	115	81	337	214	128	198	170	163	87	46	0	84	81	88	155	70	208	233	0	381	256	155	72	251	150	157	222	220	90	149	1	159	0	204
alfalfaRep2vsXJDY1_shared_1036227|Alt	alfalfaRep2vsXJDY1_shared_1036227	TTTATCAGCAATCCTACCATGCCTATCCACACGATCATTGCTCACCAAGCTATT	TTTATCAGCAATCCTACCATGCCTATCCACACGATCATTGCTCACCAAGCTATT	0.978395	0.905363	0.397476	0.602524	0.0946372	0.302839	0.171362	0.478978	0.32517	151.459	32.6615	2.27053	30	69	0	64	0	46	7	1	10	4	2	14	7	65	0	58	8	6	23	5	1	46	7	90	6	63	0	42	111	2	0	55	55	90
alfalfaRep2vsXJDY1_shared_1036227|AltMatch	alfalfaRep2vsXJDY1_shared_1036227	TTTATCAGCAATCCTACCATGCCTATCCACACGACCATTGCTCACCAAGCTATTCAAATCCATTTCCTCCACCGATCTCGT	TTTATCAGCAATCCTACCATGCCTATCCACGCGATCATTGCTCACCAAGCTATT	0	0.516975	0.516975	0	0	0	0	0	0	71.5254	71.5254	0	22	0	72	0	57	0	0	0	36	0	120	0	24	0	80	0	0	0	103	0	84	0	44	0	0	0	51	0	32	0	250	0	0	0
alfalfaRep2vsXJDY1_shared_1036227|AltMatch	alfalfaRep2vsXJDY1_shared_1036227	TTTATCAGCAATCCTACCATGCCTATCCACACGACCATTGCTTACCAAGCTACTCGATTCCATTTCCTCCACCGATCTCGT	TTTATCAGCAATCCTACCATGCCTATCCACGCGATCATTGCTCACCAAGCTATT	0	0.998457	0.998457	0	0	0	0	0	0	18.1868	18.1868	0	18	23	26	16	10	12	17	10	16	10	15	24	8	28	9	28	21	24	40	30	17	14	18	34	26	21	16	11	23	9	22	10	18	20
alfalfaRep2vsXJDY1_shared_1036535|Ref	alfalfaRep2vsXJDY1_shared_1036535	CTCGCTGAAATCAAACTCCTCATGGTTTTTGTGAATACCACGTGACTCTGGTTC	CTCGCTGAAATCAAACTCCTCATGGTTTTTGTGAATACCACGTGACTCTGGTTC	1	0.975309	0.695988	0.304012	0.0246914	0.671296	0.0481634	0.423178	0.235671	221.235	96.3734	2.17745	192	1	244	144	253	145	160	152	176	145	179	262	200	209	275	268	360	182	311	209	284	152	248	287	224	151	235	152	178	149	418	266	143	190
alfalfaRep2vsXJDY1_shared_1036535|Alt	alfalfaRep2vsXJDY1_shared_1036535	CTCGCTGAAATCAAACTCCTCATGGTTTTTGTGAATACCACGTGACTCTGATTC	CTCGCTGAAATCAAACTCCTCATGGTTTTTGTGAATACCACGTGACTCTGATTC	1	0.975309	0.695988	0.304012	0.0246914	0.671296	0.0481634	0.423178	0.235671	221.235	96.3734	2.17745	54	269	69	124	0	105	92	152	119	106	43	76	53	66	0	53	1	176	39	178	0	111	0	88	0	128	0	111	110	104	0	76	101	155
alfalfaRep2vsXJDY1_shared_1036941|Ref	alfalfaRep2vsXJDY1_shared_1036941	GGCTAGATTCAACTTTTGGATTTGTGGTGGCCTTTGACTTGTGCTTTTGGGACC	GGCTAGATTCAACTTTTGGATTTGTGGTGGCCTTTGACTTGTGCTTTTGGGACC	1	0.970679	0.70679	0.29321	0.029321	0.677469	0.0569225	0.414476	0.235699	165.981	109.852	1.48477	145	1	267	128	187	79	64	125	227	92	118	191	233	177	214	158	218	168	352	93	235	110	189	141	178	104	172	54	119	106	271	127	100	135
alfalfaRep2vsXJDY1_shared_1036941|Alt	alfalfaRep2vsXJDY1_shared_1036941	GGCTAGATTCAACTTTTGGATTTGTGGTGGCCTTTGACTTGTGCTTTCGGGACC	GGCTAGATTCAACTTTTGGATTTGTGGTGGCCTTTGACTTGTGCTTTCGGGACC	1	0.970679	0.70679	0.29321	0.029321	0.677469	0.0569225	0.414476	0.235699	165.981	109.852	1.48477	53	286	0	152	0	104	113	94	57	74	50	69	0	87	1	75	70	169	0	256	0	106	52	197	63	118	57	146	142	104	0	116	138	155
alfalfaRep2vsXJDY1_shared_1036941|RefMatch	alfalfaRep2vsXJDY1_shared_1036941	GGCTAGATTCAACTTTTGGATTTGTGGTGGCCTTTGACTTGTGCTTTTGGGACGAGAATCTGTTTTATCAACCGATCTCGT	GGCTAGATTCAACTTTTGGATTTGTGGTGGCCTTTGACTTGTGCTTTTGGGACC	0	0.804012	0.804012	0	0	0	0	0	0	10.7848	10.7848	0	0	0	0	14	0	11	0	13	0	7	0	16	12	10	0	11	22	8	10	0	16	0	15	5	18	3	7	0	10	2	0	5	10	13
alfalfaRep2vsXJDY1_shared_1037581|Ref	alfalfaRep2vsXJDY1_shared_1037581	CAACTATCCCTATTCAGCACGCTATAATTTGGTTTATTTTTCATTTTAGCTGGA	CAACTATCCCTATTCAGCACGCTATAATTTGGTTTATTTTTCATTTTAGCTGGA	1	0.935185	0.850309	0.149691	0.0648148	0.785494	0.121228	0.254568	0.187898	95.6016	77.9527	1.20924	107	88	159	0	116	0	116	66	131	30	158	71	130	53	67	41	98	89	147	82	44	36	114	109	79	49	87	33	44	55	181	30	29	36
alfalfaRep2vsXJDY1_shared_1037581|Alt	alfalfaRep2vsXJDY1_shared_1037581	CAACTATCCCTATTCAGCACGCTATAATTTGGTTTATTTTTCATTTCAGCTGGA	CAACTATCCCTATTCAGCACGCTATAATTTGGTTTATTTTTCATTTCAGCTGGA	1	0.935185	0.850309	0.149691	0.0648148	0.785494	0.121228	0.254568	0.187898	95.6016	77.9527	1.20924	39	86	1	138	29	158	0	56	0	63	0	80	1	110	95	129	34	88	0	85	119	108	0	104	31	132	30	97	109	49	0	107	90	118
alfalfaRep2vsXJDY1_shared_1038027|Ref	alfalfaRep2vsXJDY1_shared_1038027	AACTAAAACATTGGGTTGGTTAATCAGCCAGGTCTGCTTTATTATATGTGGTTA	AACTAAAACATTGGGTTGGTTAATCAGCCAGGTCTGCTTTATTATATGTGGTTA	1	0.861111	0.970679	0.029321	0.138889	0.83179	0.239198	0.0569225	0.14806	143.835	135.58	1.11052	277	0	201	0	228	0	1	1	157	115	266	71	275	65	280	81	95	174	181	112	100	164	153	161	81	140	144	81	178	149	182	137	165	0
alfalfaRep2vsXJDY1_shared_1038027|Alt	alfalfaRep2vsXJDY1_shared_1038027	AACTAAAACATTGGGTTGGTTAATCAGCCCGGTCTGCTTTATTATATGTGGTTA	AACTAAAACATTGGGTTGGTTAATCAGCCCGGTCTGCTTTATTATATGTGGTTA	1	0.861111	0.970679	0.029321	0.138889	0.83179	0.239198	0.0569225	0.14806	143.835	135.58	1.11052	0	203	82	246	34	189	182	112	174	83	43	195	133	120	138	115	81	101	178	157	243	88	183	35	171	95	204	143	159	83	74	98	126	294
alfalfaRep2vsXJDY1_shared_1038027|AltMatch	alfalfaRep2vsXJDY1_shared_1038027	AACTAAAACATTGGGTTGGTTAATCAGCCCGGTCTGCTTTACTATATGTGGTTAAAATTTGTGTTTTGTTACCGATCTCGT	AACTAAAACATTGGGTTGGTTAATCAGCCAGGTCTGCTTTATTATATGTGGTTA	0	0.00771605	0.00771605	0	0	0	0	0	0	102.61	102.61	0	0	0	0	0	0	0	0	0	0	0	0	0	0	0	0	0	0	0	0	0	0	0	0	0	0	0	0	0	0	0	0	0	0	0
alfalfaRep2vsXJDY1_shared_1038840|Ref	alfalfaRep2vsXJDY1_shared_1038840	GTGATATAATCGAATGATTCAAGAGCTTCTAAAACAGTTCGATATATGTTTGGC	GTGATATAATCGAATGATTCAAGAGCTTCTAAAACAGTTCGATATATGTTTGGC	1	0.878086	0.986111	0.0138889	0.121914	0.864198	0.214101	0.027392	0.120747	380.477	611.922	0.651275	246	840	1	259	421	212	0	710	236	431	193	549	270	242	477	286	320	795	504	797	225	402	501	182	275	351	225	530	273	638	1	187	194	336
alfalfaRep2vsXJDY1_shared_1038840|Alt	alfalfaRep2vsXJDY1_shared_1038840	GTGATATAATCGAATGATTCAAGAGCTTCTGAAACAGTTCGATATATGTTTGGC	GTGATATAATCGAATGATTCAAGAGCTTCTGAAACAGTTCGATATATGTTTGGC	1	0.878086	0.986111	0.0138889	0.121914	0.864198	0.214101	0.027392	0.120747	380.477	611.922	0.651275	899	330	1178	905	400	605	888	258	772	480	587	652	795	657	535	895	932	306	612	318	741	457	564	703	910	367	704	621	886	216	1357	640	688	945
alfalfaRep2vsXJDY1_shared_1039061|Ref	alfalfaRep2vsXJDY1_shared_1039061	CCTGTACCACAACAACCTTTATCCGCAACTTTATATCCTGCATTTAATGAATTA	CCTGTACCACAACAACCTTTATCCGCAACTTTATATCCTGCATTTAATGAATTA	0.998457	0.90881	0.936631	0.0633694	0.0911901	0.84544	0.165749	0.118707	0.142228	9.53859	15.4457	0.63729	10	11	16	8	0	12	3	6	6	6	3	6	12	6	16	2	8	18	4	12	5	11	9	8	1	7	13	9	8	5	0	7	10	12
alfalfaRep2vsXJDY1_shared_1039061|Alt	alfalfaRep2vsXJDY1_shared_1039061	CCTGTACCACAACAACCTTTATCCGCAACTTTATATCCTGCATTTAATGACTTA	CCTGTACCACAACAACCTTTATCCGCAACTTTATATCCTGCATTTAATGACTTA	0.998457	0.90881	0.936631	0.0633694	0.0911901	0.84544	0.165749	0.118707	0.142228	9.53859	15.4457	0.63729	12	0	8	17	23	16	11	9	14	6	7	13	11	29	0	15	15	13	25	10	12	11	13	16	19	22	8	2	15	6	33	11	11	12
alfalfaRep2vsXJDY1_shared_1039894|Ref	alfalfaRep2vsXJDY1_shared_1039894	GGATAGTGACTAGAATTTCATAATAATCGCGGTATATGAGATTCAAAGCTTAAC	GGATAGTGACTAGAATTTCATAATAATCGCGGTATATGAGATTCAAAGCTTAAC	1	0.941358	0.87963	0.12037	0.058642	0.820988	0.110406	0.211763	0.161084	63.3616	60.5605	1.02598	39	76	94	94	0	82	31	71	42	37	31	40	51	38	110	30	29	50	33	57	133	33	19	0	18	27	44	26	58	48	0	0	32	105
alfalfaRep2vsXJDY1_shared_1039894|Alt	alfalfaRep2vsXJDY1_shared_1039894	GGATAGTGACTAGAATTTCATAATAATCGCGGTATATGAGATTCAAACCTTAAC	GGATAGTGACTAGAATTTCATAATAATCGCGGTATATGAGATTCAAACCTTAAC	1	0.941358	0.87963	0.12037	0.058642	0.820988	0.110406	0.211763	0.161084	63.3616	60.5605	1.02598	48	27	24	40	144	31	88	0	108	40	92	39	61	67	0	81	73	71	84	68	0	96	44	119	55	88	47	98	46	49	105	102	88	36
alfalfaRep2vsXJDY1_shared_1041813|Ref	alfalfaRep2vsXJDY1_shared_1041813	GTCCCCCAAGAAAATGAACATTCATGTGTTCCATATTTGTGCAAATAAAATGAA	GTCCCCCAAGAAAATGAACATTCATGTGTTCCATATTTGTGCAAATAAAATGAA	1	0.967593	0.871914	0.128086	0.0324074	0.839506	0.0627143	0.223361	0.143037	71.4873	84.5418	0.843396	91	111	82	45	34	44	90	30	99	25	75	25	127	39	104	19	74	83	150	110	30	64	123	112	105	59	132	93	1	72	86	80	65	114
alfalfaRep2vsXJDY1_shared_1041813|Alt	alfalfaRep2vsXJDY1_shared_1041813	GTCCCCCAAGAAAATGAACATCCATGTGTTCCATATTTGTGCAAATAAAATGAA	GTCCCCCAAGAAAATGAACATCCATGTGTTCCATATTTGTGCAAATAAAATGAA	1	0.967593	0.871914	0.128086	0.0324074	0.839506	0.0627143	0.223361	0.143037	71.4873	84.5418	0.843396	108	57	44	181	121	165	0	111	46	113	39	95	71	119	0	92	61	94	0	46	121	68	0	53	72	119	60	33	193	73	21	31	104	167
alfalfaRep2vsXJDY1_shared_1042277|Ref	alfalfaRep2vsXJDY1_shared_1042277	ACCGTTGCTCCCTGTTACTGTATGATTCACCTGATATTTATCTTCTTAATGAAT	ACCGTTGCTCCCTGTTACTGTATGATTCACCTGATATTTATCTTCTTAATGAAT	0.662037	1	0.002331	0.997669	0	0.002331	0	0.00465114	0.00232557	7.66434	1	6.79063	5	0	15	0	8	0	10	0	11	0	7	0	20	0	8	0	4	0	21	0	5	4	9	0	5	5	15	0	0	2	0	0	0	0
alfalfaRep2vsXJDY1_shared_1042277|Alt	alfalfaRep2vsXJDY1_shared_1042277	ACCGTTGCTCCCTGTTACTGTATGATTCACCTGATATTTATCTTATTAATGAAT	ACCGTTGCTCCCTGTTACTGTATGATTCACCTGATATTTATCTTATTAATGAAT	0.662037	1	0.002331	0.997669	0	0.002331	0	0.00465114	0.00232557	7.66434	1	6.79063	0	0	0	0	0	0	0	0	0	0	0	0	0	0	0	0	0	0	0	0	0	0	0	0	0	0	0	0	0	0	0	0	0	0
alfalfaRep2vsXJDY1_shared_1044083|Ref	alfalfaRep2vsXJDY1_shared_1044083	GTTTAATCGTTAATGTTATTAAAAATATGCCATGTGTATCTCACATAATAGTTT	GTTTAATCGTTAATGTTATTAAAAATATGCCATGTGTATCTCACATAATAGTTT	0.998457	0.772798	0.958269	0.0417311	0.227202	0.731066	0.351163	0.0799792	0.215571	14.8642	15.24	0.983174	13	0	18	18	18	25	6	11	0	0	22	5	30	8	19	10	32	0	7	14	34	0	12	12	16	0	13	6	15	0	9	10	0	27
alfalfaRep2vsXJDY1_shared_1044083|Alt	alfalfaRep2vsXJDY1_shared_1044083	GTTTAATCGTTAATGTTATTAAAAATATGCCATGTGTAGCTCACATAATAGTTT	GTTTAATCGTTAATGTTATTAAAAATATGCCATGTGTAGCTCACATAATAGTTT	0.998457	0.772798	0.958269	0.0417311	0.227202	0.731066	0.351163	0.0799792	0.215571	14.8642	15.24	0.983174	8	15	17	10	10	7	18	19	33	14	8	10	8	14	8	12	4	27	20	22	9	24	8	11	10	17	5	21	16	18	14	16	28	17
alfalfaRep2vsXJDY1_shared_1044787|Ref	alfalfaRep2vsXJDY1_shared_1044787	CACCCTATTGCATTTGGAACTGAAATCTCATTCACTTTTGAAATTGTGTAGTTC	CACCCTATTGCATTTGGAACTGAAATCTCATTCACTTTTGAAATTGTGTAGTTC	0.915123	1	0	1	0	0	0	0	0	278.678	1.09677	0	409	3	395	304	441	264	386	140	407	258	107	318	270	287	256	306	194	300	324	156	543	224	138	147	141	226	258	130	320	299	691	269	238	394
alfalfaRep2vsXJDY1_shared_1044787|Alt	alfalfaRep2vsXJDY1_shared_1044787	CACCCTATTGCATTTGGAACTGAAATCTCATTCACTTTTGAAATTGTGTAATTC	CACCCTATTGCATTTGGAACTGAAATCTCATTCACTTTTGAAATTGTGTAATTC	0.915123	1	0	1	0	0	0	0	0	278.678	1.09677	0	0	0	0	0	0	0	0	0	0	1	0	0	0	0	0	0	0	0	0	0	0	0	0	0	0	0	0	0	0	0	0	1	0	0
alfalfaRep2vsXJDY1_shared_1045205|Ref	alfalfaRep2vsXJDY1_shared_1045205	AGTAGATGAATGCCACTGACTAAGGCAGCACTCGCAACAATTGGATTCTTATCT	AGTAGATGAATGCCACTGACTAAGGCAGCACTCGCAACAATTGGATTCTTATCT	1	0.833333	0.979938	0.0200617	0.166667	0.813272	0.277778	0.0393185	0.158548	176.124	265.724	0.685684	0	1	0	206	180	156	96	104	124	148	0	233	97	195	181	180	114	138	127	0	481	96	93	116	90	100	190	0	205	65	211	99	161	252
alfalfaRep2vsXJDY1_shared_1045205|Alt	alfalfaRep2vsXJDY1_shared_1045205	AGTAGATGAATGCCACTGACTAAGGCAGCACTTGCAACAATTGGATTCTTATCT	AGTAGATGAATGCCACTGACTAAGGCAGCACTTGCAACAATTGGATTCTTATCT	1	0.833333	0.979938	0.0200617	0.166667	0.813272	0.277778	0.0393185	0.158548	176.124	265.724	0.685684	337	455	356	264	166	192	323	315	377	169	410	234	322	215	220	228	389	420	391	529	0	290	227	361	323	299	196	420	242	282	208	353	164	286
alfalfaRep2vsXJDY1_shared_1045205|AltMatch	alfalfaRep2vsXJDY1_shared_1045205	AGTAGATGAATGCCACTGACTAAGGCAGCACTTGCAACAACTGGATTCTTATCTACAATTGCTTGTTTCAACCGATCTCGT	AGTAGATGAATGCCACTGACTAAGGCAGCACTCGCAACAATTGGATTCTTATCT	0	0.0262346	0.0262346	0	0	0	0	0	0	111.101	111.101	0	0	0	110	0	0	0	0	0	0	0	0	0	0	0	0	0	0	0	0	0	0	0	0	0	0	0	0	0	1	0	0	1	0	0
alfalfaRep2vsXJDY1_shared_1045620|Ref	alfalfaRep2vsXJDY1_shared_1045620	GGTCCTCCTCCCAATACAATGGAAATTACATTTTTTGGATCAGCCCTTAGTCTC	GGTCCTCCTCCCAATACAATGGAAATTACATTTTTTGGATCAGCCCTTAGTCTC	1	0.941358	0.820988	0.179012	0.058642	0.762346	0.110406	0.293934	0.20217	81.0097	73.0492	1.08188	98	40	140	121	26	73	34	76	0	47	0	90	52	165	38	118	78	44	86	0	97	59	77	43	78	77	91	27	37	69	87	51	80	167
alfalfaRep2vsXJDY1_shared_1045620|Alt	alfalfaRep2vsXJDY1_shared_1045620	GGTCCTCCTCCCAATACAATGGAAATTACATTTTTTGGATCAGCCCGTAGTCTC	GGTCCTCCTCCCAATACAATGGAAATTACATTTTTTGGATCAGCCCGTAGTCTC	1	0.941358	0.820988	0.179012	0.058642	0.762346	0.110406	0.293934	0.20217	81.0097	73.0492	1.08188	33	154	0	51	103	41	97	104	145	50	92	32	148	0	52	0	83	137	113	179	0	45	95	133	86	33	81	82	151	72	101	68	43	65
alfalfaRep2vsXJDY1_shared_1046435|Ref	alfalfaRep2vsXJDY1_shared_1046435	CAACATCTCAACAGATATCTAGGCATATTTTATAGGCATACTATGCACTTTCCT	CAACATCTCAACAGATATCTAGGCATATTTTATAGGCATACTATGCACTTTCCT	1	0.919753	0.96142	0.0385802	0.0802469	0.881173	0.147615	0.0741836	0.110899	13.0806	17.6911	0.752407	10	4	15	0	4	5	9	4	3	8	13	5	12	3	12	7	7	6	19	11	7	9	11	7	1	11	9	8	8	13	10	14	7	0
alfalfaRep2vsXJDY1_shared_1046435|Alt	alfalfaRep2vsXJDY1_shared_1046435	CAACATCTCAACAGATATCTAGGCATATTCTATAGGCATACTATGCACTTTCCT	CAACATCTCAACAGATATCTAGGCATATTCTATAGGCATACTATGCACTTTCCT	1	0.919753	0.96142	0.0385802	0.0802469	0.881173	0.147615	0.0741836	0.110899	13.0806	17.6911	0.752407	11	8	14	20	18	19	26	19	20	0	11	14	15	29	14	20	20	6	5	6	28	12	18	22	19	15	21	22	15	10	7	13	7	26
alfalfaRep2vsXJDY1_shared_1047074|Ref	alfalfaRep2vsXJDY1_shared_1047074	GTCTTTTTACGTTTTCCAGGAAAAAAAATCTTGTTAGCTTTTGAATTTCCCCAA	GTCTTTTTACGTTTTCCAGGAAAAAAAATCTTGTTAGCTTTTGAATTTCCCCAA	0.964506	1	0	1	0	0	0	0	0	82.4745	1	0	61	31	60	72	29	81	40	78	97	19	96	56	112	61	106	59	120	70	158	103	114	30	93	93	91	22	85	81	52	29	0	46	0	62
alfalfaRep2vsXJDY1_shared_1047074|Alt	alfalfaRep2vsXJDY1_shared_1047074	GTCTTTTTACGTTTTCCAGGAAAAAAAATCTTGTTAGCTTTTGAATTTCCGCAA	GTCTTTTTACGTTTTCCAGGAAAAAAAATCTTGTTAGCTTTTGAATTTCCGCAA	0.964506	1	0	1	0	0	0	0	0	82.4745	1	0	0	0	0	0	0	0	0	0	0	0	0	0	0	0	0	0	0	0	0	0	0	0	0	0	0	0	0	0	0	0	0	0	0	0
alfalfaRep2vsXJDY1_shared_1047423|Ref	alfalfaRep2vsXJDY1_shared_1047423	GGCAATGGCAGGAATGAAAATAAAACCTTTTCTAATTCAAACTTGTTGGATAAG	GGCAATGGCAGGAATGAAAATAAAACCTTTTCTAATTCAAACTTGTTGGATAAG	1	1	0.973765	0.0262346	0	0.973765	0	0.0510926	0.0255463	278.012	133.789	2.06518	193	322	273	158	295	139	334	223	395	280	333	255	359	209	283	221	261	423	379	449	95	326	292	421	220	250	240	308	343	223	353	330	223	171
alfalfaRep2vsXJDY1_shared_1047423|Alt	alfalfaRep2vsXJDY1_shared_1047423	GGCAATGGCAGGAATGAAAATAAAACCTTTTCTAGTTCAAACTTGTTGGATAAG	GGCAATGGCAGGAATGAAAATAAAACCTTTTCTAGTTCAAACTTGTTGGATAAG	1	1	0.973765	0.0262346	0	0.973765	0	0.0510926	0.0255463	278.012	133.789	2.06518	37	167	252	119	82	107	169	45	101	36	62	134	187	122	96	138	192	249	212	178	100	158	103	69	88	122	159	195	162	84	123	175	28	197
alfalfaRep2vsXJDY1_shared_1047423|AltMatch	alfalfaRep2vsXJDY1_shared_1047423	GGCAATGGCAGGAATGAAAATAAAACCTTTTCTAGTCCAAACTTGTTGGATAAGAGTCTCTTGACACCACACCGATCTCGT	GGCAATGGCAGGAATGAAAATAAAACCTTTTCTAATTCAAACTTGTTGGATAAG	0	0.243827	0.243827	0	0	0	0	0	0	39.1437	39.1437	0	0	0	1	38	0	28	0	0	0	0	0	0	0	35	0	34	0	0	44	1	45	0	0	0	0	0	0	0	0	0	0	0	0	0
alfalfaRep2vsXJDY1_shared_1047423|AltMatch	alfalfaRep2vsXJDY1_shared_1047423	GGCAATGGCAGGAATGAAAATAAAACCTTTTCTAGTTCAAACTTATTGGATAAGAGTCTCTTGACACCACACCGATCTCGT	GGCAATGGCAGGAATGAAAATAAAACCTTTTCTAATTCAAACTTGTTGGATAAG	0	0.296296	0.296296	0	0	0	0	0	0	48.6175	48.6175	0	0	29	0	35	0	27	0	35	0	58	0	38	0	40	0	22	0	0	0	49	0	0	0	40	0	32	0	0	0	35	0	43	36	0
alfalfaRep2vsXJDY1_shared_1049198|Ref	alfalfaRep2vsXJDY1_shared_1049198	GGTAAAAAAAACTCTGGTTACTTCAAAGCAATATGAATACTTTCGCAGTTCTTT	GGTAAAAAAAACTCTGGTTACTTCAAAGCAATATGAATACTTTCGCAGTTCTTT	0.989198	0.98908	0.319813	0.680187	0.0109204	0.308892	0.0216024	0.435065	0.228334	8.53155	2.2963	3.60081	5	2	2	13	6	13	3	11	6	3	1	15	3	15	1	20	15	8	3	9	16	6	5	9	7	6	5	4	4	8	3	11	2	27
alfalfaRep2vsXJDY1_shared_1049198|Alt	alfalfaRep2vsXJDY1_shared_1049198	GGTAAAAAAAACTCTGGTTACTTCAAAGCAATATGAATACTTTCACAGTTCTTT	GGTAAAAAAAACTCTGGTTACTTCAAAGCAATATGAATACTTTCACAGTTCTTT	0.989198	0.98908	0.319813	0.680187	0.0109204	0.308892	0.0216024	0.435065	0.228334	8.53155	2.2963	3.60081	1	0	2	0	0	0	3	0	5	0	2	0	1	0	1	0	1	1	4	6	0	0	3	0	2	0	0	2	0	0	2	1	0	0
alfalfaRep2vsXJDY1_shared_104922|Ref	alfalfaRep2vsXJDY1_shared_104922	ACAGTTTATAATCAGACACAATAGAAACTTTCAGTGATGTTGCTCACATAATTG	ACAGTTTATAATCAGACACAATAGAAACTTTCAGTGATGTTGCTCACATAATTG	0.998457	0.882535	0.757342	0.242658	0.117465	0.639876	0.207334	0.367551	0.287442	178.067	168.356	1.00809	0	97	235	126	272	79	165	91	192	0	0	252	287	234	104	205	0	105	198	189	112	84	185	169	175	172	174	240	0	186	0	79	77	240
alfalfaRep2vsXJDY1_shared_104922|Alt	alfalfaRep2vsXJDY1_shared_104922	ACAGTTTATAATCAGACACAATAGAAACTTTCAGTGATGTTGCACACATAATTG	ACAGTTTATAATCAGACACAATAGAAACTTTCAGTGATGTTGCACACATAATTG	0.998457	0.882535	0.757342	0.242658	0.117465	0.639876	0.207334	0.367551	0.287442	178.067	168.356	1.00809	187	312	69	215	100	202	104	214	97	363	393	128	98	105	216	107	131	208	1	187	0	184	0	171	77	69	79	206	363	94	307	188	267	137
alfalfaRep2vsXJDY1_shared_104922|AltMatch	alfalfaRep2vsXJDY1_shared_104922	ACAGTTTATAATCAGACACAATAGAAACTTTCAGTAATGTTGCACACATAATTGGATGATAATGTGGAGAACCGATCTCGT	ACAGTTTATAATCAGACACAATAGAAACTTTCAGTGATGTTGCTCACATAATTG	0	0.00154321	0.00154321	0	0	0	0	0	0	151.393	151.393	0	0	0	0	0	0	0	0	0	0	0	0	0	0	0	0	0	0	0	0	0	0	0	0	0	0	0	0	0	0	0	0	0	0	0
alfalfaRep2vsXJDY1_shared_104922|AltMatch	alfalfaRep2vsXJDY1_shared_104922	ACAGTTTATAATCAGACACAATAGAAACTTTCAGTGATGTTGCACACACAATTGGATGATAATGTGGAGAACCGATCTCGT	ACAGTTTATAATCAGACACAATAGAAACTTTCAGTGATGTTGCTCACATAATTG	0	0.00925926	0.00925926	0	0	0	0	0	0	95.6425	95.6425	0	0	0	0	0	0	0	0	0	0	0	0	0	0	0	0	0	0	0	0	0	0	0	0	0	0	0	0	0	0	0	0	0	0	0
alfalfaRep2vsXJDY1_shared_104922|AltMatch	alfalfaRep2vsXJDY1_shared_104922	ACAGTTTATAATCAGACACAATAGAAACTTTCAGTGATGTTGCACATATAATTGGATGATAATGTGGAGAACCGATCTCGT	ACAGTTTATAATCAGACACAATAGAAACTTTCAGTGATGTTGCTCACATAATTG	0	0.501543	0.501543	0	0	0	0	0	0	98.5208	98.5208	0	0	0	0	90	0	80	0	0	0	0	0	29	0	78	0	79	194	91	188	1	222	62	177	0	83	57	84	0	0	90	98	73	0	120
alfalfaRep2vsXJDY1_shared_1049878|Ref	alfalfaRep2vsXJDY1_shared_1049878	TTGTTGTGGCTTGTGGCAGGTTCTGGTCTACTTGATTTATTTATATTTTCCTTA	TTGTTGTGGCTTGTGGCAGGTTCTGGTCTACTTGATTTATTTATATTTTCCTTA	0.800926	0.770713	0.535645	0.464355	0.229287	0.306358	0.353429	0.497459	0.425444	1.94	1.60432	1.19992	5	1	0	0	0	3	3	1	3	4	1	1	5	0	1	2	0	4	1	2	1	1	0	0	1	1	0	1	3	2	0	1	2	2
alfalfaRep2vsXJDY1_shared_1049878|Alt	alfalfaRep2vsXJDY1_shared_1049878	TTGTTGTGGCTTGTGGCAGGTTCTAGTCTACTTGATTTATTTATATTTTCCTTA	TTGTTGTGGCTTGTGGCAGGTTCTAGTCTACTTGATTTATTTATATTTTCCTTA	0.800926	0.770713	0.535645	0.464355	0.229287	0.306358	0.353429	0.497459	0.425444	1.94	1.60432	1.19992	0	0	1	0	0	0	1	2	0	0	0	0	0	1	0	1	0	1	0	0	2	0	1	0	1	1	0	2	0	0	0	0	0	1
alfalfaRep2vsXJDY1_shared_1050617|Ref	alfalfaRep2vsXJDY1_shared_1050617	ATGAGTGCTCAACATTAACTCACATTAATCACGCACTTCTAATCTAATGAATGC	ATGAGTGCTCAACATTAACTCACATTAATCACGCACTTCTAATCTAATGAATGC	1	0.794753	0.99537	0.00462963	0.205247	0.790123	0.326241	0.00921639	0.167729	24.1388	45.0961	0.544784	17	0	20	19	25	21	48	15	55	0	16	13	1	18	11	14	13	30	39	0	26	17	29	0	1	0	28	0	0	15	38	11	0	41
alfalfaRep2vsXJDY1_shared_1050617|Alt	alfalfaRep2vsXJDY1_shared_1050617	ATGAGTGCTCAACATTAACTCACATTAATCACGCACTTCTAATCTAATGAATAC	ATGAGTGCTCAACATTAACTCACATTAATCACGCACTTCTAATCTAATGAATAC	1	0.794753	0.99537	0.00462963	0.205247	0.790123	0.326241	0.00921639	0.167729	24.1388	45.0961	0.544784	33	64	49	38	18	44	14	43	14	39	23	37	42	38	33	59	38	72	48	89	29	45	25	93	49	57	17	65	70	34	35	41	52	37
alfalfaRep2vsXJDY1_shared_1050854|Ref	alfalfaRep2vsXJDY1_shared_1050854	CTCAAACTCGAGAGCCAATCCGAAGCTATTAATAGCTAACATGATTTGCCGCAC	CTCAAACTCGAGAGCCAATCCGAAGCTATTAATAGCTAACATGATTTGCCGCAC	0.993827	1	0	1	0	0	0	0	0	521.949	1.35443	0	722	729	419	414	513	339	728	568	579	344	694	660	532	349	394	443	676	926	677	893	388	619	513	710	397	561	428	808	424	475	746	479	491	750
alfalfaRep2vsXJDY1_shared_1050854|Alt	alfalfaRep2vsXJDY1_shared_1050854	CTCAAACTCGAGAGCCAATCCGAAGCTGTTAATAGCTAACATGATTTGCCGCAC	CTCAAACTCGAGAGCCAATCCGAAGCTGTTAATAGCTAACATGATTTGCCGCAC	0.993827	1	0	1	0	0	0	0	0	521.949	1.35443	0	0	1	0	1	1	2	0	0	0	0	0	0	2	2	1	0	0	0	0	0	0	0	0	0	0	1	0	0	2	1	0	1	0	1
alfalfaRep2vsXJDY1_shared_1050854|RefMatch	alfalfaRep2vsXJDY1_shared_1050854	CTCAAACTCGAGAGCCAATCCGAAGCTATTAATAGCTAACATGATTAGCCGCACATTTCCTTTTTGTTGAACCGATCGCGT	CTCAAACTCGAGAGCCAATCCGAAGCTATTAATAGCTAACATGATTTGCCGCAC	0	0.00462963	0.00462963	0	0	0	0	0	0	13.0373	13.0373	0	0	0	0	0	6	0	0	0	0	0	0	0	0	0	0	0	0	0	0	0	0	0	0	0	0	0	0	0	0	0	0	0	0	0
alfalfaRep2vsXJDY1_shared_1050854|RefMatch	alfalfaRep2vsXJDY1_shared_1050854	CTCAAACTCGAGAGCCAATCCGAAGCTATTAATAGCTAACATGATTAGCCGCACATTTCCTTTTTGTTGAACCGATCTCGT	CTCAAACTCGAGAGCCAATCCGAAGCTATTAATAGCTAACATGATTTGCCGCAC	0	0.0169753	0.0169753	0	0	0	0	0	0	74.6988	74.6988	0	0	0	0	0	157	0	0	2	0	0	0	0	0	0	0	0	4	0	0	2	0	0	2	0	0	0	0	0	0	0	0	0	0	0
alfalfaRep2vsXJDY1_shared_1050854|AltMatch	alfalfaRep2vsXJDY1_shared_1050854	CTCAAACTCGAGAGCCAATCCGAAGCTGTTAATAGCTAACATGATTCGCCACACATTTCCTTTTTGTTGAACCGATCTCGT	CTCAAACTCGAGAGCCAATCCGAAGCTATTAATAGCTAACATGATTTGCCGCAC	0	0.615741	0.615741	0	0	0	0	0	0	268.766	268.766	0	0	270	251	494	0	347	0	1	272	435	0	3	211	381	474	535	239	0	0	2	225	0	0	0	237	0	3	0	492	182	281	236	261	296
alfalfaRep2vsXJDY1_shared_1051740|Ref	alfalfaRep2vsXJDY1_shared_1051740	GCTCTAAGTGCTTGCATAGCCTCTATTCGGTTAGTTTTATGTTAAATGTGTTTT	GCTCTAAGTGCTTGCATAGCCTCTATTCGGTTAGTTTTATGTTAAATGTGTTTT	1	0.998457	0.557099	0.442901	0.00154321	0.555556	0.00308166	0.493479	0.248281	37.1623	8.7995	3.9583	33	29	30	24	50	32	43	37	39	20	67	49	28	18	15	19	32	58	67	40	41	38	36	64	28	41	35	46	16	40	27	32	22	41
alfalfaRep2vsXJDY1_shared_1051740|Alt	alfalfaRep2vsXJDY1_shared_1051740	GCTCTAAGTGCTTGCATAGCCTCTATTCGGTTAGTTTTATGTTAAATGGGTTTT	GCTCTAAGTGCTTGCATAGCCTCTATTCGGTTAGTTTTATGTTAAATGGGTTTT	1	0.998457	0.557099	0.442901	0.00154321	0.555556	0.00308166	0.493479	0.248281	37.1623	8.7995	3.9583	0	6	6	14	0	10	0	0	3	7	0	0	9	19	9	10	6	0	0	0	10	0	0	0	7	0	0	0	12	7	3	6	5	9
alfalfaRep2vsXJDY1_shared_1051858|Ref	alfalfaRep2vsXJDY1_shared_1051858	AAGTTCCATAAAGTAACAGCACCACATGGTTGGTGGCCCATGGATACTAACATT	AAGTTCCATAAAGTAACAGCACCACATGGTTGGTGGCCCATGGATACTAACATT	0.967593	0.995215	0.0430622	0.956938	0.00478469	0.0382775	0.00952359	0.0824157	0.0459696	36.1792	13.4857	2.1247	47	28	10	38	36	48	29	15	21	18	25	22	49	36	19	39	25	28	53	51	37	28	16	52	37	16	8	24	57	27	54	39	14	19
alfalfaRep2vsXJDY1_shared_1051858|Alt	alfalfaRep2vsXJDY1_shared_1051858	AAGTTCCATAAAGTAACAGCACCACATGGTTGGTGGCCCATAGATACTAACATT	AAGTTCCATAAAGTAACAGCACCACATGGTTGGTGGCCCATAGATACTAACATT	0.967593	0.995215	0.0430622	0.956938	0.00478469	0.0382775	0.00952359	0.0824157	0.0459696	36.1792	13.4857	2.1247	0	0	17	0	0	0	0	0	12	0	0	0	0	0	19	0	0	0	0	0	0	0	1	0	0	0	0	0	0	0	0	0	0	0
alfalfaRep2vsXJDY1_shared_1051858|RefMatch	alfalfaRep2vsXJDY1_shared_1051858	AAGTTCCATAAAGTAACAGCACCACATGGTTGGTGGCCCATGGATACTAACATATGCTCCATTCCTATTTACCGATCTCGT	AAGTTCCATAAAGTAACAGCACCACATGGTTGGTGGCCCATGGATACTAACATT	0	0.0385802	0.0385802	0	0	0	0	0	0	15.7895	15.7895	0	0	0	0	0	0	0	0	0	0	0	0	0	0	0	0	0	0	0	0	0	0	0	0	0	0	0	0	0	0	0	30	0	0	0
alfalfaRep2vsXJDY1_shared_1051858|AltMatch	alfalfaRep2vsXJDY1_shared_1051858	AAGTTCCATAAAGTAACAGCACCACATGGTTGGTAGCCCATAGATACTAACATTTGCTCCATTCCTATTTACCGATCTCGT	AAGTTCCATAAAGTAACAGCACCACATGGTTGGTGGCCCATGGATACTAACATT	0	0.908951	0.908951	0	0	0	0	0	0	36.4006	36.4006	0	0	52	43	38	14	35	11	56	26	16	16	52	0	46	1	37	31	79	54	52	39	28	38	55	15	59	38	27	9	16	0	7	52	75
alfalfaRep2vsXJDY1_shared_1052405|Ref	alfalfaRep2vsXJDY1_shared_1052405	CCAAGTACTTTATGTTCATATCCTCTGAGGGCTCTGCAAAATGATTTGTTGCTA	CCAAGTACTTTATGTTCATATCCTCTGAGGGCTCTGCAAAATGATTTGTTGCTA	0.529321	0.950437	0.0495627	0.950437	0.0495627	0	0.0942124	0.0942124	0.0942124	84.3037	1.0303	114.743	133	1	119	0	188	0	224	0	361	1	84	0	141	0	236	0	97	117	94	100	0	81	0	86	75	79	0	87	1	64	0	86	1	1
alfalfaRep2vsXJDY1_shared_1052405|Alt	alfalfaRep2vsXJDY1_shared_1052405	CCAAGTACTTTATGTTCATATCCTCTGAGGGCCCTGCAAAATGATTTGTTGCTA	CCAAGTACTTTATGTTCATATCCTCTGAGGGCCCTGCAAAATGATTTGTTGCTA	0.529321	0.950437	0.0495627	0.950437	0.0495627	0	0.0942124	0.0942124	0.0942124	84.3037	1.0303	114.743	0	0	0	0	0	0	0	0	0	0	0	0	0	0	0	0	0	0	1	0	0	0	0	0	1	0	0	0	0	0	0	0	0	1
alfalfaRep2vsXJDY1_shared_1052405|RefMatch	alfalfaRep2vsXJDY1_shared_1052405	CCAAGTACTTTATGTTCATATCCTCTGAGGGTTCTGCAAAATGATTTGTTGCTAGCACTTGCATTTGCATACCGATCTCGT	CCAAGTACTTTATGTTCATATCCTCTGAGGGCTCTGCAAAATGATTTGTTGCTA	0	0.0216049	0.0216049	0	0	0	0	0	0	133.7	133.7	0	0	0	0	0	92	0	0	0	0	0	118	0	86	0	0	0	1	1	0	0	0	0	0	119	0	0	0	0	0	0	0	0	0	0
alfalfaRep2vsXJDY1_shared_1052405|AltMatch	alfalfaRep2vsXJDY1_shared_1052405	CCAAGTACTTTATGTTCATATCCTCTGAGGGCCCCGCAAAATGATTTGTTGCTAGCACTTGCATTTGCATACCGATCTCGT	CCAAGTACTTTATGTTCATATCCTCTGAGGGCTCTGCAAAATGATTTGTTGCTA	0	0.941358	0.941358	0	0	0	0	0	0	208.115	208.115	0	95	192	406	221	0	143	0	279	0	299	69	193	0	307	1	336	205	128	313	124	288	72	373	106	218	151	347	114	365	83	484	90	175	345
alfalfaRep2vsXJDY1_shared_1052405|AltMatch	alfalfaRep2vsXJDY1_shared_1052405	CCAAGTACTTTATGTTCATATCCTCTGAGGGCCTTGCAAAATCATTTGTGGCAAGCCATTCCACTTGCATTTGCATACCGA	CCAAGTACTTTATGTTCATATCCTCTGAGGGCTCTGCAAAATGATTTGTTGCTA	0	1	1	0	0	0	0	0	0	21.2907	21.2907	0	28	24	29	22	17	29	22	29	26	24	16	13	15	28	14	14	26	37	23	33	25	14	24	32	31	30	26	19	27	7	42	28	30	36
alfalfaRep2vsXJDY1_shared_1052926|Ref	alfalfaRep2vsXJDY1_shared_1052926	GAAGAGTGAGCAATGTTGTTTGTAATTGCTTCAAGAGTGAGACATTGATCTTGG	GAAGAGTGAGCAATGTTGTTTGTAATTGCTTCAAGAGTGAGACATTGATCTTGG	1	0.82716	0.970679	0.029321	0.17284	0.79784	0.285932	0.0569225	0.171427	109.243	127.724	0.889047	164	93	129	0	199	0	181	58	236	53	118	0	129	60	115	71	140	161	84	245	0	179	57	156	125	156	60	174	75	97	0	112	52	0
alfalfaRep2vsXJDY1_shared_1052926|Alt	alfalfaRep2vsXJDY1_shared_1052926	GAAGAGTGAGCAATGTTGTTTGTAATTGCTTCAAGTGTGAGACATTGATCTTGG	GAAGAGTGAGCAATGTTGTTTGTAATTGCTTCAAGTGTGAGACATTGATCTTGG	1	0.82716	0.970679	0.029321	0.17284	0.79784	0.285932	0.0569225	0.171427	109.243	127.724	0.889047	40	147	97	166	8	180	33	127	55	122	76	173	85	158	69	148	87	97	175	59	173	47	122	122	97	49	129	32	117	77	207	77	111	222
alfalfaRep2vsXJDY1_shared_1052926|RefMatch	alfalfaRep2vsXJDY1_shared_1052926	GAAGAGTGAGCAATGTTGTTTGTAATTGCCTCAAGAGTGAGTCATGGAGCTTGGTGTTTTTGATGTAATCACCGATCTCGT	GAAGAGTGAGCAATGTTGTTTGTAATTGCTTCAAGAGTGAGACATTGATCTTGG	0	0.00308642	0.00308642	0	0	0	0	0	0	11.3704	11.3704	0	0	0	0	1	0	0	0	0	0	0	0	0	0	0	0	0	0	0	0	0	0	0	0	0	0	0	0	0	0	0	1	0	0	0
alfalfaRep2vsXJDY1_shared_1053547|Ref	alfalfaRep2vsXJDY1_shared_1053547	AAAATAAAACCTACCAAGAAAGTGGGCTAGCAGTTCTGTTTATGAGCAACAAAT	AAAATAAAACCTACCAAGAAAGTGGGCTAGCAGTTCTGTTTATGAGCAACAAAT	1	1	0.16821	0.83179	0	0.16821	0	0.279831	0.139915	146.71	7.00156	13.1161	239	88	73	156	288	124	283	59	155	86	247	150	165	153	205	176	155	178	198	250	152	205	107	138	116	104	75	195	91	145	109	182	114	167
alfalfaRep2vsXJDY1_shared_1053547|Alt	alfalfaRep2vsXJDY1_shared_1053547	AAAATAAAACCTACCAAGAAAGTGGGCTAGCAGTTCTGTTTATGAGCAAAAAAT	AAAATAAAACCTACCAAGAAAGTGGGCTAGCAGTTCTGTTTATGAGCAAAAAAT	1	1	0.16821	0.83179	0	0.16821	0	0.279831	0.139915	146.71	7.00156	13.1161	4	13	5	12	9	6	2	14	10	6	6	20	13	7	12	10	17	7	10	12	12	5	22	8	10	6	6	9	7	13	2	6	10	6
alfalfaRep2vsXJDY1_shared_1053547|RefMatch	alfalfaRep2vsXJDY1_shared_1053547	AAAATAAAACCTACCAAGAAAGTGGGCTACCAGTTCTGTTTATGAGCAACAAATCAGAGTACTGATTGTTACCGATCTCGT	AAAATAAAACCTACCAAGAAAGTGGGCTAGCAGTTCTGTTTATGAGCAACAAAT	0	0.339506	0.339506	0	0	0	0	0	0	24.6819	24.6819	0	0	0	28	0	0	0	0	18	0	0	0	25	0	0	0	0	0	0	22	0	30	0	24	0	25	0	15	0	0	0	0	0	0	0
alfalfaRep2vsXJDY1_shared_1053547|RefMatch	alfalfaRep2vsXJDY1_shared_1053547	AAAATAAAACCTACCAAGAAAGTGGGCTAGCATTTCTGTTTATGAGCAACAAATCAGAGTACTGATTGTTACCGATCTCGT	AAAATAAAACCTACCAAGAAAGTGGGCTAGCAGTTCTGTTTATGAGCAACAAAT	0	0.087963	0.087963	0	0	0	0	0	0	11.1249	11.1249	0	0	0	14	0	0	0	0	0	0	0	0	0	0	0	0	0	0	18	0	12	0	13	0	0	0	0	0	4	0	5	0	18	0	0
alfalfaRep2vsXJDY1_shared_1053674|Ref	alfalfaRep2vsXJDY1_shared_1053674	ATTAATGTACTAGATTTTACTGAACTCTCAATTGTATCGTTTTTCTTTTCAGGG	ATTAATGTACTAGATTTTACTGAACTCTCAATTGTATCGTTTTTCTTTTCAGGG	1	0.967593	0.887346	0.112654	0.0324074	0.854938	0.0627143	0.199927	0.13132	57.6013	41.6045	1.36829	103	142	58	53	88	21	42	119	53	69	61	65	49	21	61	32	95	113	51	72	22	61	63	75	83	68	72	88	88	62	106	42	77	67
alfalfaRep2vsXJDY1_shared_1053674|Alt	alfalfaRep2vsXJDY1_shared_1053674	ATTAATGTACTAGATTTTACTGAACTCTCAATTATATCGTTTTTCTTTTCAGGG	ATTAATGTACTAGATTTTACTGAACTCTCAATTATATCGTTTTTCTTTTCAGGG	1	0.967593	0.887346	0.112654	0.0324074	0.854938	0.0627143	0.199927	0.13132	57.6013	41.6045	1.36829	37	48	61	141	0	59	42	32	21	61	17	59	49	81	56	80	20	0	54	12	74	15	54	0	76	0	43	25	76	33	31	26	22	67
alfalfaRep2vsXJDY1_shared_1054758|Ref	alfalfaRep2vsXJDY1_shared_1054758	GGTTAAGTTGCTGTATCAAATGGTTTCCTTTGGATATGTGCTACCTGTCTTATG	GGTTAAGTTGCTGTATCAAATGGTTTCCTTTGGATATGTGCTACCTGTCTTATG	1	0.989198	0.796296	0.203704	0.0108025	0.785494	0.0213716	0.324417	0.172894	281.503	128.586	2.01471	325	327	191	206	360	170	195	275	102	159	279	272	208	176	159	218	318	509	328	330	169	260	241	522	170	363	259	247	223	145	390	161	226	354
alfalfaRep2vsXJDY1_shared_1054758|Alt	alfalfaRep2vsXJDY1_shared_1054758	GGTTAAGTTGCTGTATCAAATGGTTTCCTTTGGATATGTGCTACCTGACTTATG	GGTTAAGTTGCTGTATCAAATGGTTTCCTTTGGATATGTGCTACCTGACTTATG	1	0.989198	0.796296	0.203704	0.0108025	0.785494	0.0213716	0.324417	0.172894	281.503	128.586	2.01471	0	94	211	185	0	158	173	80	264	109	73	77	182	168	129	155	107	0	126	93	185	72	78	1	137	1	72	79	103	119	1	166	71	100
alfalfaRep2vsXJDY1_shared_1055341|Ref	alfalfaRep2vsXJDY1_shared_1055341	CCTGTGTCACCAACATCCTTGTAAATTACCTTAACTAACAAGTCATTTTTGGTT	CCTGTGTCACCAACATCCTTGTAAATTACCTTAACTAACAAGTCATTTTTGGTT	1	0.92284	0.700617	0.299383	0.0771605	0.623457	0.142414	0.419505	0.280959	147.712	31.2326	4.22123	251	0	82	81	151	73	89	121	59	0	143	132	207	80	101	92	139	67	342	72	168	47	231	168	120	68	217	49	161	63	187	56	0	193
alfalfaRep2vsXJDY1_shared_1055341|Alt	alfalfaRep2vsXJDY1_shared_1055341	CCTGTGTCACCAACATCCTTGTAAATTACCTTAGCTAACAAGTCATTTTTGGTT	CCTGTGTCACCAACATCCTTGTAAATTACCTTAGCTAACAAGTCATTTTTGGTT	1	0.92284	0.700617	0.299383	0.0771605	0.623457	0.142414	0.419505	0.280959	147.712	31.2326	4.22123	0	51	53	51	17	31	20	31	44	12	8	25	15	35	19	32	38	50	0	57	14	26	20	48	42	50	16	51	21	24	47	28	48	28
alfalfaRep2vsXJDY1_shared_1055341|RefMatch	alfalfaRep2vsXJDY1_shared_1055341	CCTGTGTCACCAACATCCTTGTAAATTACCTTAACCAACAAGTCATTTTTGGTTCCATATGCTACTACAAACCGATCTCGT	CCTGTGTCACCAACATCCTTGTAAATTACCTTAACTAACAAGTCATTTTTGGTT	0	0.00154321	0.00154321	0	0	0	0	0	0	68.3045	68.3045	0	0	0	0	0	0	0	0	0	0	0	0	0	0	0	0	0	0	0	0	0	0	0	0	1	0	0	0	0	0	0	0	0	0	0
alfalfaRep2vsXJDY1_shared_1055825|Ref	alfalfaRep2vsXJDY1_shared_1055825	GCCTCACACAAAAGACTTCTTGGATATTTCCAATCCTAAGGCCATGTGAGTCGA	GCCTCACACAAAAGACTTCTTGGATATTTCCAATCCTAAGGCCATGTGAGTCGA	0.901235	0.998288	0.00171233	0.998288	0.00171233	0	0.00341879	0.00341879	0.00341879	54.7462	1	60.3232	0	61	33	19	34	19	55	75	50	34	30	54	29	19	13	28	38	108	76	118	30	60	83	62	21	80	86	77	63	34	21	52	63	72
alfalfaRep2vsXJDY1_shared_1055825|Alt	alfalfaRep2vsXJDY1_shared_1055825	GCCTCACACAAAAGACTTCTTGGATATTTCCAATCCTAAGGCCATGTAAGTCGA	GCCTCACACAAAAGACTTCTTGGATATTTCCAATCCTAAGGCCATGTAAGTCGA	0.901235	0.998288	0.00171233	0.998288	0.00171233	0	0.00341879	0.00341879	0.00341879	54.7462	1	60.3232	0	0	0	0	0	0	0	0	0	0	0	0	0	0	0	0	0	0	0	0	0	0	0	0	0	0	0	0	0	0	0	0	0	0
alfalfaRep2vsXJDY1_shared_1055825|RefMatch	alfalfaRep2vsXJDY1_shared_1055825	GCCTCACACAAAAGACTTCTTGGATATTTCCAATCCTAAGGCCATGTGAGTCAATGTTATGTTATTTTAGACCGATCTCGT	GCCTCACACAAAAGACTTCTTGGATATTTCCAATCCTAAGGCCATGTGAGTCGA	0	0.594136	0.594136	0	0	0	0	0	0	38.1703	38.1703	0	41	0	31	27	41	20	27	0	25	0	47	30	49	32	0	40	32	35	48	0	34	20	0	44	28	0	0	0	0	20	0	20	0	26
alfalfaRep2vsXJDY1_shared_1055825|AltMatch	alfalfaRep2vsXJDY1_shared_1055825	GCCTCACACAAAAGACTTCTTGGATATTTCCAATCCTAAGGCTATGTAAGTCGATTTTATGTTATTTTAGACCGATCTCGT	GCCTCACACAAAAGACTTCTTGGATATTTCCAATCCTAAGGCCATGTGAGTCGA	0	0.813272	0.813272	0	0	0	0	0	0	32.2472	32.2472	0	25	19	43	39	0	39	0	15	14	15	0	23	23	48	41	39	13	0	22	34	32	0	19	33	35	15	16	11	40	17	61	15	16	29
alfalfaRep2vsXJDY1_shared_1057047|Ref	alfalfaRep2vsXJDY1_shared_1057047	AAAATCAACTGCTGTTAAACATATTGAGATACAATTTGTGCGCCTCATGTTTTT	AAAATCAACTGCTGTTAAACATATTGAGATACAATTTGTGCGCCTCATGTTTTT	1	0.925926	0.657407	0.342593	0.0740741	0.583333	0.137174	0.450446	0.29381	221.252	82.6976	2.09823	0	388	226	336	141	345	200	164	136	352	79	182	254	300	91	323	231	318	1	210	129	220	83	163	160	255	87	193	302	168	97	217	360	230
alfalfaRep2vsXJDY1_shared_1057047|Alt	alfalfaRep2vsXJDY1_shared_1057047	AAAATCAACTGCTGTTAAACATATTGAGATACAATTTGTGCGCCTCATGTTTTC	AAAATCAACTGCTGTTAAACATATTGAGATACAATTTGTGCGCCTCATGTTTTC	1	0.925926	0.657407	0.342593	0.0740741	0.583333	0.137174	0.450446	0.29381	221.252	82.6976	2.09823	122	0	0	15	21	12	193	83	198	0	99	18	74	10	13	17	176	13	212	121	110	110	105	115	83	5	92	122	93	65	299	102	0	133
alfalfaRep2vsXJDY1_shared_10573|Ref	alfalfaRep2vsXJDY1_shared_10573	ATACATCCTTCCTATCCTGGATTATCACTGACCACTTTTCAGGGATGTTTCATC	ATACATCCTTCCTATCCTGGATTATCACTGACCACTTTTCAGGGATGTTTCATC	1	0.989198	0.882716	0.117284	0.0108025	0.871914	0.0213716	0.207057	0.114214	259.988	278.486	0.886408	119	289	0	332	258	203	92	268	223	230	183	368	448	479	73	466	530	274	293	264	106	177	254	371	433	175	358	112	321	299	124	200	344	481
alfalfaRep2vsXJDY1_shared_10573|Alt	alfalfaRep2vsXJDY1_shared_10573	ATACATCCTTCCTATCCTGGATTATCACTGACCAGTTTTCAGGGATGTTTCATC	ATACATCCTTCCTATCCTGGATTATCACTGACCAGTTTTCAGGGATGTTTCATC	1	0.989198	0.882716	0.117284	0.0108025	0.871914	0.0213716	0.207057	0.114214	259.988	278.486	0.886408	500	519	848	411	403	331	668	420	405	462	197	247	216	0	634	0	1	386	419	430	674	313	398	150	216	245	174	667	459	193	377	371	157	269
alfalfaRep2vsXJDY1_shared_1057343|Ref	alfalfaRep2vsXJDY1_shared_1057343	TGCTATTAAAGAAATGCCTTATTGTACAAATCACCTTCTTTTCTCAGACTGGTC	TGCTATTAAAGAAATGCCTTATTGTACAAATCACCTTCTTTTCTCAGACTGGTC	1	0.981481	0.742284	0.257716	0.0185185	0.723765	0.0363512	0.382597	0.209474	143.853	32.9282	3.99275	104	196	153	151	94	112	171	178	184	98	111	176	103	103	0	108	186	241	250	246	105	126	204	282	151	237	168	209	147	75	92	104	220	254
alfalfaRep2vsXJDY1_shared_1057343|Alt	alfalfaRep2vsXJDY1_shared_1057343	TGCTATTAAAGAAATGCCTTATTGTACAAATTACCTTCTTTTCTCAGACTGGTC	TGCTATTAAAGAAATGCCTTATTGTACAAATTACCTTCTTTTCTCAGACTGGTC	1	0.981481	0.742284	0.257716	0.0185185	0.723765	0.0363512	0.382597	0.209474	143.853	32.9282	3.99275	36	8	45	42	28	40	0	13	17	31	9	28	42	40	45	34	17	32	29	0	24	13	17	0	38	1	18	0	50	36	27	28	23	29
alfalfaRep2vsXJDY1_shared_1057343|AltMatch	alfalfaRep2vsXJDY1_shared_1057343	TGCTATTAAAGAAATGCCTTATTGTACAAATTACCTTCTTTTCTCAGTCTGGTCCAAATGGAGCAACAAGACCGATCTCGT	TGCTATTAAAGAAATGCCTTATTGTACAAATCACCTTCTTTTCTCAGACTGGTC	0	0.0478395	0.0478395	0	0	0	0	0	0	18.8232	18.8232	0	0	0	0	0	0	0	0	0	0	0	0	0	0	0	0	0	0	0	0	0	0	0	0	0	0	0	0	0	0	0	37	0	0	0
alfalfaRep2vsXJDY1_shared_1058203|Ref	alfalfaRep2vsXJDY1_shared_1058203	CCTATAGCACCTTTAGGATGATCACAAGTTTCACAAAGTATATCTGGTAGTTTC	CCTATAGCACCTTTAGGATGATCACAAGTTTCACAAAGTATATCTGGTAGTTTC	1	0.92284	0.935185	0.0648148	0.0771605	0.858025	0.142414	0.121228	0.131821	135.897	87.2646	1.55889	210	50	141	0	156	0	174	145	141	32	118	0	132	72	82	49	184	148	241	252	63	142	242	240	145	181	212	147	159	97	249	128	42	74
alfalfaRep2vsXJDY1_shared_1058203|Alt	alfalfaRep2vsXJDY1_shared_1058203	CCTATAGCACCTTTAGGATGATCACAAGTTTCACAAGGTATATCTGGTAGTTTC	CCTATAGCACCTTTAGGATGATCACAAGTTTCACAAGGTATATCTGGTAGTTTC	1	0.92284	0.935185	0.0648148	0.0771605	0.858025	0.142414	0.121228	0.131821	135.897	87.2646	1.55889	0	105	97	212	21	162	0	83	28	86	29	142	86	138	46	100	41	116	52	59	91	37	44	47	91	38	40	30	101	65	52	73	84	151
alfalfaRep2vsXJDY1_shared_1058454|Ref	alfalfaRep2vsXJDY1_shared_1058454	GGTTTAAAGACGGCTTCAACCTCACTTGGATCAACTTCCTCCAACCTTGATGGT	GGTTTAAAGACGGCTTCAACCTCACTTGGATCAACTTCCTCCAACCTTGATGGT	1	0.96142	0.893519	0.106481	0.0385802	0.854938	0.0741836	0.190286	0.132235	60.2496	75.3083	0.789864	46	18	57	39	62	13	32	50	58	16	0	31	25	48	51	54	78	58	123	64	55	31	129	134	60	39	172	27	99	17	87	20	16	70
alfalfaRep2vsXJDY1_shared_1058454|Alt	alfalfaRep2vsXJDY1_shared_1058454	GGTTTAAAGACGGCTTCAACCTCACTTGGTTCAACTTCCTCCAACCTTGATGGT	GGTTTAAAGACGGCTTCAACCTCACTTGGTTCAACTTCCTCCAACCTTGATGGT	1	0.96142	0.893519	0.106481	0.0385802	0.854938	0.0741836	0.190286	0.132235	60.2496	75.3083	0.789864	0	120	84	87	0	95	31	82	88	116	48	104	68	74	64	73	39	89	39	64	93	21	34	57	76	17	44	36	82	51	40	61	75	79
alfalfaRep2vsXJDY1_shared_1058454|RefMatch	alfalfaRep2vsXJDY1_shared_1058454	GGTTTAAAGACGGCTTCAACCTCACTTGGATCAACTTCCTCCAACCTTGACGGTTTCCACGTTGGGTTCTACCGATCTCGT	GGTTTAAAGACGGCTTCAACCTCACTTGGATCAACTTCCTCCAACCTTGATGGT	0	0.231481	0.231481	0	0	0	0	0	0	13.3706	13.3706	0	5	0	0	0	0	0	10	0	0	0	13	0	0	0	0	0	0	0	0	49	0	9	0	0	0	9	0	23	0	6	0	6	0	0
alfalfaRep2vsXJDY1_shared_1058454|AltMatch	alfalfaRep2vsXJDY1_shared_1058454	GGTTTAAAGACGGCTTCAACCTCACTTCGTTCAACTTCCTCCAACCTTGATGGTTTCCACGTTGGGTTCTACCGATCTCGT	GGTTTAAAGACGGCTTCAACCTCACTTGGATCAACTTCCTCCAACCTTGATGGT	0	0.00154321	0.00154321	0	0	0	0	0	0	34.8445	34.8445	0	0	0	0	0	0	0	0	0	0	0	0	0	0	0	0	0	0	0	0	0	0	0	0	0	0	0	0	0	0	0	0	0	0	0
alfalfaRep2vsXJDY1_shared_1058454|AltMatch	alfalfaRep2vsXJDY1_shared_1058454	GGTTTAAAGACGGCTTCAACCTCACTTCGTTCAACTTCCTCCAACCTTGATGGTTTCCACTTTGGGTTCTACCGATCTCGT	GGTTTAAAGACGGCTTCAACCTCACTTGGATCAACTTCCTCCAACCTTGATGGT	0	0.00154321	0.00154321	0	0	0	0	0	0	15.0679	15.0679	0	0	0	0	0	0	0	0	0	0	0	0	0	0	0	0	0	0	0	0	0	0	0	0	0	0	0	0	0	0	0	0	0	0	0
alfalfaRep2vsXJDY1_shared_1059411|Ref	alfalfaRep2vsXJDY1_shared_1059411	GTAGAAAATAGTACTTTTCCATTTATTCTCTTAACTTTTAAGTGATTCACTCTT	GTAGAAAATAGTACTTTTCCATTTATTCTCTTAACTTTTAAGTGATTCACTCTT	1	0.734568	0.975309	0.0246914	0.265432	0.709877	0.389956	0.0481634	0.21906	25.1524	39.1827	0.642956	11	0	18	16	35	32	0	12	0	0	10	10	12	23	0	30	33	0	13	0	37	0	18	35	13	0	8	0	11	0	18	0	0	32
alfalfaRep2vsXJDY1_shared_1059411|Alt	alfalfaRep2vsXJDY1_shared_1059411	GTAGAAAATAGTACTTTTCCATTTATTCTCTTAACTTTTAAGTGATTCACACTT	GTAGAAAATAGTACTTTTCCATTTATTCTCTTAACTTTTAAGTGATTCACACTT	1	0.734568	0.975309	0.0246914	0.265432	0.709877	0.389956	0.0481634	0.21906	25.1524	39.1827	0.642956	31	56	40	24	20	30	37	26	69	34	34	28	38	24	66	21	26	57	37	48	6	62	35	50	30	48	33	33	20	33	33	48	44	32
alfalfaRep2vsXJDY1_shared_1059823|Ref	alfalfaRep2vsXJDY1_shared_1059823	GAGTTTCAGGGGCTGTGTTTAGATAGGCTGGTGTTGTCCAATATGTTGAAGATT	GAGTTTCAGGGGCTGTGTTTAGATAGGCTGGTGTTGTCCAATATGTTGAAGATT	1	0.908951	0.890432	0.109568	0.0910494	0.799383	0.165519	0.195126	0.180322	5.09661	4.22089	1.23206	7	1	4	4	9	1	11	4	3	2	10	3	2	3	0	2	4	2	3	6	3	0	5	10	4	7	7	4	2	4	1	6	2	11
alfalfaRep2vsXJDY1_shared_1059823|Alt	alfalfaRep2vsXJDY1_shared_1059823	GAGTTTCAGGGGCTGTGTTTAAATAGGCTGGTGTTGTCCAATATGTTGAAGATT	GAGTTTCAGGGGCTGTGTTTAAATAGGCTGGTGTTGTCCAATATGTTGAAGATT	1	0.908951	0.890432	0.109568	0.0910494	0.799383	0.165519	0.195126	0.180322	5.09661	4.22089	1.23206	5	6	5	9	1	3	0	1	3	6	0	3	5	4	5	5	8	2	6	2	3	2	3	3	6	3	1	3	11	2	4	0	0	1
alfalfaRep2vsXJDY1_shared_1061422|Ref	alfalfaRep2vsXJDY1_shared_1061422	GGTGAAAAATTTCTTGCTCTGGGCAAAAACGTCGTCCATAAAGTCTTGGGTTAT	GGTGAAAAATTTCTTGCTCTGGGCAAAAACGTCGTCCATAAAGTCTTGGGTTAT	0.987654	0.960938	0.401562	0.598437	0.0390625	0.3625	0.0750732	0.48062	0.277847	61.0893	26.4377	2.11337	44	25	71	33	89	24	21	59	30	15	80	49	84	43	34	44	56	65	56	54	55	58	49	111	39	93	50	37	31	20	0	25	15	66
alfalfaRep2vsXJDY1_shared_1061422|Alt	alfalfaRep2vsXJDY1_shared_1061422	GGTGAAAAATTTCTTGCTCTGGGCAAAAACGTCGTCCATAAAGTCTTGGTTTAT	GGTGAAAAATTTCTTGCTCTGGGCAAAAACGTCGTCCATAAAGTCTTGGTTTAT	0.987654	0.960938	0.401562	0.598437	0.0390625	0.3625	0.0750732	0.48062	0.277847	61.0893	26.4377	2.11337	36	0	1	0	0	0	47	0	42	0	0	0	0	0	0	0	23	0	37	29	0	29	16	0	17	0	21	15	19	14	70	23	0	0
alfalfaRep2vsXJDY1_shared_1061422|AltMatch	alfalfaRep2vsXJDY1_shared_1061422	GGTGAAAAATTTCTTGCTCTGGGCAAAAACGTCGTCCATAAAGGCTTGATTTATTCCATGATTGATAAGGACCGATCTCGT	GGTGAAAAATTTCTTGCTCTGGGCAAAAACGTCGTCCATAAAGTCTTGGGTTAT	0	0.740741	0.740741	0	0	0	0	0	0	36.5839	36.5839	0	0	46	28	47	0	49	0	25	28	21	2	44	33	22	49	14	22	50	0	25	24	25	0	42	18	29	0	22	25	16	32	22	37	31
alfalfaRep2vsXJDY1_shared_1061422|AltMatch	alfalfaRep2vsXJDY1_shared_1061422	GGTGAAAAATTTCTTGCTCTGGGCAAAAACGTCGTCCATAAAGTCTTGGTCTATTCCATGATTGATAAGGACCGATCTCGT	GGTGAAAAATTTCTTGCTCTGGGCAAAAACGTCGTCCATAAAGTCTTGGGTTAT	0	0.237654	0.237654	0	0	0	0	0	0	25.9517	25.9517	0	0	26	0	27	0	21	0	0	0	39	0	0	0	19	0	35	0	0	0	0	0	0	0	0	0	0	0	0	27	15	0	29	16	22
alfalfaRep2vsXJDY1_shared_1061422|AltMatch	alfalfaRep2vsXJDY1_shared_1061422	GGTGAAAAATTTCTTGCTCTGGGCAAAAACGTCTTCCATAAAGGCTTGATTTATTCCATGATTGATAAGGACCGATCTCGT	GGTGAAAAATTTCTTGCTCTGGGCAAAAACGTCGTCCATAAAGTCTTGGGTTAT	0	0.00154321	0.00154321	0	0	0	0	0	0	29.194	29.194	0	0	0	0	0	0	0	0	0	0	0	0	0	0	0	0	0	0	0	0	0	0	0	0	0	0	0	0	0	0	0	0	0	0	0
alfalfaRep2vsXJDY1_shared_1061642|Ref	alfalfaRep2vsXJDY1_shared_1061642	AGCCTACAACTCTCCATACGGTCGACTCTCTATTATGGTGTTGGTACAGTGTAA	AGCCTACAACTCTCCATACGGTCGACTCTCTATTATGGTGTTGGTACAGTGTAA	1	0.976852	0.79321	0.20679	0.0231481	0.770062	0.0452246	0.328056	0.18664	303.519	165.462	1.74395	364	155	287	155	327	113	560	265	414	150	481	163	260	272	245	316	535	267	441	464	319	343	370	329	257	279	367	444	320	242	383	249	96	360
alfalfaRep2vsXJDY1_shared_1061642|Alt	alfalfaRep2vsXJDY1_shared_1061642	AGCCTACAACTCTCCATACGGTCGACTCCCTATTATGGTGTTGGTACAGTGTAA	AGCCTACAACTCTCCATACGGTCGACTCCCTATTATGGTGTTGGTACAGTGTAA	1	0.976852	0.79321	0.20679	0.0231481	0.770062	0.0452246	0.328056	0.18664	303.519	165.462	1.74395	123	318	121	225	89	179	1	227	117	305	2	368	100	128	197	135	0	231	106	121	134	91	86	107	83	77	110	142	255	170	94	226	223	285
alfalfaRep2vsXJDY1_shared_1061642|AltMatch	alfalfaRep2vsXJDY1_shared_1061642	AGCCTACAACTCTCCATACGGTCGACTCCCTATTTTGGTGTTGGTACAGTGTAAAAGTGAGTTGAAGTCCACCGATCTCGT	AGCCTACAACTCTCCATACGGTCGACTCTCTATTATGGTGTTGGTACAGTGTAA	0	0.367284	0.367284	0	0	0	0	0	0	132.565	132.565	0	0	0	152	114	0	76	0	0	0	0	0	0	101	127	0	134	150	0	0	1	136	0	0	0	112	0	0	0	1	0	0	0	0	0
alfalfaRep2vsXJDY1_shared_1062887|Ref	alfalfaRep2vsXJDY1_shared_1062887	CTATAAATATTTGCTAGGCATGATCCGCTCTTCAATTTTTCTTCTTGCTCACTA	CTATAAATATTTGCTAGGCATGATCCGCTCTTCAATTTTTCTTCTTGCTCACTA	1	0.916667	0.895062	0.104938	0.0833333	0.811728	0.152778	0.187852	0.170315	81.2159	39.6594	2.04024	107	46	112	67	108	41	141	57	123	36	150	46	168	98	55	92	103	97	119	105	35	85	130	46	107	74	91	104	126	62	64	91	38	62
alfalfaRep2vsXJDY1_shared_1062887|Alt	alfalfaRep2vsXJDY1_shared_1062887	CTATAAATATTTGCTAGGCATGATCTGCTCTTCAATTTTTCTTCTTGCTCACTA	CTATAAATATTTGCTAGGCATGATCTGCTCTTCAATTTTTCTTCTTGCTCACTA	1	0.916667	0.895062	0.104938	0.0833333	0.811728	0.152778	0.187852	0.170315	81.2159	39.6594	2.04024	34	70	50	151	17	72	0	55	12	63	0	53	15	67	48	61	64	38	17	40	48	16	23	63	49	29	18	42	64	32	85	26	57	81
alfalfaRep2vsXJDY1_shared_1062887|RefMatch	alfalfaRep2vsXJDY1_shared_1062887	CTATAAATATTTGCTAGGCATGATCCGCTCTTCAATTTTTCTTCTTGCTCACGACTCACCTATTGGATACACCGATCTCGT	CTATAAATATTTGCTAGGCATGATCCGCTCTTCAATTTTTCTTCTTGCTCACTA	0	0.0740741	0.0740741	0	0	0	0	0	0	21.8565	21.8565	0	27	0	0	0	0	0	0	0	0	0	0	0	0	0	28	0	0	0	0	0	0	0	0	0	0	0	0	0	0	0	0	0	0	0
alfalfaRep2vsXJDY1_shared_1062887|AltMatch	alfalfaRep2vsXJDY1_shared_1062887	CTATAAATATTTGCTAGGCATGATCTGCTTTTCAATTTTTCTTCTTGCTCACTACTCACCTATTGGATACACCGATCTCGT	CTATAAATATTTGCTAGGCATGATCCGCTCTTCAATTTTTCTTCTTGCTCACTA	0	0.319444	0.319444	0	0	0	0	0	0	27.7794	27.7794	0	0	0	0	0	0	0	0	33	0	0	0	37	0	0	0	0	0	0	34	0	23	0	28	0	42	0	35	0	0	0	0	0	0	0
alfalfaRep2vsXJDY1_shared_1063398|Ref	alfalfaRep2vsXJDY1_shared_1063398	CTTGCAGTACTGATAGTTTAATTTTTATTATCTTCAGTCATGTTGGTTTATCTT	CTTGCAGTACTGATAGTTTAATTTTTATTATCTTCAGTCATGTTGGTTTATCTT	1	0.978395	0.893519	0.106481	0.0216049	0.871914	0.0422763	0.190286	0.116281	25.1113	15.8714	1.58391	14	27	24	33	17	37	11	32	23	20	30	19	28	21	27	19	24	16	32	25	25	7	22	51	19	22	27	12	21	18	33	16	24	29
alfalfaRep2vsXJDY1_shared_1063398|Alt	alfalfaRep2vsXJDY1_shared_1063398	CTTGCAGTACTGATAGTTTAATTTTTATTATCTTCTGTCATGTTGGTTTATCTT	CTTGCAGTACTGATAGTTTAATTTTTATTATCTTCTGTCATGTTGGTTTATCTT	1	0.978395	0.893519	0.106481	0.0216049	0.871914	0.0422763	0.190286	0.116281	25.1113	15.8714	1.58391	33	8	17	4	19	11	17	5	13	7	13	8	6	24	11	16	17	19	12	17	6	34	9	9	13	22	7	20	17	17	12	18	1	10
alfalfaRep2vsXJDY1_shared_106441|Ref	alfalfaRep2vsXJDY1_shared_106441	CATTATGGTACTGAGATTTAAAAGGTTGTTTAATTGTTAGAGTCTGGATTGAGA	CATTATGGTACTGAGATTTAAAAGGTTGTTTAATTGTTAGAGTCTGGATTGAGA	0.975309	1	0	1	0	0	0	0	0	200.951	1	0	150	349	98	314	222	224	216	113	107	248	77	363	204	217	308	235	127	186	99	81	127	140	264	87	410	259	196	294	277	211	252	76	313	441
alfalfaRep2vsXJDY1_shared_106441|Alt	alfalfaRep2vsXJDY1_shared_106441	CATTATGGTACTGAGATTTAAAAGGTTGTTTAATTGTTAGAGTCTGGTTTGAGA	CATTATGGTACTGAGATTTAAAAGGTTGTTTAATTGTTAGAGTCTGGTTTGAGA	0.975309	1	0	1	0	0	0	0	0	200.951	1	0	0	0	0	0	0	0	0	0	0	0	0	0	0	0	0	0	0	0	0	0	0	0	0	0	0	0	0	0	0	0	0	0	0	0
alfalfaRep2vsXJDY1_shared_106441|RefMatch	alfalfaRep2vsXJDY1_shared_106441	CATTATGGTACTGAGATTTAAAAGGTTGTTTAATTGTTAGACTTTGGATTGGGAAGAAAGTAGACTGGCCACCGATCTCGT	CATTATGGTACTGAGATTTAAAAGGTTGTTTAATTGTTAGAGTCTGGATTGAGA	0	0.00154321	0.00154321	0	0	0	0	0	0	85.714	85.714	0	0	0	0	0	0	0	0	0	0	0	0	0	0	0	0	0	0	0	0	0	0	0	0	0	0	0	0	0	0	0	0	0	0	0
alfalfaRep2vsXJDY1_shared_106441|AltMatch	alfalfaRep2vsXJDY1_shared_106441	CATTATGGTACTGAGATTTAAAAGGTTGTTTAATTGTTAGAGTTTGGTTTGAGAAGAAAGTAGACTGGCCACCGATCTCGT	CATTATGGTACTGAGATTTAAAAGGTTGTTTAATTGTTAGAGTCTGGATTGAGA	0	0.126543	0.126543	0	0	0	0	0	0	11.458	11.458	0	18	0	11	0	0	0	0	0	13	0	87	0	0	0	0	0	0	0	0	0	0	0	0	1	0	0	0	0	0	0	0	0	0	0
alfalfaRep2vsXJDY1_shared_1065071|Ref	alfalfaRep2vsXJDY1_shared_1065071	AAGGTGGGAAATTTCATGTATATAGAACACAGTTTTCTTAAATGTCATTTGTGC	AAGGTGGGAAATTTCATGTATATAGAACACAGTTTTCTTAAATGTCATTTGTGC	1	0.921296	0.95679	0.0432099	0.0787037	0.878086	0.145019	0.0826856	0.113852	270.748	322.63	0.836057	296	471	249	566	0	441	0	231	129	470	132	546	415	305	307	398	153	300	117	176	312	119	156	231	307	102	139	194	310	266	463	248	398	361
alfalfaRep2vsXJDY1_shared_1065071|Alt	alfalfaRep2vsXJDY1_shared_1065071	AAGGTGGGAAATTTCATGTATATAGAACACAGTTTTCATAAATGTCATTTGTGC	AAGGTGGGAAATTTCATGTATATAGAACACAGTTTTCATAAATGTCATTTGTGC	1	0.921296	0.95679	0.0432099	0.0787037	0.878086	0.145019	0.0826856	0.113852	270.748	322.63	0.836057	277	174	151	164	538	151	571	269	418	127	438	160	164	278	340	385	513	327	444	499	329	403	449	247	283	314	420	542	318	291	160	237	146	356
alfalfaRep2vsXJDY1_shared_1065922|Ref	alfalfaRep2vsXJDY1_shared_1065922	GAAATTCTGTTATTCATCGCTTTTATCTCCTTTCTTTCCTTTGTTATCTATCTT	GAAATTCTGTTATTCATCGCTTTTATCTCCTTTCTTTCCTTTGTTATCTATCTT	1	0.804012	0.941358	0.058642	0.195988	0.74537	0.315153	0.110406	0.21278	61.8104	74.4959	0.853123	56	0	51	0	98	0	88	29	75	0	162	0	22	0	84	0	38	29	128	84	28	80	52	48	15	39	46	47	26	40	137	76	0	58
alfalfaRep2vsXJDY1_shared_1065922|Alt	alfalfaRep2vsXJDY1_shared_1065922	GAAATTCTGTTATTCATCGCTTTTATCTCTTTTCTTTCCTTTGTTATCTATCTT	GAAATTCTGTTATTCATCGCTTTTATCTCTTTTCTTTCCTTTGTTATCTATCTT	1	0.804012	0.941358	0.058642	0.195988	0.74537	0.315153	0.110406	0.21278	61.8104	74.4959	0.853123	0	111	35	109	22	106	28	60	22	62	0	96	15	87	0	115	39	91	17	65	76	62	44	65	47	85	47	53	60	32	0	48	120	97
alfalfaRep2vsXJDY1_shared_1065922|AltMatch	alfalfaRep2vsXJDY1_shared_1065922	GAAATTCTGTTATTCATCGCTTTTATTTCTTTTCTTTCCTTAGTTATCTATCTTTTTTACAGCGTCGTAGACCGATCTCGT	GAAATTCTGTTATTCATCGCTTTTATCTCCTTTCTTTCCTTTGTTATCTATCTT	0	0.00925926	0.00925926	0	0	0	0	0	0	17.8594	17.8594	0	0	0	0	0	0	0	0	0	0	0	0	0	14	0	0	0	0	0	0	0	0	0	0	0	0	0	0	0	0	0	0	0	0	0
alfalfaRep2vsXJDY1_shared_1065922|AltMatch	alfalfaRep2vsXJDY1_shared_1065922	GAAATTCTGTTATTCATCGCTTTTATTTCTTTTCTTTCCTTTGTTATCTATCTTTTTTACAGCGTCGTAGACCGATCTCGT	GAAATTCTGTTATTCATCGCTTTTATCTCCTTTCTTTCCTTTGTTATCTATCTT	0	0.192901	0.192901	0	0	0	0	0	0	15.7458	15.7458	0	5	0	14	0	0	0	0	0	19	0	25	0	13	0	31	0	0	0	0	0	0	0	0	10	0	0	0	0	10	0	16	0	0	0
alfalfaRep2vsXJDY1_shared_1066534|Ref	alfalfaRep2vsXJDY1_shared_1066534	TTGGAAGCAAATACATTTTGATTCTGGTGCAGGGTATCCCAAACTTGAACCTTC	TTGGAAGCAAATACATTTTGATTCTGGTGCAGGGTATCCCAAACTTGAACCTTC	1	1	0.753086	0.246914	0	0.753086	0	0.371895	0.185947	167.656	92.496	1.74956	142	125	170	159	161	154	103	162	165	109	96	156	153	167	122	116	142	209	289	184	189	140	183	189	167	175	164	152	167	102	197	147	146	190
alfalfaRep2vsXJDY1_shared_1066534|Alt	alfalfaRep2vsXJDY1_shared_1066534	TTGGAAGCAAATACATTTTGATTCTGGTGCAGGGTATCCCAAACTTGAACCGTC	TTGGAAGCAAATACATTTTGATTCTGGTGCAGGGTATCCCAAACTTGAACCGTC	1	1	0.753086	0.246914	0	0.753086	0	0.371895	0.185947	167.656	92.496	1.74956	56	0	67	74	52	69	0	0	0	41	48	0	76	59	43	57	62	93	145	80	45	0	47	75	43	0	101	1	0	37	0	0	40	85
alfalfaRep2vsXJDY1_shared_1067270|Ref	alfalfaRep2vsXJDY1_shared_1067270	GGCATTAGTTTCATACTTTCCACATAGTTGAGAACTTCTCTAAGGCGCGTTGTT	GGCATTAGTTTCATACTTTCCACATAGTTGAGAACTTCTCTAAGGCGCGTTGTT	1	0.978395	0.777778	0.222222	0.0216049	0.756173	0.0422763	0.345679	0.193978	97.5535	68.0652	1.34159	60	95	111	105	82	99	81	105	123	77	70	174	95	105	167	81	24	113	75	62	150	110	51	87	61	33	53	71	54	93	29	141	51	126
alfalfaRep2vsXJDY1_shared_1067270|Alt	alfalfaRep2vsXJDY1_shared_1067270	GGCATTAGTTTCATACTTTCCACATAGTTGAGAACTTCTCTAAGGCGTGTTGTT	GGCATTAGTTTCATACTTTCCACATAGTTGAGAACTTCTCTAAGGCGTGTTGTT	1	0.978395	0.777778	0.222222	0.0216049	0.756173	0.0422763	0.345679	0.193978	97.5535	68.0652	1.34159	1	44	40	1	40	1	54	94	43	43	167	0	35	62	48	60	148	50	171	111	59	49	99	88	67	102	113	84	37	0	84	0	28	57
alfalfaRep2vsXJDY1_shared_1067270|RefMatch	alfalfaRep2vsXJDY1_shared_1067270	GGCATTAGTTTCATACTTTCCACATAGTTGAGAACTTCTATAAGGCGCGTTGTTTGGCAACGGGAGAAAAACCGATCTCGT	GGCATTAGTTTCATACTTTCCACATAGTTGAGAACTTCTCTAAGGCGCGTTGTT	0	0.0432099	0.0432099	0	0	0	0	0	0	19.9935	19.9935	0	0	0	0	0	0	0	0	0	0	0	0	0	0	0	0	0	0	0	0	0	0	0	0	0	0	0	0	0	18	0	13	0	0	0
alfalfaRep2vsXJDY1_shared_1067270|RefMatch	alfalfaRep2vsXJDY1_shared_1067270	GGCATTAGTTTCATACTTTCCACATAGTTGTGAACTTCTCTAAGGCGCGTTGTTTGGCAACGGGAGAAAAACCGATCTCGT	GGCATTAGTTTCATACTTTCCACATAGTTGAGAACTTCTCTAAGGCGCGTTGTT	0	0.00154321	0.00154321	0	0	0	0	0	0	21.1798	21.1798	0	0	0	0	0	0	0	0	0	0	0	0	0	0	0	0	0	0	0	0	0	0	0	0	0	0	0	0	0	0	0	0	0	0	0
alfalfaRep2vsXJDY1_shared_1067270|Other	alfalfaRep2vsXJDY1_shared_1067270	GGCATTAGTTTCATACTTTCCACATAGTTGAGAACTTCTCTAAGGCGAGTTGTTTGGCAACGGGAGAAAAACCGATCTCGT	GGCATTAGTTTCATACTTTCCACATAGTTGAGAACTTCTCTAAGGCGCGTTGTT	0	0.00771605	0.00771605	0	0	0	0	0	0	35.8518	35.8518	0	31	0	0	0	0	0	0	1	0	0	0	0	0	0	0	0	0	0	0	0	0	0	1	1	0	0	0	0	0	0	0	0	0	0
alfalfaRep2vsXJDY1_shared_1067967|Ref	alfalfaRep2vsXJDY1_shared_1067967	ACGATAGATAAAACCATATCAATTATGACATGTGTTTTTCACATCAGATTCGTA	ACGATAGATAAAACCATATCAATTATGACATGTGTTTTTCACATCAGATTCGTA	0.996914	0.681115	0.826625	0.173375	0.318885	0.50774	0.434395	0.286632	0.360513	54.8717	33.8179	1.42186	81	0	0	33	121	46	84	0	40	0	1	54	41	44	56	37	0	44	0	53	46	83	0	0	0	0	0	32	49	52	45	88	0	39
alfalfaRep2vsXJDY1_shared_1067967|Alt	alfalfaRep2vsXJDY1_shared_1067967	ACGATAGATAAAACCATATCAATTATGACATGTGTTTTTCGCATCAGATTCGTA	ACGATAGATAAAACCATATCAATTATGACATGTGTTTTTCGCATCAGATTCGTA	0.996914	0.681115	0.826625	0.173375	0.318885	0.50774	0.434395	0.286632	0.360513	54.8717	33.8179	1.42186	35	44	54	86	59	82	5	10	11	60	21	18	9	82	18	60	55	6	41	4	53	4	33	10	41	4	22	4	54	27	31	36	45	70
alfalfaRep2vsXJDY1_shared_1068361|Ref	alfalfaRep2vsXJDY1_shared_1068361	GTATGCTGAAATTGATGTTATTTTGCAGCCGAACTGTATAATTTTGGCTATTTC	GTATGCTGAAATTGATGTTATTTTGCAGCCGAACTGTATAATTTTGGCTATTTC	1	1	0.589506	0.410494	0	0.589506	0	0.483977	0.241989	210.079	70.8722	2.85982	265	286	265	258	195	292	111	182	198	165	56	225	131	214	153	187	116	332	182	165	204	181	203	262	188	211	183	125	256	98	169	129	265	220
alfalfaRep2vsXJDY1_shared_1068361|Alt	alfalfaRep2vsXJDY1_shared_1068361	GTATGCTGAAATTGATGTTATTTTGCAGCCGAACTGTATAATTCTGGCTATTTC	GTATGCTGAAATTGATGTTATTTTGCAGCCGAACTGTATAATTCTGGCTATTTC	1	1	0.589506	0.410494	0	0.589506	0	0.483977	0.241989	210.079	70.8722	2.85982	0	0	84	0	0	0	84	55	61	0	114	0	108	1	40	0	108	0	181	151	51	52	67	46	68	48	58	111	0	38	148	57	0	82
alfalfaRep2vsXJDY1_shared_1069773|Ref	alfalfaRep2vsXJDY1_shared_1069773	CAGTGTGATATCTGGAATCGATACTGTATGCTTAAATTTTTTTGACAACCACAA	CAGTGTGATATCTGGAATCGATACTGTATGCTTAAATTTTTTTGACAACCACAA	0.996914	0.899381	0.812693	0.187307	0.100619	0.712074	0.18099	0.304446	0.242718	338.613	263.739	1.11423	401	254	0	216	0	166	360	161	579	174	1	243	196	395	230	487	239	240	194	474	213	167	367	196	223	457	350	458	232	11	0	1	150	283
alfalfaRep2vsXJDY1_shared_1069773|Alt	alfalfaRep2vsXJDY1_shared_1069773	CAGTGTGATATCTGGAATCGATACTGTAAGCTTAAATTTTTTTGACAACCACAA	CAGTGTGATATCTGGAATCGATACTGTAAGCTTAAATTTTTTTGACAACCACAA	0.996914	0.899381	0.812693	0.187307	0.100619	0.712074	0.18099	0.304446	0.242718	338.613	263.739	1.11423	409	511	742	237	749	152	191	363	179	175	4	727	234	3	412	1	5	684	176	474	185	518	173	320	191	167	190	437	214	548	226	553	338	282
alfalfaRep2vsXJDY1_shared_1069773|RefMatch	alfalfaRep2vsXJDY1_shared_1069773	CAGTGTGATATCTGGAATCGATACTGTATGCTTAAATTTTTTTGACAACCAAAAAAATATTGAGAACCGCACCGATCTCGT	CAGTGTGATATCTGGAATCGATACTGTATGCTTAAATTTTTTTGACAACCACAA	0	0.00925926	0.00925926	0	0	0	0	0	0	19.9475	19.9475	0	0	0	0	0	0	0	102	0	0	0	0	0	0	0	0	0	0	0	0	0	0	0	0	0	0	0	0	0	0	0	0	0	0	0
alfalfaRep2vsXJDY1_shared_1069773|AltMatch	alfalfaRep2vsXJDY1_shared_1069773	CAGTGTGATATCTGGAATCGATACTGTAAGCTTAAATGTTTTTGACAACCACAAAAATATTGAGAACCGCACCGATCGCGT	CAGTGTGATATCTGGAATCGATACTGTATGCTTAAATTTTTTTGACAACCACAA	0	0.37963	0.37963	0	0	0	0	0	0	11.5689	11.5689	0	0	0	0	0	0	0	0	6	0	0	18	0	12	0	7	0	19	0	25	0	14	0	10	3	9	0	16	0	0	0	29	0	0	20
alfalfaRep2vsXJDY1_shared_1069773|AltMatch	alfalfaRep2vsXJDY1_shared_1069773	CAGTGTGATATCTGGAATCGATACTGTAAGCTTAAATGTTTTTGACAACCACAAAAATATTGAGAACCGCACCGATCTCGT	CAGTGTGATATCTGGAATCGATACTGTATGCTTAAATTTTTTTGACAACCACAA	0	0.388889	0.388889	0	0	0	0	0	0	325.369	325.369	0	0	0	0	0	0	1	0	340	0	1	544	0	416	1	169	0	637	0	627	0	395	0	390	187	191	0	356	0	0	0	490	0	0	489
alfalfaRep2vsXJDY1_shared_1069773|AltMatch	alfalfaRep2vsXJDY1_shared_1069773	CAGTGTGATATCTGGAATCGATACTGTAAGCTTAATTTTTTTTGACAACCACAAAAATATTGAGAACCGCACCGATCTCGT	CAGTGTGATATCTGGAATCGATACTGTATGCTTAAATTTTTTTGACAACCACAA	0	0.0509259	0.0509259	0	0	0	0	0	0	166.675	166.675	0	0	0	0	0	0	0	0	1	0	0	0	0	0	0	0	0	0	0	0	0	0	0	0	0	0	0	0	0	199	0	203	0	0	0
alfalfaRep2vsXJDY1_shared_1071243|Ref	alfalfaRep2vsXJDY1_shared_1071243	GGAGGCAAAAATATATTACAGGAGCTACATTTACCTTTTCTTTGTAGTTTCATC	GGAGGCAAAAATATATTACAGGAGCTACATTTACCTTTTCTTTGTAGTTTCATC	0.973765	0.950872	0.44691	0.55309	0.0491284	0.397781	0.0934295	0.494363	0.293896	167.326	134.734	1.16502	258	141	95	148	221	76	243	216	351	127	384	130	360	177	132	227	258	1	288	92	214	91	269	74	126	58	211	106	397	3	230	0	77	255
alfalfaRep2vsXJDY1_shared_1071243|Alt	alfalfaRep2vsXJDY1_shared_1071243	GGAGGCAAAAATATATTACAGGAGCTACATTTACCTTTTCTTTGTCGTTTCATC	GGAGGCAAAAATATATTACAGGAGCTACATTTACCTTTTCTTTGTCGTTTCATC	0.973765	0.950872	0.44691	0.55309	0.0491284	0.397781	0.0934295	0.494363	0.293896	167.326	134.734	1.16502	135	0	0	0	0	0	220	0	100	0	0	0	3	0	412	0	153	186	0	198	0	164	166	70	131	119	128	228	0	230	249	193	0	0
alfalfaRep2vsXJDY1_shared_1071425|Ref	alfalfaRep2vsXJDY1_shared_1071425	GAGCAAGCCTTTCTAACTGAACTCAAAAAACTTTCATTGTTATTTGATGCTTTC	GAGCAAGCCTTTCTAACTGAACTCAAAAAACTTTCATTGTTATTTGATGCTTTC	1	0.962963	0.949074	0.0509259	0.037037	0.912037	0.0713306	0.096665	0.0839978	146.592	166.382	0.885438	1	66	82	81	88	85	190	139	207	67	222	74	234	145	53	117	188	182	295	212	136	99	213	188	155	244	216	115	81	57	175	64	74	217
alfalfaRep2vsXJDY1_shared_1071425|Alt	alfalfaRep2vsXJDY1_shared_1071425	GAGCAAGCCTTTCTAACTGAACTCAAAAAACTTTCATTGTTATTCGATGCTTTC	GAGCAAGCCTTTCTAACTGAACTCAAAAAACTTTCATTGTTATTCGATGCTTTC	1	0.962963	0.949074	0.0509259	0.037037	0.912037	0.0713306	0.096665	0.0839978	146.592	166.382	0.885438	275	269	271	242	225	219	68	180	97	188	1	210	84	126	153	138	77	188	101	212	126	137	65	213	187	81	88	115	287	187	207	215	225	183
alfalfaRep2vsXJDY1_shared_1071762|Ref	alfalfaRep2vsXJDY1_shared_1071762	GGCAAGGAGTTTAACAAGTTATAAGTGCAATTATCATATACCGTTCTTAATTAT	GGCAAGGAGTTTAACAAGTTATAAGTGCAATTATCATATACCGTTCTTAATTAT	1	0.876543	0.964506	0.0354938	0.123457	0.841049	0.21643	0.068468	0.142449	21.9703	33.1936	0.671966	21	9	11	0	11	0	11	22	19	11	7	0	17	11	11	15	28	16	33	31	11	11	42	28	15	23	39	31	28	0	46	0	10	7
alfalfaRep2vsXJDY1_shared_1071762|Alt	alfalfaRep2vsXJDY1_shared_1071762	GGCAAGGAGTTTAACAAGTTATAAGTGCAATTATCATATGCCGTTCTTAATTAT	GGCAAGGAGTTTAACAAGTTATAAGTGCAATTATCATATGCCGTTCTTAATTAT	1	0.876543	0.964506	0.0354938	0.123457	0.841049	0.21643	0.068468	0.142449	21.9703	33.1936	0.671966	17	52	28	52	26	50	17	15	19	50	38	50	50	46	28	50	41	47	36	37	47	31	13	22	45	13	14	27	11	40	0	37	34	52
alfalfaRep2vsXJDY1_shared_1071762|AltMatch	alfalfaRep2vsXJDY1_shared_1071762	GGCAAGGAGTTTAACAAGTTATAAGTGCAATTATCATATGCCGTTATTAATTATCCTCATCCAGCCCTACACCGATCTCGT	GGCAAGGAGTTTAACAAGTTATAAGTGCAATTATCATATACCGTTCTTAATTAT	0	0.12037	0.12037	0	0	0	0	0	0	10.2605	10.2605	0	0	0	20	0	7	0	0	0	0	0	0	0	0	0	0	0	0	0	0	0	0	0	0	20	0	0	0	0	0	0	0	1	0	0
alfalfaRep2vsXJDY1_shared_1072470|Ref	alfalfaRep2vsXJDY1_shared_1072470	CTTACCCATACAACTATCATGGAAGCGGAAAATATTTTCTCTTCGTATATATTT	CTTACCCATACAACTATCATGGAAGCGGAAAATATTTTCTCTTCGTATATATTT	1	0.945988	0.901235	0.0987654	0.0540123	0.847222	0.10219	0.178022	0.140106	140.684	160.358	0.874377	0	102	0	115	173	89	195	149	204	65	197	89	220	179	76	179	60	60	166	182	182	145	134	68	1	154	136	137	210	58	260	71	90	212
alfalfaRep2vsXJDY1_shared_1072470|Alt	alfalfaRep2vsXJDY1_shared_1072470	CTTACCCATACAACTATCATGGAAGCGGAAAATATTTTCTCTTCGTAGATATTT	CTTACCCATACAACTATCATGGAAGCGGAAAATATTTTCTCTTCGTAGATATTT	1	0.945988	0.901235	0.0987654	0.0540123	0.847222	0.10219	0.178022	0.140106	140.684	160.358	0.874377	72	293	247	275	87	227	1	216	0	183	1	311	79	175	3	190	74	209	166	99	174	54	117	154	209	73	102	88	95	118	0	180	264	214
alfalfaRep2vsXJDY1_shared_1072470|AltMatch	alfalfaRep2vsXJDY1_shared_1072470	CTTACCCATACAACTATCATGGAAGCGGAAAATATTTTCTCTTCGTAGCTATTTCTGGAACTTTCTCCCCACCGATCTCGT	CTTACCCATACAACTATCATGGAAGCGGAAAATATTTTCTCTTCGTATATATTT	0	0.391975	0.391975	0	0	0	0	0	0	117.047	117.047	0	250	0	113	0	99	0	0	1	0	0	0	1	0	0	91	0	219	134	138	0	0	0	94	111	218	90	74	0	114	0	119	0	0	0
alfalfaRep2vsXJDY1_shared_1072948|Ref	alfalfaRep2vsXJDY1_shared_1072948	GTAATTATTTAACATGTTTGAATAGCTTAGGTCGGCTGTCTGTCTCTATACCCA	GTAATTATTTAACATGTTTGAATAGCTTAGGTCGGCTGTCTGTCTCTATACCCA	1	0.932099	0.967593	0.0324074	0.0679012	0.899691	0.126581	0.0627143	0.0946478	122.626	112.72	1.08475	119	52	66	55	126	61	104	79	153	40	173	46	54	127	231	126	181	71	143	206	140	146	109	74	91	195	93	154	96	42	74	51	47	145
alfalfaRep2vsXJDY1_shared_1072948|Alt	alfalfaRep2vsXJDY1_shared_1072948	GTAATTATTTAACATGTTTGAATAGCTTAGGTCGACTGTCTGTCTCTATACCCA	GTAATTATTTAACATGTTTGAATAGCTTAGGTCGACTGTCTGTCTCTATACCCA	1	0.932099	0.967593	0.0324074	0.0679012	0.899691	0.126581	0.0627143	0.0946478	122.626	112.72	1.08475	43	159	43	149	94	147	73	78	88	93	52	148	116	103	1	119	43	189	115	56	110	102	82	145	83	49	74	56	66	129	178	143	122	104
alfalfaRep2vsXJDY1_shared_1072948|AltMatch	alfalfaRep2vsXJDY1_shared_1072948	GTAATTATTTAACATGTTTGAATAGCTTAGGCTGACCATCTGTCTCTATACCCAAGGTGATGAGTTGCTTACCGATCTCGT	GTAATTATTTAACATGTTTGAATAGCTTAGGTCGGCTGTCTGTCTCTATACCCA	0	0.915123	0.915123	0	0	0	0	0	0	17.164	17.164	0	6	4	7	13	12	19	15	8	17	15	16	24	9	22	18	21	23	14	19	0	12	21	4	23	9	7	0	7	22	9	23	15	10	25
alfalfaRep2vsXJDY1_shared_1072948|AltMatch	alfalfaRep2vsXJDY1_shared_1072948	GTAATTATTTAACATGTTTGAATAGCTTAGGTCGACTGTCTGTCTCTACACCCATGGTGATGAGTTGCTTACCGATCTCGT	GTAATTATTTAACATGTTTGAATAGCTTAGGTCGGCTGTCTGTCTCTATACCCA	0	0.0570988	0.0570988	0	0	0	0	0	0	50.9887	50.9887	0	0	0	85	0	0	0	0	0	0	0	0	0	0	0	0	0	0	0	0	0	0	0	0	40	0	0	0	0	0	0	0	0	0	0
alfalfaRep2vsXJDY1_shared_1072948|AltMatch	alfalfaRep2vsXJDY1_shared_1072948	GTAATTATTTAACATGTTTGAATAGCTTAGGTTGACCGTCTGTCTCTATACCCAAGGTGATGAGTTGCTTACCGATCTCGT	GTAATTATTTAACATGTTTGAATAGCTTAGGTCGGCTGTCTGTCTCTATACCCA	0	0.0231481	0.0231481	0	0	0	0	0	0	15.5577	15.5577	0	0	0	18	0	14	0	0	0	12	0	0	0	0	0	0	0	0	0	0	0	0	0	0	0	0	0	0	0	0	0	0	0	0	0
alfalfaRep2vsXJDY1_shared_1072948|AltMatch	alfalfaRep2vsXJDY1_shared_1072948	GTAATTATTTAACATGTTTGAATAGCTTAGGTTGATCGTCTGTCTCTATACCCAAGGTGATGAGTTGCTTACCGATCTCGT	GTAATTATTTAACATGTTTGAATAGCTTAGGTCGGCTGTCTGTCTCTATACCCA	0	0.0462963	0.0462963	0	0	0	0	0	0	16.7632	16.7632	0	0	0	0	0	0	0	0	0	0	0	0	0	0	0	0	0	0	0	0	0	0	0	0	0	0	0	0	0	0	0	0	0	0	0
alfalfaRep2vsXJDY1_shared_1073299|Ref	alfalfaRep2vsXJDY1_shared_1073299	TGCAATATTTGTGGCCTTCCCAACATCCAAAAGCTAGTAATTTATTTTTGATGG	TGCAATATTTGTGGCCTTCCCAACATCCAAAAGCTAGTAATTTATTTTTGATGG	0.165123	0.943925	0.0560748	0.943925	0.0560748	0	0.105861	0.105861	0.105861	77.3701	1	85.8435	87	0	1	0	0	0	67	0	183	0	0	1	0	0	62	0	0	0	0	0	0	0	0	0	0	0	0	0	0	0	0	0	0	0
alfalfaRep2vsXJDY1_shared_1073299|Alt	alfalfaRep2vsXJDY1_shared_1073299	TGCAATATTTGTGGCCTTCCCAACATCCAGAAGCTAGTAATTTATTTTTGATGG	TGCAATATTTGTGGCCTTCCCAACATCCAGAAGCTAGTAATTTATTTTTGATGG	0.165123	0.943925	0.0560748	0.943925	0.0560748	0	0.105861	0.105861	0.105861	77.3701	1	85.8435	0	0	0	0	0	0	0	0	0	0	0	0	0	0	0	0	0	0	0	0	0	0	0	0	0	0	0	0	0	0	0	0	0	0
alfalfaRep2vsXJDY1_shared_1073299|RefMatch	alfalfaRep2vsXJDY1_shared_1073299	TGCAATATTTGTGGCCTTCCCAACATCCAAAAGCAAGCAATCTCTTTTTGATGGTGCACAGAAGATTGCCACCGATCTCGT	TGCAATATTTGTGGCCTTCCCAACATCCAAAAGCTAGTAATTTATTTTTGATGG	0	0.0617284	0.0617284	0	0	0	0	0	0	115.475	115.475	0	0	0	0	0	0	0	0	0	0	0	0	0	0	0	0	0	0	0	0	0	0	0	0	0	0	0	0	0	0	0	299	1	0	0
alfalfaRep2vsXJDY1_shared_1073299|RefMatch	alfalfaRep2vsXJDY1_shared_1073299	TGCAATATTTGTGGCCTTCCCAACATCCAAAAGCAAGTAATCTCTTTTTGATGGCGCACAGAAGATTGCCACCGATCTCGT	TGCAATATTTGTGGCCTTCCCAACATCCAAAAGCTAGTAATTTATTTTTGATGG	0	0.29321	0.29321	0	0	0	0	0	0	42.7377	42.7377	0	35	0	0	0	23	0	36	0	0	0	26	0	32	0	0	0	1	49	41	0	0	21	35	1	0	0	38	0	0	26	0	35	0	0
alfalfaRep2vsXJDY1_shared_1073299|RefMatch	alfalfaRep2vsXJDY1_shared_1073299	TGCAATATTTGTGGCCTTCCCAACATCCAAAAGCAAGTAATCTCTTTTTGATGGTGCACAGAAGATTGCCACCGATCGCGT	TGCAATATTTGTGGCCTTCCCAACATCCAAAAGCTAGTAATTTATTTTTGATGG	0	0.993827	0.993827	0	0	0	0	0	0	15.2539	15.2539	0	10	31	26	23	0	10	12	14	10	12	8	17	13	2	7	15	20	39	12	20	18	15	8	18	15	7	19	9	9	4	4	8	10	24
alfalfaRep2vsXJDY1_shared_1073299|RefMatch	alfalfaRep2vsXJDY1_shared_1073299	TGCAATATTTGTGGCCTTCCCAACATCCAAAAGCAAGTAATCTCTTTTTGATGGTGCACAGAAGATTGCCACCGATCTCGT	TGCAATATTTGTGGCCTTCCCAACATCCAAAAGCTAGTAATTTATTTTTGATGG	0	1	1	0	0	0	0	0	0	401.085	401.085	0	268	674	511	524	183	413	231	487	437	429	138	595	297	351	277	353	401	743	348	486	334	332	306	599	364	497	250	379	436	287	162	385	635	624
alfalfaRep2vsXJDY1_shared_1073299|RefMatch	alfalfaRep2vsXJDY1_shared_1073299	TGCAATATTTGTGGCCTTCCCAACATCCAAAAGCGAGCAATGTCTTTTTGATGGTGCACAGAAGATTGCCACCGATCTCGT	TGCAATATTTGTGGCCTTCCCAACATCCAAAAGCTAGTAATTTATTTTTGATGG	0	0.00925926	0.00925926	0	0	0	0	0	0	15.8515	15.8515	0	15	0	0	0	0	0	0	2	0	0	1	0	0	0	0	0	0	0	0	0	0	0	0	0	0	0	0	0	1	0	1	0	0	0
alfalfaRep2vsXJDY1_shared_1073299|RefMatch	alfalfaRep2vsXJDY1_shared_1073299	TGCAATATTTGTGGCCTTCCCAACATCCAAAAGCGAGTAATGTCTTTTTGATGGTGCACAGAAGATTGCCACCGATCGCGT	TGCAATATTTGTGGCCTTCCCAACATCCAAAAGCTAGTAATTTATTTTTGATGG	0	0.96142	0.96142	0	0	0	0	0	0	10.3994	10.3994	0	12	6	10	6	3	2	5	8	11	0	9	5	15	0	11	7	14	16	13	6	13	12	7	10	11	2	14	6	24	3	27	5	8	10
alfalfaRep2vsXJDY1_shared_1073299|RefMatch	alfalfaRep2vsXJDY1_shared_1073299	TGCAATATTTGTGGCCTTCCCAACATCCAAAAGCGAGTAATGTCTTTTTGATGGTGCACAGAAGATTGCCACCGATCTCGT	TGCAATATTTGTGGCCTTCCCAACATCCAAAAGCTAGTAATTTATTTTTGATGG	0	1	1	0	0	0	0	0	0	263.129	263.129	0	211	157	225	175	334	164	332	245	286	102	300	144	318	271	346	201	385	287	426	252	245	299	271	310	233	218	262	180	387	172	586	223	172	294
alfalfaRep2vsXJDY1_shared_1073299|RefMatch	alfalfaRep2vsXJDY1_shared_1073299	TGCAATATTTGTGGCCTTCCCAACATCCAAAAGCGAGTAATGTCTTTTTGATGGTGCAGAGAAGATTGCCACCGATCTCGT	TGCAATATTTGTGGCCTTCCCAACATCCAAAAGCTAGTAATTTATTTTTGATGG	0	0.936728	0.936728	0	0	0	0	0	0	10.7439	10.7439	0	7	2	3	3	16	7	10	6	9	4	16	9	3	10	10	10	16	11	22	11	4	7	7	4	9	11	9	4	9	6	20	13	4	12
alfalfaRep2vsXJDY1_shared_1073299|RefMatch	alfalfaRep2vsXJDY1_shared_1073299	TGCAATATTTGTGGCCTTCCCAACATCCAAAAGCTAGTAATCTCTTTTTGATAGTGCACAGAAGATTGCCACCGATCTCGT	TGCAATATTTGTGGCCTTCCCAACATCCAAAAGCTAGTAATTTATTTTTGATGG	0	0.95679	0.95679	0	0	0	0	0	0	14.4282	14.4282	0	4	18	33	8	8	10	4	28	14	11	2	22	5	9	11	4	9	19	14	31	4	11	9	24	5	25	10	17	14	9	9	10	18	22
alfalfaRep2vsXJDY1_shared_1073299|RefMatch	alfalfaRep2vsXJDY1_shared_1073299	TGCAATATTTGTGGCCTTCCCAACATCCAAAAGCTAGTAATTTCTTTTTGATGGTGCACAGAAGATTGCCACCGATCGCGT	TGCAATATTTGTGGCCTTCCCAACATCCAAAAGCTAGTAATTTATTTTTGATGG	0	0.981481	0.981481	0	0	0	0	0	0	11.3736	11.3736	0	6	20	22	13	0	7	0	8	5	2	9	12	11	7	14	18	8	14	13	18	11	6	7	11	13	5	8	11	21	5	14	2	8	11
alfalfaRep2vsXJDY1_shared_1073299|RefMatch	alfalfaRep2vsXJDY1_shared_1073299	TGCAATATTTGTGGCCTTCCCAACATCCAAAAGCTAGTAATTTCTTTTTGATGGTGCACAGAAGATTGCCACCGATCTCGT	TGCAATATTTGTGGCCTTCCCAACATCCAAAAGCTAGTAATTTATTTTTGATGG	0	1	1	0	0	0	0	0	0	305.772	305.772	0	163	300	477	325	324	313	142	255	193	227	172	283	231	319	266	276	347	355	310	385	304	190	221	430	277	329	159	238	322	153	408	199	301	370
alfalfaRep2vsXJDY1_shared_1073299|RefMatch	alfalfaRep2vsXJDY1_shared_1073299	TGCAATATTTGTGGCCTTCCCAACATCCAAAAGTGAGTAATGTCTTTTTGATGGTGCACAGAAGATTGCCACCGATCTCGT	TGCAATATTTGTGGCCTTCCCAACATCCAAAAGCTAGTAATTTATTTTTGATGG	0	0.0895062	0.0895062	0	0	0	0	0	0	21.6748	21.6748	0	0	0	0	0	0	0	0	0	0	0	0	0	0	0	0	0	0	0	0	33	0	0	0	0	0	21	0	15	0	0	0	1	0	0
alfalfaRep2vsXJDY1_shared_1073299|RefMatch	alfalfaRep2vsXJDY1_shared_1073299	TGCAATATTTGTGGCCTTCCCAACATCCAAGAGCTAGTAATCTCTTTTTGATAGTGCACAGAAGATTGCCACCGATCTCGT	TGCAATATTTGTGGCCTTCCCAACATCCAAAAGCTAGTAATTTATTTTTGATGG	0	0.307099	0.307099	0	0	0	0	0	0	11.0754	11.0754	0	0	0	0	7	0	9	0	0	0	0	0	0	0	15	0	16	3	0	0	0	9	0	0	0	8	0	0	0	0	0	0	0	0	0
alfalfaRep2vsXJDY1_shared_1073299|AltMatch	alfalfaRep2vsXJDY1_shared_1073299	TGCAATATTTGTGGCCTTCCCAACATCCAGAAGCTAGTAATTTCTTTTTGATGGTGCACAGAAGATTGCCACCGATCTCGT	TGCAATATTTGTGGCCTTCCCAACATCCAAAAGCTAGTAATTTATTTTTGATGG	0	0.29321	0.29321	0	0	0	0	0	0	88.3154	88.3154	0	48	0	0	0	68	0	70	0	0	0	51	0	58	0	0	0	0	85	90	0	2	68	76	0	1	0	62	0	0	40	0	73	0	1
alfalfaRep2vsXJDY1_shared_1073529|Ref	alfalfaRep2vsXJDY1_shared_1073529	CAACAAGGTTGTTTGTGTGTTTAAATACGTATATAGCTAATGTTCGTTTCCCAC	CAACAAGGTTGTTTGTGTGTTTAAATACGTATATAGCTAATGTTCGTTTCCCAC	1	1	0.316358	0.683642	0	0.316358	0	0.432551	0.216276	456.673	114.193	3.47036	187	594	120	562	451	597	375	356	553	549	448	498	272	608	582	569	653	415	297	597	487	413	233	415	338	508	237	598	552	330	549	385	416	739
alfalfaRep2vsXJDY1_shared_1073529|Alt	alfalfaRep2vsXJDY1_shared_1073529	CAACAAGGTTGTTTGTGTGTTTAAATACGTTTATAGCTAATGTTCGTTTCCCAC	CAACAAGGTTGTTTGTGTGTTTAAATACGTTTATAGCTAATGTTCGTTTCCCAC	1	1	0.316358	0.683642	0	0.316358	0	0.432551	0.216276	456.673	114.193	3.47036	89	0	124	0	0	0	0	99	0	0	0	109	122	0	1	0	0	0	126	0	140	0	91	0	101	0	90	0	0	0	0	0	0	0
alfalfaRep2vsXJDY1_shared_1073529|RefMatch	alfalfaRep2vsXJDY1_shared_1073529	CAACAAGGTTGTTTGTGTGTTTAAATACGTATATAGCTAATGGTCGTTTCCCACGAGAGTGTGGTGTTCTTTACCGATCTC	CAACAAGGTTGTTTGTGTGTTTAAATACGTATATAGCTAATGTTCGTTTCCCAC	0	0.29321	0.29321	0	0	0	0	0	0	143.97	143.97	0	104	0	0	0	117	0	123	0	0	0	155	0	127	0	0	0	0	126	132	0	0	112	86	0	1	1	95	0	0	109	0	125	0	0
alfalfaRep2vsXJDY1_shared_1073529|AltMatch	alfalfaRep2vsXJDY1_shared_1073529	CAACAAGGTTGTTTGTGTGTTTAAATACGTTTATAGCTAATGTTCGCTTCCCACGAGAGTGTGGTGTTCTTTACCGATCTC	CAACAAGGTTGTTTGTGTGTTTAAATACGTATATAGCTAATGTTCGTTTCCCAC	0	0.0555556	0.0555556	0	0	0	0	0	0	114.081	114.081	0	0	0	208	0	0	0	0	1	0	0	0	0	0	0	0	0	0	0	0	0	0	0	0	88	0	0	0	0	0	0	0	0	0	0
alfalfaRep2vsXJDY1_shared_1073938|Ref	alfalfaRep2vsXJDY1_shared_1073938	TACTGCAGGTTTCTTTCTGTGTTCACTGTGTTTTACCTTATTCAGTGCAGTCAT	TACTGCAGGTTTCTTTCTGTGTTCACTGTGTTTTACCTTATTCAGTGCAGTCAT	1	0.972222	0.907407	0.0925926	0.0277778	0.87963	0.0540123	0.168038	0.111025	185.115	151.817	1.19714	235	94	106	106	295	61	337	215	371	71	168	107	273	171	284	180	298	191	348	328	163	212	257	84	228	197	252	275	467	129	509	136	95	244
alfalfaRep2vsXJDY1_shared_1073938|Alt	alfalfaRep2vsXJDY1_shared_1073938	TACTGCAGGTTTCTTTCTGTGTTCGCTGTGTTTTACCTTATTCAGTGCAGTCAT	TACTGCAGGTTTCTTTCTGTGTTCGCTGTGTTTTACCTTATTCAGTGCAGTCAT	1	0.972222	0.907407	0.0925926	0.0277778	0.87963	0.0540123	0.168038	0.111025	185.115	151.817	1.19714	91	297	327	330	0	263	0	186	0	278	0	313	96	180	2	180	103	207	123	106	161	69	87	189	208	60	84	102	106	152	0	190	279	227
alfalfaRep2vsXJDY1_shared_1073938|RefMatch	alfalfaRep2vsXJDY1_shared_1073938	TACTGCAGGTTTCTTTCTGTGTTCAATGTGTTTTACCTTATTCAGTGCAGTCATACAATTCTGTTATCCTACCGATCTCGT	TACTGCAGGTTTCTTTCTGTGTTCACTGTGTTTTACCTTATTCAGTGCAGTCAT	0	0.00771605	0.00771605	0	0	0	0	0	0	37.6187	37.6187	0	0	0	0	0	0	0	0	0	0	0	31	0	0	0	0	0	0	0	0	0	0	0	0	32	0	0	0	0	0	0	0	0	0	0
alfalfaRep2vsXJDY1_shared_1074556|Ref	alfalfaRep2vsXJDY1_shared_1074556	CACCCCAACCATAATTTGGACACAACTTGCAAACAACGTAAGCATAAGATGGCG	CACCCCAACCATAATTTGGACACAACTTGCAAACAACGTAAGCATAAGATGGCG	0.989198	0.460218	0.915757	0.0842434	0.539782	0.375975	0.496835	0.154293	0.325564	88.6685	145.99	0.731256	0	0	0	0	45	0	76	0	79	0	63	0	73	0	167	0	102	160	0	154	0	148	72	97	72	137	87	116	68	146	91	149	0	0
alfalfaRep2vsXJDY1_shared_1074556|Alt	alfalfaRep2vsXJDY1_shared_1074556	CACCCCAACCATAATTTGGACACAACTTGCAAACGACGTAAGCATAAGATGGCG	CACCCCAACCATAATTTGGACACAACTTGCAAACGACGTAAGCATAAGATGGCG	0.989198	0.460218	0.915757	0.0842434	0.539782	0.375975	0.496835	0.154293	0.325564	88.6685	145.99	0.731256	53	203	66	217	55	201	63	118	66	181	113	270	90	140	1	148	79	203	149	66	150	70	52	190	116	62	65	80	138	99	188	158	155	238
alfalfaRep2vsXJDY1_shared_1074556|RefMatch	alfalfaRep2vsXJDY1_shared_1074556	CACCCCAACCATAATTTGGACACAACTTGCAAACAATGTAAGCATAAGATGGCGTAAATGGTAAACGAAAACCGATCTCGT	CACCCCAACCATAATTTGGACACAACTTGCAAACAACGTAAGCATAAGATGGCG	0	0.00771605	0.00771605	0	0	0	0	0	0	90.3202	90.3202	0	70	0	0	0	0	0	0	0	0	0	0	0	0	0	0	0	0	0	0	0	0	0	0	0	0	0	0	0	0	0	0	0	0	0
alfalfaRep2vsXJDY1_shared_1074556|AltMatch	alfalfaRep2vsXJDY1_shared_1074556	CACCCCAACCATAATTTGGACACAACTTGCAAACGACATAAGCATAAGATGGTGTAAATGGTAAACGAAAACCGATCTCGT	CACCCCAACCATAATTTGGACACAACTTGCAAACAACGTAAGCATAAGATGGCG	0	0.00308642	0.00308642	0	0	0	0	0	0	80.2267	80.2267	0	0	0	0	0	0	0	0	0	0	0	0	0	0	0	0	0	0	0	0	0	0	0	0	0	0	0	0	0	0	0	0	0	0	0
alfalfaRep2vsXJDY1_shared_1074556|AltMatch	alfalfaRep2vsXJDY1_shared_1074556	CACCCCAACCATAATTTGGACACAACTTGCAAACGACGTAAGCATAAGATGGTGTAAATGGTAAACGAAAACCGATCTCGT	CACCCCAACCATAATTTGGACACAACTTGCAAACAACGTAAGCATAAGATGGCG	0	0.0632716	0.0632716	0	0	0	0	0	0	62.7931	62.7931	0	0	0	58	0	0	1	0	0	0	0	0	0	0	0	0	0	0	0	0	0	0	0	0	60	0	0	0	0	0	0	0	0	0	0
alfalfaRep2vsXJDY1_shared_1075079|Ref	alfalfaRep2vsXJDY1_shared_1075079	GTTCATGATCTTGTACATTTGAAGAGACTTCAATGTTGTTACTGGAACTTGAGC	GTTCATGATCTTGTACATTTGAAGAGACTTCAATGTTGTTACTGGAACTTGAGC	0.964506	1	0	1	0	0	0	0	0	381.713	1.06849	0	482	257	391	277	316	154	697	434	773	177	380	0	665	336	632	468	752	165	444	586	295	243	631	166	488	417	575	635	541	172	760	126	185	273
alfalfaRep2vsXJDY1_shared_1075079|Alt	alfalfaRep2vsXJDY1_shared_1075079	GTTCATGATCTTGTACATTTGAAGAGACTTCAATATTGTTACTGGAACTTGAGC	GTTCATGATCTTGTACATTTGAAGAGACTTCAATATTGTTACTGGAACTTGAGC	0.964506	1	0	1	0	0	0	0	0	381.713	1.06849	0	0	1	0	0	0	0	0	1	0	0	1	0	0	0	0	1	0	0	0	0	0	0	0	0	0	0	2	0	0	0	0	0	0	0
alfalfaRep2vsXJDY1_shared_1075079|AltMatch	alfalfaRep2vsXJDY1_shared_1075079	GTTCATGATCTTGTACATTTGAAGAGACCTCAATATTGTTACTGGAACTTGAGCATGAAGAGGACGTAGAACCGATCGCGT	GTTCATGATCTTGTACATTTGAAGAGACTTCAATGTTGTTACTGGAACTTGAGC	0	0.896605	0.896605	0	0	0	0	0	0	10.6082	10.6082	0	12	27	12	9	5	10	0	7	0	13	3	30	6	7	0	15	2	21	7	6	12	8	3	16	15	3	3	7	18	10	12	6	12	21
alfalfaRep2vsXJDY1_shared_1075079|AltMatch	alfalfaRep2vsXJDY1_shared_1075079	GTTCATGATCTTGTACATTTGAAGAGACCTCAATATTGTTACTGGAACTTGAGCATGAAGAGGACGTAGAACCGATCTCGT	GTTCATGATCTTGTACATTTGAAGAGACTTCAATGTTGTTACTGGAACTTGAGC	0	0.935185	0.935185	0	0	0	0	0	0	328.723	328.723	0	464	675	360	745	316	475	0	360	0	616	115	867	184	361	0	485	223	549	417	181	315	250	215	460	491	136	201	212	495	472	216	420	474	772
alfalfaRep2vsXJDY1_shared_1075630|Ref	alfalfaRep2vsXJDY1_shared_1075630	GCAAGATCAAAACTAATTAAAACCAACAGTCTAGATTATGATTATTATTATCAG	GCAAGATCAAAACTAATTAAAACCAACAGTCTAGATTATGATTATTATTATCAG	1	0.99537	0.757716	0.242284	0.00462963	0.753086	0.00921639	0.367165	0.188191	170.892	113.078	1.4754	92	181	123	175	206	231	185	103	195	174	109	201	107	224	149	255	117	140	153	263	203	233	89	66	127	168	91	229	141	203	43	213	162	214
alfalfaRep2vsXJDY1_shared_1075630|Alt	alfalfaRep2vsXJDY1_shared_1075630	GCAAGATCAAAACTAATTAAAACCAACAGTCCAGATTATGATTATTATTATCAG	GCAAGATCAAAACTAATTAAAACCAACAGTCCAGATTATGATTATTATTATCAG	1	0.99537	0.757716	0.242284	0.00462963	0.753086	0.00921639	0.367165	0.188191	170.892	113.078	1.4754	63	0	0	79	0	89	0	37	0	0	157	76	79	93	84	93	138	61	76	0	205	0	139	137	61	81	120	0	152	3	318	0	0	183
alfalfaRep2vsXJDY1_shared_1075630|RefMatch	alfalfaRep2vsXJDY1_shared_1075630	GCAAGATCAAAACTAATTAAAACCAACAGTCTAGATTATGATTATTATTATTATCAGTATTATGGAATGGGAGACCGATCT	GCAAGATCAAAACTAATTAAAACCAACAGTCTAGATTATGATTATTATTATCAG	0	0.0617284	0.0617284	0	0	0	0	0	0	21.8392	21.8392	0	0	0	17	0	0	0	0	0	0	0	0	0	0	0	0	0	0	0	0	0	0	0	0	20	0	0	0	0	0	0	0	0	0	0
alfalfaRep2vsXJDY1_shared_1075673|Ref	alfalfaRep2vsXJDY1_shared_1075673	CAACCTTTATAGTTGATGTTAGCAGGTTTACAGTATGACGTGCTACAGACCTTT	CAACCTTTATAGTTGATGTTAGCAGGTTTACAGTATGACGTGCTACAGACCTTT	1	0.998457	0.24537	0.75463	0.00154321	0.243827	0.00308166	0.370328	0.186705	856.244	159.716	3.76057	670	1302	939	1145	527	891	723	954	831	795	533	1318	853	817	744	853	749	1168	678	1145	804	624	749	1053	583	863	746	1066	932	636	1325	673	1123	1366
alfalfaRep2vsXJDY1_shared_1075673|Alt	alfalfaRep2vsXJDY1_shared_1075673	CAACCTTTATAGTTGATGTTAGCAGGTTTACAGTATGACGTGCTACAGATCTTT	CAACCTTTATAGTTGATGTTAGCAGGTTTACAGTATGACGTGCTACAGATCTTT	1	0.998457	0.24537	0.75463	0.00154321	0.243827	0.00308166	0.370328	0.186705	856.244	159.716	3.76057	181	0	0	0	161	0	0	0	0	0	175	0	0	0	0	0	208	247	222	0	0	152	0	0	187	0	0	0	0	169	0	173	0	0
alfalfaRep2vsXJDY1_shared_1075711|Ref	alfalfaRep2vsXJDY1_shared_1075711	GGGCTTGGAGAGTCATATGATGGGGACATCGCATTTATAAGTTCCCTTGATAGT	GGGCTTGGAGAGTCATATGATGGGGACATCGCATTTATAAGTTCCCTTGATAGT	0.989198	0.932917	0.75195	0.24805	0.0670827	0.684867	0.125165	0.373042	0.249104	97.5764	36.6837	2.70781	181	52	86	59	192	42	145	37	233	46	121	0	170	96	135	107	112	43	101	135	53	122	44	38	66	96	51	121	35	57	115	66	24	1
alfalfaRep2vsXJDY1_shared_1075711|Alt	alfalfaRep2vsXJDY1_shared_1075711	GGGCTTGGAGAGTCATATGATGGGGACATCACATTTATAAGTTCCCTTGATAGT	GGGCTTGGAGAGTCATATGATGGGGACATCACATTTATAAGTTCCCTTGATAGT	0.989198	0.932917	0.75195	0.24805	0.0670827	0.684867	0.125165	0.373042	0.249104	97.5764	36.6837	2.70781	0	0	16	26	0	29	0	18	0	0	25	28	0	24	19	24	63	26	28	0	57	0	53	61	15	30	36	0	48	0	55	0	0	68
alfalfaRep2vsXJDY1_shared_1075711|RefMatch	alfalfaRep2vsXJDY1_shared_1075711	GGGCTTGGAGAGTCATATGATGGGGACATCGCATTTATAGGTTCCCTTGATAGTTTTGGAGGAGGCCATAACCGATCTCGT	GGGCTTGGAGAGTCATATGATGGGGACATCGCATTTATAAGTTCCCTTGATAGT	0	0.725309	0.725309	0	0	0	0	0	0	167.547	167.547	0	0	297	47	192	1	186	0	172	0	224	0	338	0	68	4	60	0	353	59	122	73	143	41	142	35	102	48	147	62	167	0	214	254	235
alfalfaRep2vsXJDY1_shared_1075711|RefMatch	alfalfaRep2vsXJDY1_shared_1075711	GGGCTTGGAGAGTCATATGATGGGGACATTGCATTTGCAACTGCCCTTGAAAATTTTGGAGGAGGCCATAACCGATCTCGT	GGGCTTGGAGAGTCATATGATGGGGACATCGCATTTATAAGTTCCCTTGATAGT	0	0.575617	0.575617	0	0	0	0	0	0	32.1423	32.1423	0	0	0	0	13	19	21	0	0	0	42	1	43	0	17	0	27	0	0	0	0	54	0	0	58	25	0	0	0	31	1	0	24	44	24
alfalfaRep2vsXJDY1_shared_1076501|Ref	alfalfaRep2vsXJDY1_shared_1076501	TAAGAGGTACACCATTGGATATATTAGATTACCATAACTTTCATGTTTTCATTG	TAAGAGGTACACCATTGGATATATTAGATTACCATAACTTTCATGTTTTCATTG	1	1	0.807099	0.192901	0	0.807099	0	0.311381	0.15569	41.1883	34.5185	1.09831	67	38	15	55	50	48	36	39	39	29	54	35	40	38	28	70	45	31	46	29	70	34	31	22	26	21	20	57	32	26	75	29	24	52
alfalfaRep2vsXJDY1_shared_1076501|Alt	alfalfaRep2vsXJDY1_shared_1076501	TAAGAGGTACACCATTGGATATATTAGATTAGCATAACTTTCATGTTTTCATTG	TAAGAGGTACACCATTGGATATATTAGATTAGCATAACTTTCATGTTTTCATTG	1	1	0.807099	0.192901	0	0.807099	0	0.311381	0.15569	41.1883	34.5185	1.09831	60	0	34	2	54	5	37	4	43	0	70	29	63	6	24	5	34	13	49	15	3	16	26	0	25	11	9	14	23	30	59	18	0	5
alfalfaRep2vsXJDY1_shared_1076501|AltMatch	alfalfaRep2vsXJDY1_shared_1076501	TAAGAGGTACACCATTGGATATATTAGATTAGTATAACTTTCATGTTTTCATTGGAAATCAAGCACGACCACCGATCTCGT	TAAGAGGTACACCATTGGATATATTAGATTACCATAACTTTCATGTTTTCATTG	0	0.0478395	0.0478395	0	0	0	0	0	0	10.0299	10.0299	0	0	0	0	0	11	0	0	0	0	0	0	0	0	0	12	0	0	0	0	0	0	0	0	0	0	0	0	0	0	0	12	0	0	0
alfalfaRep2vsXJDY1_shared_107708|Ref	alfalfaRep2vsXJDY1_shared_107708	AACATTCGATCTCATATTCTCCACTTCTTGAGCTCGCTTGCTATCTTTCACTAG	AACATTCGATCTCATATTCTCCACTTCTTGAGCTCGCTTGCTATCTTTCACTAG	1	0.990741	0.804012	0.195988	0.00925926	0.794753	0.0183471	0.315153	0.16675	105.771	52.0208	2.03233	95	77	108	146	254	123	141	63	101	120	141	53	142	56	121	53	159	140	175	140	144	89	166	141	123	92	148	160	137	95	114	127	73	95
alfalfaRep2vsXJDY1_shared_107708|Alt	alfalfaRep2vsXJDY1_shared_107708	AACATTCGATCTCATATTCTCCACTTCTTGAGCTCGCTTGCTATCTTTAACTAG	AACATTCGATCTCATATTCTCCACTTCTTGAGCTCGCTTGCTATCTTTAACTAG	1	0.990741	0.804012	0.195988	0.00925926	0.794753	0.0183471	0.315153	0.16675	105.771	52.0208	2.03233	19	64	33	29	0	36	44	72	81	36	0	80	39	140	46	131	0	0	0	69	0	24	50	0	31	59	0	89	42	54	115	37	52	57
alfalfaRep2vsXJDY1_shared_107708|RefMatch	alfalfaRep2vsXJDY1_shared_107708	AACATTCGATCTCATATTCTCCACTTCGGGAGCTCGCTTGCTATCTTTCACTAGTTGGTTTATCTTCTTTACCGATCTCGT	AACATTCGATCTCATATTCTCCACTTCTTGAGCTCGCTTGCTATCTTTCACTAG	0	0.949074	0.949074	0	0	0	0	0	0	10.8746	10.8746	0	7	12	16	11	5	12	8	4	4	9	21	7	14	2	6	2	27	20	21	27	21	11	13	19	18	7	14	9	22	9	6	6	9	12
alfalfaRep2vsXJDY1_shared_107708|RefMatch	alfalfaRep2vsXJDY1_shared_107708	AACATTCGATCTCATATTCTCCACTTCTGGAGCTCGCTTGCTATCTTTCACTAGTTGGTTTATCTTCTTTACCGATCTCGT	AACATTCGATCTCATATTCTCCACTTCTTGAGCTCGCTTGCTATCTTTCACTAG	0	0.990741	0.990741	0	0	0	0	0	0	142.448	142.448	0	123	120	153	200	174	161	188	118	126	168	275	76	190	84	152	76	231	225	264	224	216	179	175	226	194	126	214	194	209	123	131	136	105	146
alfalfaRep2vsXJDY1_shared_107708|AltMatch	alfalfaRep2vsXJDY1_shared_107708	AACATTCGATCTCATATTCTCCACTTCTGGAGCTCGCTTGCTATCTTTAACTAGTTGGTTTATCTTCTTTACCGATCTCGT	AACATTCGATCTCATATTCTCCACTTCTTGAGCTCGCTTGCTATCTTTCACTAG	0	0.804012	0.804012	0	0	0	0	0	0	26.8614	26.8614	0	21	29	16	21	0	18	19	37	45	16	0	35	21	67	16	59	0	0	0	47	0	12	25	0	23	35	0	33	23	32	54	22	31	39
alfalfaRep2vsXJDY1_shared_1077697|Ref	alfalfaRep2vsXJDY1_shared_1077697	GGGGTGCCACCATTTTGGGCAGGTAGGTCTTTTTCATTCATATTTTAAATCATC	GGGGTGCCACCATTTTGGGCAGGTAGGTCTTTTTCATTCATATTTTAAATCATC	0.984568	0.952978	0.673981	0.326019	0.0470219	0.626959	0.0896218	0.439461	0.264541	173.715	88.0795	1.92867	0	105	200	200	88	167	228	84	376	63	196	101	92	257	231	316	214	101	0	265	207	95	113	195	186	260	103	176	357	5	213	1	86	130
alfalfaRep2vsXJDY1_shared_1077697|Alt	alfalfaRep2vsXJDY1_shared_1077697	GGGGTGCCACCATTTTGGGCAGGTAGGTATTTTTCATTCATATTTTAAATCATC	GGGGTGCCACCATTTTGGGCAGGTAGGTATTTTTCATTCATATTTTAAATCATC	0.984568	0.952978	0.673981	0.326019	0.0470219	0.626959	0.0896218	0.439461	0.264541	173.715	88.0795	1.92867	0	204	99	136	51	110	0	55	0	133	1	128	74	64	1	79	0	139	0	85	0	60	0	126	0	58	0	63	64	130	0	112	111	156
alfalfaRep2vsXJDY1_shared_1077697|AltMatch	alfalfaRep2vsXJDY1_shared_1077697	GGGGTGCCACCATTTTGGGCAGGTAGGTATTTTTCGTTCATATTTTAAATCATCAATTGGGGATATAAGCACCGATCTCGT	GGGGTGCCACCATTTTGGGCAGGTAGGTCTTTTTCATTCATATTTTAAATCATC	0	0.00154321	0.00154321	0	0	0	0	0	0	52.0452	52.0452	0	0	0	0	0	0	0	0	0	0	0	0	0	0	0	0	0	0	0	0	0	0	0	0	0	0	0	0	0	0	0	0	0	0	0
alfalfaRep2vsXJDY1_shared_1077697|AltMatch	alfalfaRep2vsXJDY1_shared_1077697	GGGGTGCCACCATTTTGGGCAGGTAGGTATTTTTTATTCATATGTTAAATCATCAATTGGGGATATAAGCACCGATCTCGT	GGGGTGCCACCATTTTGGGCAGGTAGGTCTTTTTCATTCATATTTTAAATCATC	0	0.780864	0.780864	0	0	0	0	0	0	157.423	157.423	0	303	1	0	0	205	0	87	203	0	1	201	143	241	0	102	0	268	96	441	148	206	168	443	0	247	0	340	98	0	217	226	165	1	127
alfalfaRep2vsXJDY1_shared_1079138|Ref	alfalfaRep2vsXJDY1_shared_1079138	TTTCGTTACTACCTTAGTAGGTTTTAGCACACTGCATCGTGTATAATCTGAATG	TTTCGTTACTACCTTAGTAGGTTTTAGCACACTGCATCGTGTATAATCTGAATG	1	0.996914	0.740741	0.259259	0.00308642	0.737654	0.00615379	0.384088	0.195121	201.543	114.863	1.6786	220	251	255	181	170	137	250	197	270	145	159	136	168	151	149	121	241	345	280	361	104	204	125	347	162	278	123	244	176	186	265	194	198	208
alfalfaRep2vsXJDY1_shared_1079138|Alt	alfalfaRep2vsXJDY1_shared_1079138	TTTCGTTACTACCTTAGTAGGTTTTAGCACACTGCATCGTGTATAGTCTGAATG	TTTCGTTACTACCTTAGTAGGTTTTAGCACACTGCATCGTGTATAGTCTGAATG	1	0.996914	0.740741	0.259259	0.00308642	0.737654	0.00615379	0.384088	0.195121	201.543	114.863	1.6786	69	77	100	208	52	154	0	82	0	135	58	171	184	155	48	145	113	0	110	0	161	0	141	0	197	0	160	0	207	63	113	80	81	226
alfalfaRep2vsXJDY1_shared_1080535|Ref	alfalfaRep2vsXJDY1_shared_1080535	GTACACTATTCTCATTTTACACGATCCACATGAATTATACTAGTGACTCATAAT	GTACACTATTCTCATTTTACACGATCCACATGAATTATACTAGTGACTCATAAT	0.541667	0.97151	0.02849	0.97151	0.02849	0	0.0553567	0.0553567	0.0553567	54.2934	1	56.3039	0	0	0	0	0	0	0	36	41	0	0	0	0	0	0	0	41	65	117	0	49	0	88	62	2	41	68	0	25	1	57	0	0	71
alfalfaRep2vsXJDY1_shared_1080535|Alt	alfalfaRep2vsXJDY1_shared_1080535	GTACACTATTCTCATTTTACACGATCCACATGAATTATACTAGTGACACATAAT	GTACACTATTCTCATTTTACACGATCCACATGAATTATACTAGTGACACATAAT	0.541667	0.97151	0.02849	0.97151	0.02849	0	0.0553567	0.0553567	0.0553567	54.2934	1	56.3039	0	0	0	0	0	0	0	0	0	0	0	0	0	0	0	0	0	0	0	0	0	0	0	0	0	0	0	0	0	0	0	0	0	0
alfalfaRep2vsXJDY1_shared_1080535|RefMatch	alfalfaRep2vsXJDY1_shared_1080535	GTACACTATTCTCATTTTACACGATCCACATGTATTATACTAGTGACTCATAATTTTAGGAGATCTCTCGACCGATCTCGT	GTACACTATTCTCATTTTACACGATCCACATGAATTATACTAGTGACTCATAAT	0	0.737654	0.737654	0	0	0	0	0	0	10.2832	10.2832	0	7	3	0	19	0	24	10	0	10	11	9	8	3	14	0	18	12	0	1	0	11	0	5	1	10	0	9	0	7	3	2	6	5	19
alfalfaRep2vsXJDY1_shared_1080535|RefMatch	alfalfaRep2vsXJDY1_shared_1080535	GTACACTATTCTCATTTTACACGATCCACATGTATTATACTAGTGACTCATAATTTTATGAGATCTCTCGACCGATCTCGT	GTACACTATTCTCATTTTACACGATCCACATGAATTATACTAGTGACTCATAAT	0	0.734568	0.734568	0	0	0	0	0	0	10.0905	10.0905	0	5	7	0	23	0	23	12	0	5	8	6	7	7	21	0	21	10	0	0	0	9	0	1	0	11	0	3	0	5	2	0	7	7	12
alfalfaRep2vsXJDY1_shared_1080535|AltMatch	alfalfaRep2vsXJDY1_shared_1080535	GTACACTATTCTCATTTTACACGATCCACATGTATTATACTAGTGACACATAATTTTAGGAGATCTCTCGACCGATCTCGT	GTACACTATTCTCATTTTACACGATCCACATGAATTATACTAGTGACTCATAAT	0	0.944444	0.944444	0	0	0	0	0	0	17.5067	17.5067	0	12	27	19	12	12	5	4	23	5	13	0	12	6	4	13	6	12	41	22	39	7	23	6	30	10	19	7	23	18	18	3	12	20	9
alfalfaRep2vsXJDY1_shared_1080535|AltMatch	alfalfaRep2vsXJDY1_shared_1080535	GTACACTATTCTCATTTTACACGATCCACATGTATTATACTAGTGACACATAATTTTATGAGATCTCTCGACCGATCTCGT	GTACACTATTCTCATTTTACACGATCCACATGAATTATACTAGTGACTCATAAT	0	0.942901	0.942901	0	0	0	0	0	0	22.0489	22.0489	0	20	16	21	10	26	8	7	23	4	15	0	30	6	8	20	14	12	41	31	52	5	35	11	39	14	37	11	34	18	17	1	33	27	15
alfalfaRep2vsXJDY1_shared_1081105|Ref	alfalfaRep2vsXJDY1_shared_1081105	CAGTGGTGGAAGGTATGTGTCACTCATCCAAGTGTTATTTGTAACATCTAGGAA	CAGTGGTGGAAGGTATGTGTCACTCATCCAAGTGTTATTTGTAACATCTAGGAA	0.976852	0.987362	0.0631912	0.936809	0.0126382	0.0505529	0.024957	0.118396	0.0716765	508.144	46.2775	2.14441	228	943	436	793	426	630	334	550	388	774	376	498	236	649	411	708	502	722	493	466	479	330	425	404	226	472	402	476	447	398	521	366	730	877
alfalfaRep2vsXJDY1_shared_1081105|Alt	alfalfaRep2vsXJDY1_shared_1081105	CAGTGGTGGAAGGTATGTGTCACTCATCCAAGTGTTATTTGTAACATCTTGGAA	CAGTGGTGGAAGGTATGTGTCACTCATCCAAGTGTTATTTGTAACATCTTGGAA	0.976852	0.987362	0.0631912	0.936809	0.0126382	0.0505529	0.024957	0.118396	0.0716765	508.144	46.2775	2.14441	0	0	405	1	3	2	0	0	0	0	3	0	0	1	1	0	0	1	1	1	1	0	0	201	0	0	0	1	1	1	0	0	0	0
alfalfaRep2vsXJDY1_shared_1081105|RefMatch	alfalfaRep2vsXJDY1_shared_1081105	CAGTGGTGGAAGGTATGTGTCACTCATCCAAGGAAATATTGTAACATCTAGGAATAAATGTAACATCTAGGAATAAATGTC	CAGTGGTGGAAGGTATGTGTCACTCATCCAAGTGTTATTTGTAACATCTAGGAA	0	0.00308642	0.00308642	0	0	0	0	0	0	158.872	158.872	0	0	0	0	0	0	0	0	0	0	0	0	0	0	0	0	0	0	0	0	0	0	0	0	0	0	0	0	0	0	0	0	0	0	0
alfalfaRep2vsXJDY1_shared_1082293|Ref	alfalfaRep2vsXJDY1_shared_1082293	GATGCATCAGACATATAATTGTACTATTGCAGTTTATCTTTGTACAGTTGCTTT	GATGCATCAGACATATAATTGTACTATTGCAGTTTATCTTTGTACAGTTGCTTT	0.992284	0.92535	0.595645	0.404355	0.0746501	0.520995	0.138155	0.481704	0.309929	39.407	23.3483	1.32092	16	20	46	17	19	14	64	32	85	12	50	0	30	51	81	39	59	66	32	83	36	50	27	55	20	40	26	42	60	21	95	27	9	27
alfalfaRep2vsXJDY1_shared_1082293|Alt	alfalfaRep2vsXJDY1_shared_1082293	GATGCATCAGACATATAATTGTACTATTGCAGTTTATCTTTGTACAGTTGCATT	GATGCATCAGACATATAATTGTACTATTGCAGTTTATCTTTGTACAGTTGCATT	0.992284	0.92535	0.595645	0.404355	0.0746501	0.520995	0.138155	0.481704	0.309929	39.407	23.3483	1.32092	32	5	4	23	41	12	10	2	0	3	17	22	49	29	0	16	51	0	60	1	16	0	47	0	49	0	38	0	1	2	0	0	0	25
alfalfaRep2vsXJDY1_shared_1082711|Ref	alfalfaRep2vsXJDY1_shared_1082711	GGGATGAAATAGAAGAGAGATGTAAGTTCTTATACTATATTTGTTGTTCATTGG	GGGATGAAATAGAAGAGAGATGTAAGTTCTTATACTATATTTGTTGTTCATTGG	1	0.842593	0.981481	0.0185185	0.157407	0.824074	0.265261	0.0363512	0.150806	84.7798	91.706	0.9447	37	136	175	77	98	89	41	88	55	151	148	144	84	49	1	48	0	160	44	61	50	53	42	123	50	94	33	53	43	87	118	110	124	129
alfalfaRep2vsXJDY1_shared_1082711|Alt	alfalfaRep2vsXJDY1_shared_1082711	GGGATGAAATAGAAGAGAGATGTAAGTTCTTACACTATATTTGTTGTTCATTGG	GGGATGAAATAGAAGAGAGATGTAAGTTCTTACACTATATTTGTTGTTCATTGG	1	0.842593	0.981481	0.0185185	0.157407	0.824074	0.265261	0.0363512	0.150806	84.7798	91.706	0.9447	113	39	0	74	75	74	105	97	151	30	31	39	73	109	151	110	193	42	129	104	145	99	110	36	126	65	99	111	109	80	99	79	41	93
alfalfaRep2vsXJDY1_shared_1084220|Ref	alfalfaRep2vsXJDY1_shared_1084220	GAGAGCGATACAAATTATCAAAGTAAGATTCTTAGTTGTGCTTTTTGGTTTGAT	GAGAGCGATACAAATTATCAAAGTAAGATTCTTAGTTGTGCTTTTTGGTTTGAT	1	0.683642	0.96142	0.0385802	0.316358	0.645062	0.432551	0.0741836	0.253367	59.3048	89.1111	0.67926	59	0	33	33	113	36	89	0	84	0	102	40	72	42	0	43	62	0	86	1	35	0	63	40	81	0	53	0	0	1	81	0	0	41
alfalfaRep2vsXJDY1_shared_1084220|Alt	alfalfaRep2vsXJDY1_shared_1084220	GAGAGCGATACAAATTATCAAAGTAAGATTCATAGTTGTGCTTTTTGGTTTGAT	GAGAGCGATACAAATTATCAAAGTAAGATTCATAGTTGTGCTTTTTGGTTTGAT	1	0.683642	0.96142	0.0385802	0.316358	0.645062	0.432551	0.0741836	0.253367	59.3048	89.1111	0.67926	55	104	151	116	34	112	0	105	33	63	0	117	72	63	48	54	110	123	140	35	141	72	105	124	80	39	105	35	40	82	0	98	102	160
alfalfaRep2vsXJDY1_shared_1084220|RefMatch	alfalfaRep2vsXJDY1_shared_1084220	GAGAGCGATACAAATTATCAAAGTAAGATTCTTAGTTGTGCTTGGTTTGATACTGTAACATTATGTTACCGATCTCGTATG	GAGAGCGATACAAATTATCAAAGTAAGATTCTTAGTTGTGCTTTTTGGTTTGAT	0	0.439815	0.439815	0	0	0	0	0	0	21.3528	21.3528	0	0	12	1	0	0	0	10	15	11	16	0	0	0	10	19	23	0	12	0	30	0	14	0	25	0	67	0	40	45	20	26	12	23	0
alfalfaRep2vsXJDY1_shared_1084220|RefMatch	alfalfaRep2vsXJDY1_shared_1084220	GAGAGCGATACAAATTATCAAAGTAAGATTCTTAGTTGTGCTTGGTTTGATACTGTAACATTATGTTACCGATCTCGTATT	GAGAGCGATACAAATTATCAAAGTAAGATTCTTAGTTGTGCTTTTTGGTTTGAT	0	0.436728	0.436728	0	0	0	0	0	0	15.4807	15.4807	0	0	13	0	0	0	0	7	17	13	7	0	0	0	8	10	6	0	6	0	42	0	28	0	10	0	33	0	38	36	14	30	18	15	0
alfalfaRep2vsXJDY1_shared_1084815|Ref	alfalfaRep2vsXJDY1_shared_1084815	TCTAGGCCCAACTTTTATTTGTTCTGCTTTTAAATTATTAAATTTGGTGTCATG	TCTAGGCCCAACTTTTATTTGTTCTGCTTTTAAATTATTAAATTTGGTGTCATG	1	0.949074	0.944444	0.0555556	0.0509259	0.893519	0.096665	0.104938	0.100802	147.987	177.578	0.827439	124	74	0	164	161	167	140	64	243	55	164	77	235	230	283	247	161	157	0	310	156	200	78	89	151	202	82	209	257	120	368	140	55	94
alfalfaRep2vsXJDY1_shared_1084815|Alt	alfalfaRep2vsXJDY1_shared_1084815	TCTAGGCCCAACTTTTATTTGTTCTGCTTTTAAATTATTAAATTCGGTGTCATG	TCTAGGCCCAACTTTTATTTGTTCTGCTTTTAAATTATTAAATTCGGTGTCATG	1	0.949074	0.944444	0.0555556	0.0509259	0.893519	0.096665	0.104938	0.100802	147.987	177.578	0.827439	140	269	346	199	177	180	199	218	82	190	230	271	96	78	0	78	175	185	385	107	218	83	256	229	149	90	214	86	92	146	0	209	199	325
alfalfaRep2vsXJDY1_shared_1085575|Ref	alfalfaRep2vsXJDY1_shared_1085575	GTATTGATATTAAGCCTTTTGGTTCTTTTTCAACTTCTTTATCTTTTGGTGGCA	GTATTGATATTAAGCCTTTTGGTTCTTTTTCAACTTCTTTATCTTTTGGTGGCA	0.975309	0.783228	0.693038	0.306962	0.216772	0.476266	0.339564	0.425473	0.382518	11.7612	19.6214	0.624817	2	2	1	18	20	12	20	3	19	0	10	25	1	14	6	8	0	15	1	4	11	17	2	2	0	2	2	5	5	13	51	15	0	16
alfalfaRep2vsXJDY1_shared_1085575|Alt	alfalfaRep2vsXJDY1_shared_1085575	GTATTGATATTAAGCCTTTTGGTTCTTTTTCAACTTCTTTATCTTATGGTGGCA	GTATTGATATTAAGCCTTTTGGTTCTTTTTCAACTTCTTTATCTTATGGTGGCA	0.975309	0.783228	0.693038	0.306962	0.216772	0.476266	0.339564	0.425473	0.382518	11.7612	19.6214	0.624817	0	63	16	50	1	22	0	19	0	48	0	18	0	18	1	15	13	14	16	1	15	0	23	15	1	12	12	1	23	31	0	13	49	35
alfalfaRep2vsXJDY1_shared_1086550|Ref	alfalfaRep2vsXJDY1_shared_1086550	GAGTTGATTGGTTAAACTGTTATGATTTAACAGACCTTTTTATGTTAAAGTTTA	GAGTTGATTGGTTAAACTGTTATGATTTAACAGACCTTTTTATGTTAAAGTTTA	1	0.893519	0.871914	0.128086	0.106481	0.765432	0.190286	0.223361	0.206823	110.035	220.781	0.483538	155	65	0	67	125	72	104	53	189	41	97	0	179	128	149	134	201	79	86	232	62	125	53	72	209	157	66	191	194	50	187	52	38	0
alfalfaRep2vsXJDY1_shared_1086550|Alt	alfalfaRep2vsXJDY1_shared_1086550	GAGTTGATTGGTTAAACTGTTATGATTTAGCAGACCTTTTTATGTTAAAGTTTA	GAGTTGATTGGTTAAACTGTTATGATTTAGCAGACCTTTTTATGTTAAAGTTTA	1	0.893519	0.871914	0.128086	0.106481	0.765432	0.190286	0.223361	0.206823	110.035	220.781	0.483538	157	432	442	329	2	223	3	343	2	340	0	410	2	120	0	161	130	326	337	161	284	105	265	277	127	114	276	151	174	204	0	191	370	537
alfalfaRep2vsXJDY1_shared_1086550|RefMatch	alfalfaRep2vsXJDY1_shared_1086550	GAGTTGATTGGTTAAACTGTTATGATTTAACAGACCTTTTTATGTTAAAGTTCAGAATCCTTGCAACAACACCGATCTCGT	GAGTTGATTGGTTAAACTGTTATGATTTAACAGACCTTTTTATGTTAAAGTTTA	0	0.447531	0.447531	0	0	0	0	0	0	95.9834	95.9834	0	0	0	0	83	69	59	0	0	0	0	0	61	0	57	0	91	0	93	0	0	85	99	0	0	0	0	0	0	0	68	185	75	0	103
alfalfaRep2vsXJDY1_shared_1088066|Ref	alfalfaRep2vsXJDY1_shared_1088066	CCATCATATGGCATACACTGCGTCTTTTATTCAATGATTTTATGAATTCATTCA	CCATCATATGGCATACACTGCGTCTTTTATTCAATGATTTTATGAATTCATTCA	0.99537	0.953488	0.706977	0.293023	0.0465116	0.660465	0.0886966	0.414321	0.251509	79.6175	65.75	1.16428	91	36	0	75	75	67	137	41	135	24	87	31	119	120	121	136	153	43	45	154	101	73	50	85	144	113	32	101	81	25	118	29	24	44
alfalfaRep2vsXJDY1_shared_1088066|Alt	alfalfaRep2vsXJDY1_shared_1088066	CCATCATATGGCATACACTGCGTCTTTTATTCAATGATTTTATGAAGTCATTCA	CCATCATATGGCATACACTGCGTCTTTTATTCAATGATTTTATGAAGTCATTCA	0.99537	0.953488	0.706977	0.293023	0.0465116	0.660465	0.0886966	0.414321	0.251509	79.6175	65.75	1.16428	35	163	53	120	40	77	53	0	52	77	99	59	45	44	57	49	0	101	62	0	0	48	69	0	3	43	70	0	63	124	0	124	115	61
alfalfaRep2vsXJDY1_shared_1088260|Ref	alfalfaRep2vsXJDY1_shared_1088260	GCCTCACAGACATGATGCTATCTCTAATTTTACACACAACATCCCTGACTAGTT	GCCTCACAGACATGATGCTATCTCTAATTTTACACACAACATCCCTGACTAGTT	0.969136	1	0	1	0	0	0	0	0	251.888	1.15625	0	228	94	124	191	266	177	307	92	349	71	443	113	396	393	303	271	301	136	260	421	180	183	184	316	275	311	185	250	182	92	298	93	76	179
alfalfaRep2vsXJDY1_shared_1088260|Alt	alfalfaRep2vsXJDY1_shared_1088260	GCCTCACAGACATGATGCTATCTCTAATTTTACACACAACATCCCTAACTAGTT	GCCTCACAGACATGATGCTATCTCTAATTTTACACACAACATCCCTAACTAGTT	0.969136	1	0	1	0	0	0	0	0	251.888	1.15625	0	0	0	0	0	0	0	0	0	0	0	0	0	0	0	0	0	0	1	0	0	0	0	0	0	0	0	0	0	0	0	0	0	0	0
alfalfaRep2vsXJDY1_shared_1088260|AltMatch	alfalfaRep2vsXJDY1_shared_1088260	GCCTCACAGACATGATGCTATCTCTAATTTTACACGCGACATCCCTAACTAGTTTCAACCCCTCTTCAACACCGATCTCGT	GCCTCACAGACATGATGCTATCTCTAATTTTACACACAACATCCCTGACTAGTT	0	0.899691	0.899691	0	0	0	0	0	0	104.69	104.69	0	47	136	172	95	41	97	55	140	61	110	0	186	0	63	1	48	65	208	152	55	83	87	86	144	47	61	92	45	89	117	68	129	116	225
alfalfaRep2vsXJDY1_shared_1089085|Ref	alfalfaRep2vsXJDY1_shared_1089085	TTTCAATTTTATCATAGAAGTAGAATGCATTTTGTTAGCTTTTTATCTTTCATA	TTTCAATTTTATCATAGAAGTAGAATGCATTTTGTTAGCTTTTTATCTTTCATA	1	1	0.131173	0.868827	0	0.131173	0	0.227933	0.113967	165.525	23.2519	4.65111	117	174	105	180	166	166	117	119	183	141	124	157	114	204	171	149	164	184	164	231	140	174	135	167	141	174	113	158	126	116	162	150	179	175
alfalfaRep2vsXJDY1_shared_1089085|Alt	alfalfaRep2vsXJDY1_shared_1089085	TTTCAATTTTATCATAGAAGTAGAATGCATATTGTTAGCTTTTTATCTTTCATA	TTTCAATTTTATCATAGAAGTAGAATGCATATTGTTAGCTTTTTATCTTTCATA	1	1	0.131173	0.868827	0	0.131173	0	0.227933	0.113967	165.525	23.2519	4.65111	0	0	0	0	0	0	61	0	30	0	24	0	29	0	0	0	0	0	0	0	0	0	0	0	0	0	0	0	0	0	0	0	0	1
alfalfaRep2vsXJDY1_shared_1089378|Ref	alfalfaRep2vsXJDY1_shared_1089378	TTGTGCCCGATGGACAGCACAGTGCAATGCAGGTTTTGGTTAATATCCTAGAAC	TTGTGCCCGATGGACAGCACAGTGCAATGCAGGTTTTGGTTAATATCCTAGAAC	1	0.938272	0.805556	0.194444	0.0617284	0.743827	0.115836	0.313272	0.214554	364.735	242.644	1.44021	150	801	774	425	193	232	330	722	433	632	276	567	386	303	106	274	260	673	464	458	228	256	484	610	263	309	447	331	1225	294	363	327	507	629
alfalfaRep2vsXJDY1_shared_1089378|Alt	alfalfaRep2vsXJDY1_shared_1089378	TTGTGCCCGATGGACAGCATAGTGCAATGCAGGTTTTGGTTAATATCCTAGAAC	TTGTGCCCGATGGACAGCATAGTGCAATGCAGGTTTTGGTTAATATCCTAGAAC	1	0.938272	0.805556	0.194444	0.0617284	0.743827	0.115836	0.313272	0.214554	364.735	242.644	1.44021	417	1	0	343	203	250	148	0	161	0	110	166	311	270	342	268	591	0	381	364	241	117	350	0	531	113	316	294	0	124	367	92	0	197
alfalfaRep2vsXJDY1_shared_1089378|RefMatch	alfalfaRep2vsXJDY1_shared_1089378	TTGTGCCCGATGGACAGCACAGTGCAATGCAGGTTTTGATTAATATCCTAGAACATCCACAGTGTCGTGCACCGATCTCGT	TTGTGCCCGATGGACAGCACAGTGCAATGCAGGTTTTGGTTAATATCCTAGAAC	0	0.058642	0.058642	0	0	0	0	0	0	90.2399	90.2399	0	0	0	95	0	0	0	0	0	0	0	0	0	0	0	0	0	0	0	0	0	0	0	0	87	0	0	1	0	0	0	0	0	0	0
alfalfaRep2vsXJDY1_shared_1089378|RefMatch	alfalfaRep2vsXJDY1_shared_1089378	TTGTGCCCGATGGACAGCACAGTGCAATGCAGGTTTTGATTAATATCCTAGATCATCCACAGTGTCGTGCACCGATCTCGT	TTGTGCCCGATGGACAGCACAGTGCAATGCAGGTTTTGGTTAATATCCTAGAAC	0	0.058642	0.058642	0	0	0	0	0	0	41.8954	41.8954	0	0	0	60	1	0	0	0	0	0	0	0	0	0	0	0	0	0	0	0	0	0	0	0	41	0	0	0	0	0	0	0	0	0	0
alfalfaRep2vsXJDY1_shared_1090020|Ref	alfalfaRep2vsXJDY1_shared_1090020	CCAATACTTTGTAATAACCACACATAATCTACTAATTTCTGTCATTGTTTTAAT	CCAATACTTTGTAATAACCACACATAATCTACTAATTTCTGTCATTGTTTTAAT	1	1	0.734568	0.265432	0	0.734568	0	0.389956	0.194978	250.08	96.2311	2.52235	189	266	170	353	133	300	250	153	190	184	279	310	254	206	272	215	179	310	173	233	284	154	232	262	246	201	198	257	170	203	330	243	174	303
alfalfaRep2vsXJDY1_shared_1090020|Alt	alfalfaRep2vsXJDY1_shared_1090020	CCAATACTTTGTAATAACCACACATAATCTATTAATTTCTGTCATTGTTTTAAT	CCAATACTTTGTAATAACCACACATAATCTATTAATTTCTGTCATTGTTTTAAT	1	1	0.734568	0.265432	0	0.734568	0	0.389956	0.194978	250.08	96.2311	2.52235	129	88	137	0	184	0	68	130	155	47	65	0	70	77	143	81	167	86	144	65	58	151	66	76	74	68	71	73	134	58	104	64	67	68
alfalfaRep2vsXJDY1_shared_1090488|Ref	alfalfaRep2vsXJDY1_shared_1090488	CATAATAACACTGTCTATATTAGTAATCACTCATATCAATGATTGATACTGACT	CATAATAACACTGTCTATATTAGTAATCACTCATATCAATGATTGATACTGACT	0.770062	0.991984	0.00801603	0.991984	0.00801603	0	0.0159036	0.0159036	0.0159036	96.3981	1.10526	102.953	0	121	0	299	0	222	47	0	0	136	0	80	67	219	1	211	75	70	0	148	139	58	0	73	80	129	0	157	90	112	0	93	61	203
alfalfaRep2vsXJDY1_shared_1090488|Alt	alfalfaRep2vsXJDY1_shared_1090488	CATAATAACACTGTCTATATTAGTAATCACTTATATCAATGATTGATACTGACT	CATAATAACACTGTCTATATTAGTAATCACTTATATCAATGATTGATACTGACT	0.770062	0.991984	0.00801603	0.991984	0.00801603	0	0.0159036	0.0159036	0.0159036	96.3981	1.10526	102.953	0	0	0	0	0	0	0	0	0	0	0	0	0	0	0	0	0	0	0	0	0	0	0	0	0	0	0	0	0	0	0	0	0	0
alfalfaRep2vsXJDY1_shared_1090983|Ref	alfalfaRep2vsXJDY1_shared_1090983	TGCCAACTATCACTCCCAACAACTTCAGCTCCTCTTCGTAGTCATATATTTCCT	TGCCAACTATCACTCCCAACAACTTCAGCTCCTCTTCGTAGTCATATATTTCCT	1	0.998457	0.746914	0.253086	0.00154321	0.74537	0.00308166	0.378067	0.190575	355.179	120.002	2.61685	359	120	447	287	333	234	300	276	481	140	504	254	398	327	475	391	469	411	421	518	455	398	264	481	285	313	259	470	183	196	486	305	109	372
alfalfaRep2vsXJDY1_shared_1090983|Alt	alfalfaRep2vsXJDY1_shared_1090983	TGCCAACTATCACTCCCAACAACTTCAGCTCCTCTTTGTAGTCATATATTTCCT	TGCCAACTATCACTCCCAACAACTTCAGCTCCTCTTTGTAGTCATATATTTCCT	1	0.998457	0.746914	0.253086	0.00154321	0.74537	0.00308166	0.378067	0.190575	355.179	120.002	2.61685	81	106	218	186	71	182	184	80	0	178	102	109	1	197	106	242	0	1	0	1	261	2	94	86	93	0	76	2	82	94	0	71	96	248
alfalfaRep2vsXJDY1_shared_1090983|RefMatch	alfalfaRep2vsXJDY1_shared_1090983	TGCCAACTATCACTCCCAACAACTTCAGCCCCTCTTCGTAGCTATATATTTCCTCACCAAAATAAGATTGACCGATCTCGT	TGCCAACTATCACTCCCAACAACTTCAGCTCCTCTTCGTAGTCATATATTTCCT	0	0.00308642	0.00308642	0	0	0	0	0	0	61.3599	61.3599	0	0	0	0	0	0	0	0	0	0	0	0	0	0	0	0	0	0	0	0	0	0	0	0	0	0	0	0	0	0	0	0	0	0	0
alfalfaRep2vsXJDY1_shared_1090983|RefMatch	alfalfaRep2vsXJDY1_shared_1090983	TGCCAACTATCACTCCCAACAACTTCAGCTCCTCTTCGTAGCTATATATTTCCTCACCAAAATAAGATTGACCGATCTCGT	TGCCAACTATCACTCCCAACAACTTCAGCTCCTCTTCGTAGTCATATATTTCCT	0	0.972222	0.972222	0	0	0	0	0	0	146.522	146.522	0	99	207	0	174	131	174	0	238	142	179	125	222	55	200	117	282	250	223	137	138	247	165	162	59	156	50	102	116	108	112	80	172	140	207
alfalfaRep2vsXJDY1_shared_1090983|AltMatch	alfalfaRep2vsXJDY1_shared_1090983	TGCCAACTATCACTCCCAACAACTTCAGCGCCTCATTGTAGCTATATATTTCCTCACCAAAATAAGATTGACCGATCTCGT	TGCCAACTATCACTCCCAACAACTTCAGCTCCTCTTCGTAGTCATATATTTCCT	0	0.996914	0.996914	0	0	0	0	0	0	14.9271	14.9271	0	11	17	17	19	2	16	8	9	23	7	15	10	13	2	11	29	24	23	22	22	19	12	6	18	16	13	12	17	6	4	14	12	12	16
alfalfaRep2vsXJDY1_shared_1090983|AltMatch	alfalfaRep2vsXJDY1_shared_1090983	TGCCAACTATCACTCCCAACAACTTCAGCTCCTCATTGTAGCTATATATTTCCTCACCAAAATAAGATTGACCGATCTCGT	TGCCAACTATCACTCCCAACAACTTCAGCTCCTCTTCGTAGTCATATATTTCCT	0	1	1	0	0	0	0	0	0	227.741	227.741	0	155	211	233	195	225	256	225	138	304	124	255	280	182	243	186	328	235	231	197	225	285	292	187	269	173	237	189	266	232	236	322	238	168	294
alfalfaRep2vsXJDY1_shared_1090983|AltMatch	alfalfaRep2vsXJDY1_shared_1090983	TGCCAACTATCACTCCCAACAACTTCAGCTCCTCTTTGCAGTCATATATTTCCTCACCAAAATAAGATTGACCGATCTCGT	TGCCAACTATCACTCCCAACAACTTCAGCTCCTCTTCGTAGTCATATATTTCCT	0	0.158951	0.158951	0	0	0	0	0	0	136.116	136.116	0	0	0	0	0	0	0	0	0	0	0	128	0	114	0	0	0	0	0	0	0	0	0	0	0	0	0	0	0	0	0	0	0	0	1
alfalfaRep2vsXJDY1_shared_1090983|AltMatch	alfalfaRep2vsXJDY1_shared_1090983	TGCCAACTATCACTCCCAACAACTTCAGCTCCTCTTTGTAGCTATATATTTCCTCACCAAAATAAGATTGACCGATCTCGT	TGCCAACTATCACTCCCAACAACTTCAGCTCCTCTTCGTAGTCATATATTTCCT	0	0.929012	0.929012	0	0	0	0	0	0	116.749	116.749	0	108	165	201	90	109	95	203	0	118	0	161	125	171	55	148	72	0	103	137	94	96	74	51	148	55	197	115	84	116	155	238	57	119	59
alfalfaRep2vsXJDY1_shared_1090983|AltMatch	alfalfaRep2vsXJDY1_shared_1090983	TGCCAACTATCACTCCCAACAACTTCAGCTCCTCTTTGTATTCATATATTTCCTCACCAAAATAAGATTGACCGATCTCGT	TGCCAACTATCACTCCCAACAACTTCAGCTCCTCTTCGTAGTCATATATTTCCT	0	0.00154321	0.00154321	0	0	0	0	0	0	107.112	107.112	0	0	0	120	0	0	0	0	0	0	0	0	0	0	0	0	0	0	0	0	0	0	0	0	0	0	0	0	0	0	0	0	0	0	0
alfalfaRep2vsXJDY1_shared_1092145|Ref	alfalfaRep2vsXJDY1_shared_1092145	GTTTGACACTATCATGTTCATTCATGTTGATGTCTGTGTTTGTCTAGCTTGTCT	GTTTGACACTATCATGTTCATTCATGTTGATGTCTGTGTTTGTCTAGCTTGTCT	0.998457	0.760433	0.945904	0.0540958	0.239567	0.706337	0.36435	0.102339	0.233344	124.065	200.611	0.722468	63	1	95	203	74	196	199	1	119	0	185	84	226	159	2	233	204	2	0	3	203	1	81	106	170	1	69	0	98	2	333	1	0	117
alfalfaRep2vsXJDY1_shared_1092145|Alt	alfalfaRep2vsXJDY1_shared_1092145	GTTTGACACTATCATGTTCATTCATGTTGATGTCTGTGTTTGTCTAGCTCGTCT	GTTTGACACTATCATGTTCATTCATGTTGATGTCTGTGTTTGTCTAGCTCGTCT	0.998457	0.760433	0.945904	0.0540958	0.239567	0.706337	0.36435	0.102339	0.233344	124.065	200.611	0.722468	114	330	264	181	223	183	88	336	219	231	77	243	101	155	162	166	188	362	427	185	174	246	227	177	158	158	190	140	267	158	102	249	287	276
alfalfaRep2vsXJDY1_shared_1092145|RefMatch	alfalfaRep2vsXJDY1_shared_1092145	GTTTGACACTATCATGTTCATTCATGTTGATGTCCGTGTTTGTCTAACTTGTCTGCTGAGTGTGAAATAAACCGATCTCGT	GTTTGACACTATCATGTTCATTCATGTTGATGTCTGTGTTTGTCTAGCTTGTCT	0	0.00308642	0.00308642	0	0	0	0	0	0	56.4133	56.4133	0	0	0	0	0	0	0	0	0	0	0	0	0	0	0	0	0	0	0	0	0	0	0	0	0	0	0	0	0	0	0	0	0	0	0
alfalfaRep2vsXJDY1_shared_1092145|AltMatch	alfalfaRep2vsXJDY1_shared_1092145	GTTTGACACTATCATGTTCATTCATGTTGATGTCTGTGTCTGTCTAGCTCGTCTGCTGAGTGTGAAATAAACCGATCTCGT	GTTTGACACTATCATGTTCATTCATGTTGATGTCTGTGTTTGTCTAGCTTGTCT	0	0.00154321	0.00154321	0	0	0	0	0	0	97.4666	97.4666	0	0	0	0	0	0	0	0	0	0	0	0	0	0	0	0	0	0	0	0	0	0	0	0	0	0	0	0	0	0	0	0	0	0	0
alfalfaRep2vsXJDY1_shared_1092527|Ref	alfalfaRep2vsXJDY1_shared_1092527	CCAATAATCAATTAATGTGCCTTTGAAATTTTTTTATCTTCATGCTCTTGTCTC	CCAATAATCAATTAATGTGCCTTTGAAATTTTTTTATCTTCATGCTCTTGTCTC	0.861111	0.991039	0.00896057	0.991039	0.00896057	0	0.0177606	0.0177606	0.0177606	42.4252	1.05882	46.0506	59	0	41	32	23	29	28	44	37	0	30	47	16	19	92	21	34	45	110	52	57	26	52	68	42	40	53	29	0	33	0	35	0	66
alfalfaRep2vsXJDY1_shared_1092527|Alt	alfalfaRep2vsXJDY1_shared_1092527	CCAATAATCAATTAATGTGCCTTTGAAAATTTTTTATCTTCATGCTCTTGTCTC	CCAATAATCAATTAATGTGCCTTTGAAAATTTTTTATCTTCATGCTCTTGTCTC	0.861111	0.991039	0.00896057	0.991039	0.00896057	0	0.0177606	0.0177606	0.0177606	42.4252	1.05882	46.0506	0	0	0	0	1	0	0	1	0	0	0	0	0	0	0	0	0	0	0	0	0	0	0	0	0	0	0	0	0	0	1	0	0	0
alfalfaRep2vsXJDY1_shared_1092527|RefMatch	alfalfaRep2vsXJDY1_shared_1092527	CCAATAATCAATTAATGTGCCTTTGAAATTTTTTTATCTTCATGCTCGTCTCTTCCTCTATGTACTTGACCGATCTCGTAT	CCAATAATCAATTAATGTGCCTTTGAAATTTTTTTATCTTCATGCTCTTGTCTC	0	0.478395	0.478395	0	0	0	0	0	0	16.0445	16.0445	0	0	38	10	12	9	11	0	18	0	12	12	16	12	16	0	14	0	14	0	16	0	13	0	0	0	20	0	4	13	10	0	0	37	0
alfalfaRep2vsXJDY1_shared_1092843|Ref	alfalfaRep2vsXJDY1_shared_1092843	AACACTTAACTAGTACACGAGCAATCTTCTAGGAGATTCATAATCCATCTATAA	AACACTTAACTAGTACACGAGCAATCTTCTAGGAGATTCATAATCCATCTATAA	1	0.96142	0.70216	0.29784	0.0385802	0.66358	0.0741836	0.418262	0.246223	152.681	87.9381	1.45095	87	0	68	151	77	136	173	112	185	56	58	197	224	134	259	156	142	153	160	222	205	124	174	216	166	116	155	179	67	53	80	115	0	174
alfalfaRep2vsXJDY1_shared_1092843|Alt	alfalfaRep2vsXJDY1_shared_1092843	AACACTTAACTAGTACACGAGCAATCTTCTAGGAGATTCATAATCCATCTACAA	AACACTTAACTAGTACACGAGCAATCTTCTAGGAGATTCATAATCCATCTACAA	1	0.96142	0.70216	0.29784	0.0385802	0.66358	0.0741836	0.418262	0.246223	152.681	87.9381	1.45095	129	115	193	88	151	82	74	64	83	133	81	3	0	62	2	78	173	141	240	0	83	87	51	96	77	3	64	0	191	130	113	152	70	221
alfalfaRep2vsXJDY1_shared_109319|Ref	alfalfaRep2vsXJDY1_shared_109319	GGTCAGTTGCATTTTGGGTATTTACACCTACATCTTGCTTTGCCCAATATAGTT	GGTCAGTTGCATTTTGGGTATTTACACCTACATCTTGCTTTGCCCAATATAGTT	0.998457	0.992272	0.523957	0.476043	0.00772798	0.516229	0.0153365	0.498852	0.257094	88.6708	24	3.48478	95	15	58	70	7	86	40	68	117	26	71	50	81	55	62	54	127	131	157	153	156	76	105	151	56	113	98	79	56	58	93	102	14	75
alfalfaRep2vsXJDY1_shared_109319|Alt	alfalfaRep2vsXJDY1_shared_109319	GGTCAGTTGCATTTTGGGTATTTACACCTACATCTTACTTTGCCCAATATAGTT	GGTCAGTTGCATTTTGGGTATTTACACCTACATCTTACTTTGCCCAATATAGTT	0.998457	0.992272	0.523957	0.476043	0.00772798	0.516229	0.0153365	0.498852	0.257094	88.6708	24	3.48478	0	34	17	15	57	20	29	0	0	26	13	18	30	0	32	0	16	28	0	0	0	22	1	0	19	0	20	20	38	0	30	0	32	27
alfalfaRep2vsXJDY1_shared_109319|RefMatch	alfalfaRep2vsXJDY1_shared_109319	GGTCAGTTGCATTTTGGGTATTTACACCTAAATCTTGCTTTGCTCAATATAGTTTGCATGAATAAAGACCACCGATCTCGT	GGTCAGTTGCATTTTGGGTATTTACACCTACATCTTGCTTTGCCCAATATAGTT	0	0.00154321	0.00154321	0	0	0	0	0	0	23.6452	23.6452	0	0	0	0	0	0	0	0	0	0	0	0	0	0	0	0	0	0	0	0	0	0	0	0	0	0	0	0	0	0	0	0	0	0	0
alfalfaRep2vsXJDY1_shared_109319|RefMatch	alfalfaRep2vsXJDY1_shared_109319	GGTCAGTTGCATTTTGGGTATTTACACCTACATCTTGCTTTTCCCAATATAGTTTGCATGAATAAAGACCACCGATCTCGT	GGTCAGTTGCATTTTGGGTATTTACACCTACATCTTGCTTTGCCCAATATAGTT	0	0.141975	0.141975	0	0	0	0	0	0	35.1445	35.1445	0	27	0	21	0	0	0	0	0	0	0	25	0	0	0	0	0	0	0	0	0	0	0	0	0	0	0	0	0	0	0	0	0	0	0
alfalfaRep2vsXJDY1_shared_109319|RefMatch	alfalfaRep2vsXJDY1_shared_109319	GGTCAGTTGCATTTTGGGTATTTACACCTACATCTTGCTTTTCCCAATGTAGTTTGCATGAATAAAGACCACCGATCTCGT	GGTCAGTTGCATTTTGGGTATTTACACCTACATCTTGCTTTGCCCAATATAGTT	0	0.0138889	0.0138889	0	0	0	0	0	0	20.0028	20.0028	0	0	0	0	0	0	0	0	0	0	0	0	0	0	0	0	0	0	0	0	0	0	0	0	0	0	0	0	0	0	0	0	0	0	0
alfalfaRep2vsXJDY1_shared_1093228|Ref	alfalfaRep2vsXJDY1_shared_1093228	CAAAAGTACAAACCTGCAGCCCATAGCCAATACGTTGAATGTGTGTACATTGGA	CAAAAGTACAAACCTGCAGCCCATAGCCAATACGTTGAATGTGTGTACATTGGA	0.998457	0.998454	0.0015456	0.998454	0.0015456	0	0.00308641	0.00308641	0.00308641	741.094	1.19886	376.241	654	994	1109	754	848	648	273	901	311	844	706	806	396	652	243	782	794	926	1187	473	831	688	636	440	662	391	556	510	689	630	987	742	959	898
alfalfaRep2vsXJDY1_shared_1093228|Alt	alfalfaRep2vsXJDY1_shared_1093228	CAAAAGTACAAACCTGCAGCCCATAGCCAATACGTTGAATATGTGTACATTGGA	CAAAAGTACAAACCTGCAGCCCATAGCCAATACGTTGAATATGTGTACATTGGA	0.998457	0.998454	0.0015456	0.998454	0.0015456	0	0.00308641	0.00308641	0.00308641	741.094	1.19886	376.241	2	1	1	1	0	0	1	0	0	0	1	1	0	0	0	0	0	0	2	1	0	1	1	2	0	1	0	0	0	0	0	0	0	1
alfalfaRep2vsXJDY1_shared_1093228|AltMatch	alfalfaRep2vsXJDY1_shared_1093228	CAAAAGTACAAACCTGCAGCCCATAGCCAATACGTTGAATATGCGTACATTGGAGGCAACAAAAATGCCAACCGATCTCGT	CAAAAGTACAAACCTGCAGCCCATAGCCAATACGTTGAATGTGTGTACATTGGA	0	0.742284	0.742284	0	0	0	0	0	0	237.695	237.695	0	168	1	0	199	0	145	458	0	559	0	124	158	312	153	491	191	186	228	0	336	195	146	158	328	175	307	105	346	160	133	222	145	0	178
alfalfaRep2vsXJDY1_shared_1094768|Ref	alfalfaRep2vsXJDY1_shared_1094768	TTTGTAGCCAATTGTTGACACAATTTTTTCTCCACCGTTCATATTCAAGTTGTG	TTTGTAGCCAATTGTTGACACAATTTTTTCTCCACCGTTCATATTCAAGTTGTG	0.932099	0.897351	0.104305	0.895695	0.102649	0.00165563	0.184224	0.18685	0.185537	152.87	1.66323	68.0566	151	2	72	125	79	126	264	0	275	0	189	84	123	138	365	177	209	71	0	186	147	69	91	94	171	127	80	134	63	42	72	72	0	74
alfalfaRep2vsXJDY1_shared_1094768|Alt	alfalfaRep2vsXJDY1_shared_1094768	TTTGTAGCCAATTGTTGACACAATTTTTTCTCCACCGTTCATATTCAAGTCGTG	TTTGTAGCCAATTGTTGACACAATTTTTTCTCCACCGTTCATATTCAAGTCGTG	0.932099	0.897351	0.104305	0.895695	0.102649	0.00165563	0.184224	0.18685	0.185537	152.87	1.66323	68.0566	1	0	1	1	1	0	0	2	1	0	0	0	0	1	0	0	0	1	1	1	0	1	1	1	0	1	0	0	1	1	2	1	2	1
alfalfaRep2vsXJDY1_shared_1095459|Ref	alfalfaRep2vsXJDY1_shared_1095459	AGAGATACATCGTAATCAAGTTGCTATAATCCTTTTTTCATGAGTGCACGAAGC	AGAGATACATCGTAATCAAGTTGCTATAATCCTTTTTTCATGAGTGCACGAAGC	0.984568	1	0	1	0	0	0	0	0	358.067	1.08571	0	591	329	445	190	287	151	329	408	553	552	297	175	425	327	570	351	548	314	503	458	171	591	412	296	302	132	399	531	454	414	472	628	225	595
alfalfaRep2vsXJDY1_shared_1095459|Alt	alfalfaRep2vsXJDY1_shared_1095459	AGAGATACATCGTAATCAAGTTGCTATAATCCTTTTTTCATGAGTGCACAAAGC	AGAGATACATCGTAATCAAGTTGCTATAATCCTTTTTTCATGAGTGCACAAAGC	0.984568	1	0	1	0	0	0	0	0	358.067	1.08571	0	0	0	0	0	0	0	0	1	1	0	0	0	0	0	0	0	0	0	0	0	0	0	0	0	0	0	0	0	0	0	0	0	0	0
alfalfaRep2vsXJDY1_shared_1095459|RefMatch	alfalfaRep2vsXJDY1_shared_1095459	AGAGATACATCGTAATCAAGTTGCTATAATCCTTTTTTCATGAGTGCACGAAACATATTGAGGTTGATTGACCGATCTCGT	AGAGATACATCGTAATCAAGTTGCTATAATCCTTTTTTCATGAGTGCACGAAGC	0	0.00154321	0.00154321	0	0	0	0	0	0	87.0575	87.0575	0	0	0	1	0	0	0	0	0	0	0	0	0	0	0	1	0	0	0	0	0	0	0	0	0	0	0	0	0	0	0	0	0	0	1
alfalfaRep2vsXJDY1_shared_1095702|Ref	alfalfaRep2vsXJDY1_shared_1095702	CAATACAAGAGCAGGTATTCCCTGTCCTATAGCTATTTGACTCATGTCCTGTCA	CAATACAAGAGCAGGTATTCCCTGTCCTATAGCTATTTGACTCATGTCCTGTCA	0.979938	0.855118	0.72126	0.27874	0.144882	0.576378	0.247782	0.402088	0.324935	89.2288	92.6597	0.954621	67	0	44	83	52	92	125	0	134	0	118	35	95	68	165	91	89	58	0	94	101	38	41	111	72	74	30	103	47	37	59	40	0	56
alfalfaRep2vsXJDY1_shared_1095702|Alt	alfalfaRep2vsXJDY1_shared_1095702	CAATACAAGAGCAGGTATTCCCTGTCCTATGGCTATTTGACTCATGTCCTGTCA	CAATACAAGAGCAGGTATTCCCTGTCCTATGGCTATTTGACTCATGTCCTGTCA	0.979938	0.855118	0.72126	0.27874	0.144882	0.576378	0.247782	0.402088	0.324935	89.2288	92.6597	0.954621	0	162	62	93	62	61	60	63	86	0	1	129	49	0	1	0	0	197	87	0	50	66	57	84	44	69	52	0	55	91	251	73	142	0
alfalfaRep2vsXJDY1_shared_1095702|AltMatch	alfalfaRep2vsXJDY1_shared_1095702	CAATACAAGAGCAGGTATTCCCTGTCCTATGGCTATTTGACTCATGTTCTGTCATTTAGCATGACGATTGACCGATCTCGT	CAATACAAGAGCAGGTATTCCCTGTCCTATAGCTATTTGACTCATGTCCTGTCA	0	0.811728	0.811728	0	0	0	0	0	0	97.2862	97.2862	0	95	115	111	74	112	49	0	182	0	135	72	59	52	120	1	142	124	68	230	118	47	87	84	68	48	56	85	104	90	57	0	99	108	224
alfalfaRep2vsXJDY1_shared_1096078|Ref	alfalfaRep2vsXJDY1_shared_1096078	CAACCCTAGTAAATAGATTTATCACATGTCTATTCTTACTAGTGATGCAACTTT	CAACCCTAGTAAATAGATTTATCACATGTCTATTCTTACTAGTGATGCAACTTT	1	0.82716	0.908951	0.0910494	0.17284	0.736111	0.285932	0.165519	0.225725	15.6375	15.9123	0.979521	15	0	5	12	12	16	19	0	18	0	16	6	19	19	13	18	14	9	0	12	25	11	7	26	14	8	4	6	4	4	5	11	0	15
alfalfaRep2vsXJDY1_shared_1096078|Alt	alfalfaRep2vsXJDY1_shared_1096078	CAACCCTAGTAAATAGATTTATCACATGTCTATTCTTACTAGTGATACAACTTT	CAACCCTAGTAAATAGATTTATCACATGTCTATTCTTACTAGTGATACAACTTT	1	0.82716	0.908951	0.0910494	0.17284	0.736111	0.285932	0.165519	0.225725	15.6375	15.9123	0.979521	6	31	18	8	21	20	7	15	6	17	19	9	7	13	0	12	20	22	18	42	5	18	10	18	8	31	10	23	22	15	10	23	30	21
alfalfaRep2vsXJDY1_shared_109758|Ref	alfalfaRep2vsXJDY1_shared_109758	GTTCCCCACATGTTCATTTTTATTGTCTCTTTCCAATTCATGGTTGTGATTCTG	GTTCCCCACATGTTCATTTTTATTGTCTCTTTCCAATTCATGGTTGTGATTCTG	1	1	0.248457	0.751543	0	0.248457	0	0.373452	0.186726	270.204	105.01	2.1264	156	306	212	296	195	263	278	251	353	247	153	299	145	293	175	272	333	228	357	357	356	211	276	353	241	222	261	306	293	182	345	195	197	383
alfalfaRep2vsXJDY1_shared_109758|Alt	alfalfaRep2vsXJDY1_shared_109758	GTTCCCCACATGTTCATTTTTATTGTCTTTTTCCAATTCATGGTTGTGATTCTG	GTTCCCCACATGTTCATTTTTATTGTCTTTTTCCAATTCATGGTTGTGATTCTG	1	1	0.248457	0.751543	0	0.248457	0	0.373452	0.186726	270.204	105.01	2.1264	77	0	104	0	117	0	0	0	0	0	86	0	103	0	115	0	0	0	0	0	0	0	0	0	0	0	0	0	0	0	0	0	0	0
alfalfaRep2vsXJDY1_shared_109758|RefMatch	alfalfaRep2vsXJDY1_shared_109758	GTTCCCCACATGTTCATTTTTATTGTCTCTTCCCAATTCATGGTTGTGATTCTGTACCTTGATATGGGCAACCGATCTCGT	GTTCCCCACATGTTCATTTTTATTGTCTCTTTCCAATTCATGGTTGTGATTCTG	0	0.00771605	0.00771605	0	0	0	0	0	0	49.3526	49.3526	0	0	0	0	0	0	0	0	0	0	0	0	0	0	0	37	0	0	0	0	0	0	0	0	1	0	0	0	0	0	0	0	0	0	0
alfalfaRep2vsXJDY1_shared_109758|RefMatch	alfalfaRep2vsXJDY1_shared_109758	GTTCCCCACATGTTCATTTTTATTGTCTCTTTCCAACACATGGTTGTGATTCCGTACCTTGATATGGGCAACCGATCTCGT	GTTCCCCACATGTTCATTTTTATTGTCTCTTTCCAATTCATGGTTGTGATTCTG	0	0.00308642	0.00308642	0	0	0	0	0	0	54.5454	54.5454	0	0	0	0	0	0	0	0	0	0	0	0	0	0	0	0	0	0	0	0	0	0	0	0	0	0	0	0	0	0	0	0	0	0	0
alfalfaRep2vsXJDY1_shared_109758|RefMatch	alfalfaRep2vsXJDY1_shared_109758	GTTCCCCACATGTTCATTTTTATTGTCTCTTTCCAACACATGGTTGTGATTCTGTACCTTGATATGGGCAACCGATCTCGT	GTTCCCCACATGTTCATTTTTATTGTCTCTTTCCAATTCATGGTTGTGATTCTG	0	0.0401235	0.0401235	0	0	0	0	0	0	48.2535	48.2535	0	0	0	0	0	0	0	0	0	0	0	0	0	38	0	0	0	0	54	0	0	0	36	0	0	0	37	0	0	0	41	0	56	0	0
alfalfaRep2vsXJDY1_shared_109758|RefMatch	alfalfaRep2vsXJDY1_shared_109758	GTTCCCCACATGTTCATTTTTATTGTCTCTTTCCAATTCATGGTTGTGATTCCGTACCTTGATATGGGCAACCGATCTCGT	GTTCCCCACATGTTCATTTTTATTGTCTCTTTCCAATTCATGGTTGTGATTCTG	0	0.0262346	0.0262346	0	0	0	0	0	0	39.7944	39.7944	0	0	0	0	0	0	0	0	0	0	0	0	0	0	0	0	0	0	0	0	0	0	0	0	0	0	0	0	0	0	0	0	0	0	0
alfalfaRep2vsXJDY1_shared_109758|RefMatch	alfalfaRep2vsXJDY1_shared_109758	GTTCCCCACATGTTCATTTTTATTGTCTCTTTCCAATTCATGGTTGTGATTCTATACCTTGATATGGGCAACCGATCTCGT	GTTCCCCACATGTTCATTTTTATTGTCTCTTTCCAATTCATGGTTGTGATTCTG	0	0.0756173	0.0756173	0	0	0	0	0	0	54.2271	54.2271	0	0	0	0	0	0	0	0	0	0	0	60	0	0	0	0	0	0	0	0	0	0	0	0	0	0	0	0	0	0	0	0	0	0	0
alfalfaRep2vsXJDY1_shared_1097717|Ref	alfalfaRep2vsXJDY1_shared_1097717	CTGAAAAGTAGGTAATGATACATCCAGATGAATCTTTGTCTTCAGCCCAAATTT	CTGAAAAGTAGGTAATGATACATCCAGATGAATCTTTGTCTTCAGCCCAAATTT	0.899691	1	0	1	0	0	0	0	0	22.8384	0	0	26	37	29	11	33	19	0	12	13	37	17	12	17	26	26	43	33	39	19	58	1	43	7	65	30	41	8	36	29	20	4	34	27	26
alfalfaRep2vsXJDY1_shared_1097717|Alt	alfalfaRep2vsXJDY1_shared_1097717	CTGAAAAGTAGGTAATGATACATCCAGATGAATTTTTGTCTTCAGCCCAAATTT	CTGAAAAGTAGGTAATGATACATCCAGATGAATTTTTGTCTTCAGCCCAAATTT	0.899691	1	0	1	0	0	0	0	0	22.8384	0	0	0	0	0	0	0	0	0	0	0	0	0	0	0	0	0	0	0	0	0	0	0	0	0	0	0	0	0	0	0	0	0	0	0	0
alfalfaRep2vsXJDY1_shared_1097717|RefMatch	alfalfaRep2vsXJDY1_shared_1097717	CTGAAAAGTAGGTAATGATACATCCAGATGAATCTTTGTCTTCATCCCAAATTTTGCTCTTCTCATATTTACCGATCTCGT	CTGAAAAGTAGGTAATGATACATCCAGATGAATCTTTGTCTTCAGCCCAAATTT	0	0.395062	0.395062	0	0	0	0	0	0	14.1827	14.1827	0	0	15	0	14	0	12	15	12	8	9	0	0	15	18	0	23	14	11	7	17	0	11	0	14	7	0	0	17	18	5	28	9	9	12
alfalfaRep2vsXJDY1_shared_1097813|Ref	alfalfaRep2vsXJDY1_shared_1097813	GCATGTTTGCCAGCTTTCTTATTTTTGTCCTCTTAATGATCCTTGTAGGTATGT	GCATGTTTGCCAGCTTTCTTATTTTTGTCCTCTTAATGATCCTTGTAGGTATGT	0.916667	0.998316	0.0016835	0.998316	0.0016835	0	0.00336134	0.00336134	0.00336134	268.301	1	214.828	515	194	288	454	468	256	344	305	328	639	0	212	6	357	398	386	867	406	296	145	346	181	370	474	601	128	337	216	405	345	179	459	109	608
alfalfaRep2vsXJDY1_shared_1097813|Alt	alfalfaRep2vsXJDY1_shared_1097813	GCATGTTTGCCAGCTTTCTTACTTTTGTCCTCTTAATGATCCTTGTAGGTATGT	GCATGTTTGCCAGCTTTCTTACTTTTGTCCTCTTAATGATCCTTGTAGGTATGT	0.916667	0.998316	0.0016835	0.998316	0.0016835	0	0.00336134	0.00336134	0.00336134	268.301	1	214.828	0	0	0	0	0	1	0	0	0	0	0	0	0	0	1	0	0	0	0	0	1	0	0	0	0	0	0	0	0	0	0	0	0	0
alfalfaRep2vsXJDY1_shared_1097813|AltMatch	alfalfaRep2vsXJDY1_shared_1097813	GCATGTTTGCCAGCTTTCTAACTTTTGTCCTCTTAATGATCCTTGTAGGTATGTTCCAATGTTTGGAGAAACCGATCGCGT	GCATGTTTGCCAGCTTTCTTATTTTTGTCCTCTTAATGATCCTTGTAGGTATGT	0	0.921296	0.921296	0	0	0	0	0	0	10.248	10.248	0	5	22	9	18	0	7	3	4	5	4	19	13	17	6	11	11	0	6	8	12	16	1	6	0	5	4	13	16	2	17	12	3	5	3
alfalfaRep2vsXJDY1_shared_1097813|AltMatch	alfalfaRep2vsXJDY1_shared_1097813	GCATGTTTGCCAGCTTTCTAACTTTTGTCCTCTTAATGATCCTTGTAGGTATGTTCCAATGTTTGGAGAAACCGATCTCGT	GCATGTTTGCCAGCTTTCTTATTTTTGTCCTCTTAATGATCCTTGTAGGTATGT	0	0.981481	0.981481	0	0	0	0	0	0	360.484	360.484	0	176	591	333	493	156	288	342	373	315	235	512	620	733	339	346	362	0	163	322	549	418	225	386	2	222	337	307	603	226	337	392	132	372	198
alfalfaRep2vsXJDY1_shared_1098863|Ref	alfalfaRep2vsXJDY1_shared_1098863	CCAAGAAGGTACTTATAATCACAAGACAAGATTCTTAATTTCTGTATCAATTAA	CCAAGAAGGTACTTATAATCACAAGACAAGATTCTTAATTTCTGTATCAATTAA	0.972222	1	0	1	0	0	0	0	0	108.019	1	0	86	42	73	106	130	94	65	87	71	73	87	94	167	134	151	154	102	120	54	234	131	172	0	172	79	161	0	224	97	33	182	94	37	123
alfalfaRep2vsXJDY1_shared_1098863|Alt	alfalfaRep2vsXJDY1_shared_1098863	CCAAGAAGGTACTTATAATCACAAGACAAGATTCTTAATTTCTCTATCAATTAA	CCAAGAAGGTACTTATAATCACAAGACAAGATTCTTAATTTCTCTATCAATTAA	0.972222	1	0	1	0	0	0	0	0	108.019	1	0	0	0	0	0	0	0	0	0	0	0	0	0	0	0	0	0	0	0	0	0	0	0	0	0	0	0	0	0	0	0	0	0	0	0
alfalfaRep2vsXJDY1_shared_1099209|Ref	alfalfaRep2vsXJDY1_shared_1099209	GTTGGCTGGGATTGCCGTTGGATCTACTGTACTTCTGAATGTGATGTTTGCAGG	GTTGGCTGGGATTGCCGTTGGATCTACTGTACTTCTGAATGTGATGTTTGCAGG	1	0.408951	0.99537	0.00462963	0.591049	0.404321	0.48342	0.00921639	0.246318	92.7267	321.119	0.329966	0	0	98	0	64	0	217	0	184	0	94	0	126	0	121	0	106	97	0	192	0	78	88	196	64	136	84	148	1	74	0	63	0	0
alfalfaRep2vsXJDY1_shared_1099209|Alt	alfalfaRep2vsXJDY1_shared_1099209	GTTGGCTGGGATTGCCGTTGGATCTACTGTACTTTTGAATGTGATGTTTGCAGG	GTTGGCTGGGATTGCCGTTGGATCTACTGTACTTTTGAATGTGATGTTTGCAGG	1	0.408951	0.99537	0.00462963	0.591049	0.404321	0.48342	0.00921639	0.246318	92.7267	321.119	0.329966	262	367	322	361	245	312	80	335	221	271	92	405	184	377	172	325	292	347	457	214	346	263	246	240	264	178	243	181	351	201	393	261	311	434
alfalfaRep2vsXJDY1_shared_1099209|RefMatch	alfalfaRep2vsXJDY1_shared_1099209	GTTGGCTGGGATTGCCGTTGGATCTATTGTACTTCTGAATGTGATGTTTGCAGGGTATTAACTTATCCCAACCGATCTCGT	GTTGGCTGGGATTGCCGTTGGATCTACTGTACTTCTGAATGTGATGTTTGCAGG	0	0.087963	0.087963	0	0	0	0	0	0	39.8998	39.8998	0	0	0	0	0	0	0	0	0	0	0	58	0	0	0	0	0	0	0	0	0	0	0	0	0	0	0	0	0	0	0	0	0	0	0
alfalfaRep2vsXJDY1_shared_1099697|Ref	alfalfaRep2vsXJDY1_shared_1099697	ATTTGGCTGAATTGGCATTTTTCTGCTGACGTGTTGTCTAACAACTTGTCTCTA	ATTTGGCTGAATTGGCATTTTTCTGCTGACGTGTTGTCTAACAACTTGTCTCTA	1	1	0.618827	0.381173	0	0.618827	0	0.47176	0.23588	770.392	240.963	2.92814	528	804	1104	638	641	615	761	894	1021	450	895	984	617	612	759	752	1035	1120	854	839	885	967	554	916	866	559	550	745	484	532	761	694	605	833
alfalfaRep2vsXJDY1_shared_1099697|Alt	alfalfaRep2vsXJDY1_shared_1099697	ATTTGGCTGAATTGGCATTTTTCTGCTGACGTGTTGTCTAACAACTTGTCTGTA	ATTTGGCTGAATTGGCATTTTTCTGCTGACGTGTTGTCTAACAACTTGTCTGTA	1	1	0.618827	0.381173	0	0.618827	0	0.47176	0.23588	770.392	240.963	2.92814	197	222	0	202	204	177	221	0	318	429	0	0	197	208	250	205	0	0	252	0	0	0	201	0	3	0	170	0	450	171	256	243	165	255
alfalfaRep2vsXJDY1_shared_1099697|RefMatch	alfalfaRep2vsXJDY1_shared_1099697	ATTTGGCTGAATTGGCATTTTTCTGCTGACATGTTGTCTAACAACTTGTCTCTAGTCTTCATGACTGCTTACCGATCTCGT	ATTTGGCTGAATTGGCATTTTTCTGCTGACGTGTTGTCTAACAACTTGTCTCTA	0	0.087963	0.087963	0	0	0	0	0	0	168.821	168.821	0	0	0	0	0	0	0	0	0	0	0	0	0	0	0	1	0	0	0	0	163	1	1	0	0	0	112	0	184	0	2	0	1	0	1
alfalfaRep2vsXJDY1_shared_1099822|Ref	alfalfaRep2vsXJDY1_shared_1099822	GGGCCTCCTTCCCAGTTATGCCTTCTTTTAAATTTTTAAAGTATATGTCATAGT	GGGCCTCCTTCCCAGTTATGCCTTCTTTTAAATTTTTAAAGTATATGTCATAGT	1	0.947531	0.978395	0.0216049	0.0524691	0.925926	0.0994323	0.0422763	0.0708543	77.521	88.5	0.879628	38	43	83	104	80	73	71	42	101	27	88	29	156	120	71	105	85	37	0	207	68	73	65	109	111	113	82	104	134	26	131	30	38	55
alfalfaRep2vsXJDY1_shared_1099822|Alt	alfalfaRep2vsXJDY1_shared_1099822	GGGCCTCCTTCCCAGTTATGCCTTCTTTTAAATTTTTAAAGTATATGTCGTAGT	GGGCCTCCTTCCCAGTTATGCCTTCTTTTAAATTTTTAAAGTATATGTCGTAGT	1	0.947531	0.978395	0.0216049	0.0524691	0.925926	0.0994323	0.0422763	0.0708543	77.521	88.5	0.879628	143	146	89	87	61	67	24	150	40	93	0	121	48	36	30	23	85	145	254	78	74	57	192	108	121	32	203	44	133	81	58	82	88	176
alfalfaRep2vsXJDY1_shared_1100384|Ref	alfalfaRep2vsXJDY1_shared_1100384	CTTGGTAGATTTTATCTTTTCTTCTTTGCATAATGGCTTGCCTTGTGAAATCTT	CTTGGTAGATTTTATCTTTTCTTCTTTGCATAATGGCTTGCCTTGTGAAATCTT	1	0.791667	0.981481	0.0185185	0.208333	0.773148	0.329861	0.0363512	0.183106	15.2778	22.4898	0.686467	7	0	28	10	6	13	16	0	26	0	5	14	16	13	27	7	8	13	0	31	6	9	7	29	9	20	6	22	5	5	38	13	0	12
alfalfaRep2vsXJDY1_shared_1100384|Alt	alfalfaRep2vsXJDY1_shared_1100384	CTTGGTAGATTTTATCTTTTCTTCTTTGCATAATGACTTGCCTTGTGAAATCTT	CTTGGTAGATTTTATCTTTTCTTCTTTGCATAATGACTTGCCTTGTGAAATCTT	1	0.791667	0.981481	0.0185185	0.208333	0.773148	0.329861	0.0363512	0.183106	15.2778	22.4898	0.686467	15	21	18	16	26	19	6	31	6	35	16	20	15	26	12	25	24	19	30	18	27	18	30	12	25	5	22	24	27	8	8	17	15	28
alfalfaRep2vsXJDY1_shared_1101538|Ref	alfalfaRep2vsXJDY1_shared_1101538	GGAACCAATATATACCTTGTTGTAGCCGTGACTATTTGAATGTTCTACTTTTCT	GGAACCAATATATACCTTGTTGTAGCCGTGACTATTTGAATGTTCTACTTTTCT	1	0.930556	0.925926	0.0740741	0.0694444	0.856481	0.129244	0.137174	0.133209	491.858	529.61	0.94191	197	273	346	479	480	450	251	280	451	168	1265	548	598	637	1096	976	213	330	345	603	505	213	180	837	211	757	169	663	502	7	398	2	259	335
alfalfaRep2vsXJDY1_shared_1101538|Alt	alfalfaRep2vsXJDY1_shared_1101538	GGAACCAATATATACCTTGTTGTAGCTGTGACTATTTGAATGTTCTACTTTTCT	GGAACCAATATATACCTTGTTGTAGCTGTGACTATTTGAATGTTCTACTTTTCT	1	0.930556	0.925926	0.0740741	0.0694444	0.856481	0.129244	0.137174	0.133209	491.858	529.61	0.94191	423	1108	918	669	494	627	643	712	408	765	1	467	223	387	421	595	374	600	760	570	476	363	289	248	393	239	237	581	601	708	327	907	906	1089
alfalfaRep2vsXJDY1_shared_1101538|RefMatch	alfalfaRep2vsXJDY1_shared_1101538	GGAACCAATATATACCTTGTTGTAGCCGTGACTATTTGAATGTTCTGCTTTTCTTTTCCCTCTTTCTCCTACCGATCGCGT	GGAACCAATATATACCTTGTTGTAGCCGTGACTATTTGAATGTTCTACTTTTCT	0	0.151235	0.151235	0	0	0	0	0	0	10.6185	10.6185	0	0	0	0	0	0	0	0	0	0	0	0	0	0	0	0	0	4	0	0	0	0	0	6	0	6	0	10	0	0	0	26	0	0	0
alfalfaRep2vsXJDY1_shared_1101538|RefMatch	alfalfaRep2vsXJDY1_shared_1101538	GGAACCAATATATACCTTGTTGTAGCCGTGACTATTTGAATGTTCTGCTTTTCTTTTCCCTCTTTCTCCTACCGATCTCGT	GGAACCAATATATACCTTGTTGTAGCCGTGACTATTTGAATGTTCTACTTTTCT	0	0.157407	0.157407	0	0	0	0	0	0	259.21	259.21	0	0	0	0	0	0	0	0	0	0	0	0	0	0	0	0	2	198	0	0	0	0	0	177	1	207	0	161	0	1	0	789	0	0	0
alfalfaRep2vsXJDY1_shared_1101538|AltMatch	alfalfaRep2vsXJDY1_shared_1101538	GGAACCAATATATACCTTGTTGTAGCTGTGACTATTTGAAATTTGAATGTTCTACTTTTCTTTCCCCTCTTTCTCCTACCG	GGAACCAATATATACCTTGTTGTAGCCGTGACTATTTGAATGTTCTACTTTTCT	0	0.00154321	0.00154321	0	0	0	0	0	0	32.0485	32.0485	0	0	0	0	0	0	0	0	0	0	0	0	0	0	0	0	0	0	0	0	0	0	0	0	0	0	0	0	0	0	0	0	0	0	0
alfalfaRep2vsXJDY1_shared_1101538|AltMatch	alfalfaRep2vsXJDY1_shared_1101538	GGAACCAATATATACCTTGTTGTAGCTGTGACTATTTGAAATTTGAATGTTCTACTTTTCTTTTCCCTCTTTCTCCTACCG	GGAACCAATATATACCTTGTTGTAGCCGTGACTATTTGAATGTTCTACTTTTCT	0	0.0524691	0.0524691	0	0	0	0	0	0	147.416	147.416	0	116	0	0	0	0	0	0	0	0	0	0	0	0	0	0	0	0	151	0	0	0	112	0	0	0	0	0	0	0	105	0	131	0	0
alfalfaRep2vsXJDY1_shared_1101856|Ref	alfalfaRep2vsXJDY1_shared_1101856	ACACACTGCAGAGCGAAGAGAATTGTGTTTTTTGGAATTCAGTTTCCAAAGCAT	ACACACTGCAGAGCGAAGAGAATTGTGTTTTTTGGAATTCAGTTTCCAAAGCAT	1	0.692901	0.987654	0.0123457	0.307099	0.680556	0.425578	0.0243865	0.224982	195.093	384.467	0.556045	94	0	339	138	127	116	444	0	303	0	251	123	119	105	442	134	163	206	3	209	129	128	119	578	125	128	85	125	149	119	179	124	0	174
alfalfaRep2vsXJDY1_shared_1101856|Alt	alfalfaRep2vsXJDY1_shared_1101856	ACACACTGCAGAGCGAAGAGAATTGTGTTTTTTGGAATTCAGTTTCCGAAGCAT	ACACACTGCAGAGCGAAGAGAATTGTGTTTTTTGGAATTCAGTTTCCGAAGCAT	1	0.692901	0.987654	0.0123457	0.307099	0.680556	0.425578	0.0243865	0.224982	195.093	384.467	0.556045	281	616	363	390	396	294	119	525	291	389	254	424	380	335	133	411	450	511	705	560	317	311	362	176	355	382	325	384	439	304	547	378	464	456
alfalfaRep2vsXJDY1_shared_1102815|Ref	alfalfaRep2vsXJDY1_shared_1102815	TGTTATGCAATTGATTGTGGTGTTTGTGCACTACTGCGTTCTATTAAATTTGTT	TGTTATGCAATTGATTGTGGTGTTTGTGCACTACTGCGTTCTATTAAATTTGTT	0.990741	0.791277	0.733645	0.266355	0.208723	0.524922	0.330315	0.39082	0.360568	19.0702	19.2967	0.978936	11	16	14	7	9	12	0	18	0	29	0	18	0	31	0	19	6	14	29	30	10	18	8	13	27	7	7	19	19	4	0	16	16	40
alfalfaRep2vsXJDY1_shared_1102815|Alt	alfalfaRep2vsXJDY1_shared_1102815	TGTTATGCAATTGATTGTGGTGTTTGTGCACTACTGTGTTCTATTAAATTTGTT	TGTTATGCAATTGATTGTGGTGTTTGTGCACTACTGTGTTCTATTAAATTTGTT	0.990741	0.791277	0.733645	0.266355	0.208723	0.524922	0.330315	0.39082	0.360568	19.0702	19.2967	0.978936	13	0	14	20	18	24	8	0	16	0	29	4	15	7	23	3	12	6	1	20	13	0	13	59	8	30	12	10	9	0	39	0	0	17
alfalfaRep2vsXJDY1_shared_1102815|RefMatch	alfalfaRep2vsXJDY1_shared_1102815	TGTTATGCAATTGATTGTGGTGTTTGTGCACTACTCCGTTCTATTAAATTTGTTAAATAAACTAACATGGACCGATCTCGT	TGTTATGCAATTGATTGTGGTGTTTGTGCACTACTGCGTTCTATTAAATTTGTT	0	0.856481	0.856481	0	0	0	0	0	0	14.7918	14.7918	0	18	23	5	18	18	21	8	9	12	0	7	9	22	5	6	13	22	16	30	0	20	0	15	0	10	13	17	0	6	8	12	0	15	3
alfalfaRep2vsXJDY1_shared_1102815|AltMatch	alfalfaRep2vsXJDY1_shared_1102815	TGTTATGCAATTGATTGTGGTGTTTGTGCACTACTGTGTCTATTAAATTTGTTAAATAAACTAACATGGACCGATCTCGTA	TGTTATGCAATTGATTGTGGTGTTTGTGCACTACTGCGTTCTATTAAATTTGTT	0	0.185185	0.185185	0	0	0	0	0	0	12.4486	12.4486	0	0	0	8	0	0	0	10	0	0	0	0	0	14	0	0	0	0	15	0	10	0	26	0	0	0	0	0	10	0	25	0	11	0	0
alfalfaRep2vsXJDY1_shared_1104470|Ref	alfalfaRep2vsXJDY1_shared_1104470	ACGCCTTACATGTATCAGAAGATCATACTGTAATATGTGATTTCAATATTTCTA	ACGCCTTACATGTATCAGAAGATCATACTGTAATATGTGATTTCAATATTTCTA	1	0.933642	0.941358	0.058642	0.066358	0.875	0.123909	0.110406	0.117158	97.3225	104.324	0.944242	38	41	83	110	84	92	112	51	89	73	166	96	154	110	94	87	43	105	55	118	107	73	98	208	79	97	87	64	114	116	163	94	40	136
alfalfaRep2vsXJDY1_shared_1104470|Alt	alfalfaRep2vsXJDY1_shared_1104470	ACGCCTTACATGTATCAGAAGATCATACTGTAATATGTGATTTCATTATTTCTA	ACGCCTTACATGTATCAGAAGATCATACTGTAATATGTGATTTCATTATTTCTA	1	0.933642	0.941358	0.058642	0.066358	0.875	0.123909	0.110406	0.117158	97.3225	104.324	0.944242	139	148	99	88	82	96	32	109	72	86	0	86	53	108	31	94	134	109	196	126	97	68	85	70	100	86	78	94	117	42	51	44	138	127
alfalfaRep2vsXJDY1_shared_1104470|RefMatch	alfalfaRep2vsXJDY1_shared_1104470	ACGCCTTACATGTATCAGAAGATCATACTGTAATATGTGATGTCAATATTTCTAGTCTACATAGTTCAGCACCGATCTCGT	ACGCCTTACATGTATCAGAAGATCATACTGTAATATGTGATTTCAATATTTCTA	0	0.00308642	0.00308642	0	0	0	0	0	0	60.6327	60.6327	0	0	0	0	0	0	0	0	0	0	0	0	0	0	0	0	0	0	0	0	0	0	0	0	0	0	0	0	0	0	0	0	0	0	0
alfalfaRep2vsXJDY1_shared_1105485|Ref	alfalfaRep2vsXJDY1_shared_1105485	ATGGGGGTCTTACTAAATAATACAGGACCACTTTTTGTTTGATAGGATGGGAAT	ATGGGGGTCTTACTAAATAATACAGGACCACTTTTTGTTTGATAGGATGGGAAT	0.930556	1	0	1	0	0	0	0	0	239.133	1.21429	0	215	330	331	158	221	120	135	398	139	314	358	281	128	187	4	186	241	368	325	249	222	350	176	111	182	153	164	275	438	213	323	276	306	369
alfalfaRep2vsXJDY1_shared_1105485|Alt	alfalfaRep2vsXJDY1_shared_1105485	ATGGGGGTCTTACTAAATAATACAGGACCACTTTTTGTTTGTTAGGATGGGAAT	ATGGGGGTCTTACTAAATAATACAGGACCACTTTTTGTTTGTTAGGATGGGAAT	0.930556	1	0	1	0	0	0	0	0	239.133	1.21429	0	0	0	0	0	0	0	0	0	0	0	0	0	0	0	0	0	0	0	0	0	0	0	0	0	0	0	0	0	0	0	0	0	0	0
alfalfaRep2vsXJDY1_shared_1105485|RefMatch	alfalfaRep2vsXJDY1_shared_1105485	ATGGGGGTCTTACTAAATAATACAGGACCACTTTTTGTTTGATATGATGGGAATCCCATGAATTTCACTCACCGATCTCGT	ATGGGGGTCTTACTAAATAATACAGGACCACTTTTTGTTTGATAGGATGGGAAT	0	0.5	0.5	0	0	0	0	0	0	77.6711	77.6711	0	63	0	0	67	54	73	0	0	0	0	0	0	61	49	45	58	54	0	69	0	47	0	49	0	63	0	48	1	0	0	0	0	0	0
alfalfaRep2vsXJDY1_shared_1105485|AltMatch	alfalfaRep2vsXJDY1_shared_1105485	ATGGGGGTCTTACTAAATAATACAGGACCACTTTTTGTTTATTAGGATGGGAATCACATGAATTTCACTCACCGATCTCGT	ATGGGGGTCTTACTAAATAATACAGGACCACTTTTTGTTTGATAGGATGGGAAT	0	0.0570988	0.0570988	0	0	0	0	0	0	60.2551	60.2551	0	0	0	0	0	55	0	45	0	0	0	0	0	50	0	0	0	0	0	0	61	0	43	0	53	0	0	0	53	0	53	0	46	0	0
alfalfaRep2vsXJDY1_shared_1105485|AltMatch	alfalfaRep2vsXJDY1_shared_1105485	ATGGGGGTCTTACTAAATAATACAGGACCACTTTTTGTTTATTAGGATGGGAATCGCATGAATTTCACTCACCGATCTCGT	ATGGGGGTCTTACTAAATAATACAGGACCACTTTTTGTTTGATAGGATGGGAAT	0	0.70679	0.70679	0	0	0	0	0	0	97.5022	97.5022	0	0	0	64	72	2	64	143	0	139	0	67	88	67	67	197	71	61	81	0	75	79	0	57	145	72	128	62	74	0	0	153	0	0	87
alfalfaRep2vsXJDY1_shared_1105485|AltMatch	alfalfaRep2vsXJDY1_shared_1105485	ATGGGGGTCTTACTAAATAATACAGGACCACTTTTTGTTTATTAGGATGGGAATCTCATGAATTTCACTCACCGATCTCGT	ATGGGGGTCTTACTAAATAATACAGGACCACTTTTTGTTTGATAGGATGGGAAT	0	0.0200617	0.0200617	0	0	0	0	0	0	62.881	62.881	0	0	0	0	0	0	0	0	0	0	0	0	0	0	0	0	0	0	0	0	1	0	0	0	0	0	0	1	0	0	0	0	0	0	0
alfalfaRep2vsXJDY1_shared_1106928|Ref	alfalfaRep2vsXJDY1_shared_1106928	TGTACATCACTTCTGCAGGCTTCAGCCACCTCCTTTGAGCTTCTTGATATAGAT	TGTACATCACTTCTGCAGGCTTCAGCCACCTCCTTTGAGCTTCTTGATATAGAT	0.0416667	0.962963	0.037037	0.962963	0.037037	0	0.0713306	0.0713306	0.0713306	36.4853	1	109.749	0	0	0	1	0	0	0	0	0	0	0	1	0	0	0	0	0	112	0	0	1	85	0	0	0	0	0	0	0	110	0	96	0	0
alfalfaRep2vsXJDY1_shared_1106928|Alt	alfalfaRep2vsXJDY1_shared_1106928	TGTACATCACTTCTGCAGGCTTCAGCCATCTCCTTTGAGCTTCTTGATATAGAT	TGTACATCACTTCTGCAGGCTTCAGCCATCTCCTTTGAGCTTCTTGATATAGAT	0.0416667	0.962963	0.037037	0.962963	0.037037	0	0.0713306	0.0713306	0.0713306	36.4853	1	109.749	0	0	0	0	0	0	0	0	0	0	0	0	0	0	0	0	0	0	0	0	0	0	0	0	0	0	0	0	0	0	0	0	0	0
alfalfaRep2vsXJDY1_shared_1106928|RefMatch	alfalfaRep2vsXJDY1_shared_1106928	TGTACATCACTTCTGCAGGCTTCAGCCACCTCCTTTGAGCTTCTTGATACAGATCATCGATATCATATTCACCGATCTCGT	TGTACATCACTTCTGCAGGCTTCAGCCACCTCCTTTGAGCTTCTTGATATAGAT	0	0.979938	0.979938	0	0	0	0	0	0	289.33	289.33	0	378	461	225	366	363	304	163	417	207	461	141	424	488	343	83	349	447	209	571	398	340	246	404	122	436	172	406	331	595	321	249	321	398	489
alfalfaRep2vsXJDY1_shared_1108362|Ref	alfalfaRep2vsXJDY1_shared_1108362	AACACTGTATTAGCAAAGATCCCAATACATTTAAATTTTTTGATCACAGCATCA	AACACTGTATTAGCAAAGATCCCAATACATTTAAATTTTTTGATCACAGCATCA	1	0.907407	0.955247	0.0447531	0.0925926	0.862654	0.168038	0.0855005	0.126769	125.858	145.029	0.871124	45	0	130	76	0	57	60	136	70	50	181	126	82	53	191	74	1	162	84	165	142	71	82	288	72	107	68	130	101	0	249	54	0	181
alfalfaRep2vsXJDY1_shared_1108362|Alt	alfalfaRep2vsXJDY1_shared_1108362	AACACTGTATTAGCAAAGATCCCAATACATTTAAATTTTCTGATCACAGCATCA	AACACTGTATTAGCAAAGATCCCAATACATTTAAATTTTCTGATCACAGCATCA	1	0.907407	0.955247	0.0447531	0.0925926	0.862654	0.168038	0.0855005	0.126769	125.858	145.029	0.871124	198	263	136	211	231	196	134	121	204	152	49	104	211	203	39	169	248	160	266	166	107	177	214	1	213	144	190	90	267	213	73	168	256	172
alfalfaRep2vsXJDY1_shared_1108923|Ref	alfalfaRep2vsXJDY1_shared_1108923	TCTTATGTTTTTCTTTTCCAGGATGATCTGAAAGTGCATTATTCTGGATTTCAC	TCTTATGTTTTTCTTTTCCAGGATGATCTGAAAGTGCATTATTCTGGATTTCAC	1	1	0	1	0	0	0	0	0	31.7454	1	0	18	13	43	18	11	29	20	34	21	20	34	40	21	26	37	20	41	58	44	51	44	35	33	65	31	38	30	27	34	28	53	36	17	54
alfalfaRep2vsXJDY1_shared_1108923|Alt	alfalfaRep2vsXJDY1_shared_1108923	TCTTATGTTTTTCTTTTCCAGGATGATCTGAAAGTGCATTACTCTGGATTTCAC	TCTTATGTTTTTCTTTTCCAGGATGATCTGAAAGTGCATTACTCTGGATTTCAC	1	1	0	1	0	0	0	0	0	31.7454	1	0	0	0	0	0	0	0	0	0	0	0	0	0	0	0	0	0	0	0	0	0	0	0	0	0	0	0	0	0	0	0	0	0	0	0
alfalfaRep2vsXJDY1_shared_1108923|AltMatch	alfalfaRep2vsXJDY1_shared_1108923	TCTTATGTTTTTCTTTTCCAGGATGATCTGAAACTGCATTACTCTGGATTTCACACACCTCACTTTCACAACCGATCTCGT	TCTTATGTTTTTCTTTTCCAGGATGATCTGAAAGTGCATTATTCTGGATTTCAC	0	1	1	0	0	0	0	0	0	48.1193	48.1193	0	42	56	61	47	42	50	45	38	50	35	26	60	48	49	32	53	50	79	90	63	50	43	51	64	27	51	49	36	54	36	65	42	53	63
alfalfaRep2vsXJDY1_shared_1110004|Ref	alfalfaRep2vsXJDY1_shared_1110004	GTTAACACTATTGCTTCTTATATTGGTCCCTTATTGATATCAAACTTTGTGAAT	GTTAACACTATTGCTTCTTATATTGGTCCCTTATTGATATCAAACTTTGTGAAT	1	0.972222	0.924383	0.0756173	0.0277778	0.896605	0.0540123	0.139799	0.0969055	81.2661	42.5679	1.91487	53	127	70	114	69	84	63	58	153	86	81	61	108	107	112	102	121	90	130	49	78	41	51	38	51	98	65	32	107	51	41	25	108	86
alfalfaRep2vsXJDY1_shared_1110004|Alt	alfalfaRep2vsXJDY1_shared_1110004	GTTAACACTATTGCTTCTTATATTGGTCCCTTATTGATATCAAACTTTGTAAAT	GTTAACACTATTGCTTCTTATATTGGTCCCTTATTGATATCAAACTTTGTAAAT	1	0.972222	0.924383	0.0756173	0.0277778	0.896605	0.0540123	0.139799	0.0969055	81.2661	42.5679	1.91487	12	0	49	11	40	15	55	28	31	11	46	39	19	27	31	27	27	45	26	115	43	92	31	95	47	26	43	48	14	31	69	67	0	57
alfalfaRep2vsXJDY1_shared_1111136|Ref	alfalfaRep2vsXJDY1_shared_1111136	CTGCTTGAGAATTAGATCTAATTATGGAATAATTGTTTTATGCTGGTTGCGTTA	CTGCTTGAGAATTAGATCTAATTATGGAATAATTGTTTTATGCTGGTTGCGTTA	1	1	0	1	0	0	0	0	0	156.543	1.17722	0	155	232	201	242	177	194	171	152	246	180	173	223	156	166	69	193	116	212	117	210	137	189	109	169	146	245	81	215	203	169	273	199	184	223
alfalfaRep2vsXJDY1_shared_1111136|Alt	alfalfaRep2vsXJDY1_shared_1111136	CTGCTTGAGAATTAGATCTAATTATGGAATAATTGTTTTATTCTGGTTGCGTTA	CTGCTTGAGAATTAGATCTAATTATGGAATAATTGTTTTATTCTGGTTGCGTTA	1	1	0	1	0	0	0	0	0	156.543	1.17722	0	0	0	0	0	0	1	0	0	0	0	0	1	0	0	1	1	0	0	0	0	0	1	1	1	0	1	0	0	1	0	1	0	0	0
alfalfaRep2vsXJDY1_shared_1111136|RefMatch	alfalfaRep2vsXJDY1_shared_1111136	CTGCTTGAGAATTAGATCTAATTATGGAATAATTGTTTTATGCTGGTTGCTTTAAGTTGATATATGCGTTACCGATCTCGT	CTGCTTGAGAATTAGATCTAATTATGGAATAATTGTTTTATGCTGGTTGCGTTA	0	0.337963	0.337963	0	0	0	0	0	0	44.564	44.564	0	0	0	0	0	0	0	0	36	0	0	33	0	2	0	84	0	30	0	34	0	46	1	28	47	0	0	34	0	0	0	0	0	0	44
alfalfaRep2vsXJDY1_shared_1111902|Ref	alfalfaRep2vsXJDY1_shared_1111902	GAGTATTGTGAGATTCATGATTAATCTCTTTATCCTTCTCTTTAGCAGTTCTTT	GAGTATTGTGAGATTCATGATTAATCTCTTTATCCTTCTCTTTAGCAGTTCTTT	1	0.959877	0.896605	0.103395	0.0401235	0.856481	0.0770271	0.185409	0.131218	489.104	422.809	1.14199	187	1	500	288	457	159	667	776	487	205	542	566	211	192	897	290	515	575	573	719	722	586	579	450	431	166	496	836	213	447	329	723	0	913
alfalfaRep2vsXJDY1_shared_1111902|Alt	alfalfaRep2vsXJDY1_shared_1111902	GAGTATTGTGAGATTCATGATTAATCTCTTTGTCCTTCTCTTTAGCAGTTCTTT	GAGTATTGTGAGATTCATGATTAATCTCTTTGTCCTTCTCTTTAGCAGTTCTTT	1	0.959877	0.896605	0.103395	0.0401235	0.856481	0.0770271	0.185409	0.131218	489.104	422.809	1.14199	593	1274	239	811	421	514	234	258	481	627	1	575	264	569	282	799	518	261	544	284	193	169	194	1	499	348	204	256	766	442	995	203	899	308
alfalfaRep2vsXJDY1_shared_1111902|AltMatch	alfalfaRep2vsXJDY1_shared_1111902	GAGTATTGTGAGATTCATGATTAATCTCTTTGTCCTTCTCTTTAGCTGTTCTTTCCCTTGCTCTTTCTCTACCGATCTCGT	GAGTATTGTGAGATTCATGATTAATCTCTTTATCCTTCTCTTTAGCAGTTCTTT	0	0.0787037	0.0787037	0	0	0	0	0	0	267.688	267.688	0	0	0	236	0	0	0	0	0	0	0	497	0	481	0	0	0	0	272	0	0	0	0	0	470	0	179	0	0	0	0	0	0	0	0
alfalfaRep2vsXJDY1_shared_1112589|Ref	alfalfaRep2vsXJDY1_shared_1112589	CACATATCTTATCATTTTCTTAAAATTCCACTTTATCTTTCTTCTTTTATTTCT	CACATATCTTATCATTTTCTTAAAATTCCACTTTATCTTTCTTCTTTTATTTCT	0.992284	0.976672	0.261275	0.738725	0.0233281	0.237947	0.0455679	0.386021	0.215794	10.0223	3.46591	2.8132	5	0	16	8	7	5	4	10	9	1	11	7	7	11	9	17	11	18	13	8	20	8	9	18	5	7	11	12	6	3	13	6	0	6
alfalfaRep2vsXJDY1_shared_1112589|Alt	alfalfaRep2vsXJDY1_shared_1112589	CACATATCTTATCATTTTCTTAAAATTCCACTTTATCTTTTTTCTTTTATTTCT	CACATATCTTATCATTTTCTTAAAATTCCACTTTATCTTTTTTCTTTTATTTCT	0.992284	0.976672	0.261275	0.738725	0.0233281	0.237947	0.0455679	0.386021	0.215794	10.0223	3.46591	2.8132	0	5	0	4	0	5	1	0	0	0	3	2	3	0	0	0	0	6	0	0	0	0	0	0	0	4	0	0	0	2	0	0	3	0
alfalfaRep2vsXJDY1_shared_1112932|Ref	alfalfaRep2vsXJDY1_shared_1112932	CTGAAGAATATAGATCCACTGCAACAAAACCTGTTTTTTATTAACAGCTTGGAC	CTGAAGAATATAGATCCACTGCAACAAAACCTGTTTTTTATTAACAGCTTGGAC	0.924383	1	0	1	0	0	0	0	0	148.212	1	0	85	0	145	87	68	77	245	219	293	55	76	175	83	73	79	85	192	213	187	223	246	212	195	256	164	60	188	237	55	124	83	281	0	317
alfalfaRep2vsXJDY1_shared_1112932|Alt	alfalfaRep2vsXJDY1_shared_1112932	CTGAAGAATATAGATCCACTGCAACAAAACCTGTCTTTTATTAACAGCTTGGAC	CTGAAGAATATAGATCCACTGCAACAAAACCTGTCTTTTATTAACAGCTTGGAC	0.924383	1	0	1	0	0	0	0	0	148.212	1	0	0	0	0	0	0	0	0	0	0	0	0	0	0	0	0	0	0	0	0	0	0	0	0	0	0	0	0	0	0	0	0	0	0	0
alfalfaRep2vsXJDY1_shared_1112932|RefMatch	alfalfaRep2vsXJDY1_shared_1112932	CTGAAGAATATAGATCCACTGCAACAAAACCTGCTTTTTATTAACAGCTTGGACATTGAACAAGTTGTACACCGATCTCGT	CTGAAGAATATAGATCCACTGCAACAAAACCTGTTTTTTATTAACAGCTTGGAC	0	0.20679	0.20679	0	0	0	0	0	0	75.7611	75.7611	0	0	0	0	0	53	0	0	0	0	0	48	0	1	0	101	0	0	0	0	0	0	0	0	0	0	0	0	0	0	0	0	0	0	0
alfalfaRep2vsXJDY1_shared_1112932|AltMatch	alfalfaRep2vsXJDY1_shared_1112932	CTGAAGAATATAGATCCACTGCAACAAAACCTGTCTTATATTAATAGCTTGGACATTGAACAAGTTGTACACCGATCTCGT	CTGAAGAATATAGATCCACTGCAACAAAACCTGTTTTTTATTAACAGCTTGGAC	0	0.907407	0.907407	0	0	0	0	0	0	149.171	149.171	0	231	278	140	282	149	184	80	31	106	186	126	153	211	191	76	213	213	160	163	44	93	28	88	71	140	169	67	36	194	166	257	105	211	115
alfalfaRep2vsXJDY1_shared_1114326|Ref	alfalfaRep2vsXJDY1_shared_1114326	GTCTGTTTAATTTGACAACATGCAGCAAATATGTATCTTTGTTGCGTCCTAATT	GTCTGTTTAATTTGACAACATGCAGCAAATATGTATCTTTGTTGCGTCCTAATT	1	0.958333	0.898148	0.101852	0.0416667	0.856481	0.0798611	0.182956	0.131409	56.7978	53.6756	1.0431	14	0	61	27	52	25	43	64	71	18	51	41	4	40	78	27	47	100	63	66	78	40	66	155	39	59	55	43	23	20	24	35	0	95
alfalfaRep2vsXJDY1_shared_1114326|Alt	alfalfaRep2vsXJDY1_shared_1114326	GTCTGTTTAATTTGACAACATGCAGCAAATATGTATCTTTGTTGTGTCCTAATT	GTCTGTTTAATTTGACAACATGCAGCAAATATGTATCTTTGTTGTGTCCTAATT	1	0.958333	0.898148	0.101852	0.0416667	0.856481	0.0798611	0.182956	0.131409	56.7978	53.6756	1.0431	47	104	52	89	52	101	40	22	2	54	83	40	88	86	25	74	44	30	64	24	32	22	23	0	54	48	21	25	98	42	174	29	89	41
alfalfaRep2vsXJDY1_shared_1115693|Ref	alfalfaRep2vsXJDY1_shared_1115693	AGAAAAGTAATACCAGTTGAAAAAGGAAGCCTTCTTAGCCCTTTCTTTGGAATC	AGAAAAGTAATACCAGTTGAAAAAGGAAGCCTTCTTAGCCCTTTCTTTGGAATC	1	1	0.899691	0.100309	0	0.899691	0	0.180494	0.0902468	329.494	85.628	3.69434	264	115	356	241	296	239	397	293	444	253	428	230	274	302	322	291	292	331	353	449	431	423	205	429	210	261	264	355	295	163	267	389	116	459
alfalfaRep2vsXJDY1_shared_1115693|Alt	alfalfaRep2vsXJDY1_shared_1115693	AGAAAAGTAATACCAGTTGAAAAAGGAAGCCTTCTTGGCCCTTTCTTTGGAATC	AGAAAAGTAATACCAGTTGAAAAAGGAAGCCTTCTTGGCCCTTTCTTTGGAATC	1	1	0.899691	0.100309	0	0.899691	0	0.180494	0.0902468	329.494	85.628	3.69434	83	88	36	58	71	76	42	47	45	128	47	45	66	156	30	134	120	48	94	49	58	98	55	59	99	40	65	53	118	62	108	90	91	50
alfalfaRep2vsXJDY1_shared_1115693|RefMatch	alfalfaRep2vsXJDY1_shared_1115693	AGAAAAGTAATACCAGTTGAAAAAGGAAGCCTTCTTAACCCTTTCTTTGGAATCAGTATCATCAAACTGAACCGATCTCGT	AGAAAAGTAATACCAGTTGAAAAAGGAAGCCTTCTTAGCCCTTTCTTTGGAATC	0	0.00308642	0.00308642	0	0	0	0	0	0	65.3343	65.3343	0	0	0	0	0	0	1	0	0	0	0	0	0	0	0	1	0	0	1	0	0	0	0	0	0	0	0	0	0	1	1	0	0	0	0
alfalfaRep2vsXJDY1_shared_1115693|AltMatch	alfalfaRep2vsXJDY1_shared_1115693	AGAAAAGTAATACCAGTTGAAAAAGGAAGCCTTTTTGGCCCTTTCTTTGGAATCAGTATCATCAAACTGAACCGATCTCGT	AGAAAAGTAATACCAGTTGAAAAAGGAAGCCTTCTTAGCCCTTTCTTTGGAATC	0	0.00154321	0.00154321	0	0	0	0	0	0	20.5298	20.5298	0	0	0	23	0	0	0	0	0	0	0	0	0	0	0	0	0	0	0	0	0	0	0	0	0	0	0	0	0	0	0	0	0	0	0
alfalfaRep2vsXJDY1_shared_1115693|AltMatch	alfalfaRep2vsXJDY1_shared_1115693	AGAAAAGTAATACCAGTTGAAAAAGGAAGTCTTCTTGGTCCTTTCTTTGGAATCAGTATCATCAAACTGAACCGATCTCGT	AGAAAAGTAATACCAGTTGAAAAAGGAAGCCTTCTTAGCCCTTTCTTTGGAATC	0	0.307099	0.307099	0	0	0	0	0	0	34.5827	34.5827	0	0	0	0	0	0	0	0	31	0	0	0	34	0	0	0	0	0	0	35	0	46	0	32	0	28	0	21	0	0	0	0	0	0	0
alfalfaRep2vsXJDY1_shared_1116242|Ref	alfalfaRep2vsXJDY1_shared_1116242	GGGAATTGGCCTTTTTATCTCAATCTTTAGCATGTTAGCAGCTGTTGTTGTTGA	GGGAATTGGCCTTTTTATCTCAATCTTTAGCATGTTAGCAGCTGTTGTTGTTGA	1	0.964506	0.899691	0.100309	0.0354938	0.864198	0.068468	0.180494	0.124481	179.301	92.6976	1.92766	159	286	134	193	137	160	136	131	76	146	58	207	210	205	76	206	202	172	230	136	160	224	213	81	270	121	186	129	223	247	184	225	250	104
alfalfaRep2vsXJDY1_shared_1116242|Alt	alfalfaRep2vsXJDY1_shared_1116242	GGGAATTGGCCTTTTTATCTCAATATTTAGCATGTTAGCAGCTGTTGTTGTTGA	GGGAATTGGCCTTTTTATCTCAATATTTAGCATGTTAGCAGCTGTTGTTGTTGA	1	0.964506	0.899691	0.100309	0.0354938	0.864198	0.068468	0.180494	0.124481	179.301	92.6976	1.92766	55	0	124	48	90	47	92	91	192	29	151	62	49	55	154	58	58	111	58	110	124	50	58	150	1	70	55	105	55	0	55	47	0	186
alfalfaRep2vsXJDY1_shared_1116651|Ref	alfalfaRep2vsXJDY1_shared_1116651	GATTTGACTTAGAGTAATTGGACCTGCAGTTTCAGACTGCTTGGTACAAATCAC	GATTTGACTTAGAGTAATTGGACCTGCAGTTTCAGACTGCTTGGTACAAATCAC	1	0.828704	0.935185	0.0648148	0.171296	0.763889	0.283908	0.121228	0.202568	203.217	256.623	0.839308	111	0	320	0	105	0	456	264	294	1	224	124	203	0	0	0	270	360	329	317	272	245	320	491	231	210	318	201	133	175	147	261	0	150
alfalfaRep2vsXJDY1_shared_1116651|Alt	alfalfaRep2vsXJDY1_shared_1116651	GATTTGACTTAGAGTAATTGGACCTGCAGTTTCGGACTGCTTGGTACAAATCAC	GATTTGACTTAGAGTAATTGGACCTGCAGTTTCGGACTGCTTGGTACAAATCAC	1	0.828704	0.935185	0.0648148	0.171296	0.763889	0.283908	0.121228	0.202568	203.217	256.623	0.839308	303	540	356	448	233	339	0	127	145	274	199	281	253	376	365	394	290	210	334	159	146	107	121	0	222	263	135	117	423	196	458	130	464	173
alfalfaRep2vsXJDY1_shared_1116651|RefMatch	alfalfaRep2vsXJDY1_shared_1116651	GATTTGACTTAGAGTAATTGGACCTGCAGTTTCAGACTGCTTGGTGCAAATCACAGGGTACTTATACTCCACCGATCTCGT	GATTTGACTTAGAGTAATTGGACCTGCAGTTTCAGACTGCTTGGTACAAATCAC	0	0.587963	0.587963	0	0	0	0	0	0	141.75	141.75	0	0	0	0	149	128	104	0	131	153	108	0	122	1	128	112	107	0	151	0	173	118	108	0	147	1	1	0	110	0	0	0	129	0	322
alfalfaRep2vsXJDY1_shared_1118196|Ref	alfalfaRep2vsXJDY1_shared_1118196	GATGATGCTGCAGAAAGCTGTAACATAAAGCCTTTTGGTGATCCAGATGGAAGT	GATGATGCTGCAGAAAGCTGTAACATAAAGCCTTTTGGTGATCCAGATGGAAGT	1	0.962963	0.623457	0.376543	0.037037	0.58642	0.0713306	0.469517	0.270424	388.047	322.329	0.962023	218	0	374	269	336	168	518	532	557	199	438	439	443	162	547	218	498	501	336	543	658	432	671	545	416	251	556	657	232	369	196	466	0	684
alfalfaRep2vsXJDY1_shared_1118196|Alt	alfalfaRep2vsXJDY1_shared_1118196	GATGATGCTGCAGAAAGCTGTAACATAAAGCCTTTTGGTGACCCAGATGGAAGT	GATGATGCTGCAGAAAGCTGTAACATAAAGCCTTTTGGTGACCCAGATGGAAGT	1	0.962963	0.623457	0.376543	0.037037	0.58642	0.0713306	0.469517	0.270424	388.047	322.329	0.962023	531	1089	397	522	214	399	219	173	237	834	210	512	207	458	3	460	303	226	177	204	3	169	2	0	217	300	1	291	684	443	604	177	702	235
alfalfaRep2vsXJDY1_shared_1118196|AltMatch	alfalfaRep2vsXJDY1_shared_1118196	GATGATGCTGCAGAAAGCTGCAACATAAAGCCTTTTGGTGACCCAGATGGAAGTATAAGAACCTCATGGCACCGATCTCGT	GATGATGCTGCAGAAAGCTGTAACATAAAGCCTTTTGGTGATCCAGATGGAAGT	0	0.5	0.5	0	0	0	0	0	0	168.103	168.103	0	165	1	0	187	97	101	0	0	0	0	0	0	129	123	129	180	150	0	160	0	139	0	143	0	180	0	140	0	0	0	1	0	1	0
alfalfaRep2vsXJDY1_shared_1119197|Ref	alfalfaRep2vsXJDY1_shared_1119197	GTTTAAGTGTTGATATTTACTTGTAATAAATTTGTGCTCATATATTTCGATGTG	GTTTAAGTGTTGATATTTACTTGTAATAAATTTGTGCTCATATATTTCGATGTG	0.91358	0.751689	0.679054	0.320946	0.248311	0.430743	0.373305	0.435879	0.404592	2.77978	2.63275	1.04906	1	1	1	5	0	1	0	3	3	1	1	3	1	2	4	4	0	1	3	2	7	2	0	3	5	1	1	4	7	1	4	0	1	4
alfalfaRep2vsXJDY1_shared_1119197|Alt	alfalfaRep2vsXJDY1_shared_1119197	GTTTAAGTGTTGATATTTACTTGTAATAAATTTGTGCTCATATATTTCGATGCG	GTTTAAGTGTTGATATTTACTTGTAATAAATTTGTGCTCATATATTTCGATGCG	0.91358	0.751689	0.679054	0.320946	0.248311	0.430743	0.373305	0.435879	0.404592	2.77978	2.63275	1.04906	4	4	1	4	5	6	0	0	0	0	0	2	2	0	2	2	10	1	4	0	0	0	0	0	3	1	4	0	0	3	5	0	3	0
alfalfaRep2vsXJDY1_shared_1120020|Ref	alfalfaRep2vsXJDY1_shared_1120020	GATATGGCCTCAAAAGGAATCAAGTATATTGATTGCTATGGAGTTGACAATGCA	GATATGGCCTCAAAAGGAATCAAGTATATTGATTGCTATGGAGTTGACAATGCA	1	0.990741	0.790123	0.209877	0.00925926	0.780864	0.0183471	0.331657	0.175002	426.411	195.763	1.94462	404	836	546	688	525	448	231	470	251	564	305	520	313	505	476	617	537	372	611	419	372	204	380	152	602	274	379	372	496	281	712	245	601	479
alfalfaRep2vsXJDY1_shared_1120020|Alt	alfalfaRep2vsXJDY1_shared_1120020	GATATGGCCTCAAAAGGAATCAAGTATATTGATTGCTATGGAGTAGACAATGCA	GATATGGCCTCAAAAGGAATCAAGTATATTGATTGCTATGGAGTAGACAATGCA	1	0.990741	0.790123	0.209877	0.00925926	0.780864	0.0183471	0.331657	0.175002	426.411	195.763	1.94462	144	2	146	235	1	162	237	138	267	1	289	162	290	156	166	193	154	331	177	416	339	190	99	398	0	265	116	323	151	236	240	254	0	435
alfalfaRep2vsXJDY1_shared_1120877|Ref	alfalfaRep2vsXJDY1_shared_1120877	CCAAATTCTGTACATGCGTTGACTATTAGTGTCTTAGCTTCAGGGTCCAAAAGG	CCAAATTCTGTACATGCGTTGACTATTAGTGTCTTAGCTTCAGGGTCCAAAAGG	0.990741	1	0	1	0	0	0	0	0	256.095	1	0	208	216	141	229	168	200	158	285	209	67	211	302	190	105	241	75	205	583	284	303	245	225	289	356	175	319	250	250	204	235	280	244	265	436
alfalfaRep2vsXJDY1_shared_1120877|Alt	alfalfaRep2vsXJDY1_shared_1120877	CCAAATTCTGTACATGCGTTGACTATTAGTGTCTTAGCTTCAGGGTCTAAAAGG	CCAAATTCTGTACATGCGTTGACTATTAGTGTCTTAGCTTCAGGGTCTAAAAGG	0.990741	1	0	1	0	0	0	0	0	256.095	1	0	0	0	0	0	0	0	0	0	0	0	0	0	0	0	0	0	0	0	0	0	0	0	1	0	0	0	0	0	0	0	0	0	0	0
alfalfaRep2vsXJDY1_shared_1120877|RefMatch	alfalfaRep2vsXJDY1_shared_1120877	CCAAATTCTGTACATGCGTTGACTATTAGTGCCTTAGCTTCAGGGTCCAAAAGGTCAACCTCTGGAACACACCGATCTCGT	CCAAATTCTGTACATGCGTTGACTATTAGTGTCTTAGCTTCAGGGTCCAAAAGG	0	0.00308642	0.00308642	0	0	0	0	0	0	59.0248	59.0248	0	0	0	0	0	0	0	0	0	0	0	0	0	0	0	0	0	0	0	0	0	0	0	0	75	0	1	0	1	0	0	0	0	0	0
alfalfaRep2vsXJDY1_shared_1120877|AltMatch	alfalfaRep2vsXJDY1_shared_1120877	CCAAATTCTGTACATGCGTTGACTATTAGTGTCTTAACTTCTGGGTCTGAAAGGTCAACCTCTGGAACACACCGATCTCGT	CCAAATTCTGTACATGCGTTGACTATTAGTGTCTTAGCTTCAGGGTCCAAAAGG	0	0.25	0.25	0	0	0	0	0	0	85.2062	85.2062	0	0	92	0	93	0	71	0	0	0	114	0	1	0	88	0	85	0	0	0	0	0	0	0	0	0	0	0	0	81	72	0	85	82	108
alfalfaRep2vsXJDY1_shared_1120877|AltMatch	alfalfaRep2vsXJDY1_shared_1120877	CCAAATTCTGTACATGCGTTGACTATTAGTGTCTTAGCTTCTGGGTCTGAAAGGTCAACCTCTGGAACACACCGATCTCGT	CCAAATTCTGTACATGCGTTGACTATTAGTGTCTTAGCTTCAGGGTCCAAAAGG	0	0.819444	0.819444	0	0	0	0	0	0	150.948	150.948	0	198	104	327	105	132	112	153	80	182	91	65	103	179	159	66	166	181	0	302	110	85	86	82	0	185	105	90	79	115	1	277	0	123	0
alfalfaRep2vsXJDY1_shared_112172|Ref	alfalfaRep2vsXJDY1_shared_112172	AGAGACCTATGCTGCAGTCCTTGCGCAGAGCCATTCCTTCTTGAAAATGCCCCC	AGAGACCTATGCTGCAGTCCTTGCGCAGAGCCATTCCTTCTTGAAAATGCCCCC	1	0.78858	0.984568	0.0154321	0.21142	0.773148	0.333443	0.0303879	0.181915	137.971	252.329	0.556588	72	0	273	0	175	0	70	196	0	65	167	81	150	64	169	88	0	332	0	398	0	142	73	259	65	234	0	149	115	141	182	230	0	82
alfalfaRep2vsXJDY1_shared_112172|Alt	alfalfaRep2vsXJDY1_shared_112172	AGAGACCTATGCTGCAGTCCTTGCGCAGACCCATTCCTTCTTGAAAATGCCCCC	AGAGACCTATGCTGCAGTCCTTGCGCAGACCCATTCCTTCTTGAAAATGCCCCC	1	0.78858	0.984568	0.0154321	0.21142	0.773148	0.333443	0.0303879	0.181915	137.971	252.329	0.556588	236	476	252	521	66	343	256	242	352	253	156	338	217	349	171	333	515	137	541	136	410	148	306	218	323	92	454	198	414	145	311	94	316	381
alfalfaRep2vsXJDY1_shared_1121764|Ref	alfalfaRep2vsXJDY1_shared_1121764	GTGGGCGCATAGGTGTGATCTTGATAGTGATTTTTTAAAACAAAAATGAAAAGG	GTGGGCGCATAGGTGTGATCTTGATAGTGATTTTTTAAAACAAAAATGAAAAGG	1	0.929012	0.876543	0.123457	0.0709877	0.805556	0.131897	0.21643	0.174164	10.8136	14.5192	0.757036	8	0	7	4	5	6	10	19	8	15	12	17	22	5	14	10	19	14	16	15	9	8	18	21	22	1	31	19	29	7	14	13	0	20
alfalfaRep2vsXJDY1_shared_1121764|Alt	alfalfaRep2vsXJDY1_shared_1121764	GTGGGCGCATAGGTGTGGTCTTGATAGTGATTTTTTAAAACAAAAATGAAAAGG	GTGGGCGCATAGGTGTGGTCTTGATAGTGATTTTTTAAAACAAAAATGAAAAGG	1	0.929012	0.876543	0.123457	0.0709877	0.805556	0.131897	0.21643	0.174164	10.8136	14.5192	0.757036	20	11	34	19	24	10	6	9	7	10	12	18	28	11	12	34	22	2	19	17	15	6	10	0	30	7	9	18	19	4	37	0	14	0
alfalfaRep2vsXJDY1_shared_1122647|Ref	alfalfaRep2vsXJDY1_shared_1122647	ATGTTGCTTGTTTGTATCATATGATTTTTCTTGTGGTCCCTAACTATTGGTTGC	ATGTTGCTTGTTTGTATCATATGATTTTTCTTGTGGTCCCTAACTATTGGTTGC	0.998457	0.952087	0.491499	0.508501	0.0479134	0.443586	0.0912355	0.499855	0.295545	100.248	37.5719	2.61966	140	0	85	74	141	79	79	104	41	30	62	62	152	74	38	72	160	85	136	101	163	83	92	97	125	0	90	60	43	26	148	73	0	167
alfalfaRep2vsXJDY1_shared_1122647|Alt	alfalfaRep2vsXJDY1_shared_1122647	ATGTTGCTTGTTTGTATCATATGATTTTTCTTCTGGTCCCTAACTATTGGTTGC	ATGTTGCTTGTTTGTATCATATGATTTTTCTTCTGGTCCCTAACTATTGGTTGC	0.998457	0.952087	0.491499	0.508501	0.0479134	0.443586	0.0912355	0.499855	0.295545	100.248	37.5719	2.61966	0	61	0	31	0	32	52	26	87	45	0	20	0	42	0	40	0	0	0	35	0	37	0	1	0	27	0	29	54	34	0	72	34	32
alfalfaRep2vsXJDY1_shared_1122647|AltMatch	alfalfaRep2vsXJDY1_shared_1122647	ATGTTGCTTGTTTGTATCATATGATTTTTCTTCTGATCCCTAGCTATTGGTTGCTCAAATCATGCAGTTTACCGATCTCGT	ATGTTGCTTGTTTGTATCATATGATTTTTCTTGTGGTCCCTAACTATTGGTTGC	0	0.00154321	0.00154321	0	0	0	0	0	0	31.1169	31.1169	0	0	0	0	0	0	0	0	0	0	0	0	0	0	0	0	0	0	0	0	0	0	0	0	0	0	0	0	0	0	0	0	0	0	0
alfalfaRep2vsXJDY1_shared_1122647|AltMatch	alfalfaRep2vsXJDY1_shared_1122647	ATGTTGCTTGTTTGTATCATATGATTTTTCTTCTGGTCCCTAACCATTGGTTGCTCAAATCATGCAGTTTACCGATCTCGT	ATGTTGCTTGTTTGTATCATATGATTTTTCTTGTGGTCCCTAACTATTGGTTGC	0	0.621914	0.621914	0	0	0	0	0	0	31.4578	31.4578	0	0	38	34	15	1	25	0	0	41	0	32	23	0	0	71	1	0	70	0	25	0	0	0	72	0	71	0	17	20	10	24	0	44	0
alfalfaRep2vsXJDY1_shared_1124758|Ref	alfalfaRep2vsXJDY1_shared_1124758	TTTGTAGCACCTTGTTCTAAAGTTTTAGTGACAGTAAAAACTGTCACTGTTGGT	TTTGTAGCACCTTGTTCTAAAGTTTTAGTGACAGTAAAAACTGTCACTGTTGGT	1	0.273148	0.99537	0.00462963	0.726852	0.268519	0.397076	0.00921639	0.203146	3.22026	11.8576	0.329258	1	0	12	0	0	0	1	0	0	0	0	0	0	0	1	0	1	0	2	1	1	0	1	0	0	0	2	1	0	0	0	0	0	0
alfalfaRep2vsXJDY1_shared_1124758|Alt	alfalfaRep2vsXJDY1_shared_1124758	TTTGTAGCACCTTGTTCTAAAGTTTTAGTGACAGTAAAAACTGTTACTGTTGGT	TTTGTAGCACCTTGTTCTAAAGTTTTAGTGACAGTAAAAACTGTTACTGTTGGT	1	0.273148	0.99537	0.00462963	0.726852	0.268519	0.397076	0.00921639	0.203146	3.22026	11.8576	0.329258	7	16	15	19	14	9	10	13	11	11	13	12	30	9	12	16	7	27	13	17	6	20	15	20	24	5	10	19	13	15	17	19	11	26
alfalfaRep2vsXJDY1_shared_1125419|Ref	alfalfaRep2vsXJDY1_shared_1125419	CTTCGAAATCGACCAAACATTGCGTCTCTTTACTTGTCTTTCACTTTCTTTTGG	CTTCGAAATCGACCAAACATTGCGTCTCTTTACTTGTCTTTCACTTTCTTTTGG	0.929012	1	0	1	0	0	0	0	0	343.386	1.125	0	490	861	499	654	356	473	175	182	179	660	0	670	0	480	4	613	436	192	201	213	221	139	180	345	391	247	161	164	780	322	704	175	636	461
alfalfaRep2vsXJDY1_shared_1125419|Alt	alfalfaRep2vsXJDY1_shared_1125419	CTTCGAAATCGACCAAACATTGCGTCTCTTTACTTGTCTTTCACGTTCTTTTGG	CTTCGAAATCGACCAAACATTGCGTCTCTTTACTTGTCTTTCACGTTCTTTTGG	0.929012	1	0	1	0	0	0	0	0	343.386	1.125	0	0	0	0	0	0	0	0	0	0	0	0	0	0	0	0	1	0	0	0	0	0	0	0	0	0	0	0	0	0	0	0	0	0	0
alfalfaRep2vsXJDY1_shared_1125419|RefMatch	alfalfaRep2vsXJDY1_shared_1125419	CTTCGAAATCGACCAAACATTGCGTCTCTTTACTTGTCTTTCATTTTCTTTTGGAAATATTGTCCTTTGAACCGATCTCGT	CTTCGAAATCGACCAAACATTGCGTCTCTTTACTTGTCTTTCACTTTCTTTTGG	0	0.0185185	0.0185185	0	0	0	0	0	0	155.447	155.447	0	0	0	0	0	0	0	0	0	0	0	0	0	0	0	0	0	0	0	0	0	0	0	0	0	0	0	0	0	0	0	0	0	0	1
alfalfaRep2vsXJDY1_shared_1125419|AltMatch	alfalfaRep2vsXJDY1_shared_1125419	CTTCGAAATCGACCAAACATTGCATCTCTTTACTTGTCTTTCACGTTCTTTTGGAAATATTGTCCTTTGAACCGATCTCGT	CTTCGAAATCGACCAAACATTGCGTCTCTTTACTTGTCTTTCACTTTCTTTTGG	0	0.908951	0.908951	0	0	0	0	0	0	12.2305	12.2305	0	8	0	6	11	12	5	12	30	14	0	15	9	20	8	38	6	16	11	17	21	23	14	26	6	16	7	16	16	0	9	6	20	0	20
alfalfaRep2vsXJDY1_shared_1126272|Ref	alfalfaRep2vsXJDY1_shared_1126272	AATGGCTTCAACAGCTTCAGCAGCGGCTTCATTTATGTTACTGGATTCAAGCAA	AATGGCTTCAACAGCTTCAGCAGCGGCTTCATTTATGTTACTGGATTCAAGCAA	0.981481	1	0	1	0	0	0	0	0	236.275	1.07229	0	105	158	433	481	191	289	223	101	217	199	135	122	499	303	176	363	317	423	153	298	186	260	285	477	349	89	272	207	348	257	144	377	94	443
alfalfaRep2vsXJDY1_shared_1126272|Alt	alfalfaRep2vsXJDY1_shared_1126272	AATGGCTTCAACAGCTTCAGCAGCAGCTTCATTTATGTTACTGGATTCAAGCAA	AATGGCTTCAACAGCTTCAGCAGCAGCTTCATTTATGTTACTGGATTCAAGCAA	0.981481	1	0	1	0	0	0	0	0	236.275	1.07229	0	0	0	0	0	0	1	2	0	1	0	0	0	0	0	0	0	0	0	0	0	2	1	0	0	0	0	1	0	0	0	0	0	1	0
alfalfaRep2vsXJDY1_shared_1126272|RefMatch	alfalfaRep2vsXJDY1_shared_1126272	AATGGCTTCAACAGCTTCAGCAGCGGCTTCATTTATGTTACTAGATTCAAGCAATCCTAATATTTCAGATACCGATCTCGT	AATGGCTTCAACAGCTTCAGCAGCGGCTTCATTTATGTTACTGGATTCAAGCAA	0	0.0570988	0.0570988	0	0	0	0	0	0	109.253	109.253	0	0	0	2	0	0	0	0	1	0	0	0	0	0	0	0	0	0	0	1	0	0	0	1	0	2	0	1	0	0	1	0	1	0	1
alfalfaRep2vsXJDY1_shared_1126272|AltMatch	alfalfaRep2vsXJDY1_shared_1126272	AATGGCTTCAACAGCTTCAGCAGCAGCTTCATTTATGTTACTAGATTCAAGCAAATCCTAATATTTCAGATACCGATCTCG	AATGGCTTCAACAGCTTCAGCAGCGGCTTCATTTATGTTACTGGATTCAAGCAA	0	0.00154321	0.00154321	0	0	0	0	0	0	71.8663	71.8663	0	0	0	0	0	0	0	0	0	0	0	0	0	0	0	0	0	0	0	0	0	0	0	0	0	0	0	0	0	0	0	0	0	0	0
alfalfaRep2vsXJDY1_shared_1126272|AltMatch	alfalfaRep2vsXJDY1_shared_1126272	AATGGCTTCAACAGCTTCAGCAGCAGCTTCATTTATGTTACTAGATTCAAGCAATCCTAATATTTCAGATACCGATCTCGT	AATGGCTTCAACAGCTTCAGCAGCGGCTTCATTTATGTTACTGGATTCAAGCAA	0	0.898148	0.898148	0	0	0	0	0	0	166.231	166.231	0	368	337	130	168	104	102	118	265	110	36	179	324	5	26	173	26	321	124	483	197	163	24	281	0	293	216	238	150	191	93	276	0	249	145
alfalfaRep2vsXJDY1_shared_1126272|AltMatch	alfalfaRep2vsXJDY1_shared_1126272	AATGGCTTCAACAGCTTCAGCAGCAGCTTCATTTATGTTACTCGATTCAAGCAATCCTAATATTTCAGATACCGATCTCGT	AATGGCTTCAACAGCTTCAGCAGCGGCTTCATTTATGTTACTGGATTCAAGCAA	0	0.0108025	0.0108025	0	0	0	0	0	0	153.875	153.875	0	0	0	0	0	0	0	0	0	149	0	0	0	0	0	0	0	0	0	0	0	0	0	0	0	0	0	0	0	0	0	0	0	0	0
alfalfaRep2vsXJDY1_shared_1126272|AltMatch	alfalfaRep2vsXJDY1_shared_1126272	AATGGCTTCAACAGCTTCAGCAGCAGCTTCATTTATGTTGCTAGATTCAAGCAATCCTAATATTTCAGATACCGATCTCGT	AATGGCTTCAACAGCTTCAGCAGCGGCTTCATTTATGTTACTGGATTCAAGCAA	0	0.0570988	0.0570988	0	0	0	0	0	0	109.087	109.087	0	0	0	0	0	74	0	0	0	0	0	0	0	0	0	0	0	0	0	0	0	0	0	0	0	0	0	0	0	0	0	114	0	1	1
alfalfaRep2vsXJDY1_shared_1127722|Ref	alfalfaRep2vsXJDY1_shared_1127722	CAGTTGCAGATTCAGTCACAAAAGAGTGTCCGAGTCTTTGTTGTCATTGCTGGA	CAGTTGCAGATTCAGTCACAAAAGAGTGTCCGAGTCTTTGTTGTCATTGCTGGA	1	0.95679	0.986111	0.0138889	0.0432099	0.942901	0.0826856	0.027392	0.0550388	435.871	297.84	1.4783	467	950	970	567	553	346	489	282	513	515	549	536	436	432	649	547	644	283	565	622	200	182	225	0	477	504	218	515	596	214	997	1	717	2
alfalfaRep2vsXJDY1_shared_1127722|Alt	alfalfaRep2vsXJDY1_shared_1127722	CAGTTGCAGATTCAGTCACAAAAGAGTGTCTGAGTCTTTGTTGTCATTGCTGGA	CAGTTGCAGATTCAGTCACAAAAGAGTGTCTGAGTCTTTGTTGTCATTGCTGGA	1	0.95679	0.986111	0.0138889	0.0432099	0.942901	0.0826856	0.027392	0.0550388	435.871	297.84	1.4783	314	177	213	315	100	254	265	426	305	267	98	295	280	268	93	281	341	585	394	349	344	339	407	577	329	147	404	286	362	302	225	501	159	799
alfalfaRep2vsXJDY1_shared_1127722|AltMatch	alfalfaRep2vsXJDY1_shared_1127722	CAGTTGCAGATTCAGTCACAAAAGAGTGTCTGAGTTTTTTATGTCATTGTTGGACACGTAATGGTTAACCACCGATCTCGT	CAGTTGCAGATTCAGTCACAAAAGAGTGTCCGAGTCTTTGTTGTCATTGCTGGA	0	0.557099	0.557099	0	0	0	0	0	0	10.0726	10.0726	0	11	0	19	0	0	0	11	0	18	0	7	10	21	3	4	8	0	0	16	0	17	0	10	5	12	8	15	8	21	3	18	0	0	8
alfalfaRep2vsXJDY1_shared_1128932|Ref	alfalfaRep2vsXJDY1_shared_1128932	AATCAATGGAATCCAATTGATTATTTGAACTTGAATTTGAATTTTTTTTATGTA	AATCAATGGAATCCAATTGATTATTTGAACTTGAATTTGAATTTTTTTTATGTA	1	0.595679	0.992284	0.00771605	0.404321	0.587963	0.481691	0.015313	0.248502	133.787	262.383	0.551461	101	239	136	155	93	114	1	0	107	0	0	109	2	1	0	0	161	234	150	0	0	80	0	107	113	158	0	0	145	169	457	90	229	0
alfalfaRep2vsXJDY1_shared_1128932|Alt	alfalfaRep2vsXJDY1_shared_1128932	AATCAATGGAATCCAATTGATTATTTGTACTTGAATTTGAATTTTTTTTATGTA	AATCAATGGAATCCAATTGATTATTTGTACTTGAATTTGAATTTTTTTTATGTA	1	0.595679	0.992284	0.00771605	0.404321	0.587963	0.481691	0.015313	0.248502	133.787	262.383	0.551461	292	106	326	347	250	289	301	343	252	210	190	201	298	301	236	330	311	219	365	384	354	177	398	255	322	99	377	305	252	160	106	214	131	512
alfalfaRep2vsXJDY1_shared_1128932|RefMatch	alfalfaRep2vsXJDY1_shared_1128932	AATCAATGGAATCCAATTGATTATTTGAACTTGAATTTGAATTTTTTTCATGTAGCATGGATAATGGACCACCGATCTCGT	AATCAATGGAATCCAATTGATTATTTGAACTTGAATTTGAATTTTTTTTATGTA	0	0.0277778	0.0277778	0	0	0	0	0	0	118.215	118.215	0	0	0	0	0	0	0	0	0	0	0	53	1	121	0	0	0	0	0	0	0	0	0	0	0	0	0	1	0	0	0	0	0	0	0
alfalfaRep2vsXJDY1_shared_1128932|RefMatch	alfalfaRep2vsXJDY1_shared_1128932	AATCAATGGAATCCAATTGATTATTTGAACTTGAATTTGATTTTTTTTTATGTAGCATGGATAATGGACCACCGATCTCGT	AATCAATGGAATCCAATTGATTATTTGAACTTGAATTTGAATTTTTTTTATGTA	0	0.00462963	0.00462963	0	0	0	0	0	0	93.137	93.137	0	0	1	0	0	0	0	0	0	0	0	0	0	0	0	0	0	0	0	0	0	0	0	0	0	0	0	0	0	0	0	0	0	0	0
alfalfaRep2vsXJDY1_shared_1129783|Ref	alfalfaRep2vsXJDY1_shared_1129783	GGCTACGTTTAGTCGTCTTTGTTTTCATTGCTATAAGCATTGGTTCTATCTTCT	GGCTACGTTTAGTCGTCTTTGTTTTCATTGCTATAAGCATTGGTTCTATCTTCT	0.651235	1	0	1	0	0	0	0	0	103.046	1	0	179	0	157	0	79	0	176	56	117	0	34	0	0	0	0	0	189	80	236	102	70	42	77	93	115	98	81	54	75	54	186	42	0	68
alfalfaRep2vsXJDY1_shared_1129783|Alt	alfalfaRep2vsXJDY1_shared_1129783	GGCTACGTTTAGTCGTCTTTGTTTTGATTGCTATAAGCATTGGTTCTATCTTCT	GGCTACGTTTAGTCGTCTTTGTTTTGATTGCTATAAGCATTGGTTCTATCTTCT	0.651235	1	0	1	0	0	0	0	0	103.046	1	0	0	0	0	0	0	0	0	0	0	0	0	0	0	0	0	0	0	0	0	0	0	0	0	0	0	0	0	0	0	0	0	0	0	0
alfalfaRep2vsXJDY1_shared_1129783|AltMatch	alfalfaRep2vsXJDY1_shared_1129783	GGCTACGTTTAGTCGTCTTTGTTATGATTGCTATAAGCATTGGTTCTATCTTTTATGGCATTGGTACAAGACCGATCTCGT	GGCTACGTTTAGTCGTCTTTGTTTTCATTGCTATAAGCATTGGTTCTATCTTCT	0	0.993827	0.993827	0	0	0	0	0	0	138.499	138.499	0	28	197	118	225	129	180	43	147	70	151	104	208	203	160	146	164	123	171	143	180	129	112	154	159	168	70	163	124	212	102	55	112	137	200
alfalfaRep2vsXJDY1_shared_1131152|Ref	alfalfaRep2vsXJDY1_shared_1131152	GAATCTCAATCTACCATGGATGAAGAGTATGATGTAATTGTCCTAGGCACTGGC	GAATCTCAATCTACCATGGATGAAGAGTATGATGTAATTGTCCTAGGCACTGGC	1	0.927469	0.992284	0.00771605	0.0725309	0.919753	0.13454	0.015313	0.0749266	183.148	215.22	0.856607	145	461	140	317	73	198	231	113	212	184	56	213	265	191	99	238	165	240	142	120	127	146	171	107	159	221	137	118	339	133	453	66	258	1
alfalfaRep2vsXJDY1_shared_1131152|Alt	alfalfaRep2vsXJDY1_shared_1131152	GAATCTCAATCTACCATGGATGAAGAGTATGATGTAATTGTCCTCGGCACTGGC	GAATCTCAATCTACCATGGATGAAGAGTATGATGTAATTGTCCTCGGCACTGGC	1	0.927469	0.992284	0.00771605	0.0725309	0.919753	0.13454	0.015313	0.0749266	183.148	215.22	0.856607	309	149	383	304	187	172	76	300	152	182	191	195	199	151	207	196	372	248	405	384	242	119	339	311	404	75	339	298	324	141	125	213	72	578
alfalfaRep2vsXJDY1_shared_113174|Ref	alfalfaRep2vsXJDY1_shared_113174	CAGACTCCCCGATATAGAACCTAGCTACATCTTCAGTCAGTATATCTTTGCGCA	CAGACTCCCCGATATAGAACCTAGCTACATCTTCAGTCAGTATATCTTTGCGCA	1	0.915123	0.907407	0.0925926	0.0848765	0.822531	0.155345	0.168038	0.161692	302.943	251.358	1.2028	424	438	659	260	216	277	507	147	393	379	363	405	386	257	452	282	338	680	297	520	249	346	0	318	129	489	376	411	580	314	511	381	332	497
alfalfaRep2vsXJDY1_shared_113174|Alt	alfalfaRep2vsXJDY1_shared_113174	CAGACTCCCCGATATAGAACCTAGCTACATCTTCAGTCAGTATATCTTTCCGCA	CAGACTCCCCGATATAGAACCTAGCTACATCTTCAGTCAGTATATCTTTCCGCA	1	0.915123	0.907407	0.0925926	0.0848765	0.822531	0.155345	0.168038	0.161692	302.943	251.358	1.2028	0	124	0	271	157	237	0	326	112	91	120	135	110	232	0	227	302	0	349	169	212	103	484	281	392	0	100	101	0	92	186	97	120	157
alfalfaRep2vsXJDY1_shared_113174|AltMatch	alfalfaRep2vsXJDY1_shared_113174	CAGACTCCCCGATATAGAACCTAGCTTCATCTTCAGTCAGTACTTCTTTCCGCATCAGCAACGTCATCATACCGATCTCGT	CAGACTCCCCGATATAGAACCTAGCTACATCTTCAGTCAGTATATCTTTGCGCA	0	0.99537	0.99537	0	0	0	0	0	0	14.9096	14.9096	0	21	30	17	29	11	11	4	20	16	29	5	18	26	9	9	3	21	18	21	6	22	10	32	10	35	11	16	16	36	5	19	7	14	23
alfalfaRep2vsXJDY1_shared_1132129|Ref	alfalfaRep2vsXJDY1_shared_1132129	GAGAGATCTCTAAAGTATGATAAGATATAATGCCTGATGTTATGAGATATTTCC	GAGAGATCTCTAAAGTATGATAAGATATAATGCCTGATGTTATGAGATATTTCC	0.96142	0.919743	0.491172	0.508828	0.0802568	0.410915	0.147631	0.499844	0.323738	5.01396	1.61994	3.04877	1	12	3	6	0	12	1	4	5	6	0	5	1	5	2	6	4	7	6	2	6	1	2	0	2	5	5	1	4	7	0	4	6	1
alfalfaRep2vsXJDY1_shared_1132129|Alt	alfalfaRep2vsXJDY1_shared_1132129	GAGAGATCTCTAAAGTATGATAAGATATAATACCTGATGTTATGAGATATTTCC	GAGAGATCTCTAAAGTATGATAAGATATAATACCTGATGTTATGAGATATTTCC	0.96142	0.919743	0.491172	0.508828	0.0802568	0.410915	0.147631	0.499844	0.323738	5.01396	1.61994	3.04877	0	0	1	1	2	0	0	0	0	0	1	0	0	0	0	0	0	3	0	0	2	1	0	1	0	0	2	0	1	0	1	2	0	3
alfalfaRep2vsXJDY1_shared_1134551|Ref	alfalfaRep2vsXJDY1_shared_1134551	TCTTTGCTACATGTGAATTCTATTTCAAATTTCCATGCTCAATTTTCTGTATTT	TCTTTGCTACATGTGAATTCTATTTCAAATTTCCATGCTCAATTTTCTGTATTT	0.989198	0.906396	0.843994	0.156006	0.0936037	0.75039	0.169684	0.263337	0.21651	4.41267	3.97615	1.11489	5	0	13	2	3	1	5	2	2	0	1	6	3	4	3	1	12	3	12	7	8	1	11	7	6	3	7	1	3	1	5	5	0	11
alfalfaRep2vsXJDY1_shared_1134551|Alt	alfalfaRep2vsXJDY1_shared_1134551	TCTTTGCTACATGTGAATTCTATTTCAAATTTCCATGCTCAATTTTCTGTCTTT	TCTTTGCTACATGTGAATTCTATTTCAAATTTCCATGCTCAATTTTCTGTCTTT	0.989198	0.906396	0.843994	0.156006	0.0936037	0.75039	0.169684	0.263337	0.21651	4.41267	3.97615	1.11489	0	10	4	8	1	6	3	4	4	10	0	2	1	8	4	5	2	4	1	4	0	2	0	0	2	3	3	3	9	1	5	7	10	2
alfalfaRep2vsXJDY1_shared_1136690|Ref	alfalfaRep2vsXJDY1_shared_1136690	TTGTTGTCACCTATGTTAAGATCGTCTATTTATTATTTGTGTACTCTTGTGTTC	TTGTTGTCACCTATGTTAAGATCGTCTATTTATTATTTGTGTACTCTTGTGTTC	1	0.753086	0.941358	0.058642	0.246914	0.694444	0.371895	0.110406	0.24115	154.471	111.185	1.41793	110	120	0	285	348	207	205	0	136	217	102	1	356	251	112	188	107	111	115	121	134	96	119	0	91	0	97	115	127	194	0	236	106	160
alfalfaRep2vsXJDY1_shared_1136690|Alt	alfalfaRep2vsXJDY1_shared_1136690	TTGTTGTCACCTATGTTAAGATCGTCTATTTATTATTCGTGTACTCTTGTGTTC	TTGTTGTCACCTATGTTAAGATCGTCTATTTATTATTCGTGTACTCTTGTGTTC	1	0.753086	0.941358	0.058642	0.246914	0.694444	0.371895	0.110406	0.24115	154.471	111.185	1.41793	42	381	84	148	33	145	33	132	69	210	44	303	9	128	43	126	58	155	57	133	54	151	46	71	37	210	34	155	131	110	60	20	290	54
alfalfaRep2vsXJDY1_shared_113702|Ref	alfalfaRep2vsXJDY1_shared_113702	TCACCTTCAAGTACACACAAATTTATTACAAAATGGACCGTGAATAATTGGTCA	TCACCTTCAAGTACACACAAATTTATTACAAAATGGACCGTGAATAATTGGTCA	1	0.976852	0.819444	0.180556	0.0231481	0.796296	0.0452246	0.29591	0.170568	97.5463	67.7209	1.42672	136	128	147	67	126	71	77	22	145	69	146	123	155	78	126	111	103	127	165	95	81	57	74	144	75	75	86	71	135	63	201	52	111	171
alfalfaRep2vsXJDY1_shared_113702|Alt	alfalfaRep2vsXJDY1_shared_113702	TCACCTTCAAGTACACACAAATTTATTACAAATTGGACCGTGAATAATTGGTCA	TCACCTTCAAGTACACACAAATTTATTACAAATTGGACCGTGAATAATTGGTCA	1	0.976852	0.819444	0.180556	0.0231481	0.796296	0.0452246	0.29591	0.170568	97.5463	67.7209	1.42672	0	47	0	80	0	70	0	76	0	31	0	32	0	67	0	107	40	55	65	87	95	76	59	43	50	81	39	56	0	75	0	60	29	74
alfalfaRep2vsXJDY1_shared_113702|RefMatch	alfalfaRep2vsXJDY1_shared_113702	TCACCTTCAAGTACACACAAATTTATTACAAAATGGACCGTGAATAACTGGTCACACAAACTCAAACCCTACCGATCTCGT	TCACCTTCAAGTACACACAAATTTATTACAAAATGGACCGTGAATAATTGGTCA	0	0.00617284	0.00617284	0	0	0	0	0	0	18.7746	18.7746	0	0	0	0	0	0	0	16	0	0	0	0	0	0	0	0	0	0	0	0	0	0	0	0	0	0	0	0	0	0	0	0	0	0	0
alfalfaRep2vsXJDY1_shared_1138048|Ref	alfalfaRep2vsXJDY1_shared_1138048	AAAATGGCTAAGAGACCCGTGTCTCCGGTGACGGTGACTCATGTAATTTCCTAA	AAAATGGCTAAGAGACCCGTGTCTCCGGTGACGGTGACTCATGTAATTTCCTAA	1	0.967593	0.907407	0.0925926	0.0324074	0.875	0.0627143	0.168038	0.115376	447.957	168.854	2.5888	659	533	0	529	316	573	178	349	233	340	0	175	318	364	482	365	615	645	602	165	392	438	312	502	340	301	291	349	162	387	0	536	437	625
alfalfaRep2vsXJDY1_shared_1138048|Alt	alfalfaRep2vsXJDY1_shared_1138048	AAAATGGCTAAGAGACCCGTGTCTCTGGTGACGGTGACTCATGTAATTTCCTAA	AAAATGGCTAAGAGACCCGTGTCTCTGGTGACGGTGACTCATGTAATTTCCTAA	1	0.967593	0.907407	0.0925926	0.0324074	0.875	0.0627143	0.168038	0.115376	447.957	168.854	2.5888	0	77	322	112	144	100	258	161	318	151	374	256	136	162	87	207	89	107	93	245	197	219	148	1	148	166	132	146	243	64	215	82	73	101
alfalfaRep2vsXJDY1_shared_1138525|Ref	alfalfaRep2vsXJDY1_shared_1138525	CCCATGAATTTTGTTATGTGGCATGCAGTTCACGCCCATCACAATTTTTGTCCC	CCCATGAATTTTGTTATGTGGCATGCAGTTCACGCCCATCACAATTTTTGTCCC	0.945988	0.998369	0.00163132	0.998369	0.00163132	0	0.00325732	0.00325732	0.00325732	487.105	1.06977	466.694	379	981	295	1288	497	815	154	136	0	531	1	573	630	716	622	870	499	1054	182	516	498	552	0	797	429	337	0	639	344	704	337	762	708	923
alfalfaRep2vsXJDY1_shared_1138525|Alt	alfalfaRep2vsXJDY1_shared_1138525	CCCATGAATTTTGTTATGTGGCATGCAGTTCACGACCATCACAATTTTTGTCCC	CCCATGAATTTTGTTATGTGGCATGCAGTTCACGACCATCACAATTTTTGTCCC	0.945988	0.998369	0.00163132	0.998369	0.00163132	0	0.00325732	0.00325732	0.00325732	487.105	1.06977	466.694	0	0	0	0	1	0	0	1	0	0	0	0	0	0	0	1	0	0	0	0	0	0	0	0	0	0	0	0	0	0	0	1	0	0
alfalfaRep2vsXJDY1_shared_1138525|AltMatch	alfalfaRep2vsXJDY1_shared_1138525	CCCATGAATTTTGTTATGTGGCATGCAGTTCATGACCATCACAATTTTTGTCCCAGCCATTTCTTTGATTACCGATCTCGT	CCCATGAATTTTGTTATGTGGCATGCAGTTCACGCCCATCACAATTTTTGTCCC	0	0.768519	0.768519	0	0	0	0	0	0	196.571	196.571	0	315	297	210	0	7	0	142	388	163	409	19	253	11	226	9	229	176	1	389	322	115	132	304	1	26	193	259	237	334	1	43	0	198	207
alfalfaRep2vsXJDY1_shared_1140202|Ref	alfalfaRep2vsXJDY1_shared_1140202	CAGTACAGTCACTGCTACATGATGCAATGAATTCATTTTGAGTAGAAGCTGCTA	CAGTACAGTCACTGCTACATGATGCAATGAATTCATTTTGAGTAGAAGCTGCTA	0.953704	1	0	1	0	0	0	0	0	170.99	1	0	70	0	223	111	137	59	207	232	228	0	54	156	80	77	183	73	183	242	323	236	240	113	161	428	180	155	171	159	222	60	128	112	1	341
alfalfaRep2vsXJDY1_shared_1140202|Alt	alfalfaRep2vsXJDY1_shared_1140202	CAGTACAGTCACTGCTACATGATGCAATGAATTCATTTTGCGTAGAAGCTGCTA	CAGTACAGTCACTGCTACATGATGCAATGAATTCATTTTGCGTAGAAGCTGCTA	0.953704	1	0	1	0	0	0	0	0	170.99	1	0	0	0	0	0	0	0	0	0	0	0	0	0	0	0	0	0	0	0	0	0	0	0	0	0	0	0	0	0	0	0	0	0	0	0
alfalfaRep2vsXJDY1_shared_1140202|RefMatch	alfalfaRep2vsXJDY1_shared_1140202	CAGTACAGTCACTGCTACATGATGCAAAGAATTCATTTTGAGTAGAAGCTGCTAGTCCAGCAATTGTTGCACCGATCTCGT	CAGTACAGTCACTGCTACATGATGCAATGAATTCATTTTGAGTAGAAGCTGCTA	0	0.41358	0.41358	0	0	0	0	0	0	103.203	103.203	0	91	0	0	132	59	67	0	0	0	0	0	0	83	97	54	76	128	0	0	0	71	0	0	0	99	0	0	1	0	2	0	0	0	0
alfalfaRep2vsXJDY1_shared_1140202|RefMatch	alfalfaRep2vsXJDY1_shared_1140202	CAGTACAGTCACTGCTACATGATGCAAAGAATTCATTTTTAGTAGAAGCTGCTAGTCCAGCAATTGTTGCACCGATCTCGT	CAGTACAGTCACTGCTACATGATGCAATGAATTCATTTTGAGTAGAAGCTGCTA	0	0.00154321	0.00154321	0	0	0	0	0	0	55.169	55.169	0	0	0	0	0	0	0	0	0	0	0	0	0	0	0	0	0	0	0	0	0	0	0	0	0	0	0	0	0	0	0	0	0	0	0
alfalfaRep2vsXJDY1_shared_1140202|AltMatch	alfalfaRep2vsXJDY1_shared_1140202	CAGTACAGTCACTGCTACATGATGCAATGAATTCATTTTGCGTACAAGCTGCTAGTCCAGCAATTGTTGCACCGATCTCGT	CAGTACAGTCACTGCTACATGATGCAATGAATTCATTTTGAGTAGAAGCTGCTA	0	0.791667	0.791667	0	0	0	0	0	0	161.308	161.308	0	155	372	208	219	82	122	80	97	109	268	160	180	175	188	1	147	109	225	128	241	0	123	213	0	107	169	177	150	271	154	368	111	279	125
alfalfaRep2vsXJDY1_shared_1141502|Ref	alfalfaRep2vsXJDY1_shared_1141502	CTAGCATTATGGTATTAACCCGTCCTACGCGAGATCCTTATCCTCAAGGTTGAG	CTAGCATTATGGTATTAACCCGTCCTACGCGAGATCCTTATCCTCAAGGTTGAG	0.820988	0.996241	0.0037594	0.996241	0.0037594	0	0.00749053	0.00749053	0.00749053	221.034	1.15	234.979	211	293	310	292	281	238	509	0	528	0	284	278	106	126	1	125	128	561	1	298	162	267	116	288	109	357	99	268	127	339	168	286	223	183
alfalfaRep2vsXJDY1_shared_1141502|Alt	alfalfaRep2vsXJDY1_shared_1141502	CTAGCATTATGGTATTAACCCGTCCTACGCGAGATCCTTATCCTCAAGGTTGAA	CTAGCATTATGGTATTAACCCGTCCTACGCGAGATCCTTATCCTCAAGGTTGAA	0.820988	0.996241	0.0037594	0.996241	0.0037594	0	0.00749053	0.00749053	0.00749053	221.034	1.15	234.979	0	0	0	0	0	0	0	0	0	0	0	0	0	0	0	0	0	0	0	0	0	0	0	0	0	0	0	0	0	0	0	0	0	0
alfalfaRep2vsXJDY1_shared_1141502|RefMatch	alfalfaRep2vsXJDY1_shared_1141502	CTAGCATTATGGTATTAACCCGTCCTACGCGAGATCCTTATCCTCGAGGTTGAGGTCTGAAATTTGACTCACCGATCTCGT	CTAGCATTATGGTATTAACCCGTCCTACGCGAGATCCTTATCCTCAAGGTTGAG	0	0.00154321	0.00154321	0	0	0	0	0	0	92.8077	92.8077	0	0	0	0	0	0	0	0	0	0	0	0	0	0	0	0	0	0	0	0	1	0	0	0	0	0	0	0	0	0	0	1	0	0	0
alfalfaRep2vsXJDY1_shared_1141502|AltMatch	alfalfaRep2vsXJDY1_shared_1141502	CTAGCATTATGGTATTAACCCGTCCTACGCGAGATCCGTATCCTCGAGGTTGAAGTCTGAAATTTGACTCACCGATCTCGT	CTAGCATTATGGTATTAACCCGTCCTACGCGAGATCCTTATCCTCAAGGTTGAG	0	0.00154321	0.00154321	0	0	0	0	0	0	62.4952	62.4952	0	0	0	0	0	0	0	0	0	0	0	0	0	0	0	0	0	0	0	0	0	0	0	0	0	0	0	0	0	0	0	0	0	0	0
alfalfaRep2vsXJDY1_shared_1141502|AltMatch	alfalfaRep2vsXJDY1_shared_1141502	CTAGCATTATGGTATTAACCCGTCCTACGCGAGATCCTTATCCTCGAGGTTGAAGTCTGAAATTTGACTCACCGATCTCGT	CTAGCATTATGGTATTAACCCGTCCTACGCGAGATCCTTATCCTCAAGGTTGAG	0	0.674383	0.674383	0	0	0	0	0	0	103.636	103.636	0	67	0	0	3	52	1	0	140	0	2	0	64	63	3	140	0	86	113	197	107	83	85	53	123	123	0	53	87	156	0	171	75	1	105
alfalfaRep2vsXJDY1_shared_1141948|Ref	alfalfaRep2vsXJDY1_shared_1141948	AGCTACGAAAGTGGAATATCCAATTCTCACATTTTCACTCAAATGTTTGCGATC	AGCTACGAAAGTGGAATATCCAATTCTCACATTTTCACTCAAATGTTTGCGATC	1	0.996914	0.861111	0.138889	0.00308642	0.858025	0.00615379	0.239198	0.122676	22.9459	13.8556	1.63337	17	27	27	21	17	11	34	23	39	0	29	37	21	17	21	11	33	44	42	36	19	33	22	34	23	29	15	28	20	21	27	34	14	32
alfalfaRep2vsXJDY1_shared_1141948|Alt	alfalfaRep2vsXJDY1_shared_1141948	AGCTACGAAAGTGGAATATCCAATTCTCACATTTTCACTCAAATGTTTGTGATC	AGCTACGAAAGTGGAATATCCAATTCTCACATTTTCACTCAAATGTTTGTGATC	1	0.996914	0.861111	0.138889	0.00308642	0.858025	0.00615379	0.239198	0.122676	22.9459	13.8556	1.63337	7	17	12	13	6	11	0	8	0	27	1	8	11	20	10	23	12	0	11	7	8	8	8	8	9	6	7	8	7	4	0	12	9	5
alfalfaRep2vsXJDY1_shared_1142248|Ref	alfalfaRep2vsXJDY1_shared_1142248	CAGCTTCGTGTATCTGCTGTGATGAGTAATTCTCCCTACATCCTAGTTCTGGAT	CAGCTTCGTGTATCTGCTGTGATGAGTAATTCTCCCTACATCCTAGTTCTGGAT	1	0.689815	1	0	0.310185	0.689815	0.427941	0	0.21397	300.317	777.846	0.439278	514	618	642	642	204	419	231	0	258	0	0	553	257	272	0	244	0	653	0	317	212	202	0	279	1	238	0	270	297	424	637	199	514	408
alfalfaRep2vsXJDY1_shared_1142248|Alt	alfalfaRep2vsXJDY1_shared_1142248	CAGCTTCGTGTATCTGCTGTGATGAGTAATTCTCCCTACATCCTAGTTCTAGAT	CAGCTTCGTGTATCTGCTGTGATGAGTAATTCTCCCTACATCCTAGTTCTAGAT	1	0.689815	1	0	0.310185	0.689815	0.427941	0	0.21397	300.317	777.846	0.439278	447	604	640	610	632	456	768	1080	829	979	841	559	758	774	984	767	1225	637	1245	967	790	630	985	833	1095	680	898	799	869	430	691	653	495	1041
alfalfaRep2vsXJDY1_shared_1143063|Ref	alfalfaRep2vsXJDY1_shared_1143063	GCTGGCCGTGTGAAGCTCTACGACGCCAACCCGGATATTCTAAGCCTTTTATCA	GCTGGCCGTGTGAAGCTCTACGACGCCAACCCGGATATTCTAAGCCTTTTATCA	0.99537	1	0	1	0	0	0	0	0	103.547	1	0	22	129	81	97	71	84	101	134	109	86	75	117	49	88	59	105	104	154	118	188	106	114	76	125	93	108	75	100	93	84	126	125	111	157
alfalfaRep2vsXJDY1_shared_1143063|Alt	alfalfaRep2vsXJDY1_shared_1143063	GCTGGCCGTGTGAAGCTCTACGACGCCAACCCGGATATTCTAGGCCTTTTATCA	GCTGGCCGTGTGAAGCTCTACGACGCCAACCCGGATATTCTAGGCCTTTTATCA	0.99537	1	0	1	0	0	0	0	0	103.547	1	0	0	0	0	0	0	0	0	0	0	0	0	0	0	0	0	0	0	0	0	0	0	0	0	1	0	0	0	0	0	0	0	0	0	0
alfalfaRep2vsXJDY1_shared_1143063|AltMatch	alfalfaRep2vsXJDY1_shared_1143063	GCTGGCCGTGTGAAGCTCTACGACACCAACCCGGATATTCTAGGGCTTTTATCAACCACAAAGCTCAAAGACCGATCTCGT	GCTGGCCGTGTGAAGCTCTACGACGCCAACCCGGATATTCTAAGCCTTTTATCA	0	0.0740741	0.0740741	0	0	0	0	0	0	42.316	42.316	0	44	0	31	0	0	0	0	0	62	0	0	0	0	0	23	0	0	0	0	0	0	0	0	0	0	0	0	0	0	0	1	0	0	0
alfalfaRep2vsXJDY1_shared_1143063|AltMatch	alfalfaRep2vsXJDY1_shared_1143063	GCTGGCCGTGTGAAGCTCTACGACGCCAACCCGGATATTCTAGGGCTTTTATCAACCACAAAGCTCAAAGACCGATCTCGT	GCTGGCCGTGTGAAGCTCTACGACGCCAACCCGGATATTCTAAGCCTTTTATCA	0	0.328704	0.328704	0	0	0	0	0	0	39.3287	39.3287	0	0	0	37	0	0	0	0	0	0	0	53	0	31	0	0	0	0	0	55	0	0	0	15	45	0	0	28	0	34	0	30	0	0	0
alfalfaRep2vsXJDY1_shared_1143063|AltMatch	alfalfaRep2vsXJDY1_shared_1143063	GCTGGCCGTGTGAAGCTCTACGACGCCAACCCTGATATTCTAGGGCTTTTATCAACCACAAAGCTCAAAGACCGATCTCGT	GCTGGCCGTGTGAAGCTCTACGACGCCAACCCGGATATTCTAAGCCTTTTATCA	0	0.415123	0.415123	0	0	0	0	0	0	38.8205	38.8205	0	27	0	0	29	31	23	0	0	0	0	0	0	28	31	31	28	32	0	0	0	37	0	0	0	21	0	0	0	0	0	0	0	0	0
alfalfaRep2vsXJDY1_shared_1143063|AltMatch	alfalfaRep2vsXJDY1_shared_1143063	GCTGGCCGTGTGAAGCTCTACGATGCCAACCCGGATATTCTAGGGCTTTTATCAACCACAAAGCTCAAAGACCGATCTCGT	GCTGGCCGTGTGAAGCTCTACGACGCCAACCCGGATATTCTAAGCCTTTTATCA	0	0.00154321	0.00154321	0	0	0	0	0	0	32.1541	32.1541	0	0	0	0	0	0	0	0	0	0	0	0	0	0	0	0	0	0	0	0	0	0	0	0	0	0	0	0	0	0	0	0	0	0	0
alfalfaRep2vsXJDY1_shared_1143488|Ref	alfalfaRep2vsXJDY1_shared_1143488	TGGTTCACACTCATGTATATCATAGAGTTCAACATCAGTCATTTACATTGTATG	TGGTTCACACTCATGTATATCATAGAGTTCAACATCAGTCATTTACATTGTATG	1	0.989198	0.83642	0.16358	0.0108025	0.825617	0.0213716	0.273643	0.147508	87.5545	43.404	2.00633	68	59	25	92	88	76	0	108	0	66	0	65	53	129	88	106	111	133	130	127	75	110	66	173	61	58	68	108	96	49	1	112	33	218
alfalfaRep2vsXJDY1_shared_1143488|Alt	alfalfaRep2vsXJDY1_shared_1143488	TGGTTCACACTCATGTATATCATAGAGTTCAACATCAGTTATTTACATTGTATG	TGGTTCACACTCATGTATATCATAGAGTTCAACATCAGTTATTTACATTGTATG	1	0.989198	0.83642	0.16358	0.0108025	0.825617	0.0213716	0.273643	0.147508	87.5545	43.404	2.00633	45	40	77	23	15	30	77	28	90	0	78	52	55	0	20	0	24	40	33	34	29	0	53	0	40	53	44	0	78	22	126	0	36	0
alfalfaRep2vsXJDY1_shared_1143488|RefMatch	alfalfaRep2vsXJDY1_shared_1143488	TGGTTCACACTCATGTATATCATAGAGTTCAACATCAGTCATTTACACTGTATGTCAACTAAGGCTAACAACCGATCTCGT	TGGTTCACACTCATGTATATCATAGAGTTCAACATCAGTCATTTACATTGTATG	0	0.00154321	0.00154321	0	0	0	0	0	0	30.0796	30.0796	0	0	0	0	0	0	0	0	0	0	0	0	0	0	0	0	0	0	0	0	0	0	0	0	0	0	0	0	0	0	0	0	0	0	0
alfalfaRep2vsXJDY1_shared_1143701|Ref	alfalfaRep2vsXJDY1_shared_1143701	CACCCACCAATTACAACACCTGCTTAATTTTATAGGTCCAAGTCCAATTTTCAG	CACCCACCAATTACAACACCTGCTTAATTTTATAGGTCCAAGTCCAATTTTCAG	0.660494	1	0	1	0	0	0	0	0	76.7348	1	0	144	0	286	93	0	81	169	6	298	0	248	76	167	91	84	95	6	118	6	186	95	73	1	88	3	73	2	111	79	87	127	79	0	139
alfalfaRep2vsXJDY1_shared_1143701|Alt	alfalfaRep2vsXJDY1_shared_1143701	CACCCACCAATTACAACACCTGCTTAATCTTATAGGTCCAAGTCCAATTTTCAG	CACCCACCAATTACAACACCTGCTTAATCTTATAGGTCCAAGTCCAATTTTCAG	0.660494	1	0	1	0	0	0	0	0	76.7348	1	0	0	0	0	0	0	0	0	0	0	0	0	0	0	0	0	0	0	0	0	0	0	0	0	0	0	0	0	0	0	0	0	0	0	0
alfalfaRep2vsXJDY1_shared_114372|Ref	alfalfaRep2vsXJDY1_shared_114372	CTAAATAAAGTAACACAATCAACCTTTATTAGGGGGTTCTCTACTGTGTCTTTC	CTAAATAAAGTAACACAATCAACCTTTATTAGGGGGTTCTCTACTGTGTCTTTC	1	1	0	1	0	0	0	0	0	36.4722	1	0	27	31	46	31	43	39	24	24	52	19	41	20	27	23	21	20	42	58	47	49	50	37	16	50	31	56	18	45	42	28	44	23	37	39
alfalfaRep2vsXJDY1_shared_114372|Alt	alfalfaRep2vsXJDY1_shared_114372	CTAAATAAAGTAACACAATCAACCTTTATTAGGGGGTTCTCTACTGTGCCTTTC	CTAAATAAAGTAACACAATCAACCTTTATTAGGGGGTTCTCTACTGTGCCTTTC	1	1	0	1	0	0	0	0	0	36.4722	1	0	0	0	0	0	0	0	0	0	0	0	0	0	0	0	0	0	0	0	0	0	0	0	0	0	0	0	0	1	0	0	0	0	0	0
alfalfaRep2vsXJDY1_shared_1145552|Ref	alfalfaRep2vsXJDY1_shared_1145552	GTTGGCTTGCTCATTTGGCACACAAGGCAAGTGTTACCTTTCTACAAGATTAAA	GTTGGCTTGCTCATTTGGCACACAAGGCAAGTGTTACCTTTCTACAAGATTAAA	1	0.99537	0.572531	0.427469	0.00462963	0.567901	0.00921639	0.489479	0.249347	215.025	70.0676	2.64767	156	120	211	203	226	154	193	216	168	0	300	208	273	141	128	107	183	356	291	277	207	240	182	229	170	184	185	176	162	165	212	208	117	218
alfalfaRep2vsXJDY1_shared_1145552|Alt	alfalfaRep2vsXJDY1_shared_1145552	GTTGGCTTGCTCATTTGGCACACAAGGCAAGTGTTACCTTTCAACAAGATTAAA	GTTGGCTTGCTCATTTGGCACACAAGGCAAGTGTTACCTTTCAACAAGATTAAA	1	0.99537	0.572531	0.427469	0.00462963	0.567901	0.00921639	0.489479	0.249347	215.025	70.0676	2.64767	0	69	81	0	0	0	48	60	144	103	0	76	1	59	64	66	48	0	0	86	0	69	45	72	50	59	60	70	93	1	70	0	51	0
alfalfaRep2vsXJDY1_shared_1145552|AltMatch	alfalfaRep2vsXJDY1_shared_1145552	GTTGGCTTGCTCATTTGGCACACAAGGCAAGTGTTACCTTTCAACAATATTAAACATCATGTTCAATCCTACCGATCTCGT	GTTGGCTTGCTCATTTGGCACACAAGGCAAGTGTTACCTTTCTACAAGATTAAA	0	0.243827	0.243827	0	0	0	0	0	0	49.6295	49.6295	0	0	46	0	51	0	41	0	0	0	68	0	0	0	42	0	59	0	0	0	0	0	0	0	0	0	0	0	0	53	35	0	62	42	51
alfalfaRep2vsXJDY1_shared_1146857|Ref	alfalfaRep2vsXJDY1_shared_1146857	CCTAAACATGAGAATGATGTCTCGCAATTTCAATGATTAATTCTGTCTGCTTAG	CCTAAACATGAGAATGATGTCTCGCAATTTCAATGATTAATTCTGTCTGCTTAG	1	0.862654	0.983025	0.0169753	0.137346	0.845679	0.236964	0.0333743	0.135169	203.479	281.67	0.730258	318	232	261	140	317	100	181	182	237	0	1	119	99	0	223	0	274	477	263	125	124	226	86	282	122	196	89	230	355	182	444	197	193	293
alfalfaRep2vsXJDY1_shared_1146857|Alt	alfalfaRep2vsXJDY1_shared_1146857	CCTAAACATGAGAATGATGTCTCGCAATTTCAGTGATTAATTCTGTCTGCTTAG	CCTAAACATGAGAATGATGTCTCGCAATTTCAGTGATTAATTCTGTCTGCTTAG	1	0.862654	0.983025	0.0169753	0.137346	0.845679	0.236964	0.0333743	0.135169	203.479	281.67	0.730258	103	206	228	377	122	279	207	200	204	291	393	347	328	484	194	436	229	141	239	378	345	187	323	262	307	213	251	223	110	199	138	214	166	259
alfalfaRep2vsXJDY1_shared_1148029|Ref	alfalfaRep2vsXJDY1_shared_1148029	GCCAGGATTCAAGCTGTAAATTGCTCACTTGTTGCTTCTTCAACTTTATATGTA	GCCAGGATTCAAGCTGTAAATTGCTCACTTGTTGCTTCTTCAACTTTATATGTA	1	0.881173	0.976852	0.0231481	0.118827	0.858025	0.209415	0.0452246	0.12732	9.92796	15.0535	0.672915	10	9	4	21	7	16	6	5	9	24	8	4	9	14	12	23	15	0	9	9	9	4	17	4	19	1	11	7	14	3	0	6	8	8
alfalfaRep2vsXJDY1_shared_1148029|Alt	alfalfaRep2vsXJDY1_shared_1148029	GCCAGGATTCAAGCTGTAAATTGCTCACTTGTTGCTTCTTCAAGTTTATATGTA	GCCAGGATTCAAGCTGTAAATTGCTCACTTGTTGCTTCTTCAAGTTTATATGTA	1	0.881173	0.976852	0.0231481	0.118827	0.858025	0.209415	0.0452246	0.12732	9.92796	15.0535	0.672915	13	17	12	26	22	21	18	28	9	0	13	22	26	10	9	9	20	29	27	21	11	13	18	19	21	14	10	21	26	22	53	18	25	33
alfalfaRep2vsXJDY1_shared_1148029|RefMatch	alfalfaRep2vsXJDY1_shared_1148029	GCCAGGATTCAAGCTGTAAATTGCTCAATTGTTGCTTCTTCAACTTTATATGTATTCTAAGAAGTCAATTACCGATCTCGT	GCCAGGATTCAAGCTGTAAATTGCTCACTTGTTGCTTCTTCAACTTTATATGTA	0	0.0138889	0.0138889	0	0	0	0	0	0	21.9595	21.9595	0	0	0	0	0	0	0	0	0	0	0	0	0	0	0	0	0	0	0	0	0	0	0	0	0	0	0	0	0	0	0	0	0	0	0
alfalfaRep2vsXJDY1_shared_1148661|Ref	alfalfaRep2vsXJDY1_shared_1148661	CCAATGCAAAGGGCCCTAGAATGCCAGATGGAACAAGAGGTTTTGCCATCGGAC	CCAATGCAAAGGGCCCTAGAATGCCAGATGGAACAAGAGGTTTTGCCATCGGAC	1	0.993827	0.905864	0.0941358	0.00617284	0.899691	0.0122695	0.170549	0.091409	51.3674	40.8308	1.25383	64	63	121	77	36	34	55	79	43	0	12	74	48	17	27	16	99	96	131	145	63	39	94	58	127	46	119	62	146	52	90	38	36	68
alfalfaRep2vsXJDY1_shared_1148661|Alt	alfalfaRep2vsXJDY1_shared_1148661	CCAATGCAAAGGGCCCTAGAATGCCAGATGGAACAAGAGGTTTCGCCATCGGAC	CCAATGCAAAGGGCCCTAGAATGCCAGATGGAACAAGAGGTTTCGCCATCGGAC	1	0.993827	0.905864	0.0941358	0.00617284	0.899691	0.0122695	0.170549	0.091409	51.3674	40.8308	1.25383	31	65	52	83	11	53	18	37	24	86	50	27	57	77	34	99	48	0	38	33	25	10	36	58	60	26	46	22	63	21	21	13	49	35
alfalfaRep2vsXJDY1_shared_1149452|Ref	alfalfaRep2vsXJDY1_shared_1149452	ACAAACCCAAGAAAGCTTAGCTTCCCATCTGTGTGGCGTATCCAGTCATGAAGA	ACAAACCCAAGAAAGCTTAGCTTCCCATCTGTGTGGCGTATCCAGTCATGAAGA	1	0.950617	0.509259	0.490741	0.0493827	0.459877	0.0938881	0.499829	0.296858	33.8768	4.83398	5.63339	49	53	24	41	51	18	29	50	47	0	39	33	80	0	25	0	53	108	54	32	19	39	27	65	40	28	27	86	109	45	126	53	53	64
alfalfaRep2vsXJDY1_shared_1149452|Alt	alfalfaRep2vsXJDY1_shared_1149452	ACAAACCCAAGAAAGCTTAACTTCCCATCTGTGTGGCGTATCCAGTCATGAAGA	ACAAACCCAAGAAAGCTTAACTTCCCATCTGTGTGGCGTATCCAGTCATGAAGA	1	0.950617	0.509259	0.490741	0.0493827	0.459877	0.0938881	0.499829	0.296858	33.8768	4.83398	5.63339	4	7	2	14	2	5	0	4	0	17	0	3	4	8	5	11	3	0	2	3	3	2	5	1	2	2	6	3	6	4	0	4	5	3
alfalfaRep2vsXJDY1_shared_1150599|Ref	alfalfaRep2vsXJDY1_shared_1150599	CCTAATGCAACTTGCTCAGCAGAGATGTTGTATCATTAGATTCACTACTTTGTC	CCTAATGCAACTTGCTCAGCAGAGATGTTGTATCATTAGATTCACTACTTTGTC	1	0.945988	0.898148	0.101852	0.0540123	0.844136	0.10219	0.182956	0.142573	220.264	134.721	1.54525	224	0	438	261	151	159	236	304	181	0	174	313	134	197	190	199	346	121	377	389	324	60	383	90	384	165	346	99	376	1	354	88	0	558
alfalfaRep2vsXJDY1_shared_1150599|Alt	alfalfaRep2vsXJDY1_shared_1150599	CCTAATGCAACTTGCTCAGCAGAGATGTTGTATCATTAGATTCACTAATTTGTC	CCTAATGCAACTTGCTCAGCAGAGATGTTGTATCATTAGATTCACTAATTTGTC	1	0.945988	0.898148	0.101852	0.0540123	0.844136	0.10219	0.182956	0.142573	220.264	134.721	1.54525	121	250	108	246	101	138	57	84	81	423	17	115	96	266	88	324	106	92	116	118	76	117	111	188	132	144	94	158	115	162	7	146	194	115
alfalfaRep2vsXJDY1_shared_115183|Ref	alfalfaRep2vsXJDY1_shared_115183	CCTACGGTTAGTAGTGAATTATGTCTTAGATTTAATTCAATAGTGATCAAGTAA	CCTACGGTTAGTAGTGAATTATGTCTTAGATTTAATTCAATAGTGATCAAGTAA	0.996914	0.996904	0.45356	0.54644	0.00309598	0.450464	0.00617278	0.495687	0.25093	141.039	48.2981	2.76211	128	140	100	127	192	120	180	141	197	140	148	169	49	122	147	140	184	136	186	162	157	79	204	105	181	132	146	147	252	90	227	87	131	260
alfalfaRep2vsXJDY1_shared_115183|Alt	alfalfaRep2vsXJDY1_shared_115183	CCTACGGTTAGTAGTGAATTATGTCTTAGGTTTAATTCAATAGTGATCAAGTAA	CCTACGGTTAGTAGTGAATTATGTCTTAGGTTTAATTCAATAGTGATCAAGTAA	0.996914	0.996904	0.45356	0.54644	0.00309598	0.450464	0.00617278	0.495687	0.25093	141.039	48.2981	2.76211	21	54	20	56	0	51	0	34	0	50	0	0	0	51	1	50	0	42	0	57	0	95	0	0	0	44	0	54	0	87	0	90	43	0
alfalfaRep2vsXJDY1_shared_115183|RefMatch	alfalfaRep2vsXJDY1_shared_115183	CCTACGGTTAGTAGTGAATTATGTCTTAGATATAATTCAATAGTGATCAAGTAAAGAAAGTCATTTAGCGACCGATCTCGT	CCTACGGTTAGTAGTGAATTATGTCTTAGATTTAATTCAATAGTGATCAAGTAA	0	0.0185185	0.0185185	0	0	0	0	0	0	17.1699	17.1699	0	0	0	22	0	0	0	0	0	0	0	0	0	0	0	19	0	0	0	0	0	0	0	0	0	0	0	0	0	0	0	0	0	0	0
alfalfaRep2vsXJDY1_shared_1152689|Ref	alfalfaRep2vsXJDY1_shared_1152689	TGTCCGCACCAGATCCTCCTTACTTTTCTGCATTTCCATAAACTCTGCCTGTAT	TGTCCGCACCAGATCCTCCTTACTTTTCTGCATTTCCATAAACTCTGCCTGTAT	1	0.996914	0.837963	0.162037	0.00308642	0.834877	0.00615379	0.271562	0.138858	19.0681	10.3734	1.82095	4	17	16	34	14	14	8	17	17	0	26	14	17	9	15	6	15	26	47	43	25	9	42	27	42	21	88	14	45	17	34	8	2	25
alfalfaRep2vsXJDY1_shared_1152689|Alt	alfalfaRep2vsXJDY1_shared_1152689	TGTCCGCACCAGATCCTCCTTACTTTTCTGAATTTCCATAAACTCTGCCTGTAT	TGTCCGCACCAGATCCTCCTTACTTTTCTGAATTTCCATAAACTCTGCCTGTAT	1	0.996914	0.837963	0.162037	0.00308642	0.834877	0.00615379	0.271562	0.138858	19.0681	10.3734	1.82095	5	14	3	16	1	7	0	8	0	18	7	6	7	22	0	18	5	0	16	18	3	2	12	7	20	5	32	8	28	4	0	1	3	12
alfalfaRep2vsXJDY1_shared_1153076|Ref	alfalfaRep2vsXJDY1_shared_1153076	CAAAAATTGCCACTTTAAGCAGACCTAGATTAATAGCTGTCACTTTGCAATGCT	CAAAAATTGCCACTTTAAGCAGACCTAGATTAATAGCTGTCACTTTGCAATGCT	0.334877	0.995392	0.00460829	0.995392	0.00460829	0	0.00917412	0.00917412	0.00917412	1.45833	1	1.22788	0	0	0	0	0	0	0	1	3	0	2	0	0	0	0	0	0	1	1	0	0	0	2	2	1	2	1	1	2	0	2	0	0	0
alfalfaRep2vsXJDY1_shared_1153076|Alt	alfalfaRep2vsXJDY1_shared_1153076	CAAAAATTGCCACTTTAAGCAGACCTAGATTAATAACTGTCACTTTGCAATGCT	CAAAAATTGCCACTTTAAGCAGACCTAGATTAATAACTGTCACTTTGCAATGCT	0.334877	0.995392	0.00460829	0.995392	0.00460829	0	0.00917412	0.00917412	0.00917412	1.45833	1	1.22788	0	0	0	0	0	0	0	0	0	0	0	0	0	0	0	0	0	0	0	0	0	0	0	0	0	0	0	0	0	0	0	0	0	0
alfalfaRep2vsXJDY1_shared_1153999|Ref	alfalfaRep2vsXJDY1_shared_1153999	CTTGATTGCAAATTGTTGTGAAGAAACAATGGTCTCTCATCTTATATTTTGCTC	CTTGATTGCAAATTGTTGTGAAGAAACAATGGTCTCTCATCTTATATTTTGCTC	1	0.726852	0.976852	0.0231481	0.273148	0.703704	0.397076	0.0452246	0.221151	80.5681	123.258	0.647005	56	127	53	52	98	48	115	57	133	0	96	58	184	0	59	0	48	166	59	61	61	102	46	61	0	115	45	96	103	123	279	73	89	73
alfalfaRep2vsXJDY1_shared_1153999|Alt	alfalfaRep2vsXJDY1_shared_1153999	CTTGATTGCAAATTGTTGTGAAGAAACAATGGTCTCTCATCTTAAATTTTGCTC	CTTGATTGCAAATTGTTGTGAAGAAACAATGGTCTCTCATCTTAAATTTTGCTC	1	0.726852	0.976852	0.0231481	0.273148	0.703704	0.397076	0.0452246	0.221151	80.5681	123.258	0.647005	141	48	150	105	106	93	31	125	50	78	74	173	61	144	112	154	153	47	160	145	125	69	141	97	220	77	132	70	54	4	0	53	43	125
alfalfaRep2vsXJDY1_shared_1153999|AltMatch	alfalfaRep2vsXJDY1_shared_1153999	CTTGATTGCAAATTGTTGTGAAGAAACAATGGTTTCTCATCTTAAATTTTGCTCAGAATATGTTACTTTCACCGATCTCGT	CTTGATTGCAAATTGTTGTGAAGAAACAATGGTCTCTCATCTTATATTTTGCTC	0	0.248457	0.248457	0	0	0	0	0	0	48.9165	48.9165	0	0	52	0	65	0	59	0	0	0	67	0	0	0	56	0	55	0	1	0	0	0	0	0	0	0	0	0	0	51	38	0	41	36	60
alfalfaRep2vsXJDY1_shared_1154882|Ref	alfalfaRep2vsXJDY1_shared_1154882	GTTTGCATCAGGTACTGTCTACTCCACTTAAGATAACCCCTCCATATTTCATAT	GTTTGCATCAGGTACTGTCTACTCCACTTAAGATAACCCCTCCATATTTCATAT	1	0.973765	0.807099	0.192901	0.0262346	0.780864	0.0510926	0.311381	0.181237	274.557	181.332	1.44767	381	455	223	302	366	207	321	312	364	231	261	463	301	209	207	277	464	324	449	324	260	264	496	463	314	258	486	389	159	239	128	201	278	520
alfalfaRep2vsXJDY1_shared_1154882|Alt	alfalfaRep2vsXJDY1_shared_1154882	GTTTGCATCAGGTACTGTCTACTCCACTTAAGATAACTCCTCCATATTTCATAT	GTTTGCATCAGGTACTGTCTACTCCACTTAAGATAACTCCTCCATATTTCATAT	1	0.973765	0.807099	0.192901	0.0262346	0.780864	0.0510926	0.311381	0.181237	274.557	181.332	1.44767	1	168	223	162	1	112	113	119	117	263	121	181	164	150	124	161	0	138	147	348	131	105	171	0	184	110	163	151	540	262	459	227	96	183
alfalfaRep2vsXJDY1_shared_1154882|AltMatch	alfalfaRep2vsXJDY1_shared_1154882	GTTTGCATCAGGTACTGTCTACTCCACTTAATATAACTCCTCCATATTTCATATTATTTCAAGTTACTGGACCGATCTCGT	GTTTGCATCAGGTACTGTCTACTCCACTTAAGATAACCCCTCCATATTTCATAT	0	0.41358	0.41358	0	0	0	0	0	0	103.727	103.727	0	96	0	0	121	89	103	0	0	0	0	0	0	110	100	65	98	117	0	0	0	88	0	0	0	115	0	0	1	0	0	0	0	0	0
alfalfaRep2vsXJDY1_shared_115498|Ref	alfalfaRep2vsXJDY1_shared_115498	ACCGGTGTTTATTGAGAATGTTCAAACCCATATTTGTGATGTAGCAAAATCTTC	ACCGGTGTTTATTGAGAATGTTCAAACCCATATTTGTGATGTAGCAAAATCTTC	0.998457	0.996909	0.0664606	0.933539	0.00309119	0.0633694	0.00616327	0.124087	0.0651252	240.319	35.5714	4.1847	157	252	156	170	257	172	88	257	64	204	117	296	230	271	191	250	325	317	265	286	197	209	223	347	193	152	188	192	288	177	212	224	246	334
alfalfaRep2vsXJDY1_shared_115498|Alt	alfalfaRep2vsXJDY1_shared_115498	ACCGGTGTTTATTGAGAATGTTCAAACCCATATTTGTGACGTAGCAAAATCTTC	ACCGGTGTTTATTGAGAATGTTCAAACCCATATTTGTGACGTAGCAAAATCTTC	0.998457	0.996909	0.0664606	0.933539	0.00309119	0.0633694	0.00616327	0.124087	0.0651252	240.319	35.5714	4.1847	0	0	0	0	0	0	0	0	0	0	0	0	0	0	0	0	0	93	0	0	0	56	1	0	0	54	0	0	0	55	0	63	0	0
alfalfaRep2vsXJDY1_shared_115498|RefMatch	alfalfaRep2vsXJDY1_shared_115498	ACCGGTGTTTATTGAGAATGTTCAAACCCGTATTTGTGATGTAGCAAAATCTTCAACTCTGAAGTCTCACACCGATCTCGT	ACCGGTGTTTATTGAGAATGTTCAAACCCATATTTGTGATGTAGCAAAATCTTC	0	0.00154321	0.00154321	0	0	0	0	0	0	60.5151	60.5151	0	0	0	0	0	0	0	0	0	0	0	0	0	0	0	0	0	0	0	0	0	0	0	0	0	0	0	0	0	0	0	0	0	0	0
alfalfaRep2vsXJDY1_shared_115498|AltMatch	alfalfaRep2vsXJDY1_shared_115498	ACCGGTGTTTATTGAGAATGTTCAAACCCATATTTGTAACGTAGCAAAATCTTCAACTCTGAAGTCTCACACCGATCTCGT	ACCGGTGTTTATTGAGAATGTTCAAACCCATATTTGTGATGTAGCAAAATCTTC	0	0.50463	0.50463	0	0	0	0	0	0	59.8551	59.8551	0	44	0	57	53	0	54	72	0	163	0	45	0	0	0	0	0	0	0	54	61	49	0	54	0	48	55	45	38	0	0	0	0	0	0
alfalfaRep2vsXJDY1_shared_115498|AltMatch	alfalfaRep2vsXJDY1_shared_115498	ACCGGTGTTTATTGAGAATGTTCAAACCCATATTTGTAACGTAGCAAAATTTTCAACTCTGAAGTCTCACACCGATCTCGT	ACCGGTGTTTATTGAGAATGTTCAAACCCATATTTGTGATGTAGCAAAATCTTC	0	0.00617284	0.00617284	0	0	0	0	0	0	44.7854	44.7854	0	0	0	0	0	0	0	0	0	0	0	0	0	53	0	0	0	0	0	0	0	0	0	0	0	0	0	0	0	0	0	0	0	0	0
alfalfaRep2vsXJDY1_shared_1156022|Ref	alfalfaRep2vsXJDY1_shared_1156022	TAAAGGCATATGTTTGAGCACATTGAAAGCATGAGAGTAATCTTTGCATCTGCA	TAAAGGCATATGTTTGAGCACATTGAAAGCATGAGAGTAATCTTTGCATCTGCA	0.99537	1	0.854264	0.145736	0	0.854264	0	0.248995	0.124497	217.358	123.39	1.60717	180	270	241	308	128	219	290	245	331	143	214	278	295	149	55	207	208	313	192	283	252	186	282	335	196	172	290	264	420	263	347	291	202	409
alfalfaRep2vsXJDY1_shared_1156022|Alt	alfalfaRep2vsXJDY1_shared_1156022	TAAAGGCATATGTTTGAGCACATTGAAAGCATGAGAGTAATCTTTACATCTGCA	TAAAGGCATATGTTTGAGCACATTGAAAGCATGAGAGTAATCTTTACATCTGCA	0.99537	1	0.854264	0.145736	0	0.854264	0	0.248995	0.124497	217.358	123.39	1.60717	208	194	165	271	76	250	118	4	150	7	73	216	204	183	131	207	90	220	0	95	162	148	0	80	102	148	1	195	95	231	110	142	135	104
alfalfaRep2vsXJDY1_shared_1156022|RefMatch	alfalfaRep2vsXJDY1_shared_1156022	TAAAGGCATATGTTTGAGCACATTGAAAGCATGAGAGTAATCCTTGCATCTGCAATAGAACCATACCAAAACCGATCTCGT	TAAAGGCATATGTTTGAGCACATTGAAAGCATGAGAGTAATCTTTGCATCTGCA	0	0.126543	0.126543	0	0	0	0	0	0	87.5279	87.5279	0	98	0	0	0	60	0	0	0	0	0	0	0	2	0	123	0	148	0	119	0	0	0	0	0	110	0	0	0	0	0	1	0	0	0
alfalfaRep2vsXJDY1_shared_1156022|AltMatch	alfalfaRep2vsXJDY1_shared_1156022	TAAAGGCATATGTTTGAGCACATTGAAAGCATGAGAGTAATCTTTACACCTGCAATAGAACCATACCAAAACCGATCTCGT	TAAAGGCATATGTTTGAGCACATTGAAAGCATGAGAGTAATCTTTGCATCTGCA	0	0.132716	0.132716	0	0	0	0	0	0	78.0529	78.0529	0	0	0	0	0	0	0	0	0	0	0	0	0	0	0	0	0	0	1	84	0	0	0	103	0	2	0	74	0	0	0	0	0	0	0
alfalfaRep2vsXJDY1_shared_1158342|Ref	alfalfaRep2vsXJDY1_shared_1158342	GGCACAATATATAACCATATAGAATTTGCCTGCAAGTCGGAACTTATCGATTAG	GGCACAATATATAACCATATAGAATTTGCCTGCAAGTCGGAACTTATCGATTAG	0.915123	1	0	1	0	0	0	0	0	26.7143	1	0	0	41	26	25	23	20	6	36	25	34	37	27	0	19	1	24	13	35	23	44	15	18	22	15	2	37	29	19	36	9	4	18	33	46
alfalfaRep2vsXJDY1_shared_1158342|Alt	alfalfaRep2vsXJDY1_shared_1158342	GGCACAATATATAACCATATAGAATTTGCCTGCAAGTAGGAACTTATCGATTAG	GGCACAATATATAACCATATAGAATTTGCCTGCAAGTAGGAACTTATCGATTAG	0.915123	1	0	1	0	0	0	0	0	26.7143	1	0	0	0	0	0	0	0	0	0	0	0	0	0	0	0	0	0	0	0	0	0	0	0	0	0	0	0	0	0	0	0	0	0	0	0
alfalfaRep2vsXJDY1_shared_1158342|AltMatch	alfalfaRep2vsXJDY1_shared_1158342	GGCACAATATATAACCATATAGAATTTGCCTGCAAGTAAGAACTTATAGATTAGTGAATGTGAAACTAAGACCGATCTCGT	GGCACAATATATAACCATATAGAATTTGCCTGCAAGTCGGAACTTATCGATTAG	0	0.878086	0.878086	0	0	0	0	0	0	31.0414	31.0414	0	30	0	44	35	23	36	41	0	28	0	11	14	67	43	45	28	57	26	20	19	33	32	12	72	48	21	16	22	22	24	49	24	0	26
alfalfaRep2vsXJDY1_shared_1159210|Ref	alfalfaRep2vsXJDY1_shared_1159210	CACTACATACCACATTGTCCACAAACATTTGAAGTCCAAGTACCGCTGCTTTTA	CACTACATACCACATTGTCCACAAACATTTGAAGTCCAAGTACCGCTGCTTTTA	1	0.847222	0.976852	0.0231481	0.152778	0.824074	0.258873	0.0452246	0.152049	246.066	419.092	0.609254	151	2	342	0	427	0	409	272	332	0	416	0	155	1	290	0	486	205	356	323	146	135	231	306	250	150	255	174	305	0	603	139	0	383
alfalfaRep2vsXJDY1_shared_1159210|Alt	alfalfaRep2vsXJDY1_shared_1159210	CACTACATACCACATTGTCCACAAACATTTGAAGTCCAAGTACTGCTGCTTTTA	CACTACATACCACATTGTCCACAAACATTTGAAGTCCAAGTACTGCTGCTTTTA	1	0.847222	0.976852	0.0231481	0.152778	0.824074	0.258873	0.0452246	0.152049	246.066	419.092	0.609254	492	637	493	613	161	462	155	437	346	406	184	880	448	518	310	576	173	677	491	416	533	440	325	397	332	496	285	560	219	441	210	329	516	230
alfalfaRep2vsXJDY1_shared_1159210|AltMatch	alfalfaRep2vsXJDY1_shared_1159210	CACTACATACCACATTGTCCACAAACATCTGAAGTCCAAGTACTGCTGCTTTTAGTCCAAAAGTTGGATGACCGATCTCGT	CACTACATACCACATTGTCCACAAACATTTGAAGTCCAAGTACCGCTGCTTTTA	0	0.248457	0.248457	0	0	0	0	0	0	244.951	244.951	0	0	318	0	280	0	209	0	0	0	451	0	0	0	213	2	227	0	0	0	0	0	0	0	1	1	0	0	0	259	214	0	224	229	293
alfalfaRep2vsXJDY1_shared_116082|Ref	alfalfaRep2vsXJDY1_shared_116082	GATCCTAGTAAAGATGTTCATGGTTGGGGTGTTAATGAACGTGGTGTTTCATTT	GATCCTAGTAAAGATGTTCATGGTTGGGGTGTTAATGAACGTGGTGTTTCATTT	1	1	0.138889	0.861111	0	0.138889	0	0.239198	0.119599	169.397	29.4194	4.19172	149	164	202	229	141	156	67	93	168	108	177	185	100	199	169	170	142	95	261	166	196	128	150	193	139	93	143	160	147	107	229	92	128	246
alfalfaRep2vsXJDY1_shared_116082|Alt	alfalfaRep2vsXJDY1_shared_116082	GATCCTAGTAAAGATGTTCATGGTTGGGGAGTTAATGAACGTGGTGTTTCATTT	GATCCTAGTAAAGATGTTCATGGTTGGGGAGTTAATGAACGTGGTGTTTCATTT	1	1	0.138889	0.861111	0	0.138889	0	0.239198	0.119599	169.397	29.4194	4.19172	0	0	0	0	0	0	41	0	0	0	0	0	24	0	0	0	0	0	0	0	0	0	0	0	0	0	0	1	0	0	0	0	0	1
alfalfaRep2vsXJDY1_shared_116082|RefMatch	alfalfaRep2vsXJDY1_shared_116082	GATCCTAGTAAAGATGTTCATGGTTGGGGTGTTAATGAACGTGGTGTTTCGTTTACTTTTGGTGCTAGTAACCGATCTCGT	GATCCTAGTAAAGATGTTCATGGTTGGGGTGTTAATGAACGTGGTGTTTCATTT	0	0.265432	0.265432	0	0	0	0	0	0	53.6003	53.6003	0	0	0	0	0	0	0	0	31	0	27	0	0	0	0	0	0	0	58	0	50	0	0	0	60	0	60	0	0	48	0	0	37	0	0
alfalfaRep2vsXJDY1_shared_116082|AltMatch	alfalfaRep2vsXJDY1_shared_116082	GATCCTAGTAAAGATGTTCATGGTTGGGGAGTCAATGAACGTGGTGTTTCATTTACTTTTGGTGCTAGTAACCGATCTCGT	GATCCTAGTAAAGATGTTCATGGTTGGGGTGTTAATGAACGTGGTGTTTCATTT	0	0.037037	0.037037	0	0	0	0	0	0	36.1703	36.1703	0	0	0	0	0	0	0	0	0	0	0	0	0	0	0	0	0	0	36	0	0	0	31	0	0	0	38	0	0	0	41	0	20	0	0
alfalfaRep2vsXJDY1_shared_116082|AltMatch	alfalfaRep2vsXJDY1_shared_116082	GATCCTAGTAAAGATGTTCATGGTTGGGGAGTTAATGAACGTGGTGTTTCGTTTACTTTTGGTGCTAGTAACCGATCTCGT	GATCCTAGTAAAGATGTTCATGGTTGGGGTGTTAATGAACGTGGTGTTTCATTT	0	0.0138889	0.0138889	0	0	0	0	0	0	50.4446	50.4446	0	0	0	0	0	0	0	0	0	0	0	0	0	25	0	0	0	0	0	0	0	0	0	0	0	0	0	0	0	0	0	0	0	0	0
alfalfaRep2vsXJDY1_shared_1160887|Ref	alfalfaRep2vsXJDY1_shared_1160887	AATCTCCAACATCCACTTTGAACTTCCCTGGAACAACCTTGCTTCCTTTACCTC	AATCTCCAACATCCACTTTGAACTTCCCTGGAACAACCTTGCTTCCTTTACCTC	1	0.996914	0.853395	0.146605	0.00308642	0.850309	0.00615379	0.250224	0.128189	563.809	163.318	3.28046	278	637	474	836	300	666	513	342	568	250	537	543	382	348	577	371	358	1397	497	680	399	441	237	1047	447	578	280	681	1150	628	1465	662	688	1008
alfalfaRep2vsXJDY1_shared_1160887|Alt	alfalfaRep2vsXJDY1_shared_1160887	AATCTCCAACATCCACTTTGAACTTTCCTGGAACAACCTTGCTTCCTTTACCTC	AATCTCCAACATCCACTTTGAACTTTCCTGGAACAACCTTGCTTCCTTTACCTC	1	0.996914	0.853395	0.146605	0.00308642	0.850309	0.00615379	0.250224	0.128189	563.809	163.318	3.28046	148	82	263	85	145	89	89	167	170	109	93	84	248	192	106	173	173	1	261	127	208	70	127	138	77	96	129	96	0	0	0	0	86	108
alfalfaRep2vsXJDY1_shared_1160887|RefMatch	alfalfaRep2vsXJDY1_shared_1160887	AATCTCCAACATCCACTTTGAACTTCCCGGGAACAACCCTGCTTCCTCTTCCTCTTTCTGTTCCTCTTCCACCGATCGCGT	AATCTCCAACATCCACTTTGAACTTCCCTGGAACAACCTTGCTTCCTTTACCTC	0	0.95216	0.95216	0	0	0	0	0	0	17.8655	17.8655	0	12	39	16	12	4	9	11	21	18	11	17	16	0	2	0	6	11	54	23	28	15	15	23	20	19	14	29	22	36	18	12	16	24	21
alfalfaRep2vsXJDY1_shared_1160887|RefMatch	alfalfaRep2vsXJDY1_shared_1160887	AATCTCCAACATCCACTTTGAACTTCCCGGGAACAACCCTGCTTCCTCTTCCTCTTTCTGTTCCTCTTCCACCGATCTCGT	AATCTCCAACATCCACTTTGAACTTCCCTGGAACAACCTTGCTTCCTTTACCTC	0	0.962963	0.962963	0	0	0	0	0	0	398.017	398.017	0	223	584	460	407	174	337	358	508	361	274	364	474	7	211	15	202	192	919	688	494	319	341	457	680	437	513	503	435	425	386	278	579	532	604
alfalfaRep2vsXJDY1_shared_1160887|RefMatch	alfalfaRep2vsXJDY1_shared_1160887	AATCTCCAACATCCACTTTGAACTTCCCGGGAACAACCCTGCTTCCTCTTCCTGTTTCTGTTCCTCTTCCACCGATCTCGT	AATCTCCAACATCCACTTTGAACTTCCCTGGAACAACCTTGCTTCCTTTACCTC	0	0.526235	0.526235	0	0	0	0	0	0	79.9933	79.9933	0	110	0	115	81	61	66	129	0	1	0	53	82	162	67	111	60	87	112	86	82	59	62	0	0	62	0	0	47	2	38	2	91	0	105
alfalfaRep2vsXJDY1_shared_1160887|RefMatch	alfalfaRep2vsXJDY1_shared_1160887	AATCTCCAACATCCACTTTGAACTTCCCGGGAACAACCCTGGTTCCTCTTCCTCTTTCTGTTCCTCTTCCACCGATCTCGT	AATCTCCAACATCCACTTTGAACTTCCCTGGAACAACCTTGCTTCCTTTACCTC	0	0.930556	0.930556	0	0	0	0	0	0	14.3704	14.3704	0	8	28	28	16	4	11	10	20	8	12	11	20	0	5	0	4	4	48	27	17	5	16	12	26	21	15	15	11	21	17	1	18	16	18
alfalfaRep2vsXJDY1_shared_1160887|RefMatch	alfalfaRep2vsXJDY1_shared_1160887	AATCTCCAACATCCACTTTGAACTTCCCTGGAACAACATTACTTCCTTTACCTCTTTCTGTTCCTCTTCCACCGATCGCGT	AATCTCCAACATCCACTTTGAACTTCCCTGGAACAACCTTGCTTCCTTTACCTC	0	0.00462963	0.00462963	0	0	0	0	0	0	21.5566	21.5566	0	0	0	26	0	0	0	0	0	0	0	0	0	0	0	0	0	0	0	0	0	0	0	0	0	0	0	0	0	0	0	0	0	0	0
alfalfaRep2vsXJDY1_shared_1160887|RefMatch	alfalfaRep2vsXJDY1_shared_1160887	AATCTCCAACATCCACTTTGAACTTCCCTGGAACAACATTACTTCCTTTACCTCTTTCTGTTCCTCTTCCACCGATCTCGG	AATCTCCAACATCCACTTTGAACTTCCCTGGAACAACCTTGCTTCCTTTACCTC	0	0.00462963	0.00462963	0	0	0	0	0	0	12.5178	12.5178	0	0	0	12	0	0	0	0	0	0	0	0	0	0	0	0	0	0	0	0	0	0	0	0	0	0	0	0	0	0	0	0	0	0	0
alfalfaRep2vsXJDY1_shared_1160887|RefMatch	alfalfaRep2vsXJDY1_shared_1160887	AATCTCCAACATCCACTTTGAACTTCCCTGGAACAACATTACTTCCTTTACCTCTTTCTGTTCCTCTTCCACCGATCTCGT	AATCTCCAACATCCACTTTGAACTTCCCTGGAACAACCTTGCTTCCTTTACCTC	0	0.00462963	0.00462963	0	0	0	0	0	0	450.205	450.205	0	0	0	428	0	0	0	0	0	0	0	0	0	0	0	0	1	1	0	0	1	0	0	0	1	0	0	0	0	1	0	0	0	1	0
alfalfaRep2vsXJDY1_shared_1160887|RefMatch	alfalfaRep2vsXJDY1_shared_1160887	AATCTCCAACATCCACTTTGAACTTCCCTGGAACAACATTGCTTCCTTTACCTCTTTCTGTTCCTCTTCCACCGATCGCGT	AATCTCCAACATCCACTTTGAACTTCCCTGGAACAACCTTGCTTCCTTTACCTC	0	0.998457	0.998457	0	0	0	0	0	0	28.4529	28.4529	0	27	32	35	23	11	17	9	12	28	11	30	21	23	20	34	29	21	32	34	76	32	23	28	27	20	15	23	23	26	19	50	17	17	23
alfalfaRep2vsXJDY1_shared_1160887|RefMatch	alfalfaRep2vsXJDY1_shared_1160887	AATCTCCAACATCCACTTTGAACTTCCCTGGAACAACATTGCTTCCTTTACCTCTTTCTGTTCCTCTTCCACCGATCTCGG	AATCTCCAACATCCACTTTGAACTTCCCTGGAACAACCTTGCTTCCTTTACCTC	0	0.915123	0.915123	0	0	0	0	0	0	10.3389	10.3389	0	3	22	18	10	0	7	8	20	8	6	14	16	5	8	11	13	14	29	23	5	27	2	0	8	11	19	9	4	1	4	4	6	8	6
alfalfaRep2vsXJDY1_shared_1160887|RefMatch	alfalfaRep2vsXJDY1_shared_1160887	AATCTCCAACATCCACTTTGAACTTCCCTGGAACAACATTGCTTCCTTTACCTCTTTCTGTTCCTCTTCCACCGATCTCGT	AATCTCCAACATCCACTTTGAACTTCCCTGGAACAACCTTGCTTCCTTTACCTC	0	1	1	0	0	0	0	0	0	560.857	560.857	0	376	603	571	447	428	402	493	526	567	398	592	558	523	608	584	598	553	667	853	917	575	538	397	602	496	617	353	406	266	308	682	551	458	570
alfalfaRep2vsXJDY1_shared_1160887|RefMatch	alfalfaRep2vsXJDY1_shared_1160887	AATCTCCAACATCCACTTTGAACTTCCTGGGAACAACCCTGCTTCCTCTTCCTCTTTCTGTTCCTCTTCCACCGATCTCGT	AATCTCCAACATCCACTTTGAACTTCCCTGGAACAACCTTGCTTCCTTTACCTC	0	0.714506	0.714506	0	0	0	0	0	0	70.2909	70.2909	0	58	29	60	73	38	51	0	43	85	64	0	78	136	128	63	106	51	1	0	17	67	16	0	58	124	14	0	28	1	0	1	0	62	1
alfalfaRep2vsXJDY1_shared_1161574|Ref	alfalfaRep2vsXJDY1_shared_1161574	CATTTGGGTATATTATTCTTTATTGCCTTCCGATGTTAATTTTTCAGGTTTTCG	CATTTGGGTATATTATTCTTTATTGCCTTCCGATGTTAATTTTTCAGGTTTTCG	1	0.987654	0.816358	0.183642	0.0123457	0.804012	0.0243865	0.299835	0.162111	397.055	183.389	1.98381	417	318	388	291	518	399	367	265	413	0	662	422	226	229	679	183	373	718	453	432	591	410	277	422	292	521	238	411	351	331	778	333	263	572
alfalfaRep2vsXJDY1_shared_1161574|Alt	alfalfaRep2vsXJDY1_shared_1161574	CATTTGGGTATATTATTCTTTATTGCCTTCCAATGTTAATTTTTCAGGTTTTCG	CATTTGGGTATATTATTCTTTATTGCCTTCCAATGTTAATTTTTCAGGTTTTCG	1	0.987654	0.816358	0.183642	0.0123457	0.804012	0.0243865	0.299835	0.162111	397.055	183.389	1.98381	99	134	112	140	115	129	129	103	129	145	0	115	220	246	142	227	151	3	142	148	131	117	91	141	90	100	102	125	1	1	0	0	92	0
alfalfaRep2vsXJDY1_shared_1161574|RefMatch	alfalfaRep2vsXJDY1_shared_1161574	CATTTGGGTATATTATTCTTTATTGCCTTCTGATGTTAATTTTTCAGGTTTTCGTCGTTCTGGTTGGACCACCGATCTCGT	CATTTGGGTATATTATTCTTTATTGCCTTCCGATGTTAATTTTTCAGGTTTTCG	0	0.00154321	0.00154321	0	0	0	0	0	0	342.497	342.497	0	0	0	0	0	0	0	0	0	0	0	0	0	0	0	0	0	0	0	0	0	0	0	0	0	0	0	0	0	0	0	0	0	0	0
alfalfaRep2vsXJDY1_shared_1161574|AltMatch	alfalfaRep2vsXJDY1_shared_1161574	CATTTGGGTATATTATTCTTTATTGCCTTCCAATGTTAATTTTTCAGGCTTTCGTCGTTCTGGTTGGACCACCGATCTCGT	CATTTGGGTATATTATTCTTTATTGCCTTCCGATGTTAATTTTTCAGGTTTTCG	0	0.248457	0.248457	0	0	0	0	0	0	163.26	163.26	0	0	168	0	169	0	158	0	0	0	230	0	0	0	149	0	156	0	0	0	0	0	0	0	0	0	0	0	0	168	121	0	143	124	194
alfalfaRep2vsXJDY1_shared_1162842|Ref	alfalfaRep2vsXJDY1_shared_1162842	CAAGTACAATCACCAAGTATAATATAAGTGTATTAATTTCAACTTCTAATGGAT	CAAGTACAATCACCAAGTATAATATAAGTGTATTAATTTCAACTTCTAATGGAT	1	0.978395	0.283951	0.716049	0.0216049	0.262346	0.0422763	0.406645	0.224461	133.033	8.18058	9.96384	125	131	145	177	65	172	139	148	101	0	132	188	54	76	118	70	168	106	191	69	277	48	137	49	146	61	153	61	181	51	273	54	99	225
alfalfaRep2vsXJDY1_shared_1162842|Alt	alfalfaRep2vsXJDY1_shared_1162842	CAAGTACAATCACCAAGTATAATATAAGTGTGTTAATTTCAACTTCTAATGGAT	CAAGTACAATCACCAAGTATAATATAAGTGTGTTAATTTCAACTTCTAATGGAT	1	0.978395	0.283951	0.716049	0.0216049	0.262346	0.0422763	0.406645	0.224461	133.033	8.18058	9.96384	9	11	5	11	11	4	0	5	7	15	8	2	11	22	6	14	4	8	8	12	4	9	8	16	3	11	0	14	5	14	0	11	16	8
alfalfaRep2vsXJDY1_shared_1163978|Ref	alfalfaRep2vsXJDY1_shared_1163978	GTTTTCCATTGTACTGTTGTAAACTTGTTATGTATTCTTGTAACCGTTTATACA	GTTTTCCATTGTACTGTTGTAAACTTGTTATGTATTCTTGTAACCGTTTATACA	1	0.856481	0.975309	0.0246914	0.143519	0.83179	0.245842	0.0481634	0.147003	208.688	327.132	0.653069	444	0	254	174	340	104	225	129	119	0	114	342	135	131	378	156	370	137	299	168	269	96	259	113	439	208	242	166	321	118	593	113	1	160
alfalfaRep2vsXJDY1_shared_1163978|Alt	alfalfaRep2vsXJDY1_shared_1163978	GTTTTCCATTGTACTGTTGTAAACTTGTTATGTATTCTTGTAACCGCTTATACA	GTTTTCCATTGTACTGTTGTAAACTTGTTATGTATTCTTGTAACCGCTTATACA	1	0.856481	0.975309	0.0246914	0.143519	0.83179	0.245842	0.0481634	0.147003	208.688	327.132	0.653069	130	653	309	528	127	325	282	429	430	546	407	328	488	422	149	472	375	426	307	480	281	378	284	388	157	188	269	490	303	367	0	389	434	545
alfalfaRep2vsXJDY1_shared_1164651|Ref	alfalfaRep2vsXJDY1_shared_1164651	CCTATATTGAATTGAAATTGTATTATGCTATTTGTTTATGTTCATACTTCATTG	CCTATATTGAATTGAAATTGTATTATGCTATTTGTTTATGTTCATACTTCATTG	0.996914	0.998452	0.198142	0.801858	0.00154799	0.196594	0.00309118	0.317764	0.160428	17.1721	2.7485	5.46061	21	8	16	15	25	15	6	22	9	0	10	17	22	10	13	13	22	29	16	21	30	11	12	31	20	13	19	12	17	11	23	15	1	20
alfalfaRep2vsXJDY1_shared_1164651|Alt	alfalfaRep2vsXJDY1_shared_1164651	CCTATATTGAATTGAAATTGTATTATGCTATTTGTTTATGTTCATATTTCATTG	CCTATATTGAATTGAAATTGTATTATGCTATTTGTTTATGTTCATATTTCATTG	0.996914	0.998452	0.198142	0.801858	0.00154799	0.196594	0.00309118	0.317764	0.160428	17.1721	2.7485	5.46061	0	2	0	0	0	0	0	6	0	4	0	5	0	1	0	3	0	0	0	3	0	3	0	0	0	0	0	2	0	0	0	0	2	0
alfalfaRep2vsXJDY1_shared_1164651|AltMatch	alfalfaRep2vsXJDY1_shared_1164651	CCTATATTGAATTGAAATTGTATTATGCTATTTGTTTTTGTTCATATTTCATTGTATCTGGGTCAGTACCACCGATCTCGT	CCTATATTGAATTGAAATTGTATTATGCTATTTGTTTATGTTCATACTTCATTG	0	0.492284	0.492284	0	0	0	0	0	0	12.0017	12.0017	0	0	13	0	14	0	14	0	0	0	13	0	0	0	5	0	10	0	0	14	0	0	0	6	18	0	0	7	0	11	10	0	10	6	13
alfalfaRep2vsXJDY1_shared_1165679|Ref	alfalfaRep2vsXJDY1_shared_1165679	CCAGGGCCGTTCCTAACATAAAATAGAATTTACTTGAATATTATAAGTTAAGCT	CCAGGGCCGTTCCTAACATAAAATAGAATTTACTTGAATATTATAAGTTAAGCT	1	0.993827	0.270062	0.729938	0.00617284	0.263889	0.0122695	0.394257	0.203263	47.3441	3.60403	8.64097	31	43	55	40	57	30	48	45	63	4	88	53	63	16	48	12	49	56	83	78	67	39	80	45	70	63	66	46	62	45	75	34	39	72
alfalfaRep2vsXJDY1_shared_1165679|Alt	alfalfaRep2vsXJDY1_shared_1165679	CCAGGGCCGTTCCTAACATAAAATAGAATTTACTTGAATATTATAAGCTAAGCT	CCAGGGCCGTTCCTAACATAAAATAGAATTTACTTGAATATTATAAGCTAAGCT	1	0.993827	0.270062	0.729938	0.00617284	0.263889	0.0122695	0.394257	0.203263	47.3441	3.60403	8.64097	1	6	3	1	2	3	0	1	0	5	0	2	4	1	3	0	7	0	2	6	1	0	4	4	3	2	3	2	0	0	0	0	4	0
alfalfaRep2vsXJDY1_shared_1165679|RefMatch	alfalfaRep2vsXJDY1_shared_1165679	CCAGGGCCGTTCCTAACATAAAATAGAATTTACTTGAATATTAGAAGTTAAGCTTCACATCCCAAAAACAACCGATCTCGT	CCAGGGCCGTTCCTAACATAAAATAGAATTTACTTGAATATTATAAGTTAAGCT	0	0.0601852	0.0601852	0	0	0	0	0	0	31.9455	31.9455	0	24	0	28	0	0	0	0	0	0	0	0	0	0	0	0	0	0	0	0	0	0	0	0	0	0	0	0	0	0	0	35	0	0	0
alfalfaRep2vsXJDY1_shared_1167054|Ref	alfalfaRep2vsXJDY1_shared_1167054	CACTGAAAGGAATTTAACTTGTCTCAATTTATTGATTGACAAGTATTTATATTC	CACTGAAAGGAATTTAACTTGTCTCAATTTATTGATTGACAAGTATTTATATTC	1	0.890432	0.828704	0.171296	0.109568	0.719136	0.195126	0.283908	0.239517	66.9247	62.0492	1.06686	0	69	60	114	0	89	63	87	0	160	84	113	0	118	0	118	1	0	44	131	69	33	47	40	55	89	47	29	98	30	52	25	71	109
alfalfaRep2vsXJDY1_shared_1167054|Alt	alfalfaRep2vsXJDY1_shared_1167054	CACTGAAAGGAATTTAACTTGTCTCAATTTATTGAATGACAAGTATTTATATTC	CACTGAAAGGAATTTAACTTGTCTCAATTTATTGAATGACAAGTATTTATATTC	1	0.890432	0.828704	0.171296	0.109568	0.719136	0.195126	0.283908	0.239517	66.9247	62.0492	1.06686	109	116	94	39	88	41	59	41	136	0	35	39	50	0	82	0	88	124	106	70	0	54	93	63	115	28	85	86	132	75	105	70	90	62
alfalfaRep2vsXJDY1_shared_1167054|RefMatch	alfalfaRep2vsXJDY1_shared_1167054	CACTGAAAGGAATTTAACTTGTCTCAATTGATTGATTGACAAGTATTTATATTCCATATATTTCTCAGGGACCGATCTCGT	CACTGAAAGGAATTTAACTTGTCTCAATTTATTGATTGACAAGTATTTATATTC	0	0.412037	0.412037	0	0	0	0	0	0	58.3756	58.3756	0	87	0	0	83	62	76	0	0	0	0	0	0	59	70	58	71	55	0	0	0	48	0	0	0	72	0	0	0	0	2	0	0	0	0
alfalfaRep2vsXJDY1_shared_1167054|AltMatch	alfalfaRep2vsXJDY1_shared_1167054	CACTGAAAGGAATTTAACTTGTCTCAATTTATTGAATGACAGGTATTTATATTCCATATATTTCTCAGGGACCGATCTCGT	CACTGAAAGGAATTTAACTTGTCTCAATTTATTGATTGACAAGTATTTATATTC	0	0.00154321	0.00154321	0	0	0	0	0	0	41.7601	41.7601	0	0	0	0	0	0	0	0	0	0	0	0	0	0	0	0	0	0	0	0	0	0	0	0	0	0	0	0	0	0	0	0	0	0	0
alfalfaRep2vsXJDY1_shared_1167334|Ref	alfalfaRep2vsXJDY1_shared_1167334	CTTCTTCTTGCCATTAAGTGAAGCCTTAAATTCTTCATTAGTTTGGTCGGCAAA	CTTCTTCTTGCCATTAAGTGAAGCCTTAAATTCTTCATTAGTTTGGTCGGCAAA	1	0.984568	0.509259	0.490741	0.0154321	0.493827	0.0303879	0.499829	0.265108	362.485	147.942	1.87208	166	592	551	577	322	408	562	331	604	281	363	530	368	333	143	296	394	570	417	409	464	214	532	299	389	387	509	329	630	537	831	354	434	677
alfalfaRep2vsXJDY1_shared_1167334|Alt	alfalfaRep2vsXJDY1_shared_1167334	CTTCTTCTTGCCATTAAGTGAAGCCTTAAATTCTTCATTAGTTAGGTCGGCAAA	CTTCTTCTTGCCATTAAGTGAAGCCTTAAATTCTTCATTAGTTAGGTCGGCAAA	1	0.984568	0.509259	0.490741	0.0154321	0.493827	0.0303879	0.499829	0.265108	362.485	147.942	1.87208	158	2	0	190	159	137	2	0	1	0	0	1	161	150	138	176	219	1	185	1	153	0	164	0	185	1	167	2	1	1	0	0	1	0
alfalfaRep2vsXJDY1_shared_1167334|AltMatch	alfalfaRep2vsXJDY1_shared_1167334	CTTCTTCTTGCCATTAAGTGAAGCCTTAAATTCTTCATTAGTTAGGTCAGCAAAATGGTTAATACTAAGGACCGATCTCGT	CTTCTTCTTGCCATTAAGTGAAGCCTTAAATTCTTCATTAGTTTGGTCGGCAAA	0	0.671296	0.671296	0	0	0	0	0	0	172.796	172.796	0	295	179	140	0	147	1	0	291	0	234	90	136	160	128	232	124	178	145	162	326	0	177	0	290	166	130	0	242	186	3	0	114	134	193
alfalfaRep2vsXJDY1_shared_1169178|Ref	alfalfaRep2vsXJDY1_shared_1169178	ATTGGTATACCCTGAATTTTCATAAAAAAGATGTTTCATTTATGGGTCTTCTTT	ATTGGTATACCCTGAATTTTCATAAAAAAGATGTTTCATTTATGGGTCTTCTTT	0.0709877	0.608696	0.391304	0.608696	0.391304	0	0.476371	0.476371	0.476371	20.3939	1.15789	20.9473	0	0	0	0	32	0	0	0	0	0	0	0	28	0	0	0	0	0	0	0	0	0	0	0	0	0	0	0	1	0	0	0	0	0
alfalfaRep2vsXJDY1_shared_1169178|Alt	alfalfaRep2vsXJDY1_shared_1169178	ATTGGTATACCCTGAATTTTCATAAAAAAGATGTTTCATTTGTGGGTCTTCTTT	ATTGGTATACCCTGAATTTTCATAAAAAAGATGTTTCATTTGTGGGTCTTCTTT	0.0709877	0.608696	0.391304	0.608696	0.391304	0	0.476371	0.476371	0.476371	20.3939	1.15789	20.9473	0	0	0	0	0	0	0	0	0	0	0	0	0	0	0	0	0	0	0	0	0	0	0	0	0	0	0	0	0	0	0	0	0	0
alfalfaRep2vsXJDY1_shared_1169178|RefMatch	alfalfaRep2vsXJDY1_shared_1169178	ATTGGTATACCCTGAATTTTCATAAAAAAGATGCTTCATTTATGGGTCTTCTTTTCCAAATTTTATTAAAACCGATCTCGT	ATTGGTATACCCTGAATTTTCATAAAAAAGATGTTTCATTTATGGGTCTTCTTT	0	0.92284	0.92284	0	0	0	0	0	0	36.6594	36.6594	0	0	0	16	24	0	19	27	73	20	0	19	47	0	21	0	22	36	39	49	20	53	35	62	39	37	23	57	42	46	14	70	42	0	78
alfalfaRep2vsXJDY1_shared_1169178|AltMatch	alfalfaRep2vsXJDY1_shared_1169178	ATTGGTATACCCTGAATTTTCATAAAAAAGATGCTTCATTTGTGGGTCTTCTTTTCCAAATTTTATTAAAACCGATCTCGT	ATTGGTATACCCTGAATTTTCATAAAAAAGATGTTTCATTTATGGGTCTTCTTT	0	0.967593	0.967593	0	0	0	0	0	0	41.4741	41.4741	0	49	85	53	67	60	71	29	12	60	64	31	51	57	64	73	57	34	51	44	52	31	43	10	43	53	51	18	36	53	49	25	40	79	28
alfalfaRep2vsXJDY1_shared_116977|Ref	alfalfaRep2vsXJDY1_shared_116977	ATCCAAACTATGGATATATCCCAATGTGGCATTATCTTCCTCAATCAGCTCGCG	ATCCAAACTATGGATATATCCCAATGTGGCATTATCTTCCTCAATCAGCTCGCG	1	1	0.0617284	0.938272	0	0.0617284	0	0.115836	0.057918	55.3071	9.6338	3.48397	61	56	82	49	38	60	42	49	53	35	30	46	44	64	17	48	44	57	78	80	37	45	57	68	39	46	49	52	69	25	83	37	70	67
alfalfaRep2vsXJDY1_shared_116977|Alt	alfalfaRep2vsXJDY1_shared_116977	ATCCAAACTATGGATATATCCCAATGTGGCATTATCTTCCTCAATCAGCTCGTG	ATCCAAACTATGGATATATCCCAATGTGGCATTATCTTCCTCAATCAGCTCGTG	1	1	0.0617284	0.938272	0	0.0617284	0	0.115836	0.057918	55.3071	9.6338	3.48397	0	0	0	0	0	0	0	0	0	0	0	0	11	0	0	1	1	16	0	1	0	7	0	0	0	12	0	0	0	5	1	11	0	0
alfalfaRep2vsXJDY1_shared_116977|RefMatch	alfalfaRep2vsXJDY1_shared_116977	ATCCAAACTATGGATATATCCCAATGTGGCATTATCTTCCCCAATCAGCTCGCGATACGTCCCAAGATCAACCGATCTCGT	ATCCAAACTATGGATATATCCCAATGTGGCATTATCTTCCTCAATCAGCTCGCG	0	0.0895062	0.0895062	0	0	0	0	0	0	13.7843	13.7843	0	0	0	0	0	0	0	0	0	0	0	0	0	0	0	13	0	18	0	0	0	0	0	0	0	15	0	12	0	0	0	0	0	0	0
alfalfaRep2vsXJDY1_shared_1170508|Ref	alfalfaRep2vsXJDY1_shared_1170508	CAATCGTTGGTGTACTCATCTGGATTGTCGGGTAAATTACTCTTCCCTCTCTTC	CAATCGTTGGTGTACTCATCTGGATTGTCGGGTAAATTACTCTTCCCTCTCTTC	1	0.944444	0.828704	0.171296	0.0555556	0.773148	0.104938	0.283908	0.194423	88.3592	92.8342	0.930713	98	129	39	126	118	120	89	51	0	67	34	56	47	91	116	92	130	130	112	70	42	48	75	66	94	46	64	35	149	75	152	80	120	107
alfalfaRep2vsXJDY1_shared_1170508|Alt	alfalfaRep2vsXJDY1_shared_1170508	CAATCGTTGGTGTACTCATCTGGATTGTTGGGTAAATTACTCTTCCCTCTCTTC	CAATCGTTGGTGTACTCATCTGGATTGTTGGGTAAATTACTCTTCCCTCTCTTC	1	0.944444	0.828704	0.171296	0.0555556	0.773148	0.104938	0.283908	0.194423	88.3592	92.8342	0.930713	34	68	176	0	65	0	94	170	252	58	121	123	139	65	62	43	50	90	135	114	119	102	81	128	49	56	68	91	0	47	79	54	54	70
alfalfaRep2vsXJDY1_shared_1170508|RefMatch	alfalfaRep2vsXJDY1_shared_1170508	CAATCGTTGGTGTACTCATCTGGATTGTCGGGTAAATTACTCTTCCCACTCTTCTGGGTTACTTTGATTTACCGATCTCGT	CAATCGTTGGTGTACTCATCTGGATTGTCGGGTAAATTACTCTTCCCTCTCTTC	0	0.512346	0.512346	0	0	0	0	0	0	46.937	46.937	0	0	0	0	30	0	39	0	0	0	0	32	48	0	40	0	35	0	46	0	59	38	29	0	49	0	68	0	26	0	35	0	60	0	44
alfalfaRep2vsXJDY1_shared_1171100|Ref	alfalfaRep2vsXJDY1_shared_1171100	GCCGTACGATGCAAAGTTCCACAAAATAGAAGCTAATTCCGTTGTTATCCGCTG	GCCGTACGATGCAAAGTTCCACAAAATAGAAGCTAATTCCGTTGTTATCCGCTG	0.544753	1	0	1	0	0	0	0	0	80.3763	1.16667	0	65	157	0	163	0	127	44	0	0	0	0	131	0	59	0	60	0	79	0	0	84	0	0	0	0	61	0	0	71	50	75	0	94	90
alfalfaRep2vsXJDY1_shared_1171100|Alt	alfalfaRep2vsXJDY1_shared_1171100	GCCGTACGATGCAAAGTTCCACAAAATAGAAGCTAATTCCGTTGTTATCCGTTG	GCCGTACGATGCAAAGTTCCACAAAATAGAAGCTAATTCCGTTGTTATCCGTTG	0.544753	1	0	1	0	0	0	0	0	80.3763	1.16667	0	0	0	0	0	0	1	0	0	0	0	0	0	0	0	0	0	0	0	0	0	0	0	0	0	0	0	0	0	0	0	0	0	0	0
alfalfaRep2vsXJDY1_shared_1171100|RefMatch	alfalfaRep2vsXJDY1_shared_1171100	GCCGTACGATGCAAAGTTCCACAAAATAGAAGCTAATTCCGTTATTATCCTCTGTTCCATTTATAAGCCTACCGATCTCGT	GCCGTACGATGCAAAGTTCCACAAAATAGAAGCTAATTCCGTTGTTATCCGCTG	0	0.351852	0.351852	0	0	0	0	0	0	60.1809	60.1809	0	0	0	1	0	45	0	0	42	1	0	1	0	0	0	0	0	0	54	1	70	0	33	1	72	0	0	0	47	61	0	0	49	0	61
alfalfaRep2vsXJDY1_shared_1171100|RefMatch	alfalfaRep2vsXJDY1_shared_1171100	GCCGTACGATGCAAAGTTCCACAAAATAGAAGCTAATTCCGTTGTTATCCTCTGTTCCATTTATAAGCCTACCGATCTCGT	GCCGTACGATGCAAAGTTCCACAAAATAGAAGCTAATTCCGTTGTTATCCGCTG	0	0.567901	0.567901	0	0	0	0	0	0	71.0181	71.0181	0	108	0	45	70	106	38	51	1	112	0	0	0	106	52	35	56	42	128	1	64	47	100	0	139	72	53	0	90	0	81	0	79	0	0
alfalfaRep2vsXJDY1_shared_1171100|AltMatch	alfalfaRep2vsXJDY1_shared_1171100	GCCGTACGATGCAAAGTTCCACAAAATAGAAGCTAATTCCGTTGTTATCCTTTCTTCCATTTATAAGCCTACCGATCTCGT	GCCGTACGATGCAAAGTTCCACAAAATAGAAGCTAATTCCGTTGTTATCCGCTG	0	0.671296	0.671296	0	0	0	0	0	0	69.0379	69.0379	0	41	94	44	55	50	44	0	29	0	104	0	39	2	94	59	75	42	0	115	58	0	49	37	61	48	46	48	46	107	45	87	46	72	74
alfalfaRep2vsXJDY1_shared_1172255|Ref	alfalfaRep2vsXJDY1_shared_1172255	CCCAGTGAGGAAGTTTCATGTTGGTAATACTGGTAATTTCACTTACTGCAATGA	CCCAGTGAGGAAGTTTCATGTTGGTAATACTGGTAATTTCACTTACTGCAATGA	1	0.529321	0.992284	0.00771605	0.470679	0.521605	0.498281	0.015313	0.256797	66.5387	133.44	0.525652	100	91	42	63	39	48	108	47	114	0	103	39	110	1	0	0	0	125	0	41	0	85	0	124	0	54	0	70	57	63	0	97	76	60
alfalfaRep2vsXJDY1_shared_1172255|Alt	alfalfaRep2vsXJDY1_shared_1172255	CCCAGTGAGGAAGTTTCATGTTGGTAATAGTGGTAATTTCACTTACTGCAATGA	CCCAGTGAGGAAGTTTCATGTTGGTAATAGTGGTAATTTCACTTACTGCAATGA	1	0.529321	0.992284	0.00771605	0.470679	0.521605	0.498281	0.015313	0.256797	66.5387	133.44	0.525652	76	95	6	149	131	166	30	89	46	149	33	143	44	199	136	170	97	51	162	111	127	30	86	123	135	135	88	40	132	34	238	50	93	141
alfalfaRep2vsXJDY1_shared_1172255|RefMatch	alfalfaRep2vsXJDY1_shared_1172255	CCCAGTGAGGAAGTTTCATGTTGGTAATACCGGTAATTTCACTTACTGCAATGAACCCATTTCGTAGAGCACCGATCTCGT	CCCAGTGAGGAAGTTTCATGTTGGTAATACTGGTAATTTCACTTACTGCAATGA	0	0.362654	0.362654	0	0	0	0	0	0	39.4737	39.4737	0	0	0	60	0	0	0	0	35	0	0	0	0	28	0	0	0	65	43	43	30	21	34	65	0	30	0	63	23	0	29	0	28	0	41
alfalfaRep2vsXJDY1_shared_1172255|RefMatch	alfalfaRep2vsXJDY1_shared_1172255	CCCAGTGAGGAAGTTTCATGTTGGTAATACTGATAATTTCACTTACTGCAATGAACCCATTTCGTAGAGCACCGATCTCGT	CCCAGTGAGGAAGTTTCATGTTGGTAATACTGGTAATTTCACTTACTGCAATGA	0	0.00462963	0.00462963	0	0	0	0	0	0	47.206	47.206	0	0	0	0	0	1	0	0	0	0	0	0	0	0	0	0	0	0	0	0	0	0	0	0	0	0	0	0	0	0	0	0	0	0	0
alfalfaRep2vsXJDY1_shared_1172490|Ref	alfalfaRep2vsXJDY1_shared_1172490	CGATAATGCTGAAAGCAACCATCCTTTATGAAGTCATGTTTACGATTCTATAGA	CGATAATGCTGAAAGCAACCATCCTTTATGAAGTCATGTTTACGATTCTATAGA	0.966049	1	0	1	0	0	0	0	0	276.319	1.0597	0	209	189	115	219	121	221	339	261	379	0	447	342	214	102	92	105	138	252	211	255	431	263	162	229	88	184	186	231	286	223	350	224	178	381
alfalfaRep2vsXJDY1_shared_1172490|Alt	alfalfaRep2vsXJDY1_shared_1172490	CGATAATGCTGAAAGCAACCATCCTTTATGAAGTCAAGTTTACGATTCTATAGA	CGATAATGCTGAAAGCAACCATCCTTTATGAAGTCAAGTTTACGATTCTATAGA	0.966049	1	0	1	0	0	0	0	0	276.319	1.0597	0	0	0	0	0	0	0	0	0	0	0	0	1	0	0	0	0	0	1	0	0	1	0	0	0	0	0	0	0	0	0	0	0	0	0
alfalfaRep2vsXJDY1_shared_1172993|Ref	alfalfaRep2vsXJDY1_shared_1172993	CAAGAGAAACCACTTTGGATTCTTACATGCTATGGTCACTGTAAAGGGTATTAT	CAAGAGAAACCACTTTGGATTCTTACATGCTATGGTCACTGTAAAGGGTATTAT	1	0.896605	0.969136	0.0308642	0.103395	0.865741	0.185409	0.0598232	0.122616	35.2479	54.6067	0.649042	29	15	36	45	18	46	0	18	0	20	0	33	17	38	5	66	13	0	30	13	43	54	12	21	9	25	16	32	40	18	64	12	25	19
alfalfaRep2vsXJDY1_shared_1172993|Alt	alfalfaRep2vsXJDY1_shared_1172993	CAAGAGAAACCACTTTGGATTCTTACATGCTACGGTCACTGTAAAGGGTATTAT	CAAGAGAAACCACTTTGGATTCTTACATGCTACGGTCACTGTAAAGGGTATTAT	1	0.896605	0.969136	0.0308642	0.103395	0.865741	0.185409	0.0598232	0.122616	35.2479	54.6067	0.649042	31	48	42	35	66	23	62	57	91	0	81	32	64	0	43	0	44	96	87	96	49	31	43	96	55	76	58	44	20	47	29	40	50	79
alfalfaRep2vsXJDY1_shared_1172993|RefMatch	alfalfaRep2vsXJDY1_shared_1172993	CAAGAGAAACCACTTTGGATTCTTACATGCTATGGTCACTGTAAAAGGTATTATTTTTATGCATAAGGGTACCGATCTCGT	CAAGAGAAACCACTTTGGATTCTTACATGCTATGGTCACTGTAAAGGGTATTAT	0	0.260802	0.260802	0	0	0	0	0	0	18.1598	18.1598	0	0	15	0	13	0	15	0	0	0	16	0	0	0	22	0	23	0	0	0	1	0	0	0	0	0	0	0	0	17	19	0	14	16	14
alfalfaRep2vsXJDY1_shared_117372|Ref	alfalfaRep2vsXJDY1_shared_117372	GCTTCTTAATAACACTAAATAGATGGGTTCTTATTTGTCACATTAAGTTATCAA	GCTTCTTAATAACACTAAATAGATGGGTTCTTATTTGTCACATTAAGTTATCAA	1	1	0	1	0	0	0	0	0	448.73	1.15385	0	478	544	379	643	456	481	478	452	605	424	331	617	345	482	440	437	676	538	576	530	495	225	692	550	721	426	474	445	800	224	806	235	478	834
alfalfaRep2vsXJDY1_shared_117372|Alt	alfalfaRep2vsXJDY1_shared_117372	GCTTCTTAATAACACTAAATAGATGGGTTCTTATTTGTCACATTAAATTATCAA	GCTTCTTAATAACACTAAATAGATGGGTTCTTATTTGTCACATTAAATTATCAA	1	1	0	1	0	0	0	0	0	448.73	1.15385	0	0	0	0	0	0	0	0	0	0	0	1	0	0	0	0	0	0	0	0	0	0	0	2	0	0	0	0	0	0	0	0	0	0	0
alfalfaRep2vsXJDY1_shared_1174220|Ref	alfalfaRep2vsXJDY1_shared_1174220	AGGCTCTTACTATGCACAACTTGAACTTCTTCTCATCAATAAACTCTTTTTGTG	AGGCTCTTACTATGCACAACTTGAACTTCTTCTCATCAATAAACTCTTTTTGTG	1	0.822531	0.932099	0.0679012	0.177469	0.75463	0.291948	0.126581	0.209264	116.531	114.419	1.01739	61	161	74	155	1	107	254	62	348	0	122	135	73	72	75	68	0	191	0	170	84	146	0	141	1	143	0	131	187	129	203	136	100	167
alfalfaRep2vsXJDY1_shared_1174220|Alt	alfalfaRep2vsXJDY1_shared_1174220	AGGCTCTTACTATGCACAACTTGAACTTCTTCTCATCAATAAACCCTTTTTGTG	AGGCTCTTACTATGCACAACTTGAACTTCTTCTCATCAATAAACCCTTTTTGTG	1	0.822531	0.932099	0.0679012	0.177469	0.75463	0.291948	0.126581	0.209264	116.531	114.419	1.01739	68	132	186	61	182	59	63	165	0	166	151	95	120	121	130	123	192	173	191	113	133	117	133	143	130	97	118	106	51	92	62	100	92	151
alfalfaRep2vsXJDY1_shared_1174220|RefMatch	alfalfaRep2vsXJDY1_shared_1174220	AGGCTCTTACTATGCACAACTTGAACTTCTGTTCATCAATTAAGTCTTTCTGTGTTTTCAAAGTAATTCTACCGATCTCGT	AGGCTCTTACTATGCACAACTTGAACTTCTTCTCATCAATAAACTCTTTTTGTG	0	1	1	0	0	0	0	0	0	75.5577	75.5577	0	85	109	127	105	88	81	149	107	113	70	117	139	99	54	108	76	112	113	112	93	99	63	75	106	87	59	76	84	127	112	127	123	72	155
alfalfaRep2vsXJDY1_shared_1174220|AltMatch	alfalfaRep2vsXJDY1_shared_1174220	AGGCTCTTACTATGCACAACTTGAACTTCTGCTCATCAATAAACCCTTTTTGTGTTTTCAAAGTAATTCTACCGATCTCGT	AGGCTCTTACTATGCACAACTTGAACTTCTTCTCATCAATAAACTCTTTTTGTG	0	0.540123	0.540123	0	0	0	0	0	0	137.418	137.418	0	84	0	0	112	90	85	0	0	0	1	0	0	83	122	140	122	121	0	129	1	121	0	82	0	99	0	76	0	0	0	0	0	0	0
alfalfaRep2vsXJDY1_shared_1175062|Ref	alfalfaRep2vsXJDY1_shared_1175062	CCCTTCTTAAAGTTTGTCCTCGTGCTATCTTTATATTTTCCTTCTATTGTACAC	CCCTTCTTAAAGTTTGTCCTCGTGCTATCTTTATATTTTCCTTCTATTGTACAC	1	0.925926	0.973765	0.0262346	0.0740741	0.899691	0.137174	0.0510926	0.0941334	235.502	273.905	0.875264	123	296	338	155	252	117	116	214	283	0	605	153	249	2	165	0	260	411	142	376	176	324	225	261	86	246	204	385	115	376	170	348	211	167
alfalfaRep2vsXJDY1_shared_1175062|Alt	alfalfaRep2vsXJDY1_shared_1175062	CCCTTCTTAAAGTTTGTCCTCGTGCTAGCTTTATATTTTCCTTCTATTGTACAC	CCCTTCTTAAAGTTTGTCCTCGTGCTAGCTTTATATTTTCCTTCTATTGTACAC	1	0.925926	0.973765	0.0262346	0.0740741	0.899691	0.137174	0.0510926	0.0941334	235.502	273.905	0.875264	279	247	110	398	233	312	247	204	209	387	5	383	261	425	352	456	254	110	364	117	449	113	212	236	270	178	187	107	246	103	196	111	168	464
alfalfaRep2vsXJDY1_shared_1175062|AltMatch	alfalfaRep2vsXJDY1_shared_1175062	CCCTTCTTAAAGTTTGTCCTCGTGCTAGCTTCATATTTTCCTTCTATTGTACACACATGTGTTGTGCGCTACCGATCTCGT	CCCTTCTTAAAGTTTGTCCTCGTGCTATCTTTATATTTTCCTTCTATTGTACAC	0	0.00462963	0.00462963	0	0	0	0	0	0	36.8606	36.8606	0	0	0	0	0	0	0	0	0	0	0	0	0	0	0	0	0	0	0	0	0	2	0	0	0	0	0	0	0	0	0	0	0	0	0
alfalfaRep2vsXJDY1_shared_1176393|Ref	alfalfaRep2vsXJDY1_shared_1176393	TTACGAGATATGTTGAAGATTGGGAGAATGTGATTACTAGGACTGGAAGATGGA	TTACGAGATATGTTGAAGATTGGGAGAATGTGATTACTAGGACTGGAAGATGGA	0.979938	1	0	1	0	0	0	0	0	190.566	1	0	224	184	2	215	175	160	259	179	289	295	0	99	237	248	291	265	207	280	157	375	106	259	79	280	166	207	76	305	342	142	254	278	117	238
alfalfaRep2vsXJDY1_shared_1176393|Alt	alfalfaRep2vsXJDY1_shared_1176393	TTACGAGATATGTTGAAGATTGGGAGAATGTGATTACTAGGACTGGTAGATGGA	TTACGAGATATGTTGAAGATTGGGAGAATGTGATTACTAGGACTGGTAGATGGA	0.979938	1	0	1	0	0	0	0	0	190.566	1	0	0	0	0	0	0	0	0	0	0	0	0	0	0	0	0	0	0	0	0	0	0	0	0	0	0	0	0	0	0	0	0	0	0	0
alfalfaRep2vsXJDY1_shared_1177307|Ref	alfalfaRep2vsXJDY1_shared_1177307	GCAAGTTTTCATATAGGAACTAGGTGCTTTGATATATGCTGGAACTGGAATAGT	GCAAGTTTTCATATAGGAACTAGGTGCTTTGATATATGCTGGAACTGGAATAGT	0.953704	1	0	1	0	0	0	0	0	146.583	1	0	67	184	201	193	0	196	126	101	86	91	216	104	173	134	63	136	54	202	60	221	152	103	43	162	0	151	46	108	209	157	128	127	170	229
alfalfaRep2vsXJDY1_shared_1177307|Alt	alfalfaRep2vsXJDY1_shared_1177307	GCAAGTTTTCATATAGGAACTAGGTGCTTTGATATATGCTGGGACTGGAATAGT	GCAAGTTTTCATATAGGAACTAGGTGCTTTGATATATGCTGGGACTGGAATAGT	0.953704	1	0	1	0	0	0	0	0	146.583	1	0	0	0	0	0	0	0	0	0	0	0	0	0	0	0	0	0	0	0	0	0	0	0	0	0	0	0	0	0	0	1	0	0	0	0
alfalfaRep2vsXJDY1_shared_117892|Ref	alfalfaRep2vsXJDY1_shared_117892	TTTCGGTTTCCAAAGTTAATCTTATTGTTCATTATAATTGAAATATATCCATGT	TTTCGGTTTCCAAAGTTAATCTTATTGTTCATTATAATTGAAATATATCCATGT	1	1	0.950617	0.0493827	0	0.950617	0	0.0938881	0.0469441	29.3519	12.7035	2.27082	30	35	24	19	40	26	26	12	50	18	28	35	15	39	42	29	26	35	38	41	30	32	34	52	28	38	29	29	34	30	39	33	16	45
alfalfaRep2vsXJDY1_shared_117892|Alt	alfalfaRep2vsXJDY1_shared_117892	TTTCGGTTTCCAAAGTTAATCTTATTGTTCATTATAATTGAAAGATATCCATGT	TTTCGGTTTCCAAAGTTAATCTTATTGTTCATTATAATTGAAAGATATCCATGT	1	1	0.950617	0.0493827	0	0.950617	0	0.0938881	0.0469441	29.3519	12.7035	2.27082	17	10	6	12	9	15	6	6	12	7	22	22	17	8	11	9	14	15	12	15	11	10	7	12	9	18	10	17	22	7	22	7	8	10
alfalfaRep2vsXJDY1_shared_117892|RefMatch	alfalfaRep2vsXJDY1_shared_117892	TTTCGGTTTCCAAAGTTAATCTTATTGTTCGTTATAATTGAAATATATCCATGTGTATGTGATGGTCTTCACCGATCTCGT	TTTCGGTTTCCAAAGTTAATCTTATTGTTCATTATAATTGAAATATATCCATGT	0	0.0200617	0.0200617	0	0	0	0	0	0	36.9063	36.9063	0	0	0	0	0	0	0	0	0	0	0	0	0	0	0	0	0	0	0	0	0	0	0	0	0	0	0	0	0	0	0	0	0	0	0
alfalfaRep2vsXJDY1_shared_117892|AltMatch	alfalfaRep2vsXJDY1_shared_117892	TTTCGGTTTCCAAAGTTAATCTTATTGTTCATTGTAATTAATTGAAAGATATCCATGTGTATTTGATGGTCTTCACCGATC	TTTCGGTTTCCAAAGTTAATCTTATTGTTCATTATAATTGAAATATATCCATGT	0	0.533951	0.533951	0	0	0	0	0	0	20.0002	20.0002	0	10	12	30	0	2	0	0	12	12	13	37	14	18	0	14	0	15	11	0	0	0	12	10	0	6	15	29	13	15	0	50	10	22	16
alfalfaRep2vsXJDY1_shared_117892|AltMatch	alfalfaRep2vsXJDY1_shared_117892	TTTCGGTTTCCAAAGTTAATCTTATTGTTCATTGTAATTGAAAGATATCCATGTGTATTTGATGGTCTTCACCGATCTCGT	TTTCGGTTTCCAAAGTTAATCTTATTGTTCATTATAATTGAAATATATCCATGT	0	0.984568	0.984568	0	0	0	0	0	0	38.4072	38.4072	0	21	43	37	28	9	17	54	33	84	45	20	65	0	45	0	28	60	15	11	11	25	23	49	44	27	39	32	11	22	14	0	13	46	72
alfalfaRep2vsXJDY1_shared_1179051|Ref	alfalfaRep2vsXJDY1_shared_1179051	GATGAGGTGTTGAACGAATGAAAATGAACCGTTATACCAAGTTTGTTGCTTTGT	GATGAGGTGTTGAACGAATGAAAATGAACCGTTATACCAAGTTTGTTGCTTTGT	1	1	0.993827	0.00617284	0	0.993827	0	0.0122695	0.00613474	294.761	312.133	0.941648	271	259	340	394	277	403	234	160	215	136	377	250	274	277	325	317	262	404	316	248	344	155	234	333	293	235	166	186	169	223	117	224	256	478
alfalfaRep2vsXJDY1_shared_1179051|Alt	alfalfaRep2vsXJDY1_shared_1179051	GATGAGGTGTTGAACGAATGAAAATGAACTGTTATACCAAGTTTGTTGCTTTGT	GATGAGGTGTTGAACGAATGAAAATGAACTGTTATACCAAGTTTGTTGCTTTGT	1	1	0.993827	0.00617284	0	0.993827	0	0.0122695	0.00613474	294.761	312.133	0.941648	550	266	209	290	491	235	453	212	419	191	392	355	429	276	391	283	228	257	263	253	139	107	184	378	215	325	271	173	474	204	540	281	357	334
alfalfaRep2vsXJDY1_shared_1179051|RefMatch	alfalfaRep2vsXJDY1_shared_1179051	GATGAGGTGTTGAACGAATGAAAATGAACCATTATACCAAGTTTGTTGCTTTGTGAATGTATTACTTCTGACCGATCTCGT	GATGAGGTGTTGAACGAATGAAAATGAACCGTTATACCAAGTTTGTTGCTTTGT	0	0.253086	0.253086	0	0	0	0	0	0	91.6859	91.6859	0	0	0	1	0	0	0	0	88	0	0	0	1	0	0	0	0	83	0	101	0	114	0	81	0	0	0	73	0	1	0	0	0	0	1
alfalfaRep2vsXJDY1_shared_1179789|Ref	alfalfaRep2vsXJDY1_shared_1179789	TACTGGATGGCAGGTTTATTAAACAATTTATACTTGTATATTAATTTATTTTCT	TACTGGATGGCAGGTTTATTAAACAATTTATACTTGTATATTAATTTATTTTCT	0.654321	0.997642	0.00471698	0.995283	0.00235849	0.00235849	0.00470586	0.00938946	0.00704766	5.21277	1	5.32565	6	0	8	0	4	0	0	3	3	0	6	3	9	0	0	0	2	5	5	12	2	5	16	2	12	14	8	2	0	3	4	3	0	2
alfalfaRep2vsXJDY1_shared_1179789|Alt	alfalfaRep2vsXJDY1_shared_1179789	TACTGGATGGCAGGTTTATTAAACAATTTATACTTGTATATTAATTTATTTTTT	TACTGGATGGCAGGTTTATTAAACAATTTATACTTGTATATTAATTTATTTTTT	0.654321	0.997642	0.00471698	0.995283	0.00235849	0.00235849	0.00470586	0.00938946	0.00704766	5.21277	1	5.32565	0	0	0	0	0	0	0	0	0	0	0	0	0	0	0	0	0	0	0	0	0	0	0	0	0	0	0	0	0	0	0	0	0	0
alfalfaRep2vsXJDY1_shared_1180843|Ref	alfalfaRep2vsXJDY1_shared_1180843	TCTGTCTAATGATATTTATTCCGAATCAGTTGAAAGGCTGTTATCTTCACATAA	TCTGTCTAATGATATTTATTCCGAATCAGTTGAAAGGCTGTTATCTTCACATAA	1	0.949074	0.970679	0.029321	0.0509259	0.919753	0.096665	0.0569225	0.0767937	459.232	545.599	0.844785	740	555	803	565	603	427	684	250	488	857	1	264	441	700	882	687	780	311	556	283	256	403	438	376	605	432	369	560	697	436	882	445	416	292
alfalfaRep2vsXJDY1_shared_1180843|Alt	alfalfaRep2vsXJDY1_shared_1180843	TCTGTCTAATGATATTTATTCCGAATCAGTTGAAAGGCTGTTATCTTCACACAA	TCTGTCTAATGATATTTATTCCGAATCAGTTGAAAGGCTGTTATCTTCACACAA	1	0.949074	0.970679	0.029321	0.0509259	0.919753	0.096665	0.0569225	0.0767937	459.232	545.599	0.844785	246	678	322	621	237	428	263	759	513	0	968	890	520	262	354	316	339	939	613	877	880	435	469	412	239	423	418	610	244	480	312	481	503	940
alfalfaRep2vsXJDY1_shared_1181468|Ref	alfalfaRep2vsXJDY1_shared_1181468	ATAAATTTTGGGAATCCATCAAACAATGACTCCATACATGATTCACTTTCGTTG	ATAAATTTTGGGAATCCATCAAACAATGACTCCATACATGATTCACTTTCGTTG	1	0.949074	0.972222	0.0277778	0.0509259	0.921296	0.096665	0.0540123	0.0753386	135.827	82.9606	1.63408	96	181	275	185	61	118	66	164	175	0	146	350	169	72	61	68	105	285	110	285	145	111	157	176	198	111	172	171	109	126	93	100	136	306
alfalfaRep2vsXJDY1_shared_1181468|Alt	alfalfaRep2vsXJDY1_shared_1181468	ATAAATTTTGGGAATCCATCAAACAATGACTTCATACATGATTCACTTTCGTTG	ATAAATTTTGGGAATCCATCAAACAATGACTTCATACATGATTCACTTTCGTTG	1	0.949074	0.972222	0.0277778	0.0509259	0.921296	0.096665	0.0540123	0.0753386	135.827	82.9606	1.63408	104	80	37	90	110	73	94	99	31	104	33	53	80	104	94	94	170	64	173	47	67	70	79	119	91	70	62	71	118	70	105	77	55	43
alfalfaRep2vsXJDY1_shared_1182281|Ref	alfalfaRep2vsXJDY1_shared_1182281	TCAAGAAGAATAATAAGCAACCAGAGGCACAGCCAAGTATTGATCCCATTACTG	TCAAGAAGAATAATAAGCAACCAGAGGCACAGCCAAGTATTGATCCCATTACTG	1	0.820988	0.816358	0.183642	0.179012	0.637346	0.293934	0.299835	0.296885	207.167	54.228	3.52355	4	4	184	105	198	93	196	157	358	1	88	253	283	99	106	110	222	122	185	205	369	221	245	93	138	91	204	211	210	210	459	188	0	240
alfalfaRep2vsXJDY1_shared_1182281|Alt	alfalfaRep2vsXJDY1_shared_1182281	TCAAGAAGAATAATAAGCAACCAGAGGCACAGCCTAGTATTGATCCCATTACTG	TCAAGAAGAATAATAAGCAACCAGAGGCACAGCCTAGTATTGATCCCATTACTG	1	0.820988	0.816358	0.183642	0.179012	0.637346	0.293934	0.299835	0.296885	207.167	54.228	3.52355	64	59	28	55	32	62	37	44	20	52	117	32	22	48	65	66	43	53	37	38	30	37	14	50	25	45	16	19	30	26	0	42	67	52
alfalfaRep2vsXJDY1_shared_1183416|Ref	alfalfaRep2vsXJDY1_shared_1183416	TACCGTACAAAGGATGCTCTCCATCTCCTTCCTACATTTCACAATTTGACACAT	TACCGTACAAAGGATGCTCTCCATCTCCTTCCTACATTTCACAATTTGACACAT	0.967593	0.998405	0.0015949	0.998405	0.0015949	0	0.00318471	0.00318471	0.00318471	241.048	1.1	340.476	255	295	305	258	255	236	119	133	65	195	81	178	85	271	403	217	402	291	430	208	95	141	118	188	325	205	146	148	277	131	323	153	273	219
alfalfaRep2vsXJDY1_shared_1183416|Alt	alfalfaRep2vsXJDY1_shared_1183416	TACCGTACAAAGGATGCTCTCCATCTCCTTCCTAGATTTCACAATTTGACACAT	TACCGTACAAAGGATGCTCTCCATCTCCTTCCTAGATTTCACAATTTGACACAT	0.967593	0.998405	0.0015949	0.998405	0.0015949	0	0.00318471	0.00318471	0.00318471	241.048	1.1	340.476	0	0	0	0	0	0	0	0	0	0	0	0	0	0	0	0	1	0	0	0	0	1	0	0	0	0	0	0	0	0	0	0	0	1
alfalfaRep2vsXJDY1_shared_1183416|AltMatch	alfalfaRep2vsXJDY1_shared_1183416	TACCGTACAAAGGATGCTCTCCATCTCCTTCCTAGATTTCACAAATTGACACATCTTTATGTGTTTCGTGACCGATCTCGT	TACCGTACAAAGGATGCTCTCCATCTCCTTCCTACATTTCACAATTTGACACAT	0	0.825617	0.825617	0	0	0	0	0	0	127.324	127.324	0	41	0	82	75	100	65	125	128	211	0	185	130	193	76	56	50	85	89	165	173	248	114	94	149	58	73	115	116	0	110	67	128	0	134
alfalfaRep2vsXJDY1_shared_1184001|Ref	alfalfaRep2vsXJDY1_shared_1184001	AGTGATAGACAACTTATATATAATACGTTTTTCTTGACCTTTCCCAATTTTGTA	AGTGATAGACAACTTATATATAATACGTTTTTCTTGACCTTTCCCAATTTTGTA	0.993827	0.967391	0.428571	0.571429	0.0326087	0.395963	0.0630907	0.489796	0.276443	8.21027	1.74143	4.47587	4	4	2	10	5	10	4	13	6	12	11	7	7	12	5	15	7	3	9	3	15	2	1	11	3	2	4	5	8	2	17	5	8	12
alfalfaRep2vsXJDY1_shared_1184001|Alt	alfalfaRep2vsXJDY1_shared_1184001	AGTGATAGACAACTTATATATAATACGTTTTTCTTGACCTTTCCCAATTTTGTT	AGTGATAGACAACTTATATATAATACGTTTTTCTTGACCTTTCCCAATTTTGTT	0.993827	0.967391	0.428571	0.571429	0.0326087	0.395963	0.0630907	0.489796	0.276443	8.21027	1.74143	4.47587	0	1	0	0	0	0	2	1	1	0	3	0	1	0	0	0	1	2	2	3	1	2	0	1	0	1	2	1	1	0	1	2	0	0
alfalfaRep2vsXJDY1_shared_118490|Ref	alfalfaRep2vsXJDY1_shared_118490	GACTGGTGTCAATGGTTACACAGTATTCAGGCCTTCAAATGGTCAGTAGAGGGA	GACTGGTGTCAATGGTTACACAGTATTCAGGCCTTCAAATGGTCAGTAGAGGGA	0.970679	1	0	1	0	0	0	0	0	257.409	1	0	276	357	477	497	330	304	243	308	337	382	295	244	537	111	102	125	304	422	334	414	413	148	159	434	161	165	287	394	544	85	154	191	211	332
alfalfaRep2vsXJDY1_shared_118490|Alt	alfalfaRep2vsXJDY1_shared_118490	GACTGGTGTCAATGGTTACACAGTATTCAGGCCTTCGAATGGTCAGTAGAGGGA	GACTGGTGTCAATGGTTACACAGTATTCAGGCCTTCGAATGGTCAGTAGAGGGA	0.970679	1	0	1	0	0	0	0	0	257.409	1	0	0	0	0	0	0	0	0	0	0	0	0	0	0	0	0	0	0	0	0	0	0	0	0	0	0	0	0	0	0	0	0	0	0	0
alfalfaRep2vsXJDY1_shared_118490|RefMatch	alfalfaRep2vsXJDY1_shared_118490	GACTGGTGTCAATGGTTACACAGTATTCAGGCCTTCAAATGGTCAGTAGAGGAAAAGGATGGCAACGAATACCGATCTCGT	GACTGGTGTCAATGGTTACACAGTATTCAGGCCTTCAAATGGTCAGTAGAGGGA	0	0.00154321	0.00154321	0	0	0	0	0	0	49.2609	49.2609	0	0	0	0	0	0	0	0	0	0	0	0	0	0	0	0	0	0	0	0	0	0	0	0	0	0	0	0	0	0	0	0	0	0	0
alfalfaRep2vsXJDY1_shared_1185668|Ref	alfalfaRep2vsXJDY1_shared_1185668	GGATTTCAGTGGGGTAAAGTTGTACTTCTAGCTTTTTTGTGGTGTTATGGCTGT	GGATTTCAGTGGGGTAAAGTTGTACTTCTAGCTTTTTTGTGGTGTTATGGCTGT	1	0.987654	0.248457	0.751543	0.0123457	0.236111	0.0243865	0.373452	0.198919	9.7875	3.62195	2.62922	9	13	8	12	13	8	8	12	8	3	4	17	11	8	14	11	14	6	12	9	12	10	11	5	18	4	17	12	13	6	6	12	6	9
alfalfaRep2vsXJDY1_shared_1185668|Alt	alfalfaRep2vsXJDY1_shared_1185668	GGATTTCAGTGGGGTAAAGTTGTACTTCTAGCTTTTTTGCGGTGTTATGGCTGT	GGATTTCAGTGGGGTAAAGTTGTACTTCTAGCTTTTTTGCGGTGTTATGGCTGT	1	0.987654	0.248457	0.751543	0.0123457	0.236111	0.0243865	0.373452	0.198919	9.7875	3.62195	2.62922	0	0	13	0	0	0	0	0	5	0	4	0	0	0	0	0	4	0	0	0	0	5	3	4	5	0	4	3	0	2	0	4	0	0
alfalfaRep2vsXJDY1_shared_1186129|Ref	alfalfaRep2vsXJDY1_shared_1186129	CCCTCTAACTTTGGGTATTACTTGTTTTCAACATCAGTGTTTGACAATCCCACA	CCCTCTAACTTTGGGTATTACTTGTTTTCAACATCAGTGTTTGACAATCCCACA	0.731481	0.580169	0.624473	0.375527	0.419831	0.204641	0.487146	0.469013	0.47808	47.8345	20.8383	2.27893	0	45	0	0	0	0	39	37	41	61	0	43	0	51	0	24	0	59	0	40	0	40	0	36	0	69	0	43	33	0	110	0	41	0
alfalfaRep2vsXJDY1_shared_1186129|Alt	alfalfaRep2vsXJDY1_shared_1186129	CCCTCTAACTTTGGGTATTACTTGTTTTCAACCTCAGTGTTTGACAATCCCACA	CCCTCTAACTTTGGGTATTACTTGTTTTCAACCTCAGTGTTTGACAATCCCACA	0.731481	0.580169	0.624473	0.375527	0.419831	0.204641	0.487146	0.469013	0.47808	47.8345	20.8383	2.27893	0	0	0	18	19	23	25	0	0	0	0	19	0	9	0	15	0	0	0	0	23	0	0	16	0	0	0	0	15	0	24	0	0	24
alfalfaRep2vsXJDY1_shared_1187187|Ref	alfalfaRep2vsXJDY1_shared_1187187	GGCGAGGCACAAGTGATTGATAGTTGAGTCCCTTAACCATTTGTTCCAAAGTTC	GGCGAGGCACAAGTGATTGATAGTTGAGTCCCTTAACCATTTGTTCCAAAGTTC	0.966049	1	0	1	0	0	0	0	0	131.401	1	0	130	263	63	260	87	141	134	138	71	238	0	189	53	217	131	207	143	145	109	139	111	86	66	92	114	95	60	105	228	98	166	84	166	215
alfalfaRep2vsXJDY1_shared_1187187|Alt	alfalfaRep2vsXJDY1_shared_1187187	GGCGAGGCACAAGTGATTGATAGTTGAGTCCCTTAACCATTTGGTCCAAAGTTC	GGCGAGGCACAAGTGATTGATAGTTGAGTCCCTTAACCATTTGGTCCAAAGTTC	0.966049	1	0	1	0	0	0	0	0	131.401	1	0	0	0	0	0	0	0	0	0	0	0	0	0	0	0	0	0	0	0	0	0	0	0	0	0	0	0	0	0	0	0	0	0	0	0
alfalfaRep2vsXJDY1_shared_1187420|Ref	alfalfaRep2vsXJDY1_shared_1187420	ACAATTTTTACATAGGGTAAATTTTTAGCTACTCTGGAAGTTGACTTCAGTTTT	ACAATTTTTACATAGGGTAAATTTTTAGCTACTCTGGAAGTTGACTTCAGTTTT	1	1	0.066358	0.933642	0	0.066358	0	0.123909	0.0619546	43.3272	11.0217	3.6996	50	47	40	32	27	47	30	33	34	34	21	47	37	48	32	46	46	57	79	45	40	34	34	56	44	47	41	30	46	27	45	34	42	59
alfalfaRep2vsXJDY1_shared_1187420|Alt	alfalfaRep2vsXJDY1_shared_1187420	ACAATTTTTACATAGGGTAAATTTTTAGCTTCTCTGGAAGTTGACTTCAGTTTT	ACAATTTTTACATAGGGTAAATTTTTAGCTTCTCTGGAAGTTGACTTCAGTTTT	1	1	0.066358	0.933642	0	0.066358	0	0.123909	0.0619546	43.3272	11.0217	3.6996	0	0	0	0	0	0	6	0	0	0	0	0	0	0	0	0	0	0	0	0	0	0	0	0	0	0	0	0	0	0	0	0	0	0
alfalfaRep2vsXJDY1_shared_1187842|Ref	alfalfaRep2vsXJDY1_shared_1187842	CGTGTTATTTGAACTTTGGTCATTATTACCCTATTTGTTGTATTACGCATATTT	CGTGTTATTTGAACTTTGGTCATTATTACCCTATTTGTTGTATTACGCATATTT	1	0.896605	0.626543	0.373457	0.103395	0.523148	0.185409	0.467974	0.326691	86.6951	27.2981	2.36889	55	160	65	80	116	87	78	114	93	104	155	109	110	102	92	63	37	185	73	149	42	109	28	106	71	147	22	118	62	94	0	126	164	137
alfalfaRep2vsXJDY1_shared_1187842|Alt	alfalfaRep2vsXJDY1_shared_1187842	CGTGTTATTTGAACTTTGGTCATTATTACCCTATTTGTTGTATTACACATATTT	CGTGTTATTTGAACTTTGGTCATTATTACCCTATTTGTTGTATTACACATATTT	1	0.896605	0.626543	0.373457	0.103395	0.523148	0.185409	0.467974	0.326691	86.6951	27.2981	2.36889	37	0	11	40	40	34	10	7	4	0	0	3	34	33	41	42	40	0	38	0	36	4	33	13	34	0	38	3	4	4	24	6	0	7
alfalfaRep2vsXJDY1_shared_1188662|Ref	alfalfaRep2vsXJDY1_shared_1188662	AATTCTTATAAGATTTATCTAAGGACACTTTTATGTTCTTTGGCGTTCATTGGA	AATTCTTATAAGATTTATCTAAGGACACTTTTATGTTCTTTGGCGTTCATTGGA	1	0.324074	0.998457	0.00154321	0.675926	0.322531	0.4381	0.00308166	0.220591	73.0984	375.593	0.341006	0	8	139	0	0	0	118	6	0	14	0	9	0	4	0	2	129	0	0	2	0	6	105	108	114	2	99	3	48	1	260	0	5	1
alfalfaRep2vsXJDY1_shared_1188662|Alt	alfalfaRep2vsXJDY1_shared_1188662	AATTCTTATAAGATTTATCTAAGGACACTTTTATGTTCTTTGGCTTTCATTGGA	AATTCTTATAAGATTTATCTAAGGACACTTTTATGTTCTTTGGCTTTCATTGGA	1	0.324074	0.998457	0.00154321	0.675926	0.322531	0.4381	0.00308166	0.220591	73.0984	375.593	0.341006	419	415	360	645	393	424	319	304	481	200	579	340	465	355	542	374	342	425	554	418	593	330	347	232	302	193	330	406	366	335	136	427	300	533
alfalfaRep2vsXJDY1_shared_1189136|Ref	alfalfaRep2vsXJDY1_shared_1189136	GACTCATATCTTATGGCCCTCCTTCATTGATTATTACAATTTTCAACGACTTGT	GACTCATATCTTATGGCCCTCCTTCATTGATTATTACAATTTTCAACGACTTGT	0.845679	1	0.00364964	0.99635	0	0.00364964	0	0.00727263	0.00363632	4.62409	1	4.97514	3	0	2	3	5	2	7	1	10	0	1	3	4	7	3	5	4	5	12	4	7	2	7	4	6	6	4	4	1	0	9	2	0	5
alfalfaRep2vsXJDY1_shared_1189136|Alt	alfalfaRep2vsXJDY1_shared_1189136	GACTCATATCTTATGGCCCTCCTTCATTGATTATTACAATTTTCAACGACTTTT	GACTCATATCTTATGGCCCTCCTTCATTGATTATTACAATTTTCAACGACTTTT	0.845679	1	0.00364964	0.99635	0	0.00364964	0	0.00727263	0.00363632	4.62409	1	4.97514	0	0	1	0	0	0	0	0	0	0	0	0	0	0	0	0	0	0	0	0	0	0	0	0	0	0	0	0	0	0	0	0	0	0
alfalfaRep2vsXJDY1_shared_118973|Ref	alfalfaRep2vsXJDY1_shared_118973	TGATGGATAATCATAGGCAAGCACTTGGGAGTTTTGCAATGGTAGCATTACTCT	TGATGGATAATCATAGGCAAGCACTTGGGAGTTTTGCAATGGTAGCATTACTCT	1	1	0.0987654	0.901235	0	0.0987654	0	0.178022	0.0890108	71.0123	21.8831	2.68197	45	68	78	65	56	80	48	56	97	46	52	61	50	54	41	50	75	85	95	90	58	53	50	107	52	82	51	53	62	66	73	64	61	68
alfalfaRep2vsXJDY1_shared_118973|Alt	alfalfaRep2vsXJDY1_shared_118973	TGATGGATAATCATAGGCAAGCACTTGGGAGCTTTGCAATGGTAGCATTACTCT	TGATGGATAATCATAGGCAAGCACTTGGGAGCTTTGCAATGGTAGCATTACTCT	1	1	0.0987654	0.901235	0	0.0987654	0	0.178022	0.0890108	71.0123	21.8831	2.68197	0	0	0	0	0	0	0	0	0	0	0	0	0	0	16	0	0	0	0	0	0	0	0	0	0	0	0	0	0	0	0	0	0	0
alfalfaRep2vsXJDY1_shared_1189775|Ref	alfalfaRep2vsXJDY1_shared_1189775	GCCCGTCGAATAACATTTAAACGGAAACCCATATTTGGTGATTGTTTGAGGGAG	GCCCGTCGAATAACATTTAAACGGAAACCCATATTTGGTGATTGTTTGAGGGAG	1	1	0.0740741	0.925926	0	0.0740741	0	0.137174	0.0685871	295.949	31.962	5.82668	266	384	446	328	270	347	315	281	309	296	240	399	275	334	271	344	325	410	317	364	339	273	313	291	319	263	271	337	179	295	70	355	292	461
alfalfaRep2vsXJDY1_shared_1189775|Alt	alfalfaRep2vsXJDY1_shared_1189775	GCCCGTCGAATAACATTTAAACGAAAACCCATATTTGGTGATTGTTTGAGGGAG	GCCCGTCGAATAACATTTAAACGAAAACCCATATTTGGTGATTGTTTGAGGGAG	1	1	0.0740741	0.925926	0	0.0740741	0	0.137174	0.0685871	295.949	31.962	5.82668	0	0	0	0	0	0	0	0	0	0	1	0	0	0	0	0	0	0	0	0	0	0	1	0	0	0	0	0	38	0	51	1	0	0
alfalfaRep2vsXJDY1_shared_1189775|RefMatch	alfalfaRep2vsXJDY1_shared_1189775	GCCCGTCGAATAACATTTAAACGGAAACCCATATTTGATGATTGTTTGAGGGAGAAGAACAAACTCAACAACCGATCTCGT	GCCCGTCGAATAACATTTAAACGGAAACCCATATTTGGTGATTGTTTGAGGGAG	0	0.987654	0.987654	0	0	0	0	0	0	103.755	103.755	0	127	192	171	140	0	119	106	153	157	88	86	195	79	131	1	109	67	112	103	97	193	96	49	81	56	71	28	79	56	111	50	52	80	211
alfalfaRep2vsXJDY1_shared_1189775|RefMatch	alfalfaRep2vsXJDY1_shared_1189775	GCCCGTCGAATAACATTTAAACGGAAACCCATTTTTGCTGATTGTTTGTGGGAGAAGAACAAACTCAACAACCGATCTCGT	GCCCGTCGAATAACATTTAAACGGAAACCCATATTTGGTGATTGTTTGAGGGAG	0	0.00154321	0.00154321	0	0	0	0	0	0	47.9193	47.9193	0	0	0	0	0	0	0	0	0	0	0	0	0	0	0	0	0	0	0	0	0	0	0	0	0	0	0	0	0	0	0	0	0	0	0
alfalfaRep2vsXJDY1_shared_1190788|Ref	alfalfaRep2vsXJDY1_shared_1190788	GTGACCAAATGGTTTTATTCAAAATATGTCATAGTTATCTTGTACTATCTCTTG	GTGACCAAATGGTTTTATTCAAAATATGTCATAGTTATCTTGTACTATCTCTTG	0.816358	0.988658	0.0283554	0.971645	0.0113422	0.0170132	0.022427	0.0551027	0.0387649	119.13	13.7	2.64276	71	79	83	78	66	66	69	113	99	138	81	76	152	143	78	146	175	83	87	88	180	160	53	58	71	101	59	155	0	83	0	59	63	0
alfalfaRep2vsXJDY1_shared_1190788|Alt	alfalfaRep2vsXJDY1_shared_1190788	GTGACCAAATGGTTTTATTCAAAATATGTCATAGTTATCTTGTACCATCTCTTG	GTGACCAAATGGTTTTATTCAAAATATGTCATAGTTATCTTGTACCATCTCTTG	0.816358	0.988658	0.0283554	0.971645	0.0113422	0.0170132	0.022427	0.0551027	0.0387649	119.13	13.7	2.64276	0	0	0	0	0	0	39	0	0	0	0	0	41	0	0	0	0	0	0	0	0	0	0	0	0	0	1	0	0	0	0	0	0	0
alfalfaRep2vsXJDY1_shared_1191322|Ref	alfalfaRep2vsXJDY1_shared_1191322	CATTTTGATCTTTTGAAAAAATTGGTAAACAAGTTTATGAGCACATGTTTTTGC	CATTTTGATCTTTTGAAAAAATTGGTAAACAAGTTTATGAGCACATGTTTTTGC	0.887346	0.996522	0.00521739	0.994783	0.00347826	0.00173913	0.00693233	0.0103803	0.00865633	17.8237	1	18.4325	31	22	7	19	10	30	0	6	0	22	11	21	8	34	6	43	10	9	0	17	19	9	0	12	5	12	0	13	5	11	0	21	13	23
alfalfaRep2vsXJDY1_shared_1191322|Alt	alfalfaRep2vsXJDY1_shared_1191322	CATTTTGATCTTTTGAAAAAATTGGTAAACAAGTTTATGAGCACATGCTTTTGC	CATTTTGATCTTTTGAAAAAATTGGTAAACAAGTTTATGAGCACATGCTTTTGC	0.887346	0.996522	0.00521739	0.994783	0.00347826	0.00173913	0.00693233	0.0103803	0.00865633	17.8237	1	18.4325	0	0	0	0	0	0	0	0	0	0	0	0	0	0	1	0	0	0	0	0	0	0	0	0	0	0	0	0	0	0	0	0	0	1
alfalfaRep2vsXJDY1_shared_1191322|RefMatch	alfalfaRep2vsXJDY1_shared_1191322	CATTTTGATCTTTTGAAAAAATTGGTAAACGAGTTTATGGGCACATGTTTTTGCAAAATGTGAGGATTGTACCGATCTCGT	CATTTTGATCTTTTGAAAAAATTGGTAAACAAGTTTATGAGCACATGTTTTTGC	0	0.447531	0.447531	0	0	0	0	0	0	27.36	27.36	0	0	0	22	0	0	0	20	0	0	0	0	0	19	0	0	0	18	22	0	57	0	26	21	1	13	20	17	19	18	20	52	19	0	0
alfalfaRep2vsXJDY1_shared_1191322|AltMatch	alfalfaRep2vsXJDY1_shared_1191322	CATTTTGATCTTTTGAAAAAATTGGTAAACGAGTTTATGAGCACATGCTTTTGCAAAATGTGAGGATTGTACCGATCTCGT	CATTTTGATCTTTTGAAAAAATTGGTAAACAAGTTTATGAGCACATGTTTTTGC	0	0.925926	0.925926	0	0	0	0	0	0	42.2179	42.2179	0	21	35	45	17	47	18	47	47	80	0	56	42	43	0	78	0	51	42	111	25	42	14	33	83	32	19	43	15	38	17	45	17	35	47
alfalfaRep2vsXJDY1_shared_1191576|Ref	alfalfaRep2vsXJDY1_shared_1191576	TGGTATGTGTCTGCTAAAAATATAGTGCTTTATGTTTCTTACTGATAGACTTCA	TGGTATGTGTCTGCTAAAAATATAGTGCTTTATGTTTCTTACTGATAGACTTCA	1	1	0.46142	0.53858	0	0.46142	0	0.497023	0.248512	261.653	102.116	2.31637	284	141	227	277	289	223	291	152	277	216	161	232	284	317	318	326	293	165	359	264	338	221	270	223	226	246	215	231	131	196	207	205	128	307
alfalfaRep2vsXJDY1_shared_1191576|Alt	alfalfaRep2vsXJDY1_shared_1191576	TGGTATGTGTCTGCTAAAAATATAGTGCTTTATGTTTCTTACCGATAGACTTCA	TGGTATGTGTCTGCTAAAAATATAGTGCTTTATGTTTCTTACCGATAGACTTCA	1	1	0.46142	0.53858	0	0.46142	0	0.497023	0.248512	261.653	102.116	2.31637	0	139	0	76	0	87	0	70	0	0	174	78	0	1	1	0	0	178	0	87	0	89	0	79	0	89	0	82	113	66	88	86	141	112
alfalfaRep2vsXJDY1_shared_1191576|RefMatch	alfalfaRep2vsXJDY1_shared_1191576	TGGTATGTGTCTGCTAAAAATATAGTGCTTTATGTTGCTTACTGATAGACTTCAGTTAATAGAGTGTTTTACCGATCTCGT	TGGTATGTGTCTGCTAAAAATATAGTGCTTTATGTTTCTTACTGATAGACTTCA	0	0.00154321	0.00154321	0	0	0	0	0	0	50.8781	50.8781	0	0	0	57	0	0	0	0	0	0	0	0	0	0	0	0	0	0	0	0	0	0	0	0	0	0	0	0	0	0	0	0	0	0	0
alfalfaRep2vsXJDY1_shared_1191576|RefMatch	alfalfaRep2vsXJDY1_shared_1191576	TGGTATGTGTCTGCTAAAAATATAGTGCTTTATGTTTCTTACTGATAGACTTCCGTTAATAGAGTGTTTTACCGATCTCGT	TGGTATGTGTCTGCTAAAAATATAGTGCTTTATGTTTCTTACTGATAGACTTCA	0	0.0308642	0.0308642	0	0	0	0	0	0	75.165	75.165	0	0	0	0	0	0	0	0	0	0	0	0	0	0	0	0	0	0	0	0	0	0	0	0	0	0	0	0	0	0	0	0	0	0	0
alfalfaRep2vsXJDY1_shared_1191875|Ref	alfalfaRep2vsXJDY1_shared_1191875	GTGCACACAGTTCAAAATAAAAAATTCTCTATTTATATATTGTGAATCATGTTT	GTGCACACAGTTCAAAATAAAAAATTCTCTATTTATATATTGTGAATCATGTTT	0.0694444	0.111111	0.888889	0.111111	0.888889	0	0.197531	0.197531	0.197531	1	1.025	0.968989	0	0	0	0	0	0	0	0	0	0	0	0	0	0	0	0	0	0	0	0	0	0	0	0	0	0	0	0	0	0	0	0	0	0
alfalfaRep2vsXJDY1_shared_1191875|Alt	alfalfaRep2vsXJDY1_shared_1191875	GTGCACACAGTTCAAAATAAAAAATTCTCTATTTATATATTGTGAATCATGTTG	GTGCACACAGTTCAAAATAAAAAATTCTCTATTTATATATTGTGAATCATGTTG	0.0694444	0.111111	0.888889	0.111111	0.888889	0	0.197531	0.197531	0.197531	1	1.025	0.968989	0	0	0	0	0	1	0	0	0	0	0	0	0	0	0	0	0	0	0	0	0	0	0	0	0	0	0	0	0	1	0	0	0	0
alfalfaRep2vsXJDY1_shared_1192483|Ref	alfalfaRep2vsXJDY1_shared_1192483	TTGAAGGGTAGTTTTAAGCAATGATACCATGTTCTCCTTACTAATTCACATTGT	TTGAAGGGTAGTTTTAAGCAATGATACCATGTTCTCCTTACTAATTCACATTGT	1	0.899691	0.976852	0.0231481	0.100309	0.876543	0.180494	0.0452246	0.112859	105.864	154.143	0.701462	172	136	70	69	51	72	139	95	164	206	46	63	73	121	146	126	134	76	244	64	52	40	123	122	59	121	128	54	70	50	0	38	101	70
alfalfaRep2vsXJDY1_shared_1192483|Alt	alfalfaRep2vsXJDY1_shared_1192483	TTGAAGGGTAGTTTTAAGCAATGATACCATGTTCTCCTTACTAATTCATATTGT	TTGAAGGGTAGTTTTAAGCAATGATACCATGTTCTCCTTACTAATTCATATTGT	1	0.899691	0.976852	0.0231481	0.100309	0.876543	0.180494	0.0452246	0.112859	105.864	154.143	0.701462	67	145	122	235	126	215	0	107	0	0	96	209	153	145	55	144	112	183	59	221	215	127	137	137	197	117	146	181	220	180	327	129	141	260
alfalfaRep2vsXJDY1_shared_1193222|Ref	alfalfaRep2vsXJDY1_shared_1193222	TACCTACTCCCTCTATTTTAACTTTATGCGATCATTTGGATTAAGAAAATTCTA	TACCTACTCCCTCTATTTTAACTTTATGCGATCATTTGGATTAAGAAAATTCTA	0.475309	0.977273	0.0227273	0.977273	0.0227273	0	0.0444215	0.0444215	0.0444215	38.381	1	40.2084	19	0	0	0	0	0	0	28	0	0	0	27	29	0	0	0	0	0	49	0	48	0	25	78	39	0	31	0	39	0	53	0	0	48
alfalfaRep2vsXJDY1_shared_1193222|Alt	alfalfaRep2vsXJDY1_shared_1193222	TACCTACTCCCTCTATTTTAACTTTATGCGATCATTTGGATTAAGAAAATTTTA	TACCTACTCCCTCTATTTTAACTTTATGCGATCATTTGGATTAAGAAAATTTTA	0.475309	0.977273	0.0227273	0.977273	0.0227273	0	0.0444215	0.0444215	0.0444215	38.381	1	40.2084	0	1	1	0	0	0	0	0	0	0	0	0	0	1	0	0	0	0	0	0	0	0	0	0	0	0	0	0	0	0	0	0	0	0
alfalfaRep2vsXJDY1_shared_1193222|RefMatch	alfalfaRep2vsXJDY1_shared_1193222	TACCTACTCCCTCTATTTTAACTTTATGCGATCATTTGGATTGAGAAAATTCTAAAATGGTGTTAACTTCACCGATCTCGT	TACCTACTCCCTCTATTTTAACTTTATGCGATCATTTGGATTAAGAAAATTCTA	0	0.0509259	0.0509259	0	0	0	0	0	0	41.7409	41.7409	0	0	0	39	0	0	0	0	0	0	0	0	0	0	0	0	0	0	0	0	0	0	0	0	0	0	0	0	0	0	0	0	0	0	0
alfalfaRep2vsXJDY1_shared_1193222|RefMatch	alfalfaRep2vsXJDY1_shared_1193222	TACCTACTCCCTCTATTTTAACTTTATGCGTTCATTTGGATTAAGAAAATTCTAAAATGGTGTTAACTTCACCGATCTCGT	TACCTACTCCCTCTATTTTAACTTTATGCGATCATTTGGATTAAGAAAATTCTA	0	0.469136	0.469136	0	0	0	0	0	0	30.6006	30.6006	0	12	0	0	27	18	31	0	0	0	0	26	0	28	18	21	17	20	0	0	0	23	19	0	0	23	0	0	18	0	19	0	14	0	0
alfalfaRep2vsXJDY1_shared_1193222|AltMatch	alfalfaRep2vsXJDY1_shared_1193222	TACCTACTCCCTCTATTTTAACTTTATGCGCTCATTTGGATTAAGAAAATTTTAAAATGGTGTTAACTTCACCGATCTCGT	TACCTACTCCCTCTATTTTAACTTTATGCGATCATTTGGATTAAGAAAATTCTA	0	0.993827	0.993827	0	0	0	0	0	0	70.2944	70.2944	0	25	63	83	50	77	53	82	82	113	49	43	86	59	80	84	54	54	101	92	144	58	73	67	65	39	152	83	85	48	43	64	53	57	74
alfalfaRep2vsXJDY1_shared_1194001|Ref	alfalfaRep2vsXJDY1_shared_1194001	GAGGGTTTGGATTATGATTGACAGATAGCGATGTATATTATTTTTTTTTGTGTT	GAGGGTTTGGATTATGATTGACAGATAGCGATGTATATTATTTTTTTTTGTGTT	0.945988	1	0	1	0	0	0	0	0	58.3165	1.25	0	36	67	0	67	48	63	40	44	60	47	53	47	99	60	74	42	87	78	65	32	49	76	31	29	40	80	34	45	17	45	83	28	66	0
alfalfaRep2vsXJDY1_shared_1194001|Alt	alfalfaRep2vsXJDY1_shared_1194001	GAGGGTTTGGATTATGATTGACAGATAGCGATGTATATTATTTTTTTTTGTGTC	GAGGGTTTGGATTATGATTGACAGATAGCGATGTATATTATTTTTTTTTGTGTC	0.945988	1	0	1	0	0	0	0	0	58.3165	1.25	0	0	0	0	0	0	0	0	0	0	0	0	0	0	0	0	0	0	0	0	0	1	0	0	0	0	0	0	0	0	0	0	0	0	0
alfalfaRep2vsXJDY1_shared_1194001|RefMatch	alfalfaRep2vsXJDY1_shared_1194001	GAGGGTTTGGATTATGATTGACAGATAGCGATGTATATTATTTGTTTTTGTGTTAAAAATGTGGTTATATACCGATCTCGT	GAGGGTTTGGATTATGATTGACAGATAGCGATGTATATTATTTTTTTTTGTGTT	0	0.00154321	0.00154321	0	0	0	0	0	0	46.4151	46.4151	0	0	0	52	0	0	0	0	0	0	0	0	0	0	0	0	0	0	0	0	0	0	0	0	0	0	0	0	0	0	0	0	0	0	0
alfalfaRep2vsXJDY1_shared_1194001|Other	alfalfaRep2vsXJDY1_shared_1194001	GAGGGTTTGGATTATGATTGACAGATAGCGATGTATATTTTCTTTTTTGTGTTAAAAATGTGGTTATATACCGATCTCGTA	GAGGGTTTGGATTATGATTGACAGATAGCGATGTATATTATTTTTTTTTGTGTT	0	0.635802	0.635802	0	0	0	0	0	0	55.3667	55.3667	0	23	0	69	0	78	0	54	31	44	0	1	40	49	0	68	0	31	38	52	111	39	41	74	71	78	36	82	36	47	46	46	45	0	72
alfalfaRep2vsXJDY1_shared_1194076|Ref	alfalfaRep2vsXJDY1_shared_1194076	GAATCCACTGCCTTGTCTAATGGACTAATGCGTAATATTTTGTTTTTTAAATTT	GAATCCACTGCCTTGTCTAATGGACTAATGCGTAATATTTTGTTTTTTAAATTT	1	0.984568	0.890432	0.109568	0.0154321	0.875	0.0303879	0.195126	0.112757	47.3484	54.7852	0.850255	36	90	29	42	38	32	45	53	38	20	44	61	61	46	37	59	59	58	79	41	61	29	43	61	53	54	38	44	32	28	89	21	46	16
alfalfaRep2vsXJDY1_shared_1194076|Alt	alfalfaRep2vsXJDY1_shared_1194076	GAATCCACTGCCTTGTCTAATGGACTAATGCGTAATATTTTGTTTTTTAAGTTT	GAATCCACTGCCTTGTCTAATGGACTAATGCGTAATATTTTGTTTTTTAAGTTT	1	0.984568	0.890432	0.109568	0.0154321	0.875	0.0303879	0.195126	0.112757	47.3484	54.7852	0.850255	22	38	114	64	21	54	0	36	32	44	67	33	35	64	0	91	31	85	38	152	34	54	46	82	29	36	54	58	141	49	65	81	17	116
alfalfaRep2vsXJDY1_shared_1194476|Ref	alfalfaRep2vsXJDY1_shared_1194476	GACCTGTGCAAACATGTGGCAGGGTGGAAGTGCCATTAATTTAAGATCAGATGG	GACCTGTGCAAACATGTGGCAGGGTGGAAGTGCCATTAATTTAAGATCAGATGG	0.976852	0.971564	0.0300158	0.969984	0.028436	0.00157978	0.0552548	0.0582297	0.0567423	163.403	1.60671	70.2682	0	281	91	206	140	166	207	236	173	150	111	283	144	153	0	170	143	200	226	104	191	121	150	207	156	189	159	134	0	114	0	72	197	98
alfalfaRep2vsXJDY1_shared_1194476|Alt	alfalfaRep2vsXJDY1_shared_1194476	GACCTGTGCAAACATGTGGCAGGGGGGAAGTGCCATTAATTTAAGATCAGATGG	GACCTGTGCAAACATGTGGCAGGGGGGAAGTGCCATTAATTTAAGATCAGATGG	0.976852	0.971564	0.0300158	0.969984	0.028436	0.00157978	0.0552548	0.0582297	0.0567423	163.403	1.60671	70.2682	0	0	0	1	0	0	1	0	0	0	0	1	1	1	0	0	0	0	3	1	1	1	2	0	2	2	2	0	3	0	4	0	0	0
alfalfaRep2vsXJDY1_shared_1194476|RefMatch	alfalfaRep2vsXJDY1_shared_1194476	GACCTGTGCAAACATGTGGCAGGGTGGAAGAGCCATCAATTTAAGATCTGCTGGATTCCATGCTGAGAGGACCGATCGCGT	GACCTGTGCAAACATGTGGCAGGGTGGAAGTGCCATTAATTTAAGATCAGATGG	0	0.949074	0.949074	0	0	0	0	0	0	13.9025	13.9025	0	21	24	15	18	6	17	3	8	5	7	5	12	13	8	10	14	23	20	26	21	16	5	32	2	24	6	24	7	16	10	0	6	10	23
alfalfaRep2vsXJDY1_shared_1194476|RefMatch	alfalfaRep2vsXJDY1_shared_1194476	GACCTGTGCAAACATGTGGCAGGGTGGAAGAGCCATCAATTTAAGATCTGCTGGATTCCATGCTGAGAGGACCGATCTCGT	GACCTGTGCAAACATGTGGCAGGGTGGAAGTGCCATTAATTTAAGATCAGATGG	0	0.979938	0.979938	0	0	0	0	0	0	184.13	184.13	0	334	158	270	202	106	146	123	151	88	229	117	196	173	242	109	234	259	217	279	195	154	75	376	64	420	214	332	151	261	166	1	111	130	303
alfalfaRep2vsXJDY1_shared_1194476|RefMatch	alfalfaRep2vsXJDY1_shared_1194476	GACCTGTGCAAACATGTGGCAGGGTGGAAGAGCCATCAATTTAAGATCTGTTGGATTCCATGCTGAGAGGACCGATCGCGT	GACCTGTGCAAACATGTGGCAGGGTGGAAGTGCCATTAATTTAAGATCAGATGG	0	0.814815	0.814815	0	0	0	0	0	0	10.5787	10.5787	0	12	9	12	14	8	17	6	6	5	0	0	8	0	7	0	11	7	0	5	0	28	8	5	2	8	3	12	3	7	0	42	3	2	17
alfalfaRep2vsXJDY1_shared_1194476|RefMatch	alfalfaRep2vsXJDY1_shared_1194476	GACCTGTGCAAACATGTGGCAGGGTGGAAGAGCCATCAATTTAAGATCTGTTGGATTCCATGCTGAGAGGACCGATCTCGT	GACCTGTGCAAACATGTGGCAGGGTGGAAGTGCCATTAATTTAAGATCAGATGG	0	0.850309	0.850309	0	0	0	0	0	0	185.749	185.749	0	139	115	277	355	203	267	197	95	128	0	0	122	0	199	0	222	161	0	137	0	396	59	124	109	143	66	244	74	191	1	680	70	61	404
alfalfaRep2vsXJDY1_shared_1194476|RefMatch	alfalfaRep2vsXJDY1_shared_1194476	GACCTGTGCAAACATGTGGCAGGGTGGAAGAGCCATCGATTTAAGATCTGTTGGATTCCATGCTGAGAGGACCGATCTCGT	GACCTGTGCAAACATGTGGCAGGGTGGAAGTGCCATTAATTTAAGATCAGATGG	0	0.00308642	0.00308642	0	0	0	0	0	0	135.376	135.376	0	0	0	0	0	0	0	0	0	0	0	0	0	0	0	0	0	0	0	0	0	0	0	0	0	0	0	0	0	0	0	0	0	0	0
alfalfaRep2vsXJDY1_shared_1194476|AltMatch	alfalfaRep2vsXJDY1_shared_1194476	GACCTGTGCAAACATGTGGCAGGGGGGAAGTGCCATTAATTTAAGATCGGATGGATTCCATGCTGAGAGGACCGATCTCGT	GACCTGTGCAAACATGTGGCAGGGTGGAAGTGCCATTAATTTAAGATCAGATGG	0	0.966049	0.966049	0	0	0	0	0	0	144.154	144.154	0	396	90	291	169	122	138	69	85	167	132	84	72	134	142	250	141	197	153	232	220	71	109	145	145	169	57	155	125	368	91	317	149	62	321
alfalfaRep2vsXJDY1_shared_1195471|Ref	alfalfaRep2vsXJDY1_shared_1195471	GGAATGCAATGTCCAAGTAAGAGAAATTACACTATCTCCTTTAAAGTGTTTTAA	GGAATGCAATGTCCAAGTAAGAGAAATTACACTATCTCCTTTAAAGTGTTTTAA	0.87037	1	0	1	0	0	0	0	0	15.3316	0	0	22	19	0	9	7	7	8	17	13	7	27	23	14	9	21	13	14	21	24	13	10	7	11	26	6	37	3	6	0	3	11	0	17	0
alfalfaRep2vsXJDY1_shared_1195471|Alt	alfalfaRep2vsXJDY1_shared_1195471	GGAATGCAATGTCCAAGTAAGAGAAATTACACTATCTCCTTTAAAGTGTTTTCA	GGAATGCAATGTCCAAGTAAGAGAAATTACACTATCTCCTTTAAAGTGTTTTCA	0.87037	1	0	1	0	0	0	0	0	15.3316	0	0	0	0	0	0	0	0	0	0	0	0	0	0	0	0	0	0	0	0	0	0	0	0	0	0	0	0	0	0	0	0	0	0	0	0
alfalfaRep2vsXJDY1_shared_1196569|Ref	alfalfaRep2vsXJDY1_shared_1196569	GTAGTGACTTGACTGCTGTTTCATTATTGAAATTCTTAATTAATATTTTATAAT	GTAGTGACTTGACTGCTGTTTCATTATTGAAATTCTTAATTAATATTTTATAAT	1	0.354938	0.981481	0.0185185	0.645062	0.33642	0.457914	0.0363512	0.247133	3.89777	37.097	0.177554	2	3	8	4	4	2	8	1	5	3	9	1	3	0	1	5	2	2	1	4	0	5	3	5	1	0	0	1	4	0	3	3	1	8
alfalfaRep2vsXJDY1_shared_1196569|Alt	alfalfaRep2vsXJDY1_shared_1196569	GTAGTGACTTGACTGCTGTTTCATTATTGAAATTCTTAATTAATATCTTATAAT	GTAGTGACTTGACTGCTGTTTCATTATTGAAATTCTTAATTAATATCTTATAAT	1	0.354938	0.981481	0.0185185	0.645062	0.33642	0.457914	0.0363512	0.247133	3.89777	37.097	0.177554	36	50	0	49	2	49	0	37	0	26	14	60	31	63	15	68	15	34	22	44	50	25	18	19	37	58	22	51	9	38	35	10	31	27
alfalfaRep2vsXJDY1_shared_1196569|AltMatch	alfalfaRep2vsXJDY1_shared_1196569	GTAGTGACTTGACTGCTGTTTCATTATTGAAATTCTTAATTAATATCTTATAAACTAGGACATGGAAGGGACCGATCTCGT	GTAGTGACTTGACTGCTGTTTCATTATTGAAATTCTTAATTAATATTTTATAAT	0	0.12963	0.12963	0	0	0	0	0	0	14.7021	14.7021	0	13	0	0	0	17	0	0	0	0	0	0	0	0	0	19	0	12	0	19	0	0	0	0	0	14	0	0	0	0	0	0	0	0	0
alfalfaRep2vsXJDY1_shared_1196569|AltMatch	alfalfaRep2vsXJDY1_shared_1196569	GTAGTGACTTGACTGCTGTTTCATTATTGAGATTCTTAATTAATATCTTATAATCTAGGACATGGAAGGGACCGATCTCGT	GTAGTGACTTGACTGCTGTTTCATTATTGAAATTCTTAATTAATATTTTATAAT	0	0.274691	0.274691	0	0	0	0	0	0	52.9147	52.9147	0	0	0	0	0	0	0	0	38	0	0	0	0	0	0	0	0	46	0	46	0	62	0	43	0	0	0	47	0	0	0	0	0	0	0
alfalfaRep2vsXJDY1_shared_1196888|Ref	alfalfaRep2vsXJDY1_shared_1196888	GAGGTACTTATTCCCTTTGTTTGTGGTTTTCCTGTCCAAGATCTCCATTATATT	GAGGTACTTATTCCCTTTGTTTGTGGTTTTCCTGTCCAAGATCTCCATTATATT	1	0.975309	0.905864	0.0941358	0.0246914	0.881173	0.0481634	0.170549	0.109356	345.209	153.126	2.21928	111	126	533	343	393	289	352	369	658	229	462	278	300	310	150	278	303	286	409	542	481	424	494	364	254	136	526	399	602	350	521	460	100	723
alfalfaRep2vsXJDY1_shared_1196888|Alt	alfalfaRep2vsXJDY1_shared_1196888	GAGGTACTTATTCCCTTTGTTTGTGGTTTTTCTGTCCAAGATCTCCATTATATT	GAGGTACTTATTCCCTTTGTTTGTGGTTTTTCTGTCCAAGATCTCCATTATATT	1	0.975309	0.905864	0.0941358	0.0246914	0.881173	0.0481634	0.170549	0.109356	345.209	153.126	2.21928	212	229	0	200	87	191	70	78	0	121	95	188	221	196	281	170	197	183	92	102	91	94	0	100	161	236	0	88	0	69	107	0	197	0
alfalfaRep2vsXJDY1_shared_1198386|Ref	alfalfaRep2vsXJDY1_shared_1198386	GTATTCTTTAATTAAAACTGTACTTTGGCTGATGCTCGCTTTTCAATCTTTTTA	GTATTCTTTAATTAAAACTGTACTTTGGCTGATGCTCGCTTTTCAATCTTTTTA	0.984568	1	0	1	0	0	0	0	0	56.1875	1	0	46	33	83	63	67	52	32	85	82	54	17	52	54	58	16	38	34	72	79	92	80	46	34	113	22	44	51	40	58	19	38	54	29	81
alfalfaRep2vsXJDY1_shared_1198386|Alt	alfalfaRep2vsXJDY1_shared_1198386	GTATTCTTTAATTAAAACTGTACTTTGGCTGACGCTCGCTTTTCAATCTTTTTA	GTATTCTTTAATTAAAACTGTACTTTGGCTGACGCTCGCTTTTCAATCTTTTTA	0.984568	1	0	1	0	0	0	0	0	56.1875	1	0	0	0	0	0	0	0	0	0	0	0	0	0	0	0	0	0	0	0	0	0	0	0	0	0	0	0	0	0	0	0	0	0	0	0
alfalfaRep2vsXJDY1_shared_1198386|RefMatch	alfalfaRep2vsXJDY1_shared_1198386	GTATTCTTTAATTAAAACTGTACTTTGGCTGATGCTCGCTCTTCAATCTTTTTAAAGGAATACTCTGTTGACCGATCTCGT	GTATTCTTTAATTAAAACTGTACTTTGGCTGATGCTCGCTTTTCAATCTTTTTA	0	0.00617284	0.00617284	0	0	0	0	0	0	20.3667	20.3667	0	0	0	0	0	0	0	0	0	0	0	0	0	0	0	0	0	0	0	0	0	0	0	0	0	0	0	0	0	0	0	0	0	0	0
alfalfaRep2vsXJDY1_shared_1198386|AltMatch	alfalfaRep2vsXJDY1_shared_1198386	GTATTCTTTAATTAAAACTGTACTTTGGCTGACGCTCGCTTTTCAAATCTTTTTATAGGAATACTCTGTTGACCGATCTCG	GTATTCTTTAATTAAAACTGTACTTTGGCTGATGCTCGCTTTTCAATCTTTTTA	0	0.388889	0.388889	0	0	0	0	0	0	25.3569	25.3569	0	17	0	40	0	0	0	21	0	29	0	35	0	1	0	15	0	30	0	0	0	0	20	27	0	15	0	20	15	24	17	48	27	0	0
alfalfaRep2vsXJDY1_shared_1199014|Ref	alfalfaRep2vsXJDY1_shared_1199014	CGAAGACCGTTTTGCAAAAATATGGAAAGGTGATGATTTCTTTTTATTTGATAT	CGAAGACCGTTTTGCAAAAATATGGAAAGGTGATGATTTCTTTTTATTTGATAT	0.78858	0.998043	0.00195695	0.998043	0.00195695	0	0.00390624	0.00390624	0.00390624	72.3372	1.12	82.6147	129	37	43	41	78	34	71	51	0	90	47	54	41	106	119	100	122	43	61	58	57	42	0	71	106	92	0	43	0	0	0	0	25	0
alfalfaRep2vsXJDY1_shared_1199014|Alt	alfalfaRep2vsXJDY1_shared_1199014	CGAAGACCGTTTTGCAAAAATATGGAAAGGTGATGATTTCTTTTTATATGATAT	CGAAGACCGTTTTGCAAAAATATGGAAAGGTGATGATTTCTTTTTATATGATAT	0.78858	0.998043	0.00195695	0.998043	0.00195695	0	0.00390624	0.00390624	0.00390624	72.3372	1.12	82.6147	0	0	0	0	0	0	0	0	0	0	0	0	0	0	0	0	0	0	0	0	0	0	0	0	0	0	0	0	0	0	0	0	0	0
alfalfaRep2vsXJDY1_shared_1199014|RefMatch	alfalfaRep2vsXJDY1_shared_1199014	CGAAGACCGTTTTGCAAAAATATGGAAAGGTGATGATTTCTTTTTATTTAATATTATCTGCATATATTGCACCGATCTCGT	CGAAGACCGTTTTGCAAAAATATGGAAAGGTGATGATTTCTTTTTATTTGATAT	0	0.285494	0.285494	0	0	0	0	0	0	36.0908	36.0908	0	0	66	0	32	0	28	0	0	0	0	0	43	0	0	0	0	0	27	0	0	0	0	0	0	0	34	0	0	0	27	0	0	46	0
alfalfaRep2vsXJDY1_shared_1199014|AltMatch	alfalfaRep2vsXJDY1_shared_1199014	CGAAGACCGTTTTGCAAAAATATGGAAAGGTGATGATTTCATTTTATATGATATTATCTGCATATATTGCACCGATCTCGT	CGAAGACCGTTTTGCAAAAATATGGAAAGGTGATGATTTCTTTTTATTTGATAT	0	0.986111	0.986111	0	0	0	0	0	0	94.3832	94.3832	0	19	35	132	55	58	49	78	102	125	67	85	90	141	71	30	67	77	91	142	256	115	120	173	129	78	71	211	130	227	130	140	140	27	206
alfalfaRep2vsXJDY1_shared_1199647|Ref	alfalfaRep2vsXJDY1_shared_1199647	GTCCAGAATGTTTTTCTTCCGTAATAGAAATCTTCCCTTGTATGATATCTTTCA	GTCCAGAATGTTTTTCTTCCGTAATAGAAATCTTCCCTTGTATGATATCTTTCA	1	0.91821	0.709877	0.290123	0.0817901	0.628086	0.150201	0.411904	0.281052	49.8898	8.40127	4.9442	44	88	0	65	61	49	0	21	0	51	28	71	61	50	62	55	61	48	53	27	27	51	17	59	58	66	21	49	23	48	32	28	66	0
alfalfaRep2vsXJDY1_shared_1199647|Alt	alfalfaRep2vsXJDY1_shared_1199647	GTCCAGAATGTTTTTCTTCCGTAATAGAAATTTTCCCTTGTATGATATCTTTCA	GTCCAGAATGTTTTTCTTCCGTAATAGAAATTTTCCCTTGTATGATATCTTTCA	1	0.91821	0.709877	0.290123	0.0817901	0.628086	0.150201	0.411904	0.281052	49.8898	8.40127	4.9442	2	2	23	12	7	6	15	12	15	9	14	8	8	9	6	11	9	8	6	17	15	10	13	6	8	5	10	8	19	4	18	10	3	20
alfalfaRep2vsXJDY1_shared_1199863|Ref	alfalfaRep2vsXJDY1_shared_1199863	TGCTCCAAAGGAACATTTGAATCTTTTAAGAATGAGAACATTTGCTTAGCTGGT	TGCTCCAAAGGAACATTTGAATCTTTTAAGAATGAGAACATTTGCTTAGCTGGT	0.765432	0.997984	0.00604839	0.993952	0.00201613	0.00403226	0.00402413	0.0120236	0.00802387	14.3899	1.28571	11.6724	0	0	8	10	12	17	15	8	9	0	0	11	7	16	0	8	0	9	7	10	15	25	8	24	0	0	2	22	22	11	24	21	0	20
alfalfaRep2vsXJDY1_shared_1199863|Alt	alfalfaRep2vsXJDY1_shared_1199863	TGCTCCAAAGGAACATTTGAATCTTTTAAGAATGAGAACATTTGCTTAGCTGAT	TGCTCCAAAGGAACATTTGAATCTTTTAAGAATGAGAACATTTGCTTAGCTGAT	0.765432	0.997984	0.00604839	0.993952	0.00201613	0.00403226	0.00402413	0.0120236	0.00802387	14.3899	1.28571	11.6724	0	0	0	0	0	1	0	0	0	0	0	0	0	0	0	0	0	0	0	0	0	0	0	0	0	0	0	0	0	0	0	0	0	0
alfalfaRep2vsXJDY1_shared_1199863|RefMatch	alfalfaRep2vsXJDY1_shared_1199863	TGCTCCAAAGGAACATTTGAATCTTTTAAGAATGAAAACATTTGCTTAGCTGGTGGAGCAATCTCCAGAAACCGATCTCGT	TGCTCCAAAGGAACATTTGAATCTTTTAAGAATGAGAACATTTGCTTAGCTGGT	0	0.564815	0.564815	0	0	0	0	0	0	13.3722	13.3722	0	0	0	15	9	0	14	13	21	13	0	0	16	0	13	0	15	0	12	0	16	8	10	0	12	0	0	0	6	9	0	0	14	0	24
alfalfaRep2vsXJDY1_shared_1199863|RefMatch	alfalfaRep2vsXJDY1_shared_1199863	TGCTCCAAAGGAACATTTGAATCTTTTAAGAATGAGAACAATTGCTTAGCTGGTGGAGCAATCTCCAGAAACCGATCTCGT	TGCTCCAAAGGAACATTTGAATCTTTTAAGAATGAGAACATTTGCTTAGCTGGT	0	0.859568	0.859568	0	0	0	0	0	0	16.6811	16.6811	0	18	3	31	10	11	6	33	19	36	13	36	10	16	4	17	6	24	9	22	21	21	8	20	7	14	12	17	8	15	12	13	12	1	22
alfalfaRep2vsXJDY1_shared_1199863|RefMatch	alfalfaRep2vsXJDY1_shared_1199863	TGCTCCAAAGGAACATTTGAATCTTTTAAGAATGAGAACAATTGCTTAGCTGGTGGGGCAATCTCCAGAAACCGATCTCGT	TGCTCCAAAGGAACATTTGAATCTTTTAAGAATGAGAACATTTGCTTAGCTGGT	0	0.158951	0.158951	0	0	0	0	0	0	16.811	16.811	0	0	0	0	0	0	0	0	0	0	0	0	0	0	0	0	0	0	0	15	0	0	0	19	0	0	0	9	0	0	0	24	0	0	0
alfalfaRep2vsXJDY1_shared_1199863|AltMatch	alfalfaRep2vsXJDY1_shared_1199863	TGCTCCAAAGGAACATTTGAATCTTTTAAGAATGAAAACATTTGCTTAGCTGATGGAGCAATCTCCAGAAACCGATCTCGT	TGCTCCAAAGGAACATTTGAATCTTTTAAGAATGAGAACATTTGCTTAGCTGGT	0	0.969136	0.969136	0	0	0	0	0	0	38.9797	38.9797	0	28	46	31	39	61	21	18	42	15	24	29	45	62	38	34	28	85	49	44	19	39	36	34	49	38	63	34	29	31	27	65	23	53	0
alfalfaRep2vsXJDY1_shared_120089|Ref	alfalfaRep2vsXJDY1_shared_120089	GTTGGCATGGACTGATTCTTGACTCCTGTTGGTAGTTATATATAGTTTGTGCCT	GTTGGCATGGACTGATTCTTGACTCCTGTTGGTAGTTATATATAGTTTGTGCCT	0.902778	0.97265	0.273504	0.726496	0.0273504	0.246154	0.0532048	0.397399	0.225302	83.0967	47.8827	1.51405	128	0	29	52	161	50	45	91	57	58	45	0	142	0	77	0	29	149	173	163	100	44	82	180	71	103	146	63	78	46	0	99	0	0
alfalfaRep2vsXJDY1_shared_120089|Alt	alfalfaRep2vsXJDY1_shared_120089	GTTGGCATGGACTGATTCTTGACTCCTGTTGGTAGTTATATATAATTTGTGCCT	GTTGGCATGGACTGATTCTTGACTCCTGTTGGTAGTTATATATAATTTGTGCCT	0.902778	0.97265	0.273504	0.726496	0.0273504	0.246154	0.0532048	0.397399	0.225302	83.0967	47.8827	1.51405	37	0	0	0	0	0	0	0	28	0	0	0	45	0	0	0	55	0	63	0	0	0	106	0	50	0	0	0	0	0	0	0	0	0
alfalfaRep2vsXJDY1_shared_120089|RefMatch	alfalfaRep2vsXJDY1_shared_120089	GTTGGCATGGACTGATTCTTGACCCCTGTTGGTAGTTATATATAGTTTGTGCCTTTGGAATTTGTTGGGCACCGATCTCGT	GTTGGCATGGACTGATTCTTGACTCCTGTTGGTAGTTATATATAGTTTGTGCCT	0	0.00154321	0.00154321	0	0	0	0	0	0	40.394	40.394	0	0	0	0	0	0	0	0	0	0	0	0	0	0	0	0	0	0	0	0	0	0	0	0	0	0	0	0	0	0	0	0	0	0	0
alfalfaRep2vsXJDY1_shared_120089|RefMatch	alfalfaRep2vsXJDY1_shared_120089	GTTGGCATGGACTGATTCTTGACTCCTGTTGGTAGTTATATATAGCTTGTGCCTTTGGAATTTGTTGGGCACCGATCTCGT	GTTGGCATGGACTGATTCTTGACTCCTGTTGGTAGTTATATATAGTTTGTGCCT	0	0.274691	0.274691	0	0	0	0	0	0	78.7069	78.7069	0	0	0	0	0	0	0	0	70	0	0	0	90	0	69	0	67	0	0	0	0	0	0	91	0	76	0	0	0	0	0	0	0	0	100
alfalfaRep2vsXJDY1_shared_1201834|Ref	alfalfaRep2vsXJDY1_shared_1201834	GTTTCTTCTGGAGTGTTACATCATGCGCGCTTTTATTGGAACACTTATTGATAA	GTTTCTTCTGGAGTGTTACATCATGCGCGCTTTTATTGGAACACTTATTGATAA	1	1	0.777778	0.222222	0	0.777778	0	0.345679	0.17284	226.727	80.0321	2.68223	139	143	173	235	78	251	185	201	289	160	162	122	164	315	92	233	229	191	221	373	166	205	233	459	167	147	254	194	395	100	381	177	151	309
alfalfaRep2vsXJDY1_shared_1201834|Alt	alfalfaRep2vsXJDY1_shared_1201834	GTTTCTTCTGGAGTGTTACATCATGCGTGCTTTTATTGGAACACTTATTGATAA	GTTTCTTCTGGAGTGTTACATCATGCGTGCTTTTATTGGAACACTTATTGATAA	1	1	0.777778	0.222222	0	0.777778	0	0.345679	0.17284	226.727	80.0321	2.68223	98	136	139	54	166	66	39	49	82	45	32	102	125	0	78	0	45	159	158	1	51	38	55	0	133	115	59	36	0	76	0	31	101	81
alfalfaRep2vsXJDY1_shared_1201834|AltMatch	alfalfaRep2vsXJDY1_shared_1201834	GTTTCTTCTGGAGTGTTACATCATGCATGCTTTTATTGGAACACTTACTGATAACATCTAGAATCTGCAAACCGATCTCGT	GTTTCTTCTGGAGTGTTACATCATGCGCGCTTTTATTGGAACACTTATTGATAA	0	0.871914	0.871914	0	0	0	0	0	0	31.6354	31.6354	0	30	32	73	10	7	15	8	30	32	10	5	15	0	39	34	36	40	26	0	0	41	7	25	14	34	38	22	27	18	5	26	50	31	53
alfalfaRep2vsXJDY1_shared_1201834|AltMatch	alfalfaRep2vsXJDY1_shared_1201834	GTTTCTTCTGGAGTGTTACATCATGCATGCTTTTATTGGAACACTTATTGATAACATCTAGAATCTGCAAACCGATCTCGT	GTTTCTTCTGGAGTGTTACATCATGCGCGCTTTTATTGGAACACTTATTGATAA	0	0.987654	0.987654	0	0	0	0	0	0	48.459	48.459	0	34	26	36	53	53	52	48	38	37	35	29	62	35	16	18	22	37	88	96	89	39	51	31	74	40	53	52	28	64	37	56	27	34	41
alfalfaRep2vsXJDY1_shared_1201834|AltMatch	alfalfaRep2vsXJDY1_shared_1201834	GTTTCTTCTGGAGTGTTACATCATGCATGCTTTTATTGGAACACTTGTTGATAACATCTAGAATCTGCAAACCGATCTCGT	GTTTCTTCTGGAGTGTTACATCATGCGCGCTTTTATTGGAACACTTATTGATAA	0	0.00154321	0.00154321	0	0	0	0	0	0	32.9325	32.9325	0	0	0	0	0	0	0	0	0	0	0	0	0	0	0	0	0	0	0	0	0	0	0	0	0	0	0	0	0	0	0	0	0	0	0
alfalfaRep2vsXJDY1_shared_1201834|AltMatch	alfalfaRep2vsXJDY1_shared_1201834	GTTTCTTCTGGAGTGTTACATCATGCGTGCTTTTATTGGAACACTTGTTGATAACATCTAGAATCTGCAAACCGATCTCGT	GTTTCTTCTGGAGTGTTACATCATGCGCGCTTTTATTGGAACACTTATTGATAA	0	0.00154321	0.00154321	0	0	0	0	0	0	68.7473	68.7473	0	0	0	0	0	0	0	0	0	0	0	0	0	0	0	0	0	0	0	0	0	0	0	0	0	0	0	0	0	0	0	0	0	0	0
alfalfaRep2vsXJDY1_shared_1202866|Ref	alfalfaRep2vsXJDY1_shared_1202866	GGGCATAAAAATGTTAATTAGATTTGATGCGGCTGAGTTATTCCAATTCCAACA	GGGCATAAAAATGTTAATTAGATTTGATGCGGCTGAGTTATTCCAATTCCAACA	0.998457	0.873261	0.972179	0.0278207	0.126739	0.84544	0.221352	0.0540934	0.137723	203.071	346.365	0.597678	403	347	280	147	246	122	93	248	2	147	91	318	295	0	324	0	163	478	351	186	139	196	163	113	340	208	152	284	177	223	2	232	249	359
alfalfaRep2vsXJDY1_shared_1202866|Alt	alfalfaRep2vsXJDY1_shared_1202866	GGGCATAAAAATGTTAATTAGATTTGATGCGGCTGAGTTATTCCAATTCCAACG	GGGCATAAAAATGTTAATTAGATTTGATGCGGCTGAGTTATTCCAATTCCAACG	0.998457	0.873261	0.972179	0.0278207	0.126739	0.84544	0.221352	0.0540934	0.137723	203.071	346.365	0.597678	0	391	198	611	121	376	296	332	705	495	391	406	172	592	143	756	434	176	368	632	524	290	343	154	223	243	322	375	409	303	590	278	264	432
alfalfaRep2vsXJDY1_shared_1204178|Ref	alfalfaRep2vsXJDY1_shared_1204178	GCTTAAATTGAAGTGGACCTTGGTTAAATGGGTGCGAGTCCTCACTTCATTTAT	GCTTAAATTGAAGTGGACCTTGGTTAAATGGGTGCGAGTCCTCACTTCATTTAT	0.854938	1	0.00180505	0.998195	0	0.00180505	0	0.00360359	0.0018018	20.5459	1	18.4433	15	10	0	18	8	24	19	10	11	7	26	37	16	15	22	11	0	34	16	37	29	24	10	8	12	44	9	25	17	35	64	21	20	30
alfalfaRep2vsXJDY1_shared_1204178|Alt	alfalfaRep2vsXJDY1_shared_1204178	GCTTAAATTGAAGTGGACCTTGGTTAAATGGGTGTGAGTCCTCACTTCATTTAT	GCTTAAATTGAAGTGGACCTTGGTTAAATGGGTGTGAGTCCTCACTTCATTTAT	0.854938	1	0.00180505	0.998195	0	0.00180505	0	0.00360359	0.0018018	20.5459	1	18.4433	0	0	0	0	0	0	0	0	0	0	0	0	0	0	0	0	0	0	0	0	0	0	0	0	0	0	0	0	0	0	0	0	0	0
alfalfaRep2vsXJDY1_shared_1204682|Ref	alfalfaRep2vsXJDY1_shared_1204682	GATGCAGATGTGGGAGGGTTTCTTTCAGATGACATATCTACTGTATTTCAAGAA	GATGCAGATGTGGGAGGGTTTCTTTCAGATGACATATCTACTGTATTTCAAGAA	0.188272	1	0	1	0	0	0	0	0	1.46721	0	0	0	0	0	0	0	0	0	0	0	0	0	0	0	0	0	2	0	0	0	0	0	0	0	0	0	0	0	1	0	0	0	1	0	1
alfalfaRep2vsXJDY1_shared_1204682|Alt	alfalfaRep2vsXJDY1_shared_1204682	GATGCAGATGTGGGAGGGTTTCTTTCAGATGACATAGCTACTGTATTTCAAGAA	GATGCAGATGTGGGAGGGTTTCTTTCAGATGACATAGCTACTGTATTTCAAGAA	0.188272	1	0	1	0	0	0	0	0	1.46721	0	0	0	0	0	0	0	0	0	0	0	0	0	0	0	0	0	0	0	0	0	0	0	0	0	0	0	0	0	0	0	0	0	0	0	0
alfalfaRep2vsXJDY1_shared_1205197|Ref	alfalfaRep2vsXJDY1_shared_1205197	TGTGTATGCAATTTTTTTGTCAAGTATATGTGGTAACCATTATTTTTAAATCTT	TGTGTATGCAATTTTTTTGTCAAGTATATGTGGTAACCATTATTTTTAAATCTT	0.631173	1	0	1	0	0	0	0	0	42.0024	1	0	22	0	0	29	0	35	0	0	25	0	30	28	82	30	10	20	0	28	0	84	38	56	0	42	0	31	0	44	0	31	23	43	0	32
alfalfaRep2vsXJDY1_shared_1205197|Alt	alfalfaRep2vsXJDY1_shared_1205197	TGTGTATGCAATTTTTTTGTCAAGTATATGTGGTAACCATTATTTTCAAATCTT	TGTGTATGCAATTTTTTTGTCAAGTATATGTGGTAACCATTATTTTCAAATCTT	0.631173	1	0	1	0	0	0	0	0	42.0024	1	0	0	0	0	0	0	0	0	0	0	0	0	0	0	0	0	0	0	0	0	0	0	0	0	0	0	0	0	0	0	0	0	0	0	0
alfalfaRep2vsXJDY1_shared_1205197|RefMatch	alfalfaRep2vsXJDY1_shared_1205197	TGTGTATGCAATTTTTTTGTCAAGTATATGTGGTAACCATTATTTTTACATCTTAATAGGAAGATGTTGCACCGATCTCGT	TGTGTATGCAATTTTTTTGTCAAGTATATGTGGTAACCATTATTTTTAAATCTT	0	0.407407	0.407407	0	0	0	0	0	0	23.9716	23.9716	0	1	45	0	27	31	36	0	6	0	18	2	39	0	3	0	2	1	38	0	1	1	2	0	1	1	42	0	2	0	22	0	1	58	7
alfalfaRep2vsXJDY1_shared_1205197|AltMatch	alfalfaRep2vsXJDY1_shared_1205197	TGTGTATGCAATTTTTTTGTCAAGTATATGTGGTAACCATTATTTTCACATCTTAATAGGAAGATGTTGCACCGATCTCGT	TGTGTATGCAATTTTTTTGTCAAGTATATGTGGTAACCATTATTTTTAAATCTT	0	0.885802	0.885802	0	0	0	0	0	0	57.0422	57.0422	0	52	28	85	25	72	47	70	62	58	43	32	32	25	34	61	27	62	0	137	0	56	0	98	87	78	0	88	0	93	23	111	22	23	34
alfalfaRep2vsXJDY1_shared_1205537|Ref	alfalfaRep2vsXJDY1_shared_1205537	GTGCTTCACGTGCAAGTGCATTGATTTCCATTGTGTACCTAAAATGTGGAAGTA	GTGCTTCACGTGCAAGTGCATTGATTTCCATTGTGTACCTAAAATGTGGAAGTA	1	0.901235	0.916667	0.0833333	0.0987654	0.817901	0.178022	0.152778	0.1654	175.912	150.291	1.11462	121	246	0	264	0	211	0	73	98	155	185	262	173	267	84	246	107	346	0	312	210	238	0	209	85	433	2	248	1	221	0	157	208	264
alfalfaRep2vsXJDY1_shared_1205537|Alt	alfalfaRep2vsXJDY1_shared_1205537	GTGCTTCACGTGCAAGTGCATTGATTTCCATTGTGTATCTAAAATGTGGAAGTA	GTGCTTCACGTGCAAGTGCATTGATTTCCATTGTGTATCTAAAATGTGGAAGTA	1	0.901235	0.916667	0.0833333	0.0987654	0.817901	0.178022	0.152778	0.1654	175.912	150.291	1.11462	53	72	91	70	156	70	175	106	102	116	69	78	78	77	166	58	193	77	303	89	70	60	199	87	223	1	210	67	260	81	346	162	63	218
alfalfaRep2vsXJDY1_shared_1205537|RefMatch	alfalfaRep2vsXJDY1_shared_1205537	GTGCTTCACGTGCAAGTGCATTGATTTCCATTGTGTACCTAAAATGTGGAAGCAATAGTTTGTAGATTGGACCGATCTCGT	GTGCTTCACGTGCAAGTGCATTGATTTCCATTGTGTACCTAAAATGTGGAAGTA	0	0.00308642	0.00308642	0	0	0	0	0	0	103.135	103.135	0	0	0	0	0	0	0	0	0	0	0	0	0	0	0	0	0	0	1	0	0	0	0	0	0	0	0	0	0	0	0	0	0	0	0
alfalfaRep2vsXJDY1_shared_1206420|Ref	alfalfaRep2vsXJDY1_shared_1206420	AACAGGACCATTTCCATATCTTCTTCAGACGCAGACCAGTTTTATCGAAGTTAT	AACAGGACCATTTCCATATCTTCTTCAGACGCAGACCAGTTTTATCGAAGTTAT	1	0.989198	0.692901	0.307099	0.0108025	0.682099	0.0213716	0.425578	0.223475	110.901	46.3463	2.35236	63	95	91	154	75	110	110	87	78	72	50	135	39	194	69	132	151	79	195	68	114	75	111	3	183	79	113	72	172	55	187	68	72	143
alfalfaRep2vsXJDY1_shared_1206420|Alt	alfalfaRep2vsXJDY1_shared_1206420	AACAGGACCATTTCCATATCTTCTTCAGACGCTGACCAGTTTTATCGAAGTTAT	AACAGGACCATTTCCATATCTTCTTCAGACGCTGACCAGTTTTATCGAAGTTAT	1	0.989198	0.692901	0.307099	0.0108025	0.682099	0.0213716	0.425578	0.223475	110.901	46.3463	2.35236	32	0	104	0	55	0	21	57	58	0	56	0	104	0	31	0	36	106	47	150	39	52	23	197	1	40	34	62	48	22	1	66	0	34
alfalfaRep2vsXJDY1_shared_1206420|RefMatch	alfalfaRep2vsXJDY1_shared_1206420	AACAGGACCATTTCCATATCTTCTTCAGACGCAGACCAGTTTTATCGAAGTACGAAGTTATTCAAACTTTCTCTATAACCG	AACAGGACCATTTCCATATCTTCTTCAGACGCAGACCAGTTTTATCGAAGTTAT	0	0.0308642	0.0308642	0	0	0	0	0	0	58.174	58.174	0	0	0	0	0	0	0	0	0	0	0	0	0	0	0	0	0	0	0	0	0	0	0	0	0	0	0	0	0	1	0	0	0	0	0
alfalfaRep2vsXJDY1_shared_1206420|RefMatch	alfalfaRep2vsXJDY1_shared_1206420	AACAGGACCATTTCCATATCTTCTTCAGACGCAGACCAGTTTTATCGAATTTATTCAAACTTTCTCTATAACCGATCTCGT	AACAGGACCATTTCCATATCTTCTTCAGACGCAGACCAGTTTTATCGAAGTTAT	0	0.283951	0.283951	0	0	0	0	0	0	34.7926	34.7926	0	46	64	0	54	0	33	0	0	0	25	0	39	0	0	0	0	0	40	0	1	0	0	0	0	0	28	0	0	0	24	0	0	83	0
alfalfaRep2vsXJDY1_shared_1207098|Ref	alfalfaRep2vsXJDY1_shared_1207098	GAAGTGAGAATGAGATTGGTCAATTGTTTGTACATACCTCAACTTGGTTTTGTA	GAAGTGAGAATGAGATTGGTCAATTGTTTGTACATACCTCAACTTGGTTTTGTA	1	1	0.0246914	0.975309	0	0.0246914	0	0.0481634	0.0240817	682.693	33.9412	3.18152	674	976	916	889	714	655	884	778	446	893	557	916	751	735	758	840	950	818	765	784	773	668	781	570	817	510	675	898	911	737	658	740	708	1004
alfalfaRep2vsXJDY1_shared_1207098|Alt	alfalfaRep2vsXJDY1_shared_1207098	GAAGTGAGAATGAGATTGGTCAATTGTTTGTACATACCTCAACTTGATTTTGTA	GAAGTGAGAATGAGATTGGTCAATTGTTTGTACATACCTCAACTTGATTTTGTA	1	1	0.0246914	0.975309	0	0.0246914	0	0.0481634	0.0240817	682.693	33.9412	3.18152	193	0	0	0	0	0	0	0	1	1	0	0	1	0	0	1	1	0	0	0	0	0	0	0	0	0	0	0	0	1	0	0	0	0
alfalfaRep2vsXJDY1_shared_1207098|AltMatch	alfalfaRep2vsXJDY1_shared_1207098	GAAGTGAGAATGAGATTGGTCAATTGTTTGTACTTACCTCAACTTGATTTTGTAGGTCTTTAATGTACTCACCGATCTCGT	GAAGTGAGAATGAGATTGGTCAATTGTTTGTACATACCTCAACTTGGTTTTGTA	0	0.151235	0.151235	0	0	0	0	0	0	197.558	197.558	0	0	0	0	0	0	0	0	0	383	0	0	0	0	0	0	0	0	0	0	0	0	0	0	113	0	0	0	0	0	0	181	0	0	0
alfalfaRep2vsXJDY1_shared_1207684|Ref	alfalfaRep2vsXJDY1_shared_1207684	GTTTGAAACATCTTTCTGAAAAAAAATTTTAATTCCATTTTTGTGTAGGAGAAA	GTTTGAAACATCTTTCTGAAAAAAAATTTTAATTCCATTTTTGTGTAGGAGAAA	0.78858	0.949119	0.197652	0.802348	0.0508806	0.146771	0.0965836	0.317171	0.206877	77.0757	38.6481	1.92725	138	0	53	52	122	54	135	0	64	0	56	37	51	38	67	51	44	68	0	0	66	68	38	50	39	44	40	63	104	31	233	56	0	77
alfalfaRep2vsXJDY1_shared_1207684|Alt	alfalfaRep2vsXJDY1_shared_1207684	GTTTGAAACATCTTTCTGAAAAAAAATTTTAATTGCATTTTTGTGTAGGAGAAA	GTTTGAAACATCTTTCTGAAAAAAAATTTTAATTGCATTTTTGTGTAGGAGAAA	0.78858	0.949119	0.197652	0.802348	0.0508806	0.146771	0.0965836	0.317171	0.206877	77.0757	38.6481	1.92725	0	0	0	0	40	0	33	0	38	0	68	0	32	0	33	0	0	0	0	0	0	0	0	0	0	0	0	0	0	0	0	0	0	0
alfalfaRep2vsXJDY1_shared_1208415|Ref	alfalfaRep2vsXJDY1_shared_1208415	TTAATGGTTTCTTGTAAACTTGTGGTTTCTGTGAAAGTGTAGGGTTCTCTCTCT	TTAATGGTTTCTTGTAAACTTGTGGTTTCTGTGAAAGTGTAGGGTTCTCTCTCT	1	0.958333	0.912037	0.087963	0.0416667	0.87037	0.0798611	0.160451	0.120156	354.513	186.357	1.90206	387	203	724	183	420	146	312	275	176	236	613	0	606	124	554	174	461	464	560	501	183	288	407	528	280	128	383	326	616	264	911	450	172	191
alfalfaRep2vsXJDY1_shared_1208415|Alt	alfalfaRep2vsXJDY1_shared_1208415	TTAATGGTTTCTTGTAAACTTGTGGTTTCTGTGAAAGTGTAGGGTTCTCTTTCT	TTAATGGTTTCTTGTAAACTTGTGGTTTCTGTGAAAGTGTAGGGTTCTCTTTCT	1	0.958333	0.912037	0.087963	0.0416667	0.87037	0.0798611	0.160451	0.120156	354.513	186.357	1.90206	88	344	0	284	92	240	190	179	290	156	0	401	0	222	106	319	96	270	92	104	270	171	85	99	184	256	73	211	0	131	0	89	279	338
alfalfaRep2vsXJDY1_shared_1208415|AltMatch	alfalfaRep2vsXJDY1_shared_1208415	TTAATGGTTTCTTGTAAACTTGTGGTTTCTGTGAAATTGTAGGGTTCTCTTTCTCCTTTCCCTTGCCAACACCGATCTCGT	TTAATGGTTTCTTGTAAACTTGTGGTTTCTGTGAAAGTGTAGGGTTCTCTCTCT	0	0.0138889	0.0138889	0	0	0	0	0	0	35.4883	35.4883	0	0	0	0	1	0	0	0	0	0	0	0	0	0	0	0	0	0	0	0	0	0	0	0	0	0	0	0	0	0	0	0	0	0	0
alfalfaRep2vsXJDY1_shared_1208415|AltMatch	alfalfaRep2vsXJDY1_shared_1208415	TTAATGGTTTCTTGTAAACTTGTGGTTTCTGTGAAATTGTAGGGTTCTCTTTCTCCTTTCCTTTGCCAACACCGATCTCGT	TTAATGGTTTCTTGTAAACTTGTGGTTTCTGTGAAAGTGTAGGGTTCTCTCTCT	0	0.0154321	0.0154321	0	0	0	0	0	0	73.7212	73.7212	0	0	0	0	0	0	0	0	1	0	0	0	1	0	0	0	0	0	0	0	1	0	0	0	0	0	0	0	0	0	0	0	0	0	0
alfalfaRep2vsXJDY1_shared_1209860|Ref	alfalfaRep2vsXJDY1_shared_1209860	ACATACTTGTCACAGAATAATCATGACAGCAAAAGTTTCTATTTGGAAAAAGTG	ACATACTTGTCACAGAATAATCATGACAGCAAAAGTTTCTATTTGGAAAAAGTG	1	0.983025	0.691358	0.308642	0.0169753	0.674383	0.0333743	0.426764	0.230069	86.1397	39.868	2.07743	9	124	58	130	48	110	21	65	78	79	24	116	49	102	49	76	53	145	102	142	87	115	49	87	70	128	33	104	80	75	73	91	93	132
alfalfaRep2vsXJDY1_shared_1209860|Alt	alfalfaRep2vsXJDY1_shared_1209860	ACATACTTGTCACAGAATAATCATGACAGCAAAAGTTTCTATTTGGAAAAAATG	ACATACTTGTCACAGAATAATCATGACAGCAAAAGTTTCTATTTGGAAAAAATG	1	0.983025	0.691358	0.308642	0.0169753	0.674383	0.0333743	0.426764	0.230069	86.1397	39.868	2.07743	55	0	61	0	34	1	58	14	14	0	68	0	46	21	45	22	35	0	30	0	29	0	36	52	14	1	38	1	19	0	55	0	0	0
alfalfaRep2vsXJDY1_shared_1210027|Ref	alfalfaRep2vsXJDY1_shared_1210027	CGCTTCAAAGATCTCCCCATTTTCAATTTAACCAATTCTGATGATTTTCTACAA	CGCTTCAAAGATCTCCCCATTTTCAATTTAACCAATTCTGATGATTTTCTACAA	1	0.983025	0.845679	0.154321	0.0169753	0.828704	0.0333743	0.261012	0.147193	51.5204	33.179	1.53546	50	61	46	31	76	32	41	50	44	55	75	46	45	33	53	47	39	91	102	63	41	38	49	64	46	53	48	38	67	47	86	49	47	48
alfalfaRep2vsXJDY1_shared_1210027|Alt	alfalfaRep2vsXJDY1_shared_1210027	CGCTTCAAAGATCTCCCCATTTTCAATTTAACGAATTCTGATGATTTTCTACAA	CGCTTCAAAGATCTCCCCATTTTCAATTTAACGAATTCTGATGATTTTCTACAA	1	0.983025	0.845679	0.154321	0.0169753	0.828704	0.0333743	0.261012	0.147193	51.5204	33.179	1.53546	13	17	34	33	0	38	43	13	39	15	0	38	21	42	20	48	44	0	0	30	40	25	8	25	26	11	14	44	0	17	17	16	11	43
alfalfaRep2vsXJDY1_shared_1210027|RefMatch	alfalfaRep2vsXJDY1_shared_1210027	CGCTTCAAAGATCTCCCCATTTTCAATTTAACCAATTCTGATGATTTTCTACGTAACACAGCCAAAACACACCGATCTCGT	CGCTTCAAAGATCTCCCCATTTTCAATTTAACCAATTCTGATGATTTTCTACAA	0	0.00308642	0.00308642	0	0	0	0	0	0	18.1541	18.1541	0	0	0	0	0	0	0	0	0	0	0	0	0	19	0	0	0	0	0	0	0	0	0	0	0	0	0	0	0	0	0	0	0	0	0
alfalfaRep2vsXJDY1_shared_1210474|Ref	alfalfaRep2vsXJDY1_shared_1210474	CAGCCACTACATGACAAGATAGAAACAGTTTTCCCACTGTTATAGCCCAAACAT	CAGCCACTACATGACAAGATAGAAACAGTTTTCCCACTGTTATAGCCCAAACAT	1	0.703704	0.996914	0.00308642	0.296296	0.700617	0.41701	0.00615379	0.211582	175.349	460.145	0.411118	105	312	1	139	219	128	0	0	0	129	326	164	341	0	214	1	125	349	133	265	0	115	0	287	119	232	0	114	143	243	337	113	266	0
alfalfaRep2vsXJDY1_shared_1210474|Alt	alfalfaRep2vsXJDY1_shared_1210474	CAGCCACTACATGACAAGATAGAAACAGTTTTCCCACTGTTATAGCCCAGACAT	CAGCCACTACATGACAAGATAGAAACAGTTTTCCCACTGTTATAGCCCAGACAT	1	0.703704	0.996914	0.00308642	0.296296	0.700617	0.41701	0.00615379	0.211582	175.349	460.145	0.411118	350	303	653	506	307	430	547	539	616	369	271	414	162	613	275	607	473	398	467	330	694	423	462	311	363	264	471	463	426	287	367	413	271	758
alfalfaRep2vsXJDY1_shared_121129|Ref	alfalfaRep2vsXJDY1_shared_121129	TCCTAAGGCTTTCTTTGACCTATTGCTACCTTGTGAGTAATATGAATTGTATAT	TCCTAAGGCTTTCTTTGACCTATTGCTACCTTGTGAGTAATATGAATTGTATAT	1	0.930556	0.763889	0.236111	0.0694444	0.694444	0.129244	0.360725	0.244985	252.888	210.81	1.16633	95	142	0	283	188	233	265	182	190	20	205	352	296	357	4	365	210	90	271	0	490	96	204	229	195	130	195	10	117	163	316	86	121	523
alfalfaRep2vsXJDY1_shared_121129|Alt	alfalfaRep2vsXJDY1_shared_121129	TCCTAAGGCTTTCTTTGACCTATTGCTACCTTGTGAGTGATATGAATTGTATAT	TCCTAAGGCTTTCTTTGACCTATTGCTACCTTGTGAGTGATATGAATTGTATAT	1	0.930556	0.763889	0.236111	0.0694444	0.694444	0.129244	0.360725	0.244985	252.888	210.81	1.16633	96	140	435	179	278	129	0	195	112	194	322	0	125	163	194	125	330	155	314	310	0	80	303	124	302	157	260	110	129	95	0	192	104	0
alfalfaRep2vsXJDY1_shared_121129|RefMatch	alfalfaRep2vsXJDY1_shared_121129	TCCTAAGGCTTTCTTTGACCTATTGCTACCTTGTGAGTAATATGAATTGTCTATTTTGCTGCCTCCTAATACCGATCTCGT	TCCTAAGGCTTTCTTTGACCTATTGCTACCTTGTGAGTAATATGAATTGTATAT	0	0.0601852	0.0601852	0	0	0	0	0	0	106.417	106.417	0	0	0	115	0	0	0	74	0	97	0	0	0	1	0	108	0	0	119	0	129	0	91	0	100	0	91	0	78	0	92	0	94	0	0
alfalfaRep2vsXJDY1_shared_1211446|Ref	alfalfaRep2vsXJDY1_shared_1211446	CATAGCATACTCAATTCTAGATGTGGTAAGAGTTGAACTCCACTTCATTATTTG	CATAGCATACTCAATTCTAGATGTGGTAAGAGTTGAACTCCACTTCATTATTTG	1	0.70216	0.983025	0.0169753	0.29784	0.685185	0.418262	0.0333743	0.225818	71.5096	150.23	0.491775	85	60	246	55	0	55	135	63	166	83	0	0	55	71	37	53	81	77	57	56	0	72	90	98	44	0	91	62	173	38	101	89	37	56
alfalfaRep2vsXJDY1_shared_1211446|Alt	alfalfaRep2vsXJDY1_shared_1211446	CATAGCATACTCAATTCTAGATGTGGTAAGAGTTGAAGTCCACTTCATTATTTG	CATAGCATACTCAATTCTAGATGTGGTAAGAGTTGAAGTCCACTTCATTATTTG	1	0.70216	0.983025	0.0169753	0.29784	0.685185	0.418262	0.0333743	0.225818	71.5096	150.23	0.491775	102	90	0	122	168	113	140	145	130	48	184	185	171	123	184	150	157	151	153	234	183	171	60	134	208	133	62	175	72	114	177	124	43	257
alfalfaRep2vsXJDY1_shared_1211446|AltMatch	alfalfaRep2vsXJDY1_shared_1211446	CATAGCATACTCAATTCTAGATGTGGTAAGAGTTGAAGTCCGCTTCATTATTTGGCACATTCATTGAATCACCGATCTCGT	CATAGCATACTCAATTCTAGATGTGGTAAGAGTTGAACTCCACTTCATTATTTG	0	0.314815	0.314815	0	0	0	0	0	0	42.8447	42.8447	0	0	0	0	0	39	0	0	36	0	0	0	0	1	45	0	43	46	0	66	0	41	0	35	0	0	0	50	0	0	0	0	0	0	0
alfalfaRep2vsXJDY1_shared_1211446|AltMatch	alfalfaRep2vsXJDY1_shared_1211446	CATAGCATACTCAATTCTAGATGTGGTAAGAGTTGAAGTCCGCTTCATTATTTGGCACGTTCATTGAATCACCGATCTCGT	CATAGCATACTCAATTCTAGATGTGGTAAGAGTTGAACTCCACTTCATTATTTG	0	0.316358	0.316358	0	0	0	0	0	0	20.0005	20.0005	0	0	0	0	0	15	0	0	19	0	0	0	0	0	15	0	19	38	0	24	0	31	0	14	0	0	0	7	0	0	0	0	0	0	0
alfalfaRep2vsXJDY1_shared_1212791|Ref	alfalfaRep2vsXJDY1_shared_1212791	TGATAATATATTGCATTTGTTTAGTAGATTTTATTTGTTATATTGTTTTTCTCC	TGATAATATATTGCATTTGTTTAGTAGATTTTATTTGTTATATTGTTTTTCTCC	1	0.753086	0.967593	0.0324074	0.246914	0.720679	0.371895	0.0627143	0.217304	30.1202	42.8248	0.702618	34	39	20	15	40	30	0	14	26	18	23	15	10	0	51	0	19	57	18	58	0	62	0	47	7	40	0	46	38	39	46	47	29	20
alfalfaRep2vsXJDY1_shared_1212791|Alt	alfalfaRep2vsXJDY1_shared_1212791	TGATAATATATTGCATTTGTTTAGTAGATTTTATTTGTTATATTGTTTTTCTCT	TGATAATATATTGCATTTGTTTAGTAGATTTTATTTGTTATATTGTTTTTCTCT	1	0.753086	0.967593	0.0324074	0.246914	0.720679	0.371895	0.0627143	0.217304	30.1202	42.8248	0.702618	10	28	21	50	30	43	51	38	45	33	49	50	19	67	38	69	37	17	55	14	72	14	56	0	16	24	33	14	28	13	48	8	45	80
alfalfaRep2vsXJDY1_shared_1212791|RefMatch	alfalfaRep2vsXJDY1_shared_1212791	TGATAATATATTGCATTTGTTTAGTAGATTTTATTTGTTATTTTGTTTTTCTCCTATTGTTACCAATACTACCGATCTCGT	TGATAATATATTGCATTTGTTTAGTAGATTTTATTTGTTATATTGTTTTTCTCC	0	0.00771605	0.00771605	0	0	0	0	0	0	26.8956	26.8956	0	0	0	0	0	0	0	0	0	0	0	0	0	0	0	0	0	0	0	0	0	0	0	0	0	0	0	0	0	0	0	0	0	0	0
alfalfaRep2vsXJDY1_shared_1212791|RefMatch	alfalfaRep2vsXJDY1_shared_1212791	TGATAATATATTGCATTTGTTTAGTAGATTTTATTTTTTATATTGTTTTTCTCCTATTGTTACCAATACTACCGATCTCGT	TGATAATATATTGCATTTGTTTAGTAGATTTTATTTGTTATATTGTTTTTCTCC	0	0.114198	0.114198	0	0	0	0	0	0	14.8215	14.8215	0	0	0	10	0	0	0	0	0	0	0	0	0	24	0	0	0	0	0	0	0	0	0	0	20	0	0	0	0	0	0	0	0	0	0
alfalfaRep2vsXJDY1_shared_1213276|Ref	alfalfaRep2vsXJDY1_shared_1213276	CCATGTTAGAACAGCCACAGTAAATCCACAACGTTCTGCTTCTGTGTTTTGGAC	CCATGTTAGAACAGCCACAGTAAATCCACAACGTTCTGCTTCTGTGTTTTGGAC	1	0.993827	0.731481	0.268519	0.00617284	0.725309	0.0122695	0.392833	0.202551	195.402	107.099	1.72744	131	214	251	187	128	167	212	266	216	181	220	243	165	219	90	245	182	220	299	272	241	204	215	141	132	209	185	202	169	181	144	250	212	233
alfalfaRep2vsXJDY1_shared_1213276|Alt	alfalfaRep2vsXJDY1_shared_1213276	CCATGTTAGAACAGCCACAGTAAATCCGCAACGTTCTGCTTCTGTGTTTTGGAC	CCATGTTAGAACAGCCACAGTAAATCCGCAACGTTCTGCTTCTGTGTTTTGGAC	1	0.993827	0.731481	0.268519	0.00617284	0.725309	0.0122695	0.392833	0.202551	195.402	107.099	1.72744	202	0	91	42	66	32	144	133	193	1	0	48	81	44	161	46	223	146	165	103	37	84	60	210	166	0	49	90	230	0	463	132	0	197
alfalfaRep2vsXJDY1_shared_1214402|Ref	alfalfaRep2vsXJDY1_shared_1214402	CTGAACATAATAACCAACAACAATACTATTCTTGGAATGATTTATCAGGTTCTT	CTGAACATAATAACCAACAACAATACTATTCTTGGAATGATTTATCAGGTTCTT	1	0.990741	0.83642	0.16358	0.00925926	0.82716	0.0183471	0.273643	0.145995	384.867	211.95	1.70431	373	318	304	458	427	353	477	293	474	373	1	332	564	507	443	590	432	325	474	471	400	420	238	136	304	351	235	477	283	426	528	424	259	362
alfalfaRep2vsXJDY1_shared_1214402|Alt	alfalfaRep2vsXJDY1_shared_1214402	CTGAACATAATAACCAACAACAATACTATTCTTGGAATGATTTATCAGGCTCTT	CTGAACATAATAACCAACAACAATACTATTCTTGGAATGATTTATCAGGCTCTT	1	0.990741	0.83642	0.16358	0.00925926	0.82716	0.0183471	0.273643	0.145995	384.867	211.95	1.70431	175	376	319	168	154	112	1	297	159	154	318	371	170	1	0	0	146	370	181	161	139	135	281	467	317	126	236	166	341	143	168	148	309	434
alfalfaRep2vsXJDY1_shared_1215065|Ref	alfalfaRep2vsXJDY1_shared_1215065	TTCACAAACTATATCAATGGACTCCTCTCTAGTTATTAAGTTCCTATTTTTTAA	TTCACAAACTATATCAATGGACTCCTCTCTAGTTATTAAGTTCCTATTTTTTAA	0.970679	1	0	1	0	0	0	0	0	199.667	1	0	130	362	0	338	299	232	0	220	182	264	160	296	1	178	207	187	177	92	310	129	189	91	140	1	271	160	144	82	282	161	285	87	324	223
alfalfaRep2vsXJDY1_shared_1215065|Alt	alfalfaRep2vsXJDY1_shared_1215065	TTCACAAACTATATCAATGGACTCCTCTCTACTTATTAAGTTCCTATTTTTTAA	TTCACAAACTATATCAATGGACTCCTCTCTACTTATTAAGTTCCTATTTTTTAA	0.970679	1	0	1	0	0	0	0	0	199.667	1	0	0	0	0	0	0	0	0	0	0	0	0	0	0	0	0	0	0	0	0	0	0	0	0	0	0	0	0	0	0	0	0	0	0	0
alfalfaRep2vsXJDY1_shared_1215065|RefMatch	alfalfaRep2vsXJDY1_shared_1215065	TTCACAAACTATATCAATGGACTCCTCTCTAGCTATTAAGTTCCTATATTTTAATTTTCAAATTTTTGCCACCGATCTCGT	TTCACAAACTATATCAATGGACTCCTCTCTAGTTATTAAGTTCCTATTTTTTAA	0	0.320988	0.320988	0	0	0	0	0	0	14.0846	14.0846	0	11	0	0	0	0	0	0	13	0	0	5	0	13	17	0	24	13	0	11	0	13	0	10	0	0	0	14	0	0	0	0	0	0	0
alfalfaRep2vsXJDY1_shared_1215065|AltMatch	alfalfaRep2vsXJDY1_shared_1215065	TTCACAAACTATATCAATGGACTCCTCTCTACCTATTAAGTTCCTATATTTTAATTTTCAAATTTTTGCCACCGATCTCGT	TTCACAAACTATATCAATGGACTCCTCTCTAGTTATTAAGTTCCTATTTTTTAA	0	0.134259	0.134259	0	0	0	0	0	0	83.0229	83.0229	0	80	0	55	0	104	1	0	0	0	0	112	0	0	0	100	0	0	0	0	0	1	0	0	40	0	0	1	0	0	0	0	0	0	0
alfalfaRep2vsXJDY1_shared_1215065|AltMatch	alfalfaRep2vsXJDY1_shared_1215065	TTCACAAACTATATCAATGGACTCCTCTCTACCTATTAAGTTCCTATATTTTAATTTTTAAATTTTTGCCACCGATCTCGT	TTCACAAACTATATCAATGGACTCCTCTCTAGTTATTAAGTTCCTATTTTTTAA	0	0.0447531	0.0447531	0	0	0	0	0	0	46.0576	46.0576	0	0	0	0	0	0	0	0	0	0	0	0	0	0	0	0	0	0	0	0	0	0	0	0	50	0	0	0	0	0	0	0	0	0	0
alfalfaRep2vsXJDY1_shared_1215065|AltMatch	alfalfaRep2vsXJDY1_shared_1215065	TTCACAAACTATATCAATGGACTCCTCTCTGCCTATTAAGTTCCTATATTTTAATTTTCAAATTTTTGCCACCGATCTCGT	TTCACAAACTATATCAATGGACTCCTCTCTAGTTATTAAGTTCCTATTTTTTAA	0	0.824074	0.824074	0	0	0	0	0	0	115.403	115.403	0	0	0	172	84	0	69	253	0	146	0	1	84	234	72	92	85	64	175	1	235	76	222	95	194	60	114	65	240	88	161	115	246	0	186
alfalfaRep2vsXJDY1_shared_1215845|Ref	alfalfaRep2vsXJDY1_shared_1215845	GGGCTTGCAAAGAGAGTTGGAGCAAGGTTAGGAATTTTTCTTTAGGAATAAATT	GGGCTTGCAAAGAGAGTTGGAGCAAGGTTAGGAATTTTTCTTTAGGAATAAATT	0.936728	1	0	1	0	0	0	0	0	13.6293	1	0	5	15	0	18	0	22	9	15	10	12	0	6	13	17	6	25	13	0	19	11	14	21	11	0	6	2	11	16	10	14	0	18	10	5
alfalfaRep2vsXJDY1_shared_1215845|Alt	alfalfaRep2vsXJDY1_shared_1215845	GGGCTTGCAAAGAGAGTTGGAGCAAGGTTAGAAATTTTTCTTTAGGAATAAATT	GGGCTTGCAAAGAGAGTTGGAGCAAGGTTAGAAATTTTTCTTTAGGAATAAATT	0.936728	1	0	1	0	0	0	0	0	13.6293	1	0	0	0	0	0	0	0	0	0	0	0	0	0	0	0	0	0	0	0	0	0	0	0	0	0	0	0	0	0	0	0	0	0	0	0
alfalfaRep2vsXJDY1_shared_1216605|Ref	alfalfaRep2vsXJDY1_shared_1216605	CTTCCTTCTTTTATTTGGCTGACAGTAATGACTCAAGGGTTATTATCCTTTTTA	CTTCCTTCTTTTATTTGGCTGACAGTAATGACTCAAGGGTTATTATCCTTTTTA	0.989198	0.975039	0.572543	0.427457	0.024961	0.547582	0.0486759	0.489475	0.269075	35.0764	18.664	1.80467	16	56	29	29	12	28	25	38	0	23	18	52	18	18	32	17	77	19	52	30	47	20	30	16	64	48	33	16	0	19	16	0	31	40
alfalfaRep2vsXJDY1_shared_1216605|Alt	alfalfaRep2vsXJDY1_shared_1216605	CTTCCTTCTTTTATTTGGCTGACAGTAATGACTCAAGGGTTATTATCATTTTTA	CTTCCTTCTTTTATTTGGCTGACAGTAATGACTCAAGGGTTATTATCATTTTTA	0.989198	0.975039	0.572543	0.427457	0.024961	0.547582	0.0486759	0.489475	0.269075	35.0764	18.664	1.80467	23	20	0	28	0	15	13	0	22	28	14	0	11	18	17	22	0	0	36	0	0	0	30	0	0	0	13	0	14	15	0	13	16	0
alfalfaRep2vsXJDY1_shared_1217299|Ref	alfalfaRep2vsXJDY1_shared_1217299	GCTATAAGTGGTTACCAGATGATAAACGACTTGTATTGTATGCTTGAACATAAA	GCTATAAGTGGTTACCAGATGATAAACGACTTGTATTGTATGCTTGAACATAAA	0.996914	0.998452	0.00154799	0.998452	0.00154799	0	0.00309118	0.00309118	0.00309118	306.09	1.07692	193.219	227	341	328	268	336	271	268	194	373	303	271	169	319	287	273	289	373	419	259	381	228	380	211	268	203	335	210	387	310	347	366	337	293	227
alfalfaRep2vsXJDY1_shared_1217299|Alt	alfalfaRep2vsXJDY1_shared_1217299	GCTATAAGTGGTTACCAGATGATAAACGACTCGTATTGTATGCTTGAACATAAA	GCTATAAGTGGTTACCAGATGATAAACGACTCGTATTGTATGCTTGAACATAAA	0.996914	0.998452	0.00154799	0.998452	0.00154799	0	0.00309118	0.00309118	0.00309118	306.09	1.07692	193.219	0	0	0	0	0	0	0	0	0	0	0	0	0	0	0	0	0	1	0	0	0	0	0	0	0	0	0	0	0	0	0	0	0	0
alfalfaRep2vsXJDY1_shared_1217299|AltMatch	alfalfaRep2vsXJDY1_shared_1217299	GCTATAAGTGGTTACCAGATGATAAACGACTCGTATTGAATGCTTGAACATAAAACAGGATTCAGTTTTGACCGATCTCGT	GCTATAAGTGGTTACCAGATGATAAACGACTTGTATTGTATGCTTGAACATAAA	0	0.552469	0.552469	0	0	0	0	0	0	292.211	292.211	0	230	0	0	229	0	214	225	182	264	1	210	490	2	240	211	254	0	0	191	0	489	0	184	151	211	1	176	1	0	1	0	0	0	497
alfalfaRep2vsXJDY1_shared_1218338|Ref	alfalfaRep2vsXJDY1_shared_1218338	TACTAACAAAAGAAAACACATTATTACCTCTCTTCCGTCACGCTTCTGAATGCA	TACTAACAAAAGAAAACACATTATTACCTCTCTTCCGTCACGCTTCTGAATGCA	1	0.487654	0.972222	0.0277778	0.512346	0.459877	0.499695	0.0540123	0.276854	240.26	461.797	0.711625	235	0	476	2	166	0	0	0	0	0	405	1	206	1	7	1	4	552	6	488	0	165	0	184	0	327	2	231	441	179	1135	168	0	0
alfalfaRep2vsXJDY1_shared_1218338|Alt	alfalfaRep2vsXJDY1_shared_1218338	TACTAACAAAAGAAAACACATTATTACCTCTCTTCTGTCACGCTTCTGAATGCA	TACTAACAAAAGAAAACACATTATTACCTCTCTTCTGTCACGCTTCTGAATGCA	1	0.487654	0.972222	0.0277778	0.512346	0.459877	0.499695	0.0540123	0.276854	240.26	461.797	0.711625	299	712	300	800	297	628	484	554	546	553	271	654	478	636	279	650	525	386	558	365	768	354	565	468	466	279	556	508	342	404	1	400	603	810
alfalfaRep2vsXJDY1_shared_1218878|Ref	alfalfaRep2vsXJDY1_shared_1218878	GGCCTAAATTTGTTTTTTCTATGCGACCTTTCACTACCCTTGCAGTTTCTGCAT	GGCCTAAATTTGTTTTTTCTATGCGACCTTTCACTACCCTTGCAGTTTCTGCAT	1	0.804012	0.978395	0.0216049	0.195988	0.782407	0.315153	0.0422763	0.178715	260.483	313.912	0.868423	130	240	276	238	112	158	171	199	205	293	287	184	0	141	161	164	0	269	238	0	152	0	199	0	215	122	180	0	473	121	484	180	155	249
alfalfaRep2vsXJDY1_shared_1218878|Alt	alfalfaRep2vsXJDY1_shared_1218878	GGCCTAAATTTGTTTTTTCTATGCGACCTTTTACTACCCTTGCAGTTTCTGCAT	GGCCTAAATTTGTTTTTTCTATGCGACCTTTTACTACCCTTGCAGTTTCTGCAT	1	0.804012	0.978395	0.0216049	0.195988	0.782407	0.315153	0.0422763	0.178715	260.483	313.912	0.868423	146	336	450	378	161	229	336	361	476	157	292	318	424	274	119	326	364	346	310	269	376	345	293	436	224	183	266	334	252	125	335	241	252	395
alfalfaRep2vsXJDY1_shared_1219382|Ref	alfalfaRep2vsXJDY1_shared_1219382	CTCAAGCCTCTGCTTCCATAATCATTCTCATCACTGCTACCAGTATTGTTGTCA	CTCAAGCCTCTGCTTCCATAATCATTCTCATCACTGCTACCAGTATTGTTGTCA	1	0.972222	0.805556	0.194444	0.0277778	0.777778	0.0540123	0.313272	0.183642	277.553	204.763	1.32241	586	337	434	342	253	187	194	337	110	114	107	221	516	231	237	250	332	404	590	286	253	163	434	342	350	269	406	232	157	288	327	195	213	347
alfalfaRep2vsXJDY1_shared_1219382|Alt	alfalfaRep2vsXJDY1_shared_1219382	CTCAAGCCTCTGCTTCCATAATCATTCTCATCCCTGCTACCAGTATTGTTGTCA	CTCAAGCCTCTGCTTCCATAATCATTCTCATCCCTGCTACCAGTATTGTTGTCA	1	0.972222	0.805556	0.194444	0.0277778	0.777778	0.0540123	0.313272	0.183642	277.553	204.763	1.32241	0	356	0	367	93	185	228	142	360	404	168	330	2	230	105	280	179	144	0	350	107	178	0	116	148	85	1	255	509	119	321	218	242	347
alfalfaRep2vsXJDY1_shared_1220144|Ref	alfalfaRep2vsXJDY1_shared_1220144	CGGGTAGATTAGTGTAGCTTCTGATGGGTCCCAGGAATTTTACCTTGTCAAGAT	CGGGTAGATTAGTGTAGCTTCTGATGGGTCCCAGGAATTTTACCTTGTCAAGAT	1	0.996914	0.677469	0.322531	0.00308642	0.674383	0.00615379	0.437009	0.221582	40.1749	18.6275	2.10235	41	46	19	50	39	55	26	37	26	31	53	48	22	32	42	44	40	38	11	59	33	58	9	47	37	32	6	44	33	38	35	37	45	39
alfalfaRep2vsXJDY1_shared_1220144|Alt	alfalfaRep2vsXJDY1_shared_1220144	CGGGTAGATTAGTGTAGCTTCTGATGGGTCCCAGAAATTTTACCTTGTCAAGAT	CGGGTAGATTAGTGTAGCTTCTGATGGGTCCCAGAAATTTTACCTTGTCAAGAT	1	0.996914	0.677469	0.322531	0.00308642	0.674383	0.00615379	0.437009	0.221582	40.1749	18.6275	2.10235	0	0	29	0	12	0	15	14	18	0	13	15	19	8	0	19	18	9	33	0	27	0	37	8	9	15	34	0	7	0	29	0	0	19
alfalfaRep2vsXJDY1_shared_122038|Ref	alfalfaRep2vsXJDY1_shared_122038	GTTCCAAATGCTTATTTTCATAGTATAAATAAATAATTAATGTGTCTTTTCTCC	GTTCCAAATGCTTATTTTCATAGTATAAATAAATAATTAATGTGTCTTTTCTCC	0.598765	0.989691	0.0103093	0.989691	0.0103093	0	0.020406	0.020406	0.020406	31.0154	1.08333	24.9249	28	0	24	29	0	48	0	40	0	0	0	0	16	0	0	0	29	0	46	0	66	0	33	0	38	0	22	0	0	1	0	0	0	0
alfalfaRep2vsXJDY1_shared_122038|Alt	alfalfaRep2vsXJDY1_shared_122038	GTTCCAAATGCTTATTTTCATAGTATAAATAATTAATTAATGTGTCTTTTCTCC	GTTCCAAATGCTTATTTTCATAGTATAAATAATTAATTAATGTGTCTTTTCTCC	0.598765	0.989691	0.0103093	0.989691	0.0103093	0	0.020406	0.020406	0.020406	31.0154	1.08333	24.9249	0	2	0	0	0	0	0	0	1	0	0	0	0	0	0	0	0	0	0	0	0	0	0	0	0	0	0	0	0	0	0	0	0	0
alfalfaRep2vsXJDY1_shared_122038|AltMatch	alfalfaRep2vsXJDY1_shared_122038	GTTCCAAATGCTTATTTTCATAGTATAAATAATTAATTAATGTGTCTTTTTTCCTAAAAAATAGGTGGGGACCGATCTCGT	GTTCCAAATGCTTATTTTCATAGTATAAATAAATAATTAATGTGTCTTTTCTCC	0	0.99537	0.99537	0	0	0	0	0	0	85.8201	85.8201	0	63	107	71	77	139	81	67	85	114	71	114	144	92	118	109	144	78	78	106	123	46	126	114	130	106	98	62	100	113	84	134	99	92	143
alfalfaRep2vsXJDY1_shared_122038|AltMatch	alfalfaRep2vsXJDY1_shared_122038	GTTCCAAATGCTTATTTTCATAGTATAAATAATTAATTAATGTGTCTTTTTTCCTTAAAAATAGGTGGGGACCGATCTCGT	GTTCCAAATGCTTATTTTCATAGTATAAATAAATAATTAATGTGTCTTTTCTCC	0	0.0185185	0.0185185	0	0	0	0	0	0	26.0379	26.0379	0	0	0	0	0	0	0	0	0	0	0	0	0	0	0	0	0	0	0	0	0	0	0	0	0	0	0	0	0	0	0	0	0	0	0
alfalfaRep2vsXJDY1_shared_1221267|Ref	alfalfaRep2vsXJDY1_shared_1221267	TATGATAACCGTTAATAGAAAACATGAGGCTTCCCTGGCTCCCCCTGTTTATAA	TATGATAACCGTTAATAGAAAACATGAGGCTTCCCTGGCTCCCCCTGTTTATAA	0.998457	0.995363	0.522411	0.477589	0.00463679	0.517774	0.00923057	0.498995	0.254113	74.6698	46.3352	1.4906	56	83	27	76	19	75	32	55	27	25	24	95	44	61	15	52	28	63	118	114	105	55	79	136	66	83	64	52	38	38	23	38	71	136
alfalfaRep2vsXJDY1_shared_1221267|Alt	alfalfaRep2vsXJDY1_shared_1221267	TATGATAACCGTTAATAGAAAACATGAGGCTTCCCCGGCTCCCCCTGTTTATAA	TATGATAACCGTTAATAGAAAACATGAGGCTTCCCCGGCTCCCCCTGTTTATAA	0.998457	0.995363	0.522411	0.477589	0.00463679	0.517774	0.00923057	0.498995	0.254113	74.6698	46.3352	1.4906	21	0	58	0	59	0	61	0	104	0	25	0	26	0	116	0	59	77	30	22	0	42	26	0	44	30	21	31	0	26	0	28	0	0
alfalfaRep2vsXJDY1_shared_1221267|RefMatch	alfalfaRep2vsXJDY1_shared_1221267	TATGATAACCGTTAATAGAAAACATGAGGCTTCCCTGGCTCCCCATGTTTATAAGAAGCTCCAGTAAGCAACCGATCTCGT	TATGATAACCGTTAATAGAAAACATGAGGCTTCCCTGGCTCCCCCTGTTTATAA	0	0.0277778	0.0277778	0	0	0	0	0	0	18.6639	18.6639	0	0	0	0	0	0	0	0	0	0	0	0	0	0	0	0	0	0	0	0	0	0	0	0	0	0	0	0	0	0	0	0	0	0	0
alfalfaRep2vsXJDY1_shared_1222935|Ref	alfalfaRep2vsXJDY1_shared_1222935	CTCACCCAATCACCTCATCACTGGTATGAATCCTAATGGTGAGATGGTATGCTT	CTCACCCAATCACCTCATCACTGGTATGAATCCTAATGGTGAGATGGTATGCTT	0.990741	1	0	1	0	0	0	0	0	58.0327	1	0	41	16	66	38	80	49	46	58	59	15	22	58	51	74	51	51	76	73	96	100	73	60	75	97	63	54	53	69	21	34	34	62	17	102
alfalfaRep2vsXJDY1_shared_1222935|Alt	alfalfaRep2vsXJDY1_shared_1222935	CTCACCCAATCACCTCATCACTGGTATGAGTCCTAATGGTGAGATGGTATGCTT	CTCACCCAATCACCTCATCACTGGTATGAGTCCTAATGGTGAGATGGTATGCTT	0.990741	1	0	1	0	0	0	0	0	58.0327	1	0	0	0	0	0	0	0	0	0	0	0	0	0	0	0	0	0	0	0	0	0	0	0	0	0	0	0	0	0	0	0	0	0	0	0
alfalfaRep2vsXJDY1_shared_1222935|RefMatch	alfalfaRep2vsXJDY1_shared_1222935	CTCACCCAATCACCTCATCACTGGTATGAATCCTAATGGGGAGATGGTATGCTTACTTCTGCTTAGTACTACCGATCTCGT	CTCACCCAATCACCTCATCACTGGTATGAATCCTAATGGTGAGATGGTATGCTT	0	0.990741	0.990741	0	0	0	0	0	0	47.7086	47.7086	0	28	22	73	48	35	34	40	48	37	10	14	66	30	45	35	63	73	88	70	75	51	52	50	85	70	48	41	46	18	25	28	41	18	103
alfalfaRep2vsXJDY1_shared_1222935|AltMatch	alfalfaRep2vsXJDY1_shared_1222935	CTCACCCAATCACCTCATCACTGGTATGAGTCCTGATGGTGGGATGAAATGCTTACTTCTGCTTAGTACTACCGATCTCGT	CTCACCCAATCACCTCATCACTGGTATGAATCCTAATGGTGAGATGGTATGCTT	0	0.796296	0.796296	0	0	0	0	0	0	60.4949	60.4949	0	62	127	49	82	0	57	44	43	32	90	65	36	72	45	22	39	0	60	58	0	0	0	28	0	0	49	37	0	115	74	158	40	117	0
alfalfaRep2vsXJDY1_shared_1223552|Ref	alfalfaRep2vsXJDY1_shared_1223552	CTATTGTAGTGTTGGGATTGGTGGGTGTTGTTCCTTTGTTAGAGAACTTTAAAA	CTATTGTAGTGTTGGGATTGGTGGGTGTTGTTCCTTTGTTAGAGAACTTTAAAA	0.848765	0.823636	0.443636	0.556364	0.176364	0.267273	0.290519	0.493646	0.392083	2.07947	1.77049	1.17586	2	0	3	2	2	0	1	2	1	0	0	0	2	2	0	4	0	1	0	1	1	0	1	1	0	1	1	2	4	2	2	1	3	0
alfalfaRep2vsXJDY1_shared_1223552|Alt	alfalfaRep2vsXJDY1_shared_1223552	CTATTGTAGTGTTGGGATTGGTGGGTGTTGTTCATTTGTTAGAGAACTTTAAAA	CTATTGTAGTGTTGGGATTGGTGGGTGTTGTTCATTTGTTAGAGAACTTTAAAA	0.848765	0.823636	0.443636	0.556364	0.176364	0.267273	0.290519	0.493646	0.392083	2.07947	1.77049	1.17586	0	1	0	0	0	2	0	3	0	1	2	4	0	0	1	0	0	1	0	1	1	1	0	0	0	2	0	3	0	0	0	0	0	2
alfalfaRep2vsXJDY1_shared_12255|Ref	alfalfaRep2vsXJDY1_shared_12255	CAACCACTTTGCAACCTTGCATGAAACTTTTATCTTCATCTGATATCCTAAACC	CAACCACTTTGCAACCTTGCATGAAACTTTTATCTTCATCTGATATCCTAAACC	1	0.993827	0.850309	0.149691	0.00617284	0.844136	0.0122695	0.254568	0.133419	177.099	144.115	1.20255	157	306	298	172	102	119	44	177	120	117	0	167	145	120	193	127	129	257	289	294	178	200	275	172	198	222	129	207	68	202	81	157	183	253
alfalfaRep2vsXJDY1_shared_12255|Alt	alfalfaRep2vsXJDY1_shared_12255	CAACCACTTTGCAACCTTGCATGAAACTTTTATTTTCATCTGATATCCTAAACC	CAACCACTTTGCAACCTTGCATGAAACTTTTATTTTCATCTGATATCCTAAACC	1	0.993827	0.850309	0.149691	0.00617284	0.844136	0.0122695	0.254568	0.133419	177.099	144.115	1.20255	67	0	0	202	157	179	202	81	155	60	223	124	200	165	0	151	172	120	125	1	56	1	0	242	107	81	158	0	326	0	371	77	81	109
alfalfaRep2vsXJDY1_shared_122567|Ref	alfalfaRep2vsXJDY1_shared_122567	GTCCTTTATTTTTCCAACATAATTGTTGTTCTTGACAAATTAGGTTGTGGTTCT	GTCCTTTATTTTTCCAACATAATTGTTGTTCTTGACAAATTAGGTTGTGGTTCT	0.955247	0.951535	0.285945	0.714055	0.0484653	0.23748	0.0922328	0.408361	0.250297	85.8651	35.0974	2.24887	208	156	300	44	75	41	85	44	174	60	80	122	126	106	70	80	53	155	0	74	0	123	38	102	93	118	33	124	85	96	163	99	111	145
alfalfaRep2vsXJDY1_shared_122567|Alt	alfalfaRep2vsXJDY1_shared_122567	GTCCTTTATTTTTCCAACATAATTGTTGTTCTTGACAAATTAGGTTATGGTTCT	GTCCTTTATTTTTCCAACATAATTGTTGTTCTTGACAAATTAGGTTATGGTTCT	0.955247	0.951535	0.285945	0.714055	0.0484653	0.23748	0.0922328	0.408361	0.250297	85.8651	35.0974	2.24887	0	0	0	0	0	0	0	41	0	0	0	0	1	0	0	0	38	0	0	0	59	0	0	0	0	0	0	0	0	0	0	0	0	0
alfalfaRep2vsXJDY1_shared_122567|RefMatch	alfalfaRep2vsXJDY1_shared_122567	GTCCTTTATTTTTCCAACATAATTGTTGTTCTTAACAAATTAGGTTGTGGTTCTAATATGAAGAATCTCAACCGATCTCGT	GTCCTTTATTTTTCCAACATAATTGTTGTTCTTGACAAATTAGGTTGTGGTTCT	0	0.947531	0.947531	0	0	0	0	0	0	58.2571	58.2571	0	22	23	0	72	46	92	57	51	24	42	60	24	31	45	63	35	48	27	118	66	65	31	84	53	53	30	92	25	64	29	28	62	24	38
alfalfaRep2vsXJDY1_shared_122567|RefMatch	alfalfaRep2vsXJDY1_shared_122567	GTCCTTTATTTTTCCAACATAATTGTTGTTCTTGACAAATTAGGTTGTAGTTCTAATATGAAGAATCTCAACCGATCTCGT	GTCCTTTATTTTTCCAACATAATTGTTGTTCTTGACAAATTAGGTTGTGGTTCT	0	0.0771605	0.0771605	0	0	0	0	0	0	73.6041	73.6041	0	65	0	73	0	0	0	0	0	0	0	0	0	0	0	0	0	0	0	0	0	0	0	0	1	0	0	0	0	0	0	0	0	0	0
alfalfaRep2vsXJDY1_shared_122567|RefMatch	alfalfaRep2vsXJDY1_shared_122567	GTCCTTTATTTTTCCAACATAATTGTTGTTCTTGACAAATTAGGTTGTCGTTCTAATATGAAGAATCTCAACCGATCTCGT	GTCCTTTATTTTTCCAACATAATTGTTGTTCTTGACAAATTAGGTTGTGGTTCT	0	0.00308642	0.00308642	0	0	0	0	0	0	46.5117	46.5117	0	0	0	0	0	0	0	0	0	0	0	0	0	0	0	0	0	0	0	0	0	0	0	0	0	0	0	0	0	0	0	0	0	0	0
alfalfaRep2vsXJDY1_shared_122567|RefMatch	alfalfaRep2vsXJDY1_shared_122567	GTCCTTTATTTTTCCAACATAATTGTTGTTCTTGACAAATTTGGTTGTGGTTCTAATATGAAGAATCTCAACCGATCTCGT	GTCCTTTATTTTTCCAACATAATTGTTGTTCTTGACAAATTAGGTTGTGGTTCT	0	0.137346	0.137346	0	0	0	0	0	0	34.9551	34.9551	0	0	0	33	0	0	0	0	0	0	0	0	0	0	0	28	0	38	42	0	45	0	40	0	25	28	26	27	48	0	24	0	24	0	0
alfalfaRep2vsXJDY1_shared_122567|RefMatch	alfalfaRep2vsXJDY1_shared_122567	GTCCTTTATTTTTCCAACATAATTGTTGTTGTTGACAAATTAGGTTGTGGTTCTAATATGAAGAATCTCAACCGATCTCGT	GTCCTTTATTTTTCCAACATAATTGTTGTTCTTGACAAATTAGGTTGTGGTTCT	0	0.0216049	0.0216049	0	0	0	0	0	0	54.806	54.806	0	0	0	0	0	0	0	0	0	0	0	0	0	0	0	0	0	0	0	0	0	0	0	0	0	0	0	0	0	0	0	0	0	0	0
alfalfaRep2vsXJDY1_shared_1226084|Ref	alfalfaRep2vsXJDY1_shared_1226084	TTTAGGGGCAAAATATTTTCACATTCATTCTATATGTAACCACTACTGTGCTTC	TTTAGGGGCAAAATATTTTCACATTCATTCTATATGTAACCACTACTGTGCTTC	0.908951	0.998302	0.00169779	0.998302	0.00169779	0	0.00338982	0.00338982	0.00338982	121.464	1	113.326	52	110	133	147	38	141	19	56	14	33	107	104	113	99	12	130	88	140	47	112	178	75	109	162	118	40	82	113	55	121	221	87	87	167
alfalfaRep2vsXJDY1_shared_1226084|Alt	alfalfaRep2vsXJDY1_shared_1226084	TTTAGGGGCAAAATATTTTCACATTCATTCTTTATGTAACCACTACTGTGCTTC	TTTAGGGGCAAAATATTTTCACATTCATTCTTTATGTAACCACTACTGTGCTTC	0.908951	0.998302	0.00169779	0.998302	0.00169779	0	0.00338982	0.00338982	0.00338982	121.464	1	113.326	0	1	0	0	0	0	0	1	0	0	0	0	0	0	0	0	0	0	0	0	0	0	0	0	0	0	0	0	0	0	0	0	0	0
alfalfaRep2vsXJDY1_shared_1226084|AltMatch	alfalfaRep2vsXJDY1_shared_1226084	TTTAGGGGCAAAATATTTTCACATTCATTCTTTATGTAACCACTACTGTGCCTCATGTTGTTACCTTTGTACCGATCTCGT	TTTAGGGGCAAAATATTTTCACATTCATTCTATATGTAACCACTACTGTGCTTC	0	0.935185	0.935185	0	0	0	0	0	0	16.4441	16.4441	0	5	14	6	17	12	23	12	25	24	19	8	23	9	17	13	22	16	7	19	12	23	12	18	8	6	3	14	24	21	6	6	17	15	16
alfalfaRep2vsXJDY1_shared_1226084|AltMatch	alfalfaRep2vsXJDY1_shared_1226084	TTTAGGGGCAAAATATTTTCACATTCATTCTTTATGTAATCACTACTGTGCCTCATATGTTGTTACCTTTGTACCGATCTC	TTTAGGGGCAAAATATTTTCACATTCATTCTATATGTAACCACTACTGTGCTTC	0	0.00617284	0.00617284	0	0	0	0	0	0	13.2165	13.2165	0	0	0	0	0	0	0	0	0	0	0	0	0	0	0	0	0	0	0	0	0	0	0	0	0	0	0	0	0	0	0	0	0	0	0
alfalfaRep2vsXJDY1_shared_1226084|AltMatch	alfalfaRep2vsXJDY1_shared_1226084	TTTAGGGGCAAAATATTTTCACATTCATTCTTTATGTAATCACTACTGTGCCTCATGTTGTTACCTTTGTACCGATCTCGT	TTTAGGGGCAAAATATTTTCACATTCATTCTATATGTAACCACTACTGTGCTTC	0	0.0833333	0.0833333	0	0	0	0	0	0	17.1619	17.1619	0	0	0	0	0	0	0	0	0	0	0	0	0	0	0	0	0	0	14	0	17	0	0	0	15	0	27	0	0	0	0	0	0	0	0
alfalfaRep2vsXJDY1_shared_1226670|Ref	alfalfaRep2vsXJDY1_shared_1226670	TCATATCATAAGGATCACTGCCCTCAACAGTATTCATTCCCTTACTATACCTAG	TCATATCATAAGGATCACTGCCCTCAACAGTATTCATTCCCTTACTATACCTAG	1	0.804012	0.975309	0.0246914	0.195988	0.779321	0.315153	0.0481634	0.181658	183.139	113.852	1.63095	119	199	462	181	238	134	88	193	0	112	161	281	129	139	323	203	355	0	150	348	177	89	122	227	361	210	101	141	1	0	0	0	140	216
alfalfaRep2vsXJDY1_shared_1226670|Alt	alfalfaRep2vsXJDY1_shared_1226670	TCATATCATAAGGATCACTGCCCTCAACAATATTCATTCCCTTACTATACCTAG	TCATATCATAAGGATCACTGCCCTCAACAATATTCATTCCCTTACTATACCTAG	1	0.804012	0.975309	0.0246914	0.195988	0.779321	0.315153	0.0481634	0.181658	183.139	113.852	1.63095	107	130	51	136	35	150	66	50	160	80	101	67	130	118	91	133	25	212	156	94	101	59	112	106	18	84	104	81	172	95	291	113	135	156
alfalfaRep2vsXJDY1_shared_1227517|Ref	alfalfaRep2vsXJDY1_shared_1227517	GGGCCTTCCAAAAGGATAAGGTAATTGCTATTTTCTAGCAAACTTTAGGGAATT	GGGCCTTCCAAAAGGATAAGGTAATTGCTATTTTCTAGCAAACTTTAGGGAATT	1	0.910494	0.939815	0.0601852	0.0895062	0.850309	0.16299	0.113126	0.138058	95.9785	113.606	0.851801	110	97	0	118	152	85	92	42	148	39	36	40	129	43	119	46	53	158	59	201	58	82	0	169	55	77	0	67	156	88	263	86	93	115
alfalfaRep2vsXJDY1_shared_1227517|Alt	alfalfaRep2vsXJDY1_shared_1227517	GGGCCTTCCAAAAGGATAAGGTAAGTGCTATTTTCTAGCAAACTTTAGGGAATT	GGGCCTTCCAAAAGGATAAGGTAAGTGCTATTTTCTAGCAAACTTTAGGGAATT	1	0.910494	0.939815	0.0601852	0.0895062	0.850309	0.16299	0.113126	0.138058	95.9785	113.606	0.851801	38	127	217	110	49	99	95	143	51	90	142	140	59	157	37	160	155	60	204	54	172	93	194	50	129	74	184	89	50	69	0	101	109	130
alfalfaRep2vsXJDY1_shared_1227517|RefMatch	alfalfaRep2vsXJDY1_shared_1227517	GGGCCTTCCAAAAGGATAAGGTAATTGCTATTTTCTAGCAAACTTTAGTGAATTACTCAATTAATCGATGACCGATCTCGT	GGGCCTTCCAAAAGGATAAGGTAATTGCTATTTTCTAGCAAACTTTAGGGAATT	0	0.0277778	0.0277778	0	0	0	0	0	0	43.1121	43.1121	0	0	0	0	0	0	0	0	0	0	0	0	0	0	0	0	0	0	0	0	0	0	0	0	0	0	0	0	0	0	0	0	0	0	0
alfalfaRep2vsXJDY1_shared_1227956|Ref	alfalfaRep2vsXJDY1_shared_1227956	ATACCATCAACAAATGCAAATGGTGGTTTCATCATTTGAGTCAGTAGCTGGTCT	ATACCATCAACAAATGCAAATGGTGGTTTCATCATTTGAGTCAGTAGCTGGTCT	1	0.993827	0.811728	0.188272	0.00617284	0.805556	0.0122695	0.305651	0.15896	22.8682	14.5038	1.56183	25	25	24	26	16	23	15	34	19	12	14	20	21	31	23	32	27	19	35	33	19	9	16	20	20	19	14	19	20	10	37	9	21	20
alfalfaRep2vsXJDY1_shared_1227956|Alt	alfalfaRep2vsXJDY1_shared_1227956	ATACCATCAACAAATGCAAATGGTGGTTTCATCGTTTGAGTCAGTAGCTGGTCT	ATACCATCAACAAATGCAAATGGTGGTTTCATCGTTTGAGTCAGTAGCTGGTCT	1	0.993827	0.811728	0.188272	0.00617284	0.805556	0.0122695	0.305651	0.15896	22.8682	14.5038	1.56183	0	11	25	5	5	10	9	0	4	12	11	17	0	5	10	13	14	36	13	16	15	19	14	21	7	8	18	19	20	10	0	29	4	16
alfalfaRep2vsXJDY1_shared_1228781|Ref	alfalfaRep2vsXJDY1_shared_1228781	ACGTTTGTCTGTAATTGTAAGTAACCATATGGGACTTATTATTGTGTTAATTAT	ACGTTTGTCTGTAATTGTAAGTAACCATATGGGACTTATTATTGTGTTAATTAT	0	0	0	0	0	0	0	0	0	0	0	0	0	0	0	0	0	0	0	0	0	0	0	0	0	0	0	0	0	0	0	0	0	0	0	0	0	0	0	0	0	0	0	0	0	0
alfalfaRep2vsXJDY1_shared_1228781|Alt	alfalfaRep2vsXJDY1_shared_1228781	ACGTTTGTCTGTAATTGTAAGTAACCATATGGGACTAATTATTGTGTTAATTAT	ACGTTTGTCTGTAATTGTAAGTAACCATATGGGACTAATTATTGTGTTAATTAT	0	0	0	0	0	0	0	0	0	0	0	0	0	0	0	0	0	0	0	0	0	0	0	0	0	0	0	0	0	0	0	0	0	0	0	0	0	0	0	0	0	0	0	0	0	0
alfalfaRep2vsXJDY1_shared_1229776|Ref	alfalfaRep2vsXJDY1_shared_1229776	GGTTTGTAAGTCCATTACCAATAGCAATACCCTGTAATTGTATTGGGATCAAAT	GGTTTGTAAGTCCATTACCAATAGCAATACCCTGTAATTGTATTGGGATCAAAT	0.844136	1	0	1	0	0	0	0	0	109.888	1.16667	0	62	0	329	1	177	0	96	65	61	0	81	68	160	61	52	65	148	172	189	177	136	110	247	153	155	0	226	129	85	57	0	117	0	168
alfalfaRep2vsXJDY1_shared_1229776|Alt	alfalfaRep2vsXJDY1_shared_1229776	GGTTTGTAAGTCCATTACCAATAGCAATACCCTGTTATTGTATTGGGATCAAAT	GGTTTGTAAGTCCATTACCAATAGCAATACCCTGTTATTGTATTGGGATCAAAT	0.844136	1	0	1	0	0	0	0	0	109.888	1.16667	0	0	0	0	0	0	0	0	0	0	0	0	0	0	0	0	0	0	0	0	0	0	0	0	0	0	0	0	0	0	0	0	0	0	0
alfalfaRep2vsXJDY1_shared_1229776|AltMatch	alfalfaRep2vsXJDY1_shared_1229776	GGTTTGTAAGTCCATTACCAATAGCAATACCCTGTTATTGTATTAAGATCAAATCCATCAAAACATGCAAACCGATCTCGT	GGTTTGTAAGTCCATTACCAATAGCAATACCCTGTAATTGTATTGGGATCAAAT	0	0.989198	0.989198	0	0	0	0	0	0	166.06	166.06	0	215	266	0	290	64	229	120	201	170	206	86	206	144	219	149	192	167	143	147	174	122	95	68	134	152	254	83	103	248	182	299	100	201	159
alfalfaRep2vsXJDY1_shared_1230689|Ref	alfalfaRep2vsXJDY1_shared_1230689	ACACAAACATCAACCTTTATGTCCCTCTTTGCTACATTTTTGCGGGATCGAGTA	ACACAAACATCAACCTTTATGTCCCTCTTTGCTACATTTTTGCGGGATCGAGTA	0.782407	0.0315582	0.996055	0.00394477	0.968442	0.0276134	0.0611245	0.00785842	0.0344915	96.5909	150.31	0.884957	0	0	0	0	107	0	0	0	0	0	110	0	0	0	0	0	0	0	0	0	0	0	0	0	0	0	0	0	0	0	0	0	0	0
alfalfaRep2vsXJDY1_shared_1230689|Alt	alfalfaRep2vsXJDY1_shared_1230689	ACACAAACATCAACCTTTATGTCCCTCTTTGCTACATTTTTGCGGGATCTAGTA	ACACAAACATCAACCTTTATGTCCCTCTTTGCTACATTTTTGCGGGATCTAGTA	0.782407	0.0315582	0.996055	0.00394477	0.968442	0.0276134	0.0611245	0.00785842	0.0344915	96.5909	150.31	0.884957	280	239	112	121	99	103	106	192	117	104	112	137	380	104	235	129	237	130	227	0	131	105	63	0	91	103	83	115	113	151	120	130	192	0
alfalfaRep2vsXJDY1_shared_1230689|RefMatch	alfalfaRep2vsXJDY1_shared_1230689	ACACAAACATCAACCTTTATGTCCCTCAAAGCTACATTTTTGCGGGCACGAGTACTAAGCACCTCTAAAGACCGATCGCGT	ACACAAACATCAACCTTTATGTCCCTCTTTGCTACATTTTTGCGGGATCGAGTA	0	0.984568	0.984568	0	0	0	0	0	0	12.169	12.169	0	8	15	9	10	5	10	9	10	15	7	10	10	10	6	4	18	4	29	10	15	20	15	4	11	7	2	6	12	17	5	20	10	5	16
alfalfaRep2vsXJDY1_shared_1230689|RefMatch	alfalfaRep2vsXJDY1_shared_1230689	ACACAAACATCAACCTTTATGTCCCTCAAAGCTACATTTTTGCGGGCACGAGTACTAAGCACCTCTAAAGACCGATCTCGT	ACACAAACATCAACCTTTATGTCCCTCTTTGCTACATTTTTGCGGGATCGAGTA	0	1	1	0	0	0	0	0	0	316.262	316.262	0	285	341	400	344	282	279	321	369	388	257	319	370	258	313	316	336	334	451	275	241	348	371	183	322	308	225	193	335	331	263	416	369	375	374
alfalfaRep2vsXJDY1_shared_1230689|RefMatch	alfalfaRep2vsXJDY1_shared_1230689	ACACAAACATCAACCTTTATGTCCCTCAAAGCTACATTTTTGCGGGCACGAGTGCTAAGCACCTCTAAAGACCGATCTCGT	ACACAAACATCAACCTTTATGTCCCTCTTTGCTACATTTTTGCGGGATCGAGTA	0	0.0324074	0.0324074	0	0	0	0	0	0	20.0477	20.0477	0	0	0	0	0	0	0	0	0	0	0	0	0	0	0	0	0	0	0	0	13	0	0	0	18	0	18	0	0	0	0	0	0	0	0
alfalfaRep2vsXJDY1_shared_1230689|RefMatch	alfalfaRep2vsXJDY1_shared_1230689	ACACAAACATCAACCTTTATGTCCCTCTTTGCTACATTTTTGCGGGATCGGGTACTAAGCACCTCTAAAGACCGATCTCGT	ACACAAACATCAACCTTTATGTCCCTCTTTGCTACATTTTTGCGGGATCGAGTA	0	0.0555556	0.0555556	0	0	0	0	0	0	101.692	101.692	0	0	0	0	0	0	0	80	0	103	0	0	0	0	0	78	0	0	0	0	0	0	0	0	0	0	0	0	0	0	0	0	0	0	0
alfalfaRep2vsXJDY1_shared_1231699|Ref	alfalfaRep2vsXJDY1_shared_1231699	GCCTTACTCCAGGGCTTCATGGTTTTCACCTGGTGAGTGATACTTCATGCCTCT	GCCTTACTCCAGGGCTTCATGGTTTTCACCTGGTGAGTGATACTTCATGCCTCT	1	1	0	1	0	0	0	0	0	279.421	1	0	165	311	445	317	234	205	278	294	377	136	220	354	296	237	187	249	387	502	368	402	367	250	219	319	308	245	216	186	267	176	400	198	148	396
alfalfaRep2vsXJDY1_shared_1231699|Alt	alfalfaRep2vsXJDY1_shared_1231699	GCCTTACTCCAGGGCTTCATGGTTTTCACCTGGTGAGTGATACTTCATGCCTTT	GCCTTACTCCAGGGCTTCATGGTTTTCACCTGGTGAGTGATACTTCATGCCTTT	1	1	0	1	0	0	0	0	0	279.421	1	0	0	0	0	0	0	0	0	0	0	0	0	0	0	0	0	0	0	0	0	0	0	0	0	0	0	0	0	0	0	0	0	0	0	0
alfalfaRep2vsXJDY1_shared_1231699|RefMatch	alfalfaRep2vsXJDY1_shared_1231699	GCCTTACTCCAGGGCTTCATGGTTTTCACCTGGTGAGTGTTACTTCATGCCCCTTCCTTCAAAATTGTTTACCGATCTCGT	GCCTTACTCCAGGGCTTCATGGTTTTCACCTGGTGAGTGATACTTCATGCCTCT	0	0.396605	0.396605	0	0	0	0	0	0	83.8755	83.8755	0	0	86	0	105	0	62	0	0	0	133	0	0	0	83	0	79	0	0	105	0	0	0	94	0	0	0	63	67	105	52	0	65	158	0
alfalfaRep2vsXJDY1_shared_1231699|RefMatch	alfalfaRep2vsXJDY1_shared_1231699	GCCTTACTCCAGGGCTTCATGGTTTTCACCTGGTGAGTGTTACTTCATGCCCCTTTCTTCAAAATTGTTTACCGATCTCGT	GCCTTACTCCAGGGCTTCATGGTTTTCACCTGGTGAGTGATACTTCATGCCTCT	0	0.029321	0.029321	0	0	0	0	0	0	70.1436	70.1436	0	0	0	0	0	0	0	0	0	0	0	0	0	0	0	0	0	0	0	0	88	0	0	0	89	0	60	0	0	0	0	0	0	0	0
alfalfaRep2vsXJDY1_shared_1231699|AltMatch	alfalfaRep2vsXJDY1_shared_1231699	GCCTTACTCCAGGGCTTCATGGTTTTCACCTGGTGAGTGATACTTCATGCCCTTTCCTTCAAAATTGTTTACCGATCTCGT	GCCTTACTCCAGGGCTTCATGGTTTTCACCTGGTGAGTGATACTTCATGCCTCT	0	0.106481	0.106481	0	0	0	0	0	0	83.319	83.319	0	87	0	0	0	0	0	0	0	0	0	0	0	0	0	67	0	0	0	0	0	0	0	0	0	0	0	0	0	0	0	0	0	0	0
alfalfaRep2vsXJDY1_shared_1233475|Ref	alfalfaRep2vsXJDY1_shared_1233475	CTTATTGTACTTTAAATCCGCAGAGTATTCTTAAGTATATACTACATGTTATGG	CTTATTGTACTTTAAATCCGCAGAGTATTCTTAAGTATATACTACATGTTATGG	0.989198	0.950078	0.588144	0.411856	0.049922	0.538222	0.0948596	0.484461	0.289661	159.224	136.417	1.10884	96	181	115	183	0	247	66	208	63	80	119	240	138	196	1	181	213	74	130	84	347	120	209	1	183	110	176	59	0	110	0	59	115	211
alfalfaRep2vsXJDY1_shared_1233475|Alt	alfalfaRep2vsXJDY1_shared_1233475	CTTATTGTACTTTAAATCCGCAGAGTATTCTTCAGTATATACTACATGTTATGG	CTTATTGTACTTTAAATCCGCAGAGTATTCTTCAGTATATACTACATGTTATGG	0.989198	0.950078	0.588144	0.411856	0.049922	0.538222	0.0948596	0.484461	0.289661	159.224	136.417	1.10884	0	103	151	115	197	121	180	0	295	159	98	0	107	94	111	104	0	104	0	106	0	94	0	222	0	0	0	197	306	93	359	146	179	137
alfalfaRep2vsXJDY1_shared_1233475|RefMatch	alfalfaRep2vsXJDY1_shared_1233475	CTTATTGTACTTTAAATCCGCAGAGTATTCTTAAGTTTATACTACATGTTATGGTTCCTCCAACGTGAGAACCGATCTCGT	CTTATTGTACTTTAAATCCGCAGAGTATTCTTAAGTATATACTACATGTTATGG	0	0.50463	0.50463	0	0	0	0	0	0	68.0875	68.0875	0	85	0	0	0	78	0	46	0	0	0	56	0	58	0	139	0	55	123	87	62	0	41	48	65	36	45	45	55	51	40	57	33	0	0
alfalfaRep2vsXJDY1_shared_123356|Ref	alfalfaRep2vsXJDY1_shared_123356	GAACTAACGGGTTTAATCTAGAGTCCACACATTTAGAAACCATATTTGAAGAAC	GAACTAACGGGTTTAATCTAGAGTCCACACATTTAGAAACCATATTTGAAGAAC	1	0.996914	0.521605	0.478395	0.00308642	0.518519	0.00615379	0.499066	0.25261	351.206	60.3675	5.2857	107	309	122	514	225	345	301	323	192	101	385	440	415	488	334	603	588	116	524	315	584	170	498	120	550	235	443	257	230	330	528	165	226	437
alfalfaRep2vsXJDY1_shared_123356|Alt	alfalfaRep2vsXJDY1_shared_123356	GAACTAACGGGTTTAATCTAGAGTCCACATATTTAGAAACCATATTTGAAGAAC	GAACTAACGGGTTTAATCTAGAGTCCACATATTTAGAAACCATATTTGAAGAAC	1	0.996914	0.521605	0.478395	0.00308642	0.518519	0.00615379	0.499066	0.25261	351.206	60.3675	5.2857	65	95	42	62	98	54	41	36	102	115	0	51	56	0	40	0	0	129	0	62	0	57	0	113	0	34	1	55	88	1	0	38	96	58
alfalfaRep2vsXJDY1_shared_123356|RefMatch	alfalfaRep2vsXJDY1_shared_123356	GAACTAACGGGTTTAATCTAGAGTCCACGCATTTAGAAACCATATTTGAAGAACTTGTTTCTGTTTTTTTACCGATCTCGT	GAACTAACGGGTTTAATCTAGAGTCCACACATTTAGAAACCATATTTGAAGAAC	0	0.00154321	0.00154321	0	0	0	0	0	0	94.0927	94.0927	0	0	0	0	0	0	0	0	0	0	0	0	0	0	0	0	0	0	0	0	0	0	0	0	0	0	0	0	0	0	0	0	0	0	0
alfalfaRep2vsXJDY1_shared_123356|AltMatch	alfalfaRep2vsXJDY1_shared_123356	GAACTAACGGGTTTAATCTAGAGTCCACATATTTAGAAACCATAATTGAAGAACTTGTTTCTGTTTTTTTACCGATCTCGT	GAACTAACGGGTTTAATCTAGAGTCCACACATTTAGAAACCATATTTGAAGAAC	0	0.00308642	0.00308642	0	0	0	0	0	0	16.605	16.605	0	0	0	0	0	0	0	0	0	0	0	0	0	0	0	0	0	0	0	0	0	0	0	0	0	0	0	0	0	0	0	0	0	0	0
alfalfaRep2vsXJDY1_shared_1233799|Ref	alfalfaRep2vsXJDY1_shared_1233799	AAGAAGAAGTTAAAAATCATCCCTGAGAATGTCACGTAAGTCTAATAATCCTTT	AAGAAGAAGTTAAAAATCATCCCTGAGAATGTCACGTAAGTCTAATAATCCTTT	1	0.992284	0.851852	0.148148	0.00771605	0.844136	0.015313	0.252401	0.133857	464.457	196.277	2.28657	891	617	374	513	349	346	541	347	457	593	666	443	345	387	544	466	664	364	455	371	451	558	496	127	576	120	486	915	758	680	618	675	567	465
alfalfaRep2vsXJDY1_shared_1233799|Alt	alfalfaRep2vsXJDY1_shared_1233799	AAGAAGAAGTTAAAAATCATCCCTGAGAATGTCACGTAAGTCTAATAATTCTTT	AAGAAGAAGTTAAAAATCATCCCTGAGAATGTCACGTAAGTCTAATAATTCTTT	1	0.992284	0.851852	0.148148	0.00771605	0.844136	0.015313	0.252401	0.133857	464.457	196.277	2.28657	0	142	142	340	317	264	0	238	1	145	0	317	118	277	2	345	140	261	120	255	377	136	129	341	126	349	115	0	1	3	1	0	0	292
alfalfaRep2vsXJDY1_shared_1233799|AltMatch	alfalfaRep2vsXJDY1_shared_1233799	AAGAAGAAGTTAAAAATCATCCCTGAGAATGTCACGTAAGTCCAATAATTCTTTAACCATGAATGAAAAGACCGATCTCGT	AAGAAGAAGTTAAAAATCATCCCTGAGAATGTCACGTAAGTCTAATAATCCTTT	0	0.0216049	0.0216049	0	0	0	0	0	0	160.935	160.935	0	0	0	0	0	0	0	127	0	309	0	0	0	116	0	160	0	0	0	0	0	0	0	0	0	0	0	0	0	0	0	0	0	0	0
alfalfaRep2vsXJDY1_shared_1234189|Ref	alfalfaRep2vsXJDY1_shared_1234189	GGATCTCTTATCCACTGTGAAATCCTGGCCATCTGTAATTTATTCTGCGTTACC	GGATCTCTTATCCACTGTGAAATCCTGGCCATCTGTAATTTATTCTGCGTTACC	0.959877	0.998392	0.00160772	0.998392	0.00160772	0	0.00321026	0.00321026	0.00321026	276.106	1.14894	258.476	267	425	416	530	193	268	664	355	621	511	355	362	318	403	258	444	244	333	241	500	262	305	214	312	239	94	179	438	495	290	349	402	225	374
alfalfaRep2vsXJDY1_shared_1234189|Alt	alfalfaRep2vsXJDY1_shared_1234189	GGATCTCTTATCCACTGTGAAATCCTGGCCATCTGTAATTTATTCTGCATTACC	GGATCTCTTATCCACTGTGAAATCCTGGCCATCTGTAATTTATTCTGCATTACC	0.959877	0.998392	0.00160772	0.998392	0.00160772	0	0.00321026	0.00321026	0.00321026	276.106	1.14894	258.476	0	0	0	0	0	0	0	0	0	1	0	0	0	0	0	0	0	0	0	0	0	0	0	0	0	0	3	0	0	0	0	1	0	0
alfalfaRep2vsXJDY1_shared_1234189|AltMatch	alfalfaRep2vsXJDY1_shared_1234189	GGATCTCTTATCCACTGTGAAATCCTGGCCATATGTAATTTATTCTGCACTACCTGTTATTTCAGCCATTACCGATCTCGT	GGATCTCTTATCCACTGTGAAATCCTGGCCATCTGTAATTTATTCTGCGTTACC	0	0.33642	0.33642	0	0	0	0	0	0	129.328	129.328	0	1	331	0	164	0	80	0	124	0	124	102	158	1	0	1	0	0	0	0	0	0	0	0	0	0	69	0	0	0	89	0	0	155	1
alfalfaRep2vsXJDY1_shared_1234189|AltMatch	alfalfaRep2vsXJDY1_shared_1234189	GGATCTCTTATCCACTGTGAAATCCTGGCCATCTGTAATTTATTCTGCACTACCTGTTATTTCAGCCATTACCGATCTCGT	GGATCTCTTATCCACTGTGAAATCCTGGCCATCTGTAATTTATTCTGCGTTACC	0	0.905864	0.905864	0	0	0	0	0	0	190.074	190.074	0	234	0	355	0	170	0	0	157	0	0	0	104	263	137	212	139	586	265	498	441	183	95	483	259	499	137	454	122	414	3	293	101	0	279
alfalfaRep2vsXJDY1_shared_1235118|Ref	alfalfaRep2vsXJDY1_shared_1235118	GAACGTTAGGTGAAGTTATCATGATCTGTATTGATATGTTGTGACAGGTTCACA	GAACGTTAGGTGAAGTTATCATGATCTGTATTGATATGTTGTGACAGGTTCACA	1	1	0.814815	0.185185	0	0.814815	0	0.301783	0.150892	448.796	250.704	1.67177	475	468	564	446	442	334	495	527	527	223	358	475	534	408	413	360	614	668	470	446	493	460	358	313	542	365	339	364	451	299	670	348	238	705
alfalfaRep2vsXJDY1_shared_1235118|Alt	alfalfaRep2vsXJDY1_shared_1235118	GAACGTTAGGTGAAGTTATCATGATCTGTATTGACATGTTGTGACAGGTTCACA	GAACGTTAGGTGAAGTTATCATGATCTGTATTGACATGTTGTGACAGGTTCACA	1	1	0.814815	0.185185	0	0.814815	0	0.301783	0.150892	448.796	250.704	1.67177	133	545	221	303	0	248	129	0	0	414	111	452	4	419	125	418	0	226	193	394	0	256	108	352	2	266	127	406	295	199	168	398	724	377
alfalfaRep2vsXJDY1_shared_1235118|RefMatch	alfalfaRep2vsXJDY1_shared_1235118	GAACGTTAGGTGAAGTTATCATGATCTGTATTGATATGCTGTGACAGGTTCACAAGATTGTTGATCTTTCACCGATCTCGT	GAACGTTAGGTGAAGTTATCATGATCTGTATTGATATGTTGTGACAGGTTCACA	0	0.00308642	0.00308642	0	0	0	0	0	0	136.296	136.296	0	0	0	0	0	0	0	0	0	0	0	0	0	0	0	0	0	0	0	0	0	0	0	0	0	0	0	0	1	0	0	0	0	0	0
alfalfaRep2vsXJDY1_shared_1235118|RefMatch	alfalfaRep2vsXJDY1_shared_1235118	GAACGTTAGGTGAAGTTATCATGATCTGTATTGATATGTTGCGACAGGTTCACAAGATTGTTGATCTTTCACCGATCTCGT	GAACGTTAGGTGAAGTTATCATGATCTGTATTGATATGTTGTGACAGGTTCACA	0	0.037037	0.037037	0	0	0	0	0	0	142.592	142.592	0	1	0	0	0	0	0	109	0	0	0	111	0	0	1	0	0	2	0	0	151	0	0	0	149	0	136	0	1	0	0	0	0	0	0
alfalfaRep2vsXJDY1_shared_1235975|Ref	alfalfaRep2vsXJDY1_shared_1235975	CCACATTAATTTCATCCTCTGTTTCTCCCAATTCTTGTAACTCACACAATTTGT	CCACATTAATTTCATCCTCTGTTTCTCCCAATTCTTGTAACTCACACAATTTGT	1	1	0.0169753	0.983025	0	0.0169753	0	0.0333743	0.0166871	131.901	4.72	12.9745	20	27	58	21	33	30	44	126	64	21	38	185	41	189	47	189	198	44	407	33	347	28	233	47	166	18	254	27	37	19	39	29	30	213
alfalfaRep2vsXJDY1_shared_1235975|Alt	alfalfaRep2vsXJDY1_shared_1235975	CCACATTAATTTCATCCTCTGTTTCTCCCAATTCTTGTAACTCGCACAATTTGT	CCACATTAATTTCATCCTCTGTTTCTCCCAATTCTTGTAACTCGCACAATTTGT	1	1	0.0169753	0.983025	0	0.0169753	0	0.0333743	0.0166871	131.901	4.72	12.9745	7	0	0	0	0	0	7	0	15	0	9	0	0	0	0	0	0	0	0	0	0	0	0	0	0	0	0	0	0	0	0	0	0	0
alfalfaRep2vsXJDY1_shared_1235975|RefMatch	alfalfaRep2vsXJDY1_shared_1235975	CCACATTAATTTCATCCTCTGTTTCTCCCAATTCATGTAACTCACACAATTTGTCTCGTACCACATTCTCACCGATCTCGT	CCACATTAATTTCATCCTCTGTTTCTCCCAATTCTTGTAACTCACACAATTTGT	0	0.00925926	0.00925926	0	0	0	0	0	0	195.519	195.519	0	0	0	0	0	0	0	0	0	0	0	0	0	0	0	0	0	0	0	0	0	0	0	0	0	0	0	0	0	0	0	0	0	0	0
alfalfaRep2vsXJDY1_shared_1236863|Ref	alfalfaRep2vsXJDY1_shared_1236863	CTGTTGATACATGTACAAGAACCTTGAGTTTACTGCATTCTTTGGCAAAGTTTA	CTGTTGATACATGTACAAGAACCTTGAGTTTACTGCATTCTTTGGCAAAGTTTA	1	1	0	1	0	0	0	0	0	74.5849	1.03571	0	53	66	62	65	89	62	55	61	50	48	48	83	54	74	73	84	80	70	109	76	90	68	55	72	69	61	63	53	55	44	62	55	50	100
alfalfaRep2vsXJDY1_shared_1236863|Alt	alfalfaRep2vsXJDY1_shared_1236863	CTGTTGATACATGTACAAGAACCTTGAGTTTACTGCATTCTTTTGCAAAGTTTA	CTGTTGATACATGTACAAGAACCTTGAGTTTACTGCATTCTTTTGCAAAGTTTA	1	1	0	1	0	0	0	0	0	74.5849	1.03571	0	0	0	0	0	0	0	0	0	0	0	0	0	0	0	0	0	0	0	1	0	0	0	0	0	0	0	0	0	0	0	0	0	0	0
alfalfaRep2vsXJDY1_shared_1236863|RefMatch	alfalfaRep2vsXJDY1_shared_1236863	CTGTTGATACATGTACAAGAACCTTGACTTTACTGCATTCTTTGGCAAAGTTTATAACATGCTTAACCCCACCGATCTCGT	CTGTTGATACATGTACAAGAACCTTGAGTTTACTGCATTCTTTGGCAAAGTTTA	0	0.109568	0.109568	0	0	0	0	0	0	14.8458	14.8458	0	0	0	0	0	0	0	0	0	0	0	0	0	0	0	0	0	0	0	17	0	0	0	10	0	0	0	9	0	0	0	0	0	0	0
alfalfaRep2vsXJDY1_shared_1237933|Ref	alfalfaRep2vsXJDY1_shared_1237933	CTTGGTGTATGCTATTAGTTATCTACAAATTTGTCCAAGTAGAGTTCTTCGCTA	CTTGGTGTATGCTATTAGTTATCTACAAATTTGTCCAAGTAGAGTTCTTCGCTA	0.972222	0.990476	0.352381	0.647619	0.00952381	0.342857	0.0188662	0.456417	0.237642	352.377	75.9535	3.05864	755	376	194	290	705	218	387	429	427	581	364	479	81	375	607	374	482	359	333	498	447	373	285	359	279	335	241	350	301	229	247	531	523	156
alfalfaRep2vsXJDY1_shared_1237933|Alt	alfalfaRep2vsXJDY1_shared_1237933	CTTGGTGTATGCTATTAGTTATCTACAAATTTGTCCAAGTATAGTTCTTCGCTA	CTTGGTGTATGCTATTAGTTATCTACAAATTTGTCCAAGTATAGTTCTTCGCTA	0.972222	0.990476	0.352381	0.647619	0.00952381	0.342857	0.0188662	0.456417	0.237642	352.377	75.9535	3.05864	1	234	0	0	3	0	0	0	0	1	0	135	1	0	0	1	0	0	0	145	1	95	0	0	0	0	0	121	0	112	0	0	111	0
alfalfaRep2vsXJDY1_shared_1237933|RefMatch	alfalfaRep2vsXJDY1_shared_1237933	CTTGGTGTATGCTATTAGTTATCTACAAATTTGTCCAAGGAGAGTTCTTCGCTATTAATTGTGAGATGAGACCGATCTCGT	CTTGGTGTATGCTATTAGTTATCTACAAATTTGTCCAAGTAGAGTTCTTCGCTA	0	0.351852	0.351852	0	0	0	0	0	0	85.3558	85.3558	0	0	0	0	0	0	0	128	0	167	0	65	1	58	0	0	0	82	75	70	165	0	141	0	1	67	82	60	140	0	81	0	55	0	0
alfalfaRep2vsXJDY1_shared_1237971|Ref	alfalfaRep2vsXJDY1_shared_1237971	GACTTGATTGATTTCTAGCTTCTGAGATTTGGCTTCCAAATTTTTGTGTCTACT	GACTTGATTGATTTCTAGCTTCTGAGATTTGGCTTCCAAATTTTTGTGTCTACT	0.984568	0.992163	0.358934	0.641066	0.00783699	0.351097	0.0155511	0.460201	0.237876	25.5549	24.5909	0.996703	39	35	58	28	24	24	33	20	46	18	18	31	23	27	27	24	26	47	65	35	14	18	38	23	42	40	36	14	0	14	0	19	19	39
alfalfaRep2vsXJDY1_shared_1237971|Alt	alfalfaRep2vsXJDY1_shared_1237971	GACTTGATTGATTTCTAGCTTCTGAGGTTTGGCTTCCAAATTTTTGTGTCTACT	GACTTGATTGATTTCTAGCTTCTGAGGTTTGGCTTCCAAATTTTTGTGTCTACT	0.984568	0.992163	0.358934	0.641066	0.00783699	0.351097	0.0155511	0.460201	0.237876	25.5549	24.5909	0.996703	0	29	0	27	16	23	15	0	35	24	12	0	29	22	16	15	0	0	1	0	0	0	0	0	0	0	0	15	27	16	0	19	38	0
alfalfaRep2vsXJDY1_shared_1237971|RefMatch	alfalfaRep2vsXJDY1_shared_1237971	GACTTGATTGATTTCTAGCTTCTGAGATTTGGCTTCCAAATTTTTGTGCCTACTGCCATGGCAAGTCTTTACCGATCTCGT	GACTTGATTGATTTCTAGCTTCTGAGATTTGGCTTCCAAATTTTTGTGTCTACT	0	0.0308642	0.0308642	0	0	0	0	0	0	18.3147	18.3147	0	0	0	0	0	0	0	0	0	0	0	0	0	0	0	0	0	0	0	0	25	0	0	0	20	0	18	0	0	0	0	0	0	0	0
alfalfaRep2vsXJDY1_shared_1237971|RefMatch	alfalfaRep2vsXJDY1_shared_1237971	GACTTGATTGATTTCTAGCTTCTGAGATTTGGCTTCCAAGTTTTTGTGTCTACTGCCATGGCAAGTCTTTACCGATCTCGT	GACTTGATTGATTTCTAGCTTCTGAGATTTGGCTTCCAAATTTTTGTGTCTACT	0	0.271605	0.271605	0	0	0	0	0	0	23.5742	23.5742	0	0	0	0	0	0	0	0	24	0	0	0	0	0	17	0	19	28	0	25	0	18	0	14	0	0	0	26	0	0	0	0	0	0	0
alfalfaRep2vsXJDY1_shared_1237971|RefMatch	alfalfaRep2vsXJDY1_shared_1237971	GACTTGATTGATTTCTAGCTTCTGAGATTTGGCTTCCTAATTTTTGTGTCAACTGCCATGGCAAGTCTTTACCGATCTCGT	GACTTGATTGATTTCTAGCTTCTGAGATTTGGCTTCCAAATTTTTGTGTCTACT	0	0.0231481	0.0231481	0	0	0	0	0	0	16.9021	16.9021	0	0	0	0	0	0	0	0	0	0	0	0	0	0	0	0	0	0	0	0	0	0	0	0	0	0	0	0	0	0	0	0	0	0	0
alfalfaRep2vsXJDY1_shared_1237971|RefMatch	alfalfaRep2vsXJDY1_shared_1237971	GACTTGATTGATTTCTAGCTTCTGAGATTTGGCTTCCTAATTTTTGTGTCTACTGCCATGGCAAGTCTTTACCGATCTCGT	GACTTGATTGATTTCTAGCTTCTGAGATTTGGCTTCCAAATTTTTGTGTCTACT	0	0.907407	0.907407	0	0	0	0	0	0	36.5589	36.5589	0	7	11	16	29	11	39	0	52	10	9	3	35	23	47	5	43	41	13	67	66	38	14	51	50	22	69	39	0	0	0	34	0	0	56
alfalfaRep2vsXJDY1_shared_1238373|Ref	alfalfaRep2vsXJDY1_shared_1238373	TGTCATTGCAGGAACATTTCAACTGCCTTCTGTGTAACTGATATGTACCACTAT	TGTCATTGCAGGAACATTTCAACTGCCTTCTGTGTAACTGATATGTACCACTAT	1	0.896605	0.878086	0.121914	0.103395	0.774691	0.185409	0.214101	0.199755	192.152	144.266	1.31477	254	253	205	235	140	193	187	79	242	187	189	89	303	83	115	74	89	321	141	234	0	224	0	248	79	189	1	317	413	254	485	287	345	115
alfalfaRep2vsXJDY1_shared_1238373|Alt	alfalfaRep2vsXJDY1_shared_1238373	TGTCATTGCAGGAACATTTCAACTGCCTTCTGTGCAACTGATATGTACCACTAT	TGTCATTGCAGGAACATTTCAACTGCCTTCTGTGCAACTGATATGTACCACTAT	1	0.896605	0.878086	0.121914	0.103395	0.774691	0.185409	0.214101	0.199755	192.152	144.266	1.31477	62	60	147	145	60	128	49	106	75	46	0	194	0	126	39	123	153	88	191	154	200	59	208	195	217	159	169	1	0	3	0	0	1	268
alfalfaRep2vsXJDY1_shared_1238373|AltMatch	alfalfaRep2vsXJDY1_shared_1238373	TGTCATTGCAGGAACATTTCAACTGCCTTCTGTGCAACTCATATGTACCACTATAGTACTCTTCACATGGACCGATCTCGT	TGTCATTGCAGGAACATTTCAACTGCCTTCTGTGTAACTGATATGTACCACTAT	0	0.253086	0.253086	0	0	0	0	0	0	48.3731	48.3731	0	0	0	0	0	0	0	0	38	0	0	0	0	0	58	0	29	51	0	64	0	38	0	54	0	1	0	41	0	0	0	0	0	0	0
alfalfaRep2vsXJDY1_shared_1238373|AltMatch	alfalfaRep2vsXJDY1_shared_1238373	TGTCATTGCAGGAACATTTCAACTGCCTTCTGTGCAACTCATATGTACCACTATAGTGCTCTTCACATGGACCGATCTCGT	TGTCATTGCAGGAACATTTCAACTGCCTTCTGTGTAACTGATATGTACCACTAT	0	0.25463	0.25463	0	0	0	0	0	0	14.8935	14.8935	0	0	0	0	0	0	0	0	11	0	0	0	0	0	17	0	6	17	0	26	0	22	0	20	0	0	0	6	0	0	0	0	0	0	0
alfalfaRep2vsXJDY1_shared_1239911|Ref	alfalfaRep2vsXJDY1_shared_1239911	CAACTTATCATTTTCTTGTGCCCTCTACAATATGAGGCTATGTGTTTCACACCT	CAACTTATCATTTTCTTGTGCCCTCTACAATATGAGGCTATGTGTTTCACACCT	0.989198	0.99844	0.126365	0.873635	0.00156006	0.124805	0.00311526	0.220794	0.111955	503.492	96.9364	1.9546	302	763	601	743	334	730	373	488	414	563	499	735	331	564	3	572	388	706	197	372	661	535	334	421	444	511	323	563	381	643	642	488	628	704
alfalfaRep2vsXJDY1_shared_1239911|Alt	alfalfaRep2vsXJDY1_shared_1239911	CAACTTATCATTTTCTTGTGCCCTCTAAAATATGAGGCTATGTGTTTCACACCT	CAACTTATCATTTTCTTGTGCCCTCTAAAATATGAGGCTATGTGTTTCACACCT	0.989198	0.99844	0.126365	0.873635	0.00156006	0.124805	0.00311526	0.220794	0.111955	503.492	96.9364	1.9546	0	0	297	0	0	0	232	0	229	0	1	1	238	0	0	0	1	0	1	0	0	0	1	0	0	0	2	1	3	0	1	0	0	0
alfalfaRep2vsXJDY1_shared_1239911|AltMatch	alfalfaRep2vsXJDY1_shared_1239911	CAACTTATCATTTTCTTGTGCCCTCTAAAATATGAGGCTATGTTCACTTTCACACCTCAAACATGCTCAAACCACCGATCG	CAACTTATCATTTTCTTGTGCCCTCTACAATATGAGGCTATGTGTTTCACACCT	0	0.554012	0.554012	0	0	0	0	0	0	14.8134	14.8134	0	6	0	0	0	7	0	12	0	12	0	20	0	3	0	44	0	21	21	13	3	0	0	0	17	13	0	0	7	13	0	2	4	0	26
alfalfaRep2vsXJDY1_shared_1239911|AltMatch	alfalfaRep2vsXJDY1_shared_1239911	CAACTTATCATTTTCTTGTGCCCTCTAAAATATGAGGCTATGTTCACTTTCACACCTCAAACATGCTCAAACCACCGATCT	CAACTTATCATTTTCTTGTGCCCTCTACAATATGAGGCTATGTGTTTCACACCT	0	0.572531	0.572531	0	0	0	0	0	0	238.803	238.803	0	369	1	0	0	184	0	167	0	162	0	183	0	186	0	543	0	195	227	198	207	0	185	0	162	151	1	0	225	453	4	249	145	0	225
alfalfaRep2vsXJDY1_shared_1239911|AltMatch	alfalfaRep2vsXJDY1_shared_1239911	CAACTTATCATTTTCTTGTGCCCTCTAAAATATGAGGCTATGTTTCACACCTCAAACATGCTCAAACCACCGATCGCGTAT	CAACTTATCATTTTCTTGTGCCCTCTACAATATGAGGCTATGTGTTTCACACCT	0	0.371914	0.371914	0	0	0	0	0	0	12.7469	12.7469	0	0	0	0	0	2	0	0	3	0	0	0	0	0	6	9	5	10	0	12	18	8	0	20	0	1	6	15	0	0	0	0	0	0	0
alfalfaRep2vsXJDY1_shared_1239911|AltMatch	alfalfaRep2vsXJDY1_shared_1239911	CAACTTATCATTTTCTTGTGCCCTCTAAAATATGAGGCTATGTTTCACACCTCAAACATGCTCAAACCACCGATCTCGTAT	CAACTTATCATTTTCTTGTGCCCTCTACAATATGAGGCTATGTGTTTCACACCT	0	0.391975	0.391975	0	0	0	0	0	0	186.423	186.423	0	0	0	0	0	151	0	0	144	0	0	0	0	0	125	142	190	176	0	382	179	202	0	309	147	2	147	278	0	0	1	0	0	0	0
alfalfaRep2vsXJDY1_shared_1240293|Ref	alfalfaRep2vsXJDY1_shared_1240293	CGTTCATTATACTTTTAAAGTCCATTCCTGTCCAGTCCTGTAATAGGGATTATG	CGTTCATTATACTTTTAAAGTCCATTCCTGTCCAGTCCTGTAATAGGGATTATG	1	1	0	1	0	0	0	0	0	97.571	1	0	103	86	85	125	76	115	28	74	54	76	85	74	82	89	78	72	88	162	60	84	56	93	44	120	78	109	50	80	109	91	134	78	106	104
alfalfaRep2vsXJDY1_shared_1240293|Alt	alfalfaRep2vsXJDY1_shared_1240293	CGTTCATTATACTTTTAAAGTCCATTCCTGTCCAGTCCTGTAATAGGGATTATC	CGTTCATTATACTTTTAAAGTCCATTCCTGTCCAGTCCTGTAATAGGGATTATC	1	1	0	1	0	0	0	0	0	97.571	1	0	0	0	0	0	0	0	0	0	0	0	0	0	0	0	0	0	0	0	0	0	0	0	0	0	0	0	0	0	0	0	0	0	0	0
alfalfaRep2vsXJDY1_shared_1240293|AltMatch	alfalfaRep2vsXJDY1_shared_1240293	CGTTCATTATACTTTTAAAGTCCATTCCTGTCCAGTCCTGCAATAAGGATTATCTCCGTAATGCATCAGGACCGATCTCGT	CGTTCATTATACTTTTAAAGTCCATTCCTGTCCAGTCCTGTAATAGGGATTATG	0	0.54784	0.54784	0	0	0	0	0	0	40.3877	40.3877	0	0	0	31	0	40	0	46	26	63	0	0	28	29	33	25	18	32	0	69	36	68	0	49	49	20	30	49	0	0	0	0	0	0	32
alfalfaRep2vsXJDY1_shared_1241358|Ref	alfalfaRep2vsXJDY1_shared_1241358	GCGATACTGCTGACTTTATCATCAACAAATTGGTCATTAGTACGGCTTTAATCT	GCGATACTGCTGACTTTATCATCAACAAATTGGTCATTAGTACGGCTTTAATCT	0.973765	1	0	1	0	0	0	0	0	273.83	1	0	355	282	119	534	187	373	99	300	177	330	116	332	240	389	86	473	234	409	225	387	343	244	240	331	263	149	196	419	520	291	488	361	172	610
alfalfaRep2vsXJDY1_shared_1241358|Alt	alfalfaRep2vsXJDY1_shared_1241358	GCGATACTGCTGACTTTATCATCAACAAATTGGTTATTAGTACGGCTTTAATCT	GCGATACTGCTGACTTTATCATCAACAAATTGGTTATTAGTACGGCTTTAATCT	0.973765	1	0	1	0	0	0	0	0	273.83	1	0	0	0	0	0	0	0	0	0	0	0	0	0	0	0	0	0	0	0	0	0	0	0	0	0	0	0	0	0	0	0	0	0	1	0
alfalfaRep2vsXJDY1_shared_1241358|RefMatch	alfalfaRep2vsXJDY1_shared_1241358	GCGATACTGCTGACTTTATCATCAACAAATTGGTCATTAGTACGGCTTTAATATCTGAATCACACTCATTACCGATCTCGT	GCGATACTGCTGACTTTATCATCAACAAATTGGTCATTAGTACGGCTTTAATCT	0	0.100309	0.100309	0	0	0	0	0	0	85.3668	85.3668	0	0	0	0	0	78	0	0	0	0	0	0	0	1	0	76	0	0	0	0	93	0	1	0	97	0	72	0	0	0	0	0	0	0	0
alfalfaRep2vsXJDY1_shared_1241358|AltMatch	alfalfaRep2vsXJDY1_shared_1241358	GCGATACTGCTGACTTTATCATCAACAAATTGGTTATTAGTATGGCTTTAATCTCTGAATCACACTCATTACCGATCTCGT	GCGATACTGCTGACTTTATCATCAACAAATTGGTCATTAGTACGGCTTTAATCT	0	0.665123	0.665123	0	0	0	0	0	0	96.4595	96.4595	0	66	174	190	0	61	0	143	60	117	60	101	94	154	0	133	0	168	0	137	0	0	0	144	0	190	45	122	0	0	67	0	0	134	0
alfalfaRep2vsXJDY1_shared_1242902|Ref	alfalfaRep2vsXJDY1_shared_1242902	CTGTTTCTATTGTTGCAACAGCAGTCGACTTTTCTTTCTGAGCAAGTGCATAAA	CTGTTTCTATTGTTGCAACAGCAGTCGACTTTTCTTTCTGAGCAAGTGCATAAA	1	0.949074	0.768519	0.231481	0.0509259	0.717593	0.096665	0.355796	0.22623	84.6823	23.9731	3.29332	223	195	97	52	113	28	132	35	123	98	120	45	100	34	147	39	38	151	111	151	0	76	45	124	36	78	36	180	236	117	185	127	185	40
alfalfaRep2vsXJDY1_shared_1242902|Alt	alfalfaRep2vsXJDY1_shared_1242902	CTGTTTCTATTGTTGCAACAGCAGTCGACTTTTCTTTCTGAGCGAGTGCATAAA	CTGTTTCTATTGTTGCAACAGCAGTCGACTTTTCTTTCTGAGCGAGTGCATAAA	1	0.949074	0.768519	0.231481	0.0509259	0.717593	0.096665	0.355796	0.22623	84.6823	23.9731	3.29332	0	22	26	46	0	38	10	45	0	18	0	44	13	51	0	48	42	22	31	11	27	12	58	0	47	4	28	0	0	0	19	0	0	55
alfalfaRep2vsXJDY1_shared_1242902|AltMatch	alfalfaRep2vsXJDY1_shared_1242902	CTGTTTCTATTGTTGCAACAGCAGTCGACTTTTCTTTCTGAGCGAGTGCATAGAGAGCCCCCAACAGACCACCGATCTCGT	CTGTTTCTATTGTTGCAACAGCAGTCGACTTTTCTTTCTGAGCAAGTGCATAAA	0	0.858025	0.858025	0	0	0	0	0	0	61.8519	61.8519	0	0	43	71	134	0	75	30	109	0	28	1	101	24	82	0	112	98	43	61	42	84	22	105	0	121	32	88	0	1	0	51	0	0	131
alfalfaRep2vsXJDY1_shared_124379|Ref	alfalfaRep2vsXJDY1_shared_124379	CACATTTCCATTCAACCTGACAATGACTTAGTGCTTTCTGCTGATGAAATTTGC	CACATTTCCATTCAACCTGACAATGACTTAGTGCTTTCTGCTGATGAAATTTGC	0.99537	0.995349	0.164341	0.835659	0.00465116	0.15969	0.00925906	0.274666	0.141963	152.464	93.3158	1.31459	110	177	107	165	215	163	21	148	80	147	92	151	157	175	191	160	96	187	62	256	115	131	100	251	137	255	99	194	153	138	212	137	205	200
alfalfaRep2vsXJDY1_shared_124379|Alt	alfalfaRep2vsXJDY1_shared_124379	CACATTTCCATTCAACCTGACAATGACTTGGTGCTTTCTGCTGATGAAATTTGC	CACATTTCCATTCAACCTGACAATGACTTGGTGCTTTCTGCTGATGAAATTTGC	0.99537	0.995349	0.164341	0.835659	0.00465116	0.15969	0.00925906	0.274666	0.141963	152.464	93.3158	1.31459	87	0	95	0	0	0	74	0	155	0	0	0	0	0	0	0	0	121	0	0	0	80	0	0	0	0	0	0	0	103	0	77	0	0
alfalfaRep2vsXJDY1_shared_124379|RefMatch	alfalfaRep2vsXJDY1_shared_124379	CACATTTCCATTCAACCTGACAATGACTTAGTGCTCTCTGCTGATGAAATTTGCACAATATATGATGTACACCGATCTCGT	CACATTTCCATTCAACCTGACAATGACTTAGTGCTTTCTGCTGATGAAATTTGC	0	0.615741	0.615741	0	0	0	0	0	0	56.9174	56.9174	0	0	0	35	33	0	44	48	0	0	0	68	41	33	36	0	45	61	0	128	0	60	0	62	0	29	0	83	0	36	1	46	0	0	41
alfalfaRep2vsXJDY1_shared_124379|RefMatch	alfalfaRep2vsXJDY1_shared_124379	CACATTTCCATTCAACCTGACAATGACTTAGTGCTTTCTGCTGATGAAATTTGAACGATATATGATGTACACCGATCTCGT	CACATTTCCATTCAACCTGACAATGACTTAGTGCTTTCTGCTGATGAAATTTGC	0	0.00462963	0.00462963	0	0	0	0	0	0	47.3282	47.3282	0	0	0	0	0	0	0	0	0	0	0	0	0	0	0	0	0	0	0	0	0	0	0	0	0	0	0	0	0	0	0	0	0	0	0
alfalfaRep2vsXJDY1_shared_1244820|Ref	alfalfaRep2vsXJDY1_shared_1244820	ATCAGATGATCGACTGGTTAGGAAATGTTTAAGTTTCTCAACCTCCCTTAGTTT	ATCAGATGATCGACTGGTTAGGAAATGTTTAAGTTTCTCAACCTCCCTTAGTTT	1	0.998457	0.563272	0.436728	0.00154321	0.561728	0.00308166	0.491993	0.247538	219.108	79.4419	2.60392	152	288	477	263	255	234	247	172	308	174	249	181	202	181	172	169	315	369	175	217	141	289	126	192	204	193	130	240	270	182	294	283	222	245
alfalfaRep2vsXJDY1_shared_1244820|Alt	alfalfaRep2vsXJDY1_shared_1244820	ATCAGATGATCGACTGGTTAGGAAATGTTTAAGTTTCTCAACCTCCCTTAATTT	ATCAGATGATCGACTGGTTAGGAAATGTTTAAGTTTCTCAACCTCCCTTAATTT	1	0.998457	0.563272	0.436728	0.00154321	0.561728	0.00308166	0.491993	0.247538	219.108	79.4419	2.60392	40	0	0	0	0	0	0	49	0	0	0	62	1	51	46	62	54	0	139	65	110	0	88	61	50	42	83	0	0	0	0	0	0	83
alfalfaRep2vsXJDY1_shared_1245587|Ref	alfalfaRep2vsXJDY1_shared_1245587	ACAAGCAAGATAAAGATACTCATGAGAGAAATTATCCAATATATCCTTGTTATG	ACAAGCAAGATAAAGATACTCATGAGAGAAATTATCCAATATATCCTTGTTATG	0.998457	0.901082	0.924266	0.0757342	0.0989181	0.825348	0.178267	0.139997	0.159132	20.2855	36.515	0.581028	12	13	35	1	30	0	32	6	57	8	10	6	33	0	29	0	28	36	42	31	5	25	28	38	20	18	22	37	41	20	69	22	17	27
alfalfaRep2vsXJDY1_shared_1245587|Alt	alfalfaRep2vsXJDY1_shared_1245587	ACAAGCAAGATAAAGATACTCATGAGAGAAATTATCCAATATATCCTTATTATG	ACAAGCAAGATAAAGATACTCATGAGAGAAATTATCCAATATATCCTTATTATG	0.998457	0.901082	0.924266	0.0757342	0.0989181	0.825348	0.178267	0.139997	0.159132	20.2855	36.515	0.581028	22	29	21	72	0	56	0	56	0	44	44	43	12	73	0	80	33	35	12	20	72	35	19	1	17	34	16	29	11	30	0	26	27	45
alfalfaRep2vsXJDY1_shared_1245587|RefMatch	alfalfaRep2vsXJDY1_shared_1245587	ACAAGCAAGATAAAGATACTCATGAGAGAAATTATCCAATATATCCTTGTTGTGAATCGATTTCGGCTTCACCGATCTCGT	ACAAGCAAGATAAAGATACTCATGAGAGAAATTATCCAATATATCCTTGTTATG	0	0.154321	0.154321	0	0	0	0	0	0	16.6944	16.6944	0	17	0	0	0	14	0	14	0	0	0	11	0	0	0	14	0	0	0	0	0	0	0	0	0	0	0	0	0	0	0	0	0	0	0
alfalfaRep2vsXJDY1_shared_124668|Ref	alfalfaRep2vsXJDY1_shared_124668	GGGAGCAATGTACTTTGCAATGTTATTCATCAGTTGGGATCTGAATAACTCAGC	GGGAGCAATGTACTTTGCAATGTTATTCATCAGTTGGGATCTGAATAACTCAGC	1	0.998457	0.608025	0.391975	0.00154321	0.606481	0.00308166	0.476661	0.239871	104.083	46.1229	2.14652	195	56	110	116	105	65	125	156	138	47	78	123	83	104	86	130	139	116	153	104	104	43	189	120	155	87	126	79	160	88	222	68	29	122
alfalfaRep2vsXJDY1_shared_124668|Alt	alfalfaRep2vsXJDY1_shared_124668	GGGAGCAATGTACTTTGCAATGTTATTCATCAGTTGGGATCTTAATAACTCAGC	GGGAGCAATGTACTTTGCAATGTTATTCATCAGTTGGGATCTTAATAACTCAGC	1	0.998457	0.608025	0.391975	0.00154321	0.606481	0.00308166	0.476661	0.239871	104.083	46.1229	2.14652	0	178	47	127	35	72	0	40	0	126	27	65	112	37	30	46	52	27	0	38	0	63	0	0	62	0	55	94	65	32	0	32	109	49
alfalfaRep2vsXJDY1_shared_1246767|Ref	alfalfaRep2vsXJDY1_shared_1246767	TCTCTGAAATGAACCTTTGAATTTGAGAGGGTACTACTTTATCTTCATAGCCCT	TCTCTGAAATGAACCTTTGAATTTGAGAGGGTACTACTTTATCTTCATAGCCCT	1	0.871914	0.979938	0.0200617	0.128086	0.851852	0.223361	0.0393185	0.13134	171.638	166.909	1.0554	238	196	309	0	179	1	149	154	287	69	152	94	91	92	240	86	284	120	341	110	107	72	224	231	153	99	216	78	181	125	404	93	177	0
alfalfaRep2vsXJDY1_shared_1246767|Alt	alfalfaRep2vsXJDY1_shared_1246767	TCTCTGAAATGAACCTTTGAATTTGAGAGGGCACTACTTTATCTTCATAGCCCT	TCTCTGAAATGAACCTTTGAATTTGAGAGGGCACTACTTTATCTTCATAGCCCT	1	0.871914	0.979938	0.0200617	0.128086	0.851852	0.223361	0.0393185	0.13134	171.638	166.909	1.0554	85	185	58	217	89	177	131	118	116	155	70	207	169	145	49	110	42	289	68	253	174	182	36	189	80	206	41	222	145	142	255	192	185	240
alfalfaRep2vsXJDY1_shared_1248006|Ref	alfalfaRep2vsXJDY1_shared_1248006	CAATGTCCTCAACTGCAGCCCCTACCGCGCCTAATCTTTGCTCTCCTTCGAAAC	CAATGTCCTCAACTGCAGCCCCTACCGCGCCTAATCTTTGCTCTCCTTCGAAAC	1	0.986111	0.223765	0.776235	0.0138889	0.209877	0.027392	0.347389	0.18739	1138.75	295.672	1.89708	2139	730	1658	628	927	457	693	666	2184	1100	1159	674	1651	1041	2758	1259	1409	776	2603	611	1205	44	1315	1088	1066	827	1303	745	1825	535	2468	648	1295	699
alfalfaRep2vsXJDY1_shared_1248006|Alt	alfalfaRep2vsXJDY1_shared_1248006	CAATGTCCTCAACTGCAGCCCCTACCACGCCTAATCTTTGCTCTCCTTCGAAAC	CAATGTCCTCAACTGCAGCCCCTACCACGCCTAATCTTTGCTCTCCTTCGAAAC	1	0.986111	0.223765	0.776235	0.0138889	0.209877	0.027392	0.347389	0.18739	1138.75	295.672	1.89708	0	0	1377	1	417	0	1	0	0	1	543	0	0	0	0	0	583	693	2	569	0	990	409	0	393	0	342	1219	0	928	726	1069	0	0
alfalfaRep2vsXJDY1_shared_1248006|AltMatch	alfalfaRep2vsXJDY1_shared_1248006	CAATGTCCTCAACTGCAGCCCCTACCACGGCTAATCTTTGCTCTCCTTCGAAACCCTCTTCTTCGCTTTCACCGATCGCGT	CAATGTCCTCAACTGCAGCCCCTACCGCGCCTAATCTTTGCTCTCCTTCGAAAC	0	0.00154321	0.00154321	0	0	0	0	0	0	23.6452	23.6452	0	0	0	0	0	0	0	0	0	0	0	0	0	0	0	0	0	0	0	0	0	0	0	0	0	0	0	0	0	0	0	0	0	0	0
alfalfaRep2vsXJDY1_shared_1248006|AltMatch	alfalfaRep2vsXJDY1_shared_1248006	CAATGTCCTCAACTGCAGCCCCTACCACGGCTAATCTTTGCTCTCCTTCGAAACCCTCTTCTTCGCTTTCACCGATCTCGT	CAATGTCCTCAACTGCAGCCCCTACCGCGCCTAATCTTTGCTCTCCTTCGAAAC	0	0.00154321	0.00154321	0	0	0	0	0	0	280.787	280.787	0	0	0	0	0	0	0	0	0	0	0	0	0	0	0	0	0	0	0	0	0	0	0	0	0	0	0	0	0	0	0	0	0	0	0
alfalfaRep2vsXJDY1_shared_1248006|AltMatch	alfalfaRep2vsXJDY1_shared_1248006	CAATGTCCTCAACTGCAGCCCCTACCACGGCTAATCTTTGCTCTCCTTCGAAACCCTCTTCTTCGCTTTCACCGATCTCTT	CAATGTCCTCAACTGCAGCCCCTACCGCGCCTAATCTTTGCTCTCCTTCGAAAC	0	0.00154321	0.00154321	0	0	0	0	0	0	11.8226	11.8226	0	0	0	0	0	0	0	0	0	0	0	0	0	0	0	0	0	0	0	0	0	0	0	0	0	0	0	0	0	0	0	0	0	0	0
alfalfaRep2vsXJDY1_shared_1249633|Ref	alfalfaRep2vsXJDY1_shared_1249633	GGGAAGAAACGAAAACCAGGTGGGAAGGTATCTTCCATTGAATTAATTGAATTC	GGGAAGAAACGAAAACCAGGTGGGAAGGTATCTTCCATTGAATTAATTGAATTC	1	0.998457	0.32716	0.67284	0.00154321	0.325617	0.00308166	0.440253	0.221667	149.736	20.996	6.27536	90	135	148	139	125	136	104	134	127	100	150	146	66	140	55	160	116	149	144	176	127	71	175	207	95	113	165	68	109	54	91	86	117	189
alfalfaRep2vsXJDY1_shared_1249633|Alt	alfalfaRep2vsXJDY1_shared_1249633	GGGAAGAAACGAAAACCAGGTGGGAAGATATCTTCCATTGAATTAATTGAATTC	GGGAAGAAACGAAAACCAGGTGGGAAGATATCTTCCATTGAATTAATTGAATTC	1	0.998457	0.32716	0.67284	0.00154321	0.325617	0.00308166	0.440253	0.221667	149.736	20.996	6.27536	11	0	0	0	19	0	0	0	17	0	0	1	36	0	25	0	17	22	19	26	0	37	0	0	23	0	0	36	19	38	46	39	0	0
alfalfaRep2vsXJDY1_shared_1249633|AltMatch	alfalfaRep2vsXJDY1_shared_1249633	GGGAAGAAACGAAAACCAGGTGGGAAGATATCTTCCATTCAATTAATTGAATTCTACTTGATTTCGTGTCACCGATCTCGT	GGGAAGAAACGAAAACCAGGTGGGAAGGTATCTTCCATTGAATTAATTGAATTC	0	0.00154321	0.00154321	0	0	0	0	0	0	17.8116	17.8116	0	0	0	0	0	0	0	0	0	0	0	0	0	0	0	0	0	0	0	0	0	0	0	0	0	0	0	0	0	0	0	0	0	0	0
alfalfaRep2vsXJDY1_shared_1251819|Ref	alfalfaRep2vsXJDY1_shared_1251819	GAGAAGTTGCGTAGAAGTAATCAATACATCTGTCTTTCTGAATGCAAATTCCCT	GAGAAGTTGCGTAGAAGTAATCAATACATCTGTCTTTCTGAATGCAAATTCCCT	0.984568	0.937304	0.797806	0.202194	0.0626959	0.73511	0.11753	0.322624	0.220077	199.167	73.4511	2.62914	268	229	117	0	477	0	281	96	345	84	199	265	341	0	436	1	135	222	242	195	133	254	105	185	180	132	99	280	177	287	132	266	148	326
alfalfaRep2vsXJDY1_shared_1251819|Alt	alfalfaRep2vsXJDY1_shared_1251819	GAGAAGTTGCGTAGAAGTAATCAATACATTTGTCTTTCTGAATGCAAATTCCCT	GAGAAGTTGCGTAGAAGTAATCAATACATTTGTCTTTCTGAATGCAAATTCCCT	0.984568	0.937304	0.797806	0.202194	0.0626959	0.73511	0.11753	0.322624	0.220077	199.167	73.4511	2.62914	66	0	83	0	62	0	44	28	53	0	0	0	180	86	86	64	68	55	136	103	100	81	32	106	0	79	18	44	55	44	111	49	0	72
alfalfaRep2vsXJDY1_shared_1253057|Ref	alfalfaRep2vsXJDY1_shared_1253057	ACACCAGTAGGACCTCCTCCAACAATCAGAATGGAACGAGCAGATTTTATCTTT	ACACCAGTAGGACCTCCTCCAACAATCAGAATGGAACGAGCAGATTTTATCTTT	0.99537	1	0	1	0	0	0	0	0	46.8313	1.33333	0	45	39	56	70	48	47	24	37	31	36	29	28	74	65	31	51	70	56	39	33	38	40	34	35	47	49	30	25	39	29	43	36	33	42
alfalfaRep2vsXJDY1_shared_1253057|Alt	alfalfaRep2vsXJDY1_shared_1253057	ACACCAGTAGGACCTCCTCCAACAATCAGAATCGAACGAGCAGATTTTATCTTT	ACACCAGTAGGACCTCCTCCAACAATCAGAATCGAACGAGCAGATTTTATCTTT	0.99537	1	0	1	0	0	0	0	0	46.8313	1.33333	0	0	0	0	0	0	0	0	0	0	0	0	0	0	0	0	0	0	0	0	0	0	0	0	0	0	0	0	0	0	0	0	0	0	0
alfalfaRep2vsXJDY1_shared_1253057|RefMatch	alfalfaRep2vsXJDY1_shared_1253057	ACACCAGTAGGACCTCCTCCAACAATCAGAATGGAACGAGCAGAATTTATCTTTTCATTTTCTGCAGAGAACCGATCTCGT	ACACCAGTAGGACCTCCTCCAACAATCAGAATGGAACGAGCAGATTTTATCTTT	0	0.0108025	0.0108025	0	0	0	0	0	0	16.0032	16.0032	0	0	0	0	0	0	0	0	0	0	0	0	0	0	0	0	0	0	0	0	0	0	0	0	0	0	0	0	0	0	0	0	0	0	0
alfalfaRep2vsXJDY1_shared_1253057|AltMatch	alfalfaRep2vsXJDY1_shared_1253057	ACACCAGTAGGACCTCCTCCAACAATCAGAATCGAACGAGCAGACTTTATCTTTTCATTTTCTGCAGAGAACCGATCTCGT	ACACCAGTAGGACCTCCTCCAACAATCAGAATGGAACGAGCAGATTTTATCTTT	0	0.819444	0.819444	0	0	0	0	0	0	26.4956	26.4956	0	13	37	38	0	15	0	44	8	37	17	26	39	0	0	12	0	0	41	39	47	13	25	35	36	17	23	24	32	28	23	38	31	25	46
alfalfaRep2vsXJDY1_shared_1253792|Ref	alfalfaRep2vsXJDY1_shared_1253792	TTCATGCAGAGTGATTGCTTATTTGGTAAATAAGTAATTGATTTTTCAAATTCT	TTCATGCAGAGTGATTGCTTATTTGGTAAATAAGTAATTGATTTTTCAAATTCT	0.990741	1	0	1	0	0	0	0	0	39.9269	1	0	49	65	31	98	47	53	47	50	73	59	38	48	53	36	23	35	60	55	15	51	29	45	19	63	45	63	16	47	82	42	61	57	51	71
alfalfaRep2vsXJDY1_shared_1253792|Alt	alfalfaRep2vsXJDY1_shared_1253792	TTCATGCAGAGTGATTGCTTATTTGGTAAATAAGTAATTGATTTATCAAATTCT	TTCATGCAGAGTGATTGCTTATTTGGTAAATAAGTAATTGATTTATCAAATTCT	0.990741	1	0	1	0	0	0	0	0	39.9269	1	0	0	0	0	0	0	0	0	0	0	0	0	0	0	0	0	0	0	0	0	0	0	0	0	0	0	0	0	0	0	0	0	0	0	0
alfalfaRep2vsXJDY1_shared_1254379|Ref	alfalfaRep2vsXJDY1_shared_1254379	AGAGCAAGTTAGAGTAATCATCTATAACATTACTGCGTGTGATCTAGTTACCAT	AGAGCAAGTTAGAGTAATCATCTATAACATTACTGCGTGTGATCTAGTTACCAT	1	1	0	1	0	0	0	0	0	723.202	1.21538	0	789	1044	982	1154	592	714	757	866	442	817	624	964	629	830	775	1144	1053	699	696	1174	788	796	665	693	695	549	619	1013	928	726	931	780	604	948
alfalfaRep2vsXJDY1_shared_1254379|Alt	alfalfaRep2vsXJDY1_shared_1254379	AGAGCAAGTTAGAGTAATCATCTATAACATTACTGCATGTGATCTAGTTACCAT	AGAGCAAGTTAGAGTAATCATCTATAACATTACTGCATGTGATCTAGTTACCAT	1	1	0	1	0	0	0	0	0	723.202	1.21538	0	0	0	1	0	0	1	0	1	0	4	0	0	0	0	1	0	0	0	0	0	0	0	1	0	0	0	0	1	0	0	0	0	0	0
alfalfaRep2vsXJDY1_shared_1254379|RefMatch	alfalfaRep2vsXJDY1_shared_1254379	AGAGCAAGTTAGAGTAATCATCTATAACATTACTGCGTGTGATCTAGCTACCATTAGCTGTACTCCAATTACCGATCTCGT	AGAGCAAGTTAGAGTAATCATCTATAACATTACTGCGTGTGATCTAGTTACCAT	0	0.00771605	0.00771605	0	0	0	0	0	0	216.465	216.465	0	0	0	0	0	2	0	0	1	0	0	0	0	0	0	0	2	0	0	2	0	0	1	0	0	0	0	1	0	0	0	0	0	0	1
alfalfaRep2vsXJDY1_shared_1255232|Ref	alfalfaRep2vsXJDY1_shared_1255232	TAAGGGAAATGGATCACATACAACAGCTGTATGGTGCAACCACTTTGAAGATTG	TAAGGGAAATGGATCACATACAACAGCTGTATGGTGCAACCACTTTGAAGATTG	1	1	0.101852	0.898148	0	0.101852	0	0.182956	0.0914781	180.551	10.502	9.18675	88	194	174	245	204	214	70	173	110	166	73	232	180	185	128	205	168	216	228	240	191	206	126	198	181	166	111	189	214	162	107	215	167	251
[truncated: 9,664 more rows]
[truncated: 614 more columns]
