# Supplementary material for: BIGapp: A user‐friendly genomic tool kit identified quantitative trait loci for creeping rootedness in alfalfa (Medicago sativa L.)
Source: Plant Genome. 2025 Jul 10;18(3):e70067. doi: 10.1002/tpg2.70067 (PMC12245737; doi:10.1002/tpg2.70067)
Supplement: Supplementary file 4 — Supplemental File 3: Filtered VCF file of the 2,211 biallelic SNPs and 648 samples. [file TPG2-18-e70067-s005.zip]

Archive with 2 entries (2 files):
- DAl22-7249_MADC_snpID_rename_updatedSeq_filter_miss_Updog_norm_filter_maf_0.05_minRD_10_Miss_0.5_OD_0.05_Bias_0.2_2_propMis_0.05_maxPostProb_0.9.vcf
- __MACOSX/._DAl22-7249_MADC_snpID_rename_updatedSeq_filter_miss_Updog_norm_filter_maf_0.05_minRD_10_Miss_0.5_OD_0.05_Bias_0.2_2_propMis_0.05_maxPostProb_0.9.vcf
