# Supplementary material for: BIGapp: A user‐friendly genomic tool kit identified quantitative trait loci for creeping rootedness in alfalfa (Medicago sativa L.)
Source: Plant Genome. 2025 Jul 10;18(3):e70067. doi: 10.1002/tpg2.70067 (PMC12245737; doi:10.1002/tpg2.70067)
Supplement: Supplementary file 4 — Supplemental File 3: Filtered VCF file of the 2,211 biallelic SNPs and 648 samples. [file TPG2-18-e70067-s005.zip › DAl22-7249_MADC_snpID_rename_updatedSeq_filter_miss_Updog_norm_filter_maf_0.05_minRD_10_Miss_0.5_OD_0.05_Bias_0.2_2_propMis_0.05_maxPostProb_0.9.vcf]

##fileformat=VCFv4.3
##reference=NA
##contig=<ID=NA,length=NA>
##INFO=<ID=DP,Number=1,Type=Integer,Description="Total Depth">
##INFO=<ID=ADS,Number=R,Type=Integer,Description="Depths for the ref and each alt allele in the order listed">
##INFO=<ID=BIAS,Number=1,Type=Float,Description="The estimated allele bias of the SNP from updog">
##INFO=<ID=OD,Number=1,Type=Float,Description="The estimated overdispersion parameter of the SNP from updog">
##INFO=<ID=PMC,Number=1,Type=Float,Description="The estimated proportion of individuals misclassified in the SNP from updog">
##FORMAT=<ID=GT,Number=1,Type=String,Description="Genotype, where 1 is the count of alternate alleles">
##FORMAT=<ID=UD,Number=1,Type=Integer,Description="Dosage count of reference alleles from updog, where 0 = homozygous reference">
##FORMAT=<ID=DP,Number=1,Type=Integer,Description="Read depth">
##FORMAT=<ID=RA,Number=1,Type=Integer,Description="Reference allele read depth">
##FORMAT=<ID=AD,Number=R,Type=Integer,Description="Allelic depths for the ref and alt alleles in the order listed">
##FORMAT=<ID=MPP,Number=1,Type=Float,Description="Maximum posterior probability for that dosage call from updog">
#CHROM	POS	ID	REF	ALT	QUAL	FILTER	INFO	FORMAT	1_1-Parent CT3-08	6_10-Cross BB14-1-b	1_2-Parent CT3-08	6_8-Cross BB14-1-b	1_4-Parent CT3-08	6_7-Cross BB14-1-b	1_5-Parent CT3-08	6_6-Cross BB14-1-b	1_6-Parent CT3-08	6_5-Cross BB14-1-b	1_7-Parent CT3-08	6_4-Cross BB14-1-b	1_8-Parent CT3-08	6_3-Cross BB14-1-b	1_9-Parent CT3-08	6_2-Cross BB14-1-b	4_36-Cross BB14-4b	9_23-Cross BB14-11p	4_35-Cross BB14-4b	9_24-Cross BB14-11p	4_34-Cross BB14-4b	9_25-Cross BB14-11p	4_33-Cross BB14-4b	9_26-Cross BB14-11p	4_32-Cross BB14-4b	9_27-Cross BB14-11p	4_31-Cross BB14-4b	9_28-Cross BB14-11p	4_30-Cross BB14-7p	9_29-Cross BB14-11p	4_29-Cross BB14-7p	9_30-Cross BB14-11p	1_11-Cross BB14-14b	6_1-Cross BB14-1-b	1_12-Cross BB14-14b	7_1-Cross BB14-2-a	1_13-Cross BB14-14b	7_2-Cross BB14-2-a	1_14-Cross BB14-14b	7_3-Cross BB14-2-a	1_16-Cross BB14-14b	7_4-Cross BB14-2-a	1_17-Cross BB14-14b	7_5-Cross BB14-2-a	1_18-Cross BB14-14b	7_6-Cross BB14-2-a	1_19-Cross BB14-14b	7_7-Cross BB14-2-a	4_28-Cross BB14-7p	9_31-Cross BB14-13p	4_27-Cross BB14-7p	9_32-Cross BB14-13p	4_26-Cross BB14-7p	9_34-Cross BB14-13p	4_25-Cross BB14-7p	9_35-Cross BB14-13p	4_24-Cross BB14-7p	9_36-Cross BB14-13p	4_23-Cross BB14-7p	9_37-Cross BB14-13p	4_22-Cross BB14-7p	9_40-Cross BB14-13p	4_21-Cross BB14-7p	10_39-Cross BB14-9p	1_20-Cross BB14-14b	7_9-Cross BB14-2-a	1_22-Cross BB14-8b	7_10-Cross BB14-2-a	1_27-Cross BB14-8b	7_11-Cross BB14-8b	1_28-Cross BB14-8b	7_12-Cross BB14-8b	1_29-Cross BB14-8b	7_13-Cross BB14-8b	1_31-Cross BB14-12b	7_14-Cross BB14-8b	1_33-Cross BB14-12b	7_17-Cross BB14-8b	1_34-Cross BB14-12b	7_18-Cross BB14-8b	4_20-Cross BB14-11p	10_38-Cross BB14-9p	4_19-Cross BB14-11p	10_37-Cross BB14-9p	4_17-Cross BB14-11p	10_36-Cross BB14-9p	4_16-Cross BB14-11p	10_35-Cross BB14-9p	4_14-Cross BB14-11p	10_34-Cross BB14-9p	4_13-Cross BB14-11p	10_33-Cross BB14-9p	4_12-Cross BB14-11p	10_32-Cross BB14-9p	4_11-Cross BB14-11p	10_31-Cross BB14-9p	1_35-Cross BB14-12b	7_21-Cross BB14-3p	1_36-Cross BB14-12b	7_22-Cross BB14-3p	1_38-Cross BB14-12b	7_23-Cross BB14-3p	1_40-Cross BB14-12b	7_24-Cross BB14-3p	2_40-Cross BB14-2-a	7_25-Cross BB14-3p	2_39-Cross BB14-2-a	7_26-Cross BB14-3p	2_38-Cross BB14-2-a	7_27-Cross BB14-3p	2_37-Cross BB14-2-a	7_28-Cross BB14-3p	4_10-Parent BB Ent 8	10_28-Cross BB14-5p	4_9-Parent BB Ent 8	10_27-Cross BB14-5p	4_8-Parent BB Ent 8	10_26-Cross BB14-5p	4_7-Parent BB Ent 8	10_25-Cross BB14-5p	4_5-Parent BB Ent 8	10_24-Cross BB14-5p	4_4-Parent BB Ent 8	10_23-Cross BB14-5p	4_3-Parent BB Ent 8	10_22-Cross BB14-5p	4_2-Parent BB Ent 8	10_21-Cross BB14-5p	2_35-Cross BB14-2-a	7_29-Cross BB14-3p	2_34-Cross BB14-2-a	7_30-Cross BB14-3p	2_33-Cross BB14-2-a	7_32-Cross BB14-14b	2_32-Cross BB14-2-a	7_33-Cross BB14-14b	2_30-Cross BB Ent 8	7_34-Cross BB14-14b	2_29-Cross BB Ent 8	7_35-Cross BB14-14b	2_27-Cross BB Ent 8	7_36-Cross BB14-14b	2_26-Cross BB Ent 8	7_37-Cross BB14-14b	4_1-Parent BB Ent 8	10_20-Cross BB14-5p	5_1-Cross BB14-1-a	10_19-Cross BB14-5p	5_2-Cross BB14-1-a	10_18-Cross BB14-5p	5_3-Cross BB14-1-a	10_17-Cross BB14-5p	5_4-Cross BB14-1-a	10_15-Cross BB14-5p	5_5-Cross BB14-1-a	10_14-Cross BB14-5p	5_6-Cross BB14-1-a	10_13-Cross BB14-5p	5_7-Cross BB14-1-a	10_12-Cross BB14-5p	2_25-Cross BB Ent 8	7_38-Cross BB14-14b	2_24-Cross BB Ent 8	7_39-Cross BB14-14b	2_22-Cross BB Ent 8	7_40-Cross BB14-14b	2_21-Cross BB Ent 8	8_40-Cross BB14-2-b	2_20-Cross BB14-13p	8_39-Cross BB14-2-b	2_19-Cross BB14-13p	8_38-Cross BB14-2-b	2_18-Cross BB14-13p	8_37-Cross BB14-2-b	2_17-Cross BB14-13p	8_36-Cross BB14-2-b	5_8-Cross BB14-1-a	10_11-Cross BB14-5p	5_9-Cross BB14-1-a	10_10-Cross BB14-4b	5_11-Cross BB14-10b	10_9-Cross BB14-4b	5_12-Cross BB14-10b	10_8-Cross BB14-4b	5_14-Cross BB14-10b	10_7-Cross BB14-4b	5_16-Cross BB14-10b	10_5-Cross BB14-4b	5_17-Cross BB14-10b	10_4-Cross BB14-4b	5_18-Cross BB14-10b	10_3-Cross BB14-4b	2_16-Cross BB14-13p	8_35-Cross BB14-2-b	2_15-Cross BB14-13p	8_34-Cross BB14-2-b	2_14-Cross BB14-13p	8_33-Cross BB14-2-b	2_13-Cross BB14-13p	8_32-Cross BB14-2-b	2_12-Cross BB14-13p	8_31-Cross BB14-2-b	2_11-Cross BB14-13p	8_20-Cross BB14-7p	2_10-LTCK Vernal	8_19-Cross BB14-7p	2_9-LTCK Vernal	8_18-Cross BB14-7p	5_19-Cross BB14-10b	10_2-Cross BB14-4b	5_20-Cross BB14-10b	10_1-Cross BB14-4b	5_21-Parent BB Ent 3	11_1-Cross BB14-4b	5_22-Parent BB Ent 3	11_2-Cross BB14-4b	5_23-Parent BB Ent 3	11_3-Cross BB14-4b	5_24-Parent BB Ent 3	11_4-Cross BB14-4b	5_25-Parent BB Ent 3	11_5-Cross BB14-4b	5_26-Parent BB Ent 3	11_6-Cross BB14-4b	2_8-LTCK Vernal	8_17-Cross BB14-7p	2_7-LTCK Vernal	8_16-Cross BB14-7p	2_4-LTCK Vernal	8_15-Cross BB14-7p	3_1-Cross BB Ent 3	8_14-Cross BB14-7p	3_2-Cross BB Ent 3	8_13-Cross BB14-7p	3_4-Cross BB Ent 3	8_12-Cross BB14-7p	3_8-Cross BB Ent 3	8_11-Cross BB14-7p	3_9-Cross BB Ent 3	8_10-Cross BB14-2-b	5_28-Parent BB Ent 3	11_7-Cross BB14-4b	5_29-Parent BB Ent 3	11_8-Cross BB14-4b	5_30-Parent BB Ent 3	11_9-Cross BB14-4b	5_31-Cross BB14-1-a	11_10-Cross BB14-4b	5_32-Cross BB14-1-a	11_11-LTCk Vernal	5_33-Cross BB14-1-a	11_21-Cross BB14-1-a	5_35-Cross BB14-1-a	11_22-Cross BB14-1-a	5_36-Cross BB14-1-a	11_23-Cross BB14-1-a	3_10-Cross BB Ent 3	8_9-Cross BB14-2-b	3_11-Cross BB14-12b	8_8-Cross BB14-2-b	3_14-Cross BB14-12b	8_6-Cross BB14-2-b	3_15-Cross BB14-12b	8_5-Cross BB14-2-b	3_17-Cross BB14-12b	8_4-Cross BB14-2-b	3_18-Cross BB14-12b	8_3-Cross BB14-2-b	3_19-Cross BB14-12b	8_2-Cross BB14-2-b	3_21-Cross BB14-1-b	8_1-Cross BB14-2-b	5_38-Cross BB14-1-a	11_24-Cross BB14-1-a	5_39-Cross BB14-1-a	11_25-Cross BB14-1-a	5_40-Cross BB14-1-a	11_27-Cross BB14-1-a	6_40-Cross BB14-6b	11_29-Cross BB14-1-a	6_39-Cross BB14-6b	11_30-Cross BB14-1-a	6_38-Cross BB14-6b	11_31-Cross BB14-5p	6_37-Cross BB14-6b	11_32-Cross BB14-5p	6_36-Cross BB14-6b	11_33-Cross BB14-5p	3_22-Cross BB14-1-b	9_1-Cross BB14-3p	3_23-Cross BB14-1-b	9_2-Cross BB14-3p	3_24-Cross BB14-1-b	9_3-Cross BB14-3p	3_25-Cross BB14-1-b	9_4-Cross BB14-3p	3_26-Cross BB14-1-b	9_5-Cross BB14-3p	3_28-Cross BB14-1-b	9_6-Cross BB14-3p	3_29-Cross BB14-1-b	9_7-Cross BB14-3p	3_30-Cross BB14-1-b	9_8-Cross BB14-3p	6_35-Cross BB14-6b	11_34-Cross BB14-5p	6_34-Cross BB14-6b	11_36-Cross BB14-5p	6_33-Cross BB14-6b	11_38-Cross BB14-5p	6_32-Cross BB14-6b	11_39-Cross BB14-5p	6_31-Cross BB14-6b	11_40-Cross BB14-5p	6_30-Cross BB14-10b	12_40-Parent BB Ent 8	6_29-Cross BB14-10b	12_39-Parent BB Ent 8	6_28-Cross BB14-10b	12_38-Parent BB Ent 8	3_31-Parent CT3-08	9_9-Cross BB14-3p	3_32-Parent CT3-08	9_10-Cross BB14-3p	3_33-Parent CT3-08	9_11-Cross BB14-6b	3_34-Parent CT3-08	9_12-Cross BB14-6b	3_35-Parent CT3-08	9_13-Cross BB14-6b	3_36-Parent CT3-08	9_14-Cross BB14-6b	3_37-Parent CT3-08	9_15-Cross BB14-6b	3_38-Parent CT3-08	9_16-Cross BB14-6b	6_27-Cross BB14-10b	12_37-Parent BB Ent 8	6_26-Cross BB14-10b	12_36-Parent BB Ent 8	6_25-Cross BB14-10b	12_35-Parent BB Ent 8	6_24-Cross BB14-10b	12_33-Parent BB Ent 8	6_23-Cross BB14-10b	12_32-Parent BB Ent 8	6_22-Cross BB14-10b	12_31-Parent BB Ent 8	6_21-Cross BB14-10b	12_30-Cross BB14-2-a	6_20-Cross BB14-9p	12_29-Cross BB14-2-a	3_39-Parent CT3-08	9_17-Cross BB14-6b	3_40-Parent CT3-08	9_18-Cross BB14-6b	4_40-Cross BB14-4b	9_19-Cross BB14-6b	4_39-Cross BB14-4b	9_20-Cross BB14-6b	4_38-Cross BB14-4b	9_21-Cross BB14-11p	4_37-Cross BB14-4b	9_22-Cross BB14-11p	6_19-Cross BB14-9p	12_28-Cross BB14-2-a	6_18-Cross BB14-9p	12_27-Cross BB14-2-a	6_16-Cross BB14-9p	12_25-Cross BB14-2-a	6_13-Cross BB14-9p	12_24-Cross BB14-2-a	6_12-Cross BB14-9p	12_23-Cross BB14-2-a	6_11-Cross BB14-9p	12_22-Cross BB14-2-a	12_21-Cross BB14-2-a	18_25-Cross BB14-13p	12_20-Parent BB Ent 8	18_24-Cross BB14-13p	12_18-Parent BB Ent 8	18_23-Cross BB14-13p	12_17-Parent BB Ent 8	18_22-Cross BB14-13p	12_16-Parent BB Ent 8	18_21-Cross BB14-13p	12_15-Parent BB Ent 8	18_20-Cross BB14-14b	12_14-Parent BB Ent 8	18_18-Cross BB14-14b	12_13-Parent BB Ent 8	18_17-Cross BB14-14b	15_15-Cross BB14-11p	15_16-Cross BB14-11p	15_17-Cross BB14-11p	15_18-Cross BB14-11p	15_20-Cross BB14-11p	15_21-Cross BB14-2-b	15_22-Cross BB14-2-b	15_23-Cross BB14-2-b	12_12-Parent BB Ent 8	18_16-Cross BB14-14b	12_11-Parent BB Ent 8	18_15-Cross BB14-14b	12_10-Cross BB14-1-a	18_14-Cross BB14-14b	12_9-Cross BB14-1-a	18_13-Cross BB14-14b	12_8-Cross BB14-1-a	18_12-Cross BB14-14b	12_7-Cross BB14-1-a	18_10-Cross BB Ent 3	12_6-Cross BB14-1-a	18_9-Cross BB Ent 3	12_5-Cross BB14-1-a	18_7-Cross BB Ent 3	15_24-Cross BB14-2-b	15_25-Cross BB14-2-b	15_27-Cross BB14-2-b	15_28-Cross BB14-2-b	15_29-Cross BB14-2-b	15_30-Cross BB14-2-b	15_31-Cross BB14-6b	15_34-Cross BB14-6b	12_4-Cross BB14-1-a	18_6-Cross BB Ent 3	12_3-Cross BB14-1-a	18_5-Cross BB Ent 3	12_2-Cross BB14-1-a	18_4-Cross BB Ent 3	12_1-Cross BB14-1-a	18_3-Cross BB Ent 3	13_1-Cross BB14-13p	18_1-Cross BB Ent 3	13_2-Cross BB14-13p	19_1-Cross BB14-12b	13_3-Cross BB14-13p	19_2-Cross BB14-12b	13_5-Cross BB14-13p	19_7-Cross BB14-12b	15_35-Cross BB14-6b	15_36-Cross BB14-6b	15_37-Cross BB14-6b	15_38-Cross BB14-6b	15_39-Cross BB14-6b	15_40-Cross BB14-6b	16_40-Cross BB14-7p	16_39-Cross BB14-7p	13_6-Cross BB14-13p	19_10-Cross BB14-12b	13_7-Cross BB14-13p	19_11-Cross BB14-9p	13_8-Cross BB14-13p	19_12-Cross BB14-9p	13_9-Cross BB14-13p	19_14-Cross BB14-9p	13_10-Cross BB14-13p	19_15-Cross BB14-9p	13_11-Parent CT3-08	19_16-Cross BB14-9p	13_13-Parent CT3-08	19_17-Cross BB14-9p	13_15-Parent CT3-08	19_18-Cross BB14-9p	16_37-Cross BB14-7p	16_36-Cross BB14-7p	16_35-Cross BB14-7p	16_34-Cross BB14-7p	16_31-Cross BB14-7p	16_28-Cross BB14-14b	16_27-Cross BB14-14b	16_25-Cross BB14-14b	13_16-Parent CT3-08	19_20-Cross BB14-9p	13_17-Parent CT3-08	19_21-Cross BB14-10b	13_18-Parent CT3-08	19_22-Cross BB14-10b	13_19-Parent CT3-08	19_23-Cross BB14-10b	13_20-Parent CT3-08	19_24-Cross BB14-10b	13_21-Cross BB14-9p	19_25-Cross BB14-10b	13_22-Cross BB14-9p	19_26-Cross BB14-10b	13_23-Cross BB14-9p	19_27-Cross BB14-10b	16_24-Cross BB14-14b	16_23-Cross BB14-14b	16_20-Cross BB14-10b	16_19-Cross BB14-10b	16_18-Cross BB14-10b	16_17-Cross BB14-10b	16_16-Cross BB14-10b	13_24-Cross BB14-9p	19_28-Cross BB14-10b	13_25-Cross BB14-9p	19_29-Cross BB14-10b	13_26-Cross BB14-9p	19_30-Cross BB14-10b	13_27-Cross BB14-9p	19_31-Cross BB14-4b	13_28-Cross BB14-9p	19_32-Cross BB14-4b	13_29-Cross BB14-9p	19_35-Cross BB14-4b	13_30-Cross BB14-9p	19_36-Cross BB14-4b	13_31-Cross BB Ent 3	19_37-Cross BB14-4b	16_15-Cross BB14-10b	16_14-Cross BB14-10b	16_13-Cross BB14-10b	16_12-Cross BB14-10b	16_11-Cross BB14-10b	16_10-Cross BB14-7p	16_8-Cross BB14-7p	16_7-Cross BB14-7p	13_33-Cross BB Ent 3	19_38-Cross BB14-4b	13_35-Cross BB Ent 3	19_39-Cross BB14-4b	13_36-Cross BB Ent 3	19_40-Cross BB14-4b	13_39-Cross BB Ent 3	20_40-Cross BB14-3p	13_40-Cross BB Ent 3	20_39-Cross BB14-3p	14_38-Cross BB14-8b	20_38-Cross BB14-3p	14_37-Cross BB14-8b	20_37-Cross BB14-3p	14_36-Cross BB14-8b	20_36-Cross BB14-3p	16_5-Cross BB14-7p	16_4-Cross BB14-7p	16_3-Cross BB14-7p	16_2-Cross BB14-7p	16_1-Cross BB14-7p	17_1-Cross BB14-2-a	17_3-Cross BB14-2-a	17_4-Cross BB14-2-a	14_34-Cross BB14-8b	20_35-Cross BB14-3p	14_33-Cross BB14-8b	20_34-Cross BB14-3p	14_32-Cross BB14-8b	20_33-Cross BB14-3p	14_31-Cross BB14-8b	20_32-Cross BB14-3p	14_30-Parent CT3-08	20_31-Cross BB14-3p	14_28-Parent CT3-08	20_29-LTCk Vernal	14_26-Parent CT3-08	20_26-LTCk Vernal	14_25-Parent CT3-08	20_24-LTCk Vernal	17_5-Cross BB14-2-a	17_6-Cross BB14-2-a	17_7-Cross BB14-2-a	17_8-Cross BB14-2-a	17_9-Cross BB14-2-a	17_10-Cross BB14-2-a	17_11-Cross BB14-2-b	17_12-Cross BB14-2-b	14_24-Parent CT3-08	20_23-LTCk Vernal	14_23-Parent CT3-08	20_20-Cross BB14-3p	14_22-Parent CT3-08	20_19-Cross BB14-3p	14_21-Parent CT3-08	20_18-Cross BB14-3p	14_20-Cross BB14-8b	20_17-Cross BB14-3p	14_19-Cross BB14-8b	20_16-Cross BB14-3p	14_18-Cross BB14-8b	20_15-Cross BB14-3p	14_17-Cross BB14-8b	20_14-Cross BB14-3p	17_13-Cross BB14-2-b	17_14-Cross BB14-2-b	17_15-Cross BB14-2-b	17_16-Cross BB14-2-b	17_17-Cross BB14-2-b	17_19-Cross BB14-2-b	17_20-Cross BB14-2-b	17_26-Cross BB14-12b	14_16-Cross BB14-8b	20_13-Cross BB14-3p	14_14-Cross BB14-8b	20_12-Cross BB14-3p	14_13-Cross BB14-8b	20_11-Cross BB14-3p	14_11-Cross BB14-8b	20_10-Cross BB14-1-b	14_10-Cross BB14-6b	20_9-Cross BB14-1-b	14_9-Cross BB14-6b	20_8-Cross BB14-1-b	14_8-Cross BB14-6b	20_7-Cross BB14-1-b	14_7-Cross BB14-6b	20_6-Cross BB14-1-b	17_22-Cross BB14-12b	17_28-Cross BB14-12b	17_29-Cross BB14-12b	17_30-Cross BB14-12b	17_31-Cross BB14-1-b	17_34-Cross BB14-1-b	17_35-Cross BB14-1-b	17_36-Cross BB14-1-b	14_6-Cross BB14-6b	20_5-Cross BB14-1-b	14_5-Cross BB14-6b	20_4-Cross BB14-1-b	14_1-Cross BB14-6b	20_3-Cross BB14-1-b	15_1-Cross BB14-5p	20_2-Cross BB14-1-b	15_3-Cross BB14-5p	20_1-Cross BB14-1-b	15_4-Cross BB14-5p	15_5-Cross BB14-5p	15_6-Cross BB14-5p	17_38-Cross BB14-1-b	17_40-Cross BB14-1-b	18_40-Cross BB14-11p	18_39-Cross BB14-11p	18_38-Cross BB14-11p	18_36-Cross BB14-11p	18_35-Cross BB14-11p	18_32-Cross BB14-11p	15_7-Cross BB14-5p	15_8-Cross BB14-5p	15_9-Cross BB14-5p	15_11-Cross BB14-11p	15_13-Cross BB14-11p	15_14-Cross BB14-11p	18_31-Cross BB14-11p	18_30-Cross BB14-13p	18_29-Cross BB14-13p	18_28-Cross BB14-13p	18_27-Cross BB14-13p	18_26-Cross BB14-13p
chr1.1	194324	chr1.1_000194324	A	B	.	.	DP=158147;ADS=70173,87974;BIAS=1.04291748006216;OD=0.0136341878470462;PMC=0.0407258924795575	GT:UD:DP:RA:AD:MPP	0/0/1/1:2:177:90:90,87:0.998631951263584	0/0/0/1:3:196:152:152,44:0.999839068097795	0/1/1/1:1:240:53:53,187:0.999841813672155	0/0/1/1:2:311:171:171,140:0.994241589581245	1/1/1/1:0:238:0:0,238:0.999999999994074	0/0/1/1:2:295:160:160,135:0.996138741728008	1/1/1/1:0:244:0:0,244:0.999999999995802	./././.:.:.:.:.:.	0/1/1/1:1:238:60:60,178:0.998537317318773	0/0/1/1:2:190:95:95,95:0.999004216106376	0/1/1/1:1:246:52:52,194:0.999925856944947	0/0/0/1:3:202:147:147,55:0.996453310098271	0/1/1/1:1:157:49:49,108:0.90594156121735	0/0/1/1:2:292:163:163,129:0.990080870940909	0/1/1/1:1:204:44:44,160:0.999835932451845	0/0/1/1:2:298:167:167,131:0.98886513665572	0/1/1/1:1:218:56:56,162:0.997652903823898	./././.:.:.:.:.:.	0/1/1/1:1:234:71:71,163:0.95815702810198	0/1/1/1:1:181:52:52,129:0.979240633741609	0/0/1/1:2:303:133:133,170:0.993997880045408	0/0/0/1:3:246:199:199,47:0.999993133646698	0/0/1/1:2:168:82:82,86:0.998699857986085	0/0/1/1:2:206:90:90,116:0.990335326545451	0/0/1/1:2:181:103:103,78:0.974369943064894	0/0/1/1:2:263:154:154,109:0.948687651485429	./././.:.:.:.:.:.	0/1/1/1:1:215:56:56,159:0.996957702432952	0/0/1/1:2:239:101:101,138:0.981441413903298	0/0/1/1:2:164:80:80,84:0.998631121037614	1/1/1/1:0:254:0:0,254:0.999999999997603	0/0/1/1:2:225:108:108,117:0.999020695846104	0/0/0/1:3:274:186:186,88:0.946144919818722	0/0/0/1:3:268:198:198,70:0.998985079980654	0/0/0/1:3:270:203:203,67:0.999605181044576	0/0/0/1:3:248:190:190,58:0.999830823903738	0/0/0/1:3:186:133:133,53:0.990990059422448	0/0/1/1:2:305:161:161,144:0.998391305137636	0/0/0/0:4:248:248:248,0:0.999999999999247	0/0/1/1:2:312:170:170,142:0.995729356559056	0/0/1/1:2:389:216:216,173:0.993108965872204	0/0/0/1:3:182:131:131,51:0.992998081776583	0/0/1/1:2:255:102:102,153:0.937308183363589	0/0/1/1:2:262:104:104,158:0.926725071792699	0/0/0/0:4:196:196:196,0:0.999999999977142	0/0/1/1:2:198:88:88,110:0.993259565144338	0/0/0/0:4:226:226:226,0:0.999999999997041	0/0/1/1:2:248:136:136,112:0.993626437336988	0/1/1/1:1:232:66:66,166:0.987044429834544	0/0/1/1:2:310:169:169,141:0.995632320415662	0/1/1/1:1:200:58:58,142:0.978334744672531	./././.:.:.:.:.:.	0/1/1/1:1:255:73:73,182:0.986921235972487	0/0/0/1:3:234:188:188,46:0.99998760595234	0/0/1/1:2:334:139:139,195:0.978378160845519	0/0/0/1:3:223:164:164,59:0.998211713648305	0/0/1/1:2:273:116:116,157:0.985262011766159	0/0/0/1:3:239:175:175,64:0.998043551693717	./././.:.:.:.:.:.	0/0/1/1:2:257:153:153,104:0.9111469806967	0/1/1/1:1:258:70:70,188:0.99522217104511	0/0/0/1:3:208:159:159,49:0.999706539452355	1/1/1/1:0:191:0:0,191:0.999999999884816	0/0/0/1:3:150:120:120,30:0.999924539101918	0/0/1/1:2:350:174:174,176:0.999623025739346	0/0/1/1:2:325:180:180,145:0.992906495087636	0/0/1/1:2:206:105:105,101:0.998892931171324	0/0/1/1:2:349:177:177,172:0.999516531535635	0/0/1/1:2:201:109:109,92:0.994408206555013	0/1/1/1:1:427:70:70,357:0.999999174204842	0/0/1/1:2:181:82:82,99:0.995180380277424	0/0/1/1:2:168:72:72,96:0.981629212161918	./././.:.:.:.:.:.	0/0/0/1:3:210:162:162,48:0.999823544762559	0/0/1/1:2:323:190:190,133:0.944287126569478	./././.:.:.:.:.:.	./././.:.:.:.:.:.	./././.:.:.:.:.:.	./././.:.:.:.:.:.	0/0/1/1:2:176:73:73,103:0.964346443588236	0/0/1/1:2:319:182:182,137:0.980419666434223	0/1/1/1:1:239:56:56,183:0.99957966257985	0/0/1/1:2:246:126:126,120:0.999065186003341	0/1/1/1:1:330:66:66,264:0.999985339601641	0/0/1/1:2:214:114:114,100:0.996884727302891	0/0/1/1:2:281:124:124,157:0.994402208348268	0/1/1/1:1:305:60:60,245:0.999986404428509	0/0/0/1:3:220:163:163,57:0.998727510293337	0/0/1/1:2:198:81:81,117:0.955939209597567	0/0/0/0:4:202:202:202,0:0.99999999998509	0/0/1/1:2:185:96:96,89:0.998092678461515	0/1/1/1:1:228:48:48,180:0.999915382002953	0/0/1/1:2:305:124:124,181:0.960121092555672	./././.:.:.:.:.:.	0/0/1/1:2:238:126:126,112:0.997698646183801	0/0/0/1:3:283:203:203,80:0.995840544647618	./././.:.:.:.:.:.	0/1/1/1:1:282:63:63,219:0.999866304251983	0/0/1/1:2:253:145:145,108:0.974186284231439	0/1/1/1:1:286:57:57,229:0.999980221530407	0/0/1/1:2:249:142:142,107:0.977838501229791	0/1/1/1:1:245:58:58,187:0.999525316808724	0/0/1/1:2:158:77:77,81:0.998515620991955	0/0/1/1:2:207:92:92,115:0.993592522427311	0/0/1/1:2:198:94:94,104:0.998517224666154	1/1/1/1:0:248:0:0,248:0.999999999996652	0/0/1/1:2:126:59:59,67:0.995773572108751	0/1/1/1:1:203:50:50,153:0.998670407671857	./././.:.:.:.:.:.	1/1/1/1:0:285:0:0,285:0.999999999999531	0/0/0/1:3:412:319:319,93:0.999969761196901	0/1/1/1:1:271:64:64,207:0.999625973757182	0/0/0/0:4:244:244:244,0:0.999999999999041	0/0/1/1:2:188:87:87,101:0.997196034010792	0/0/1/1:2:255:118:118,137:0.998139869221974	0/0/1/1:2:253:128:128,125:0.999289144309779	./././.:.:.:.:.:.	0/1/1/1:1:274:43:43,231:0.999997583232617	0/1/1/1:1:220:56:56,164:0.998021749462108	0/0/0/1:3:138:94:94,44:0.911892700869343	0/1/1/1:1:285:60:60,225:0.999951504669329	0/1/1/1:1:274:61:61,213:0.999865924605435	1/1/1/1:0:246:0:0,246:0.999999999996253	0/0/1/1:2:285:132:132,153:0.998408733672974	0/0/1/1:2:226:121:121,105:0.996617389522934	./././.:.:.:.:.:.	./././.:.:.:.:.:.	0/0/1/1:2:237:113:113,124:0.998971491511028	0/0/1/1:2:336:160:160,176:0.999338255819837	1/1/1/1:0:182:0:0,182:0.999999999783613	0/0/1/1:2:227:109:109,118:0.999040568270647	0/1/1/1:1:251:73:73,178:0.982133526015295	./././.:.:.:.:.:.	0/0/0/1:3:197:150:150,47:0.999587543380279	0/0/0/1:3:238:181:181,57:0.999721330268395	0/0/0/0:4:198:198:198,0:0.999999999980198	0/1/1/1:1:237:52:52,185:0.999853088717001	./././.:.:.:.:.:.	./././.:.:.:.:.:.	0/0/0/1:3:280:210:210,70:0.99957959879599	0/1/1/1:1:346:63:63,283:0.999997113018789	0/0/0/0:4:175:175:175,0:0.999999999889275	0/0/1/1:2:229:105:105,124:0.997331304179712	0/0/0/1:3:280:201:201,79:0.995933853372719	1/1/1/1:0:212:0:0,212:0.999999999971263	0/0/1/1:2:178:84:84,94:0.99800807848775	0/0/1/1:2:230:105:105,125:0.997046439223812	0/1/1/1:1:185:52:52,133:0.986057081282809	0/0/0/1:3:409:294:294,115:0.997629905390366	0/0/0/1:3:199:142:142,57:0.991125181383911	0/0/0/1:3:339:228:228,111:0.931123818836512	0/0/1/1:2:249:130:130,119:0.998523831062771	./././.:.:.:.:.:.	0/0/0/1:3:204:144:144,60:0.986229615924476	0/0/0/1:3:295:222:222,73:0.999684322859461	0/0/1/1:2:254:105:105,149:0.9701799007484	./././.:.:.:.:.:.	0/0/1/1:2:199:99:99,100:0.999105592157204	0/0/1/1:2:277:151:151,126:0.995207795029563	0/0/1/1:2:171:79:79,92:0.996647723102208	0/0/0/1:3:165:121:121,44:0.996299908162978	0/0/0/1:3:332:271:271,61:0.999998503561466	./././.:.:.:.:.:.	0/0/1/1:2:260:146:146,114:0.986946477367552	0/0/1/1:2:228:105:105,123:0.997588155859641	0/0/0/1:3:299:227:227,72:0.999812737592657	1/1/1/1:0:183:2:2,181:0.999999319792315	0/0/1/1:2:229:110:110,119:0.999059743076149	0/0/1/1:2:229:129:129,100:0.984187752630187	0/0/1/1:2:261:103:103,158:0.91678669660067	0/0/0/0:4:258:257:257,1:0.999999999924799	./././.:.:.:.:.:.	0/0/0/1:3:213:153:153,60:0.994081654279555	0/0/0/1:3:277:209:209,68:0.999690847816129	0/0/0/1:3:317:253:253,64:0.999992380353028	0/1/1/1:1:270:53:53,217:0.999981850839308	0/0/1/1:2:282:158:158,124:0.988527189888441	0/0/1/1:2:128:58:58,70:0.992111319434663	0/0/1/1:2:422:238:238,184:0.98863022871764	0/1/1/1:1:259:53:53,206:0.999961077907179	0/0/0/1:3:201:142:142,59:0.98644008256135	0/1/1/1:1:334:82:82,252:0.999478058917121	./././.:.:.:.:.:.	0/1/1/1:1:257:57:57,200:0.999854966268585	0/0/1/1:2:270:140:140,130:0.998888528472192	0/1/1/1:1:205:48:48,157:0.999422342378736	0/0/1/1:2:296:156:156,140:0.998417769231864	0/0/1/1:2:246:117:117,129:0.99897452954852	0/1/1/1:1:263:51:51,212:0.999983826177744	1/1/1/1:0:233:0:0,233:0.999999999992058	0/0/0/0:4:243:243:243,0:0.999999999998981	0/1/1/1:1:173:49:49,124:0.982658754663739	0/0/0/0:4:200:200:200,0:0.999999999982826	0/0/1/1:2:241:139:139,102:0.967434400349871	0/0/1/1:2:275:153:153,122:0.990715611390841	0/0/1/1:2:297:150:150,147:0.999448648584243	0/0/0/1:3:228:178:178,50:0.999927067282324	0/0/0/1:3:226:169:169,57:0.999243685041022	./././.:.:.:.:.:.	0/0/1/1:2:256:116:116,140:0.996861190262643	0/0/0/1:3:335:255:255,80:0.999871525296834	0/1/1/1:1:289:76:76,213:0.997695968227629	0/0/1/1:2:238:100:100,138:0.978687131128262	0/1/1/1:1:343:62:62,281:0.999997346861403	0/0/1/1:2:205:90:90,115:0.991337847233758	0/1/1/1:1:219:66:66,153:0.96083739262909	0/1/1/1:1:221:53:53,168:0.999275298805197	1/1/1/1:0:232:0:0,232:0.999999999991574	0/0/0/0:4:322:322:322,0:0.999999999999986	0/0/1/1:2:187:98:98,89:0.99761273680687	0/0/0/0:4:194:194:194,0:0.999999999973585	0/1/1/1:1:334:88:88,246:0.998028704771042	0/0/1/1:2:188:92:92,96:0.998968536758627	./././.:.:.:.:.:.	./././.:.:.:.:.:.	0/1/1/1:1:237:40:40,197:0.9999964293397	0/0/0/1:3:338:264:264,74:0.999973822082601	0/1/1/1:1:187:41:41,146:0.999736340867856	0/0/1/1:2:264:143:143,121:0.995901747122201	0/1/1/1:1:259:75:75,184:0.984049107057155	0/0/1/1:2:379:202:202,177:0.998222242970592	0/1/1/1:1:201:49:49,152:0.998852170722025	0/0/0/1:3:320:247:247,73:0.99993855313778	0/1/1/1:1:180:45:45,135:0.997857004571474	1/1/1/1:0:267:0:0,267:0.999999999998813	./././.:.:.:.:.:.	0/0/0/1:3:175:131:131,44:0.998731273703635	./././.:.:.:.:.:.	./././.:.:.:.:.:.	./././.:.:.:.:.:.	0/0/1/1:2:345:182:182,163:0.998602667887564	./././.:.:.:.:.:.	./././.:.:.:.:.:.	1/1/1/1:0:164:0:0,164:0.999999999178741	0/0/1/1:2:256:131:131,125:0.999133349871892	0/0/1/1:2:242:100:100,142:0.968984409455797	./././.:.:.:.:.:.	0/1/1/1:1:243:58:58,185:0.999446173113108	0/0/1/1:2:256:116:116,140:0.996861190262643	0/0/1/1:2:347:166:166,181:0.999425099392755	0/0/1/1:2:301:155:155,146:0.999185304871474	0/1/1/1:1:338:96:96,242:0.991575831710087	0/1/1/1:1:277:85:85,192:0.954602509854261	0/1/1/1:1:224:48:48,176:0.999883523774674	./././.:.:.:.:.:.	0/1/1/1:1:195:38:38,157:0.999957207406603	0/0/1/1:2:316:147:147,169:0.998735528805347	0/1/1/1:1:242:54:54,188:0.999816457400508	./././.:.:.:.:.:.	0/1/1/1:1:200:35:35,165:0.999990553153967	0/0/0/1:3:268:195:195,73:0.997784362420419	0/0/1/1:2:255:138:138,117:0.995880903080595	0/0/0/1:3:193:147:147,46:0.999572401126446	0/0/1/1:2:223:103:103,120:0.997687865151181	0/0/1/1:2:264:146:146,118:0.99210696029457	0/0/1/1:2:261:144:144,117:0.992612550454917	0/0/1/1:2:164:76:76,88:0.996659088737463	0/0/1/1:2:246:105:105,141:0.985688656835633	./././.:.:.:.:.:.	0/0/1/1:2:213:98:98,115:0.997302769590117	0/0/1/1:2:338:200:200,138:0.932618212344372	0/0/1/1:2:248:114:114,134:0.997728686243581	0/1/1/1:1:278:74:74,204:0.996958102543642	1/1/1/1:0:226:4:4,222:0.999997216229929	0/0/0/1:3:221:171:171,50:0.99986923882355	0/0/1/1:2:306:164:164,142:0.997438679191829	./././.:.:.:.:.:.	./././.:.:.:.:.:.	./././.:.:.:.:.:.	0/0/0/1:3:255:192:192,63:0.999589777462284	./././.:.:.:.:.:.	0/0/1/1:2:315:150:150,165:0.999283971138414	0/0/1/1:2:274:143:143,131:0.998698505817406	0/0/0/1:3:223:174:174,49:0.999919948562867	./././.:.:.:.:.:.	0/0/1/1:2:214:105:105,109:0.999195202988059	./././.:.:.:.:.:.	0/0/1/1:2:260:143:143,117:0.993290005087697	0/0/0/1:3:196:139:139,57:0.988099478013111	0/0/0/0:4:309:309:309,0:0.999999999999973	0/0/1/1:2:295:118:118,177:0.941050478678925	0/0/1/1:2:227:113:113,114:0.999284785591245	0/0/1/1:2:190:94:94,96:0.99903466367966	0/0/1/1:2:200:95:95,105:0.998556491939317	0/1/1/1:1:271:49:49,222:0.999994754661667	0/0/1/1:2:227:101:101,126:0.994364346218045	0/0/1/1:2:244:113:113,131:0.998072140044807	0/0/1/1:2:72:37:37,35:0.990679900733074	0/0/1/1:2:192:95:95,97:0.999052959182919	0/0/1/1:2:251:139:139,112:0.991414299562369	./././.:.:.:.:.:.	0/1/1/1:1:303:76:76,227:0.999100255225149	0/0/0/1:3:272:213:213,59:0.999962072647355	0/1/1/1:1:236:54:54,182:0.999707865539915	./././.:.:.:.:.:.	0/0/1/1:2:237:128:128,109:0.995834340529643	0/0/1/1:2:136:72:72,64:0.995103142107889	1/1/1/1:0:183:0:0,183:0.999999999798483	0/1/1/1:1:183:40:40,143:0.999733109075226	1/1/1/1:0:205:1:1,204:0.999999991645682	0/0/1/1:2:318:187:187,131:0.944614136142026	0/1/1/1:1:275:67:67,208:0.999373394870478	0/0/1/1:2:226:102:102,124:0.99600527720637	0/1/1/1:1:231:34:34,197:0.999993174811169	0/0/1/1:2:233:95:95,138:0.957035626313705	0/0/1/1:2:227:97:97,130:0.98511520121769	0/0/1/1:2:231:126:126,105:0.994231171832113	0/0/1/1:2:136:74:74,62:0.990312647974445	0/1/1/1:1:186:44:44,142:0.999156917051124	0/1/1/1:1:191:49:49,142:0.997101030873519	0/0/1/1:2:191:89:89,102:0.997657011651136	0/0/0/1:3:322:226:226,96:0.989686587363618	0/0/1/1:2:196:83:83,113:0.979231629151524	0/1/1/1:1:208:37:37,171:0.999989946924263	0/0/0/1:3:212:159:159,53:0.999253041593924	1/1/1/1:0:252:0:0,252:0.999999999997323	0/0/0/1:3:168:122:122,46:0.994510467249531	1/1/1/1:0:203:0:0,203:0.999999999948595	0/1/1/1:1:221:49:49,172:0.999794871350815	0/1/1/1:1:220:54:54,166:0.998926300566208	0/0/1/1:2:173:84:84,89:0.99870213594027	1/1/1/1:0:228:1:1,227:0.999999998028786	1/1/1/1:0:264:0:0,264:0.999999999998607	0/0/1/1:2:210:105:105,105:0.999164341311746	0/0/0/1:3:189:144:144,45:0.999556232104821	0/1/1/1:1:290:78:78,212:0.996509809946455	0/0/1/1:2:216:95:95,121:0.992142436504023	./././.:.:.:.:.:.	0/0/1/1:2:215:93:93,122:0.988281140738206	0/0/1/1:2:338:149:149,189:0.995094763921916	0/1/1/1:1:243:25:25,218:0.99828266674448	./././.:.:.:.:.:.	1/1/1/1:0:220:0:0,220:0.99999999998259	./././.:.:.:.:.:.	1/1/1/1:0:231:0:0,231:0.999999999991059	0/1/1/1:1:252:57:57,195:0.999790582638407	0/0/1/1:2:247:134:134,113:0.995417866625095	0/1/1/1:1:203:51:51,152:0.998161680716287	0/1/1/1:1:316:67:67,249:0.999956860709658	./././.:.:.:.:.:.	0/1/1/1:1:297:56:56,241:0.99999253258549	0/0/0/1:3:220:168:168,52:0.999730488880679	0/1/1/1:1:293:66:66,227:0.999857849449163	0/0/1/1:2:232:109:109,123:0.998536674283792	0/1/1/1:1:263:56:56,207:0.999929330476228	1/1/1/1:0:157:0:0,157:0.999999998580099	0/1/1/1:1:214:39:39,175:0.999987482557028	1/1/1/1:0:222:0:0,222:0.999999999984606	0/0/1/1:2:240:108:108,132:0.995988823815281	0/0/1/1:2:233:114:114,119:0.999287511232695	0/0/0/0:4:276:276:276,0:0.999999999999849	0/0/1/1:2:199:91:91,108:0.996584455757796	0/1/1/1:1:183:56:56,127:0.940020064934832	0/1/1/1:1:288:57:57,231:0.999982620194801	0/1/1/1:1:143:34:34,109:0.998317745091561	0/0/0/1:3:350:243:243,107:0.98397689362953	0/0/1/1:2:150:66:66,84:0.988223930632984	0/0/1/1:2:279:121:121,158:0.991268857648985	0/1/1/1:1:221:57:57,164:0.997543288169316	0/0/0/0:4:232:232:232,0:0.999999999997983	0/1/1/1:1:137:33:33,104:0.997762108144738	0/0/1/1:2:290:163:163,127:0.98749095128453	0/1/1/1:1:216:58:58,158:0.994897828369197	./././.:.:.:.:.:.	0/1/1/1:1:282:51:51,231:0.999995335868863	0/0/1/1:2:238:99:99,139:0.97307742796423	0/1/1/1:1:216:50:50,166:0.999571441199974	0/0/1/1:2:333:195:195,138:0.9527963153749	0/0/1/1:2:303:149:149,154:0.99953905766824	./././.:.:.:.:.:.	0/1/1/1:1:242:53:53,189:0.999864245902797	./././.:.:.:.:.:.	0/1/1/1:1:319:67:67,252:0.999963998507978	0/0/1/1:2:287:144:144,143:0.999470806791851	0/0/0/1:3:205:153:153,52:0.998974031432402	0/0/1/1:2:286:151:151,135:0.998269260595441	0/0/1/1:2:311:134:134,177:0.990543274180218	0/0/1/1:2:217:97:97,120:0.994708090883622	./././.:.:.:.:.:.	0/0/0/1:3:211:164:164,47:0.999884140689099	0/1/1/1:1:212:37:37,175:0.999992565562033	0/0/1/1:2:184:96:96,88:0.997812045149939	0/1/1/1:1:158:36:36,122:0.999283671750332	0/0/0/1:3:235:188:188,47:0.999984138452222	./././.:.:.:.:.:.	0/0/0/0:4:166:166:166,0:0.999999999772654	0/0/1/1:2:286:169:169,117:0.932542770503672	0/0/0/0:4:214:212:212,2:0.999999977450422	0/0/1/1:2:147:67:67,80:0.99434146405227	0/0/1/1:2:157:87:87,70:0.986542419169142	0/0/1/1:2:242:138:138,104:0.977493418406272	0/0/1/1:2:214:91:91,123:0.982467773216605	0/0/1/1:2:221:129:129,92:0.950132947349197	0/1/1/1:1:182:42:42,140:0.999392805643863	0/0/0/1:3:154:115:115,39:0.998077236507007	0/0/1/1:2:230:93:93,137:0.948006385159739	0/0/1/1:2:201:108:108,93:0.995714288748543	0/0/0/1:3:208:158:158,50:0.999592567789756	0/0/1/1:2:217:100:100,117:0.997467430699416	0/0/1/1:2:256:146:146,110:0.978163752860539	./././.:.:.:.:.:.	0/0/1/1:2:278:156:156,122:0.987811293863285	0/1/1/1:1:199:43:43,156:0.999819946171128	0/0/1/1:2:325:156:156,169:0.999419101013199	./././.:.:.:.:.:.	0/0/1/1:2:174:81:81,93:0.99723977482313	0/1/1/1:1:225:48:48,177:0.999892524727702	0/0/1/1:2:316:169:169,147:0.997674403295474	0/0/0/1:3:207:163:163,44:0.999940501765657	0/0/0/1:3:324:248:248,76:0.999901131690013	0/0/1/1:2:225:118:118,107:0.998104646933307	0/0/1/1:2:154:81:81,73:0.996528429093457	0/0/0/1:3:260:216:216,44:0.999998530333412	./././.:.:.:.:.:.	0/0/1/1:2:190:89:89,101:0.997898224265371	./././.:.:.:.:.:.	./././.:.:.:.:.:.	0/1/1/1:1:260:45:45,215:0.999996594641749	./././.:.:.:.:.:.	0/0/1/1:2:208:93:93,115:0.99447733613505	1/1/1/1:0:212:0:0,212:0.999999999971263	0/1/1/1:1:206:44:44,162:0.999861989476284	0/1/1/1:1:195:49:49,146:0.998009966868791	0/0/0/1:3:166:123:123,43:0.997703343149824	./././.:.:.:.:.:.	0/0/1/1:2:245:117:117,128:0.999051827489927	1/1/1/1:0:278:1:1,277:0.999999999877675	0/0/1/1:2:290:171:171,119:0.937445162992678	0/1/1/1:1:208:56:56,152:0.994347230597758	0/1/1/1:1:351:103:103,248:0.984326355450749	./././.:.:.:.:.:.	0/0/1/1:2:204:103:103,101:0.999030913596168	./././.:.:.:.:.:.	0/0/0/1:3:161:119:119,42:0.997252600497364	0/0/1/1:2:207:120:120,87:0.958509164020386	0/0/1/1:2:222:108:108,114:0.999182439106052	0/0/1/1:2:297:122:122,175:0.968352106945787	0/0/1/1:2:258:140:140,118:0.995573020920939	0/0/0/0:4:209:209:209,0:0.999999999990832	0/0/0/1:3:240:174:174,66:0.996844152749954	0/1/1/1:1:189:41:41,148:0.999780991788492	0/0/1/1:2:210:93:93,117:0.993132488617709	0/1/1/1:1:305:62:62,243:0.999976819236973	0/1/1/1:1:186:44:44,142:0.999156917051124	./././.:.:.:.:.:.	0/0/1/1:2:214:103:103,111:0.998987384615933	1/1/1/1:0:183:0:0,183:0.999999999798483	0/1/1/1:1:191:60:60,131:0.909588288533085	./././.:.:.:.:.:.	0/0/1/1:2:232:117:117,115:0.999225726181208	0/0/1/1:2:269:152:152,117:0.984360398321034	0/0/0/0:4:159:159:159,0:0.999999999594176	0/0/1/1:2:138:70:70,68:0.997907543477215	0/0/1/1:2:212:88:88,124:0.969418187395796	0/0/0/1:3:191:142:142,49:0.998556518811212	./././.:.:.:.:.:.	0/0/0/1:3:236:192:192,44:0.999994446500896	0/0/1/1:2:271:132:132,139:0.999411349320918	0/1/1/1:1:154:41:41,113:0.992316895609045	1/1/1/1:0:299:0:0,299:0.999999999999765	0/0/1/1:2:230:96:96,134:0.974524249258622	0/0/1/1:2:189:98:98,91:0.998186233132344	0/1/1/1:1:244:63:63,181:0.997871710836585	0/0/0/1:3:240:192:192,48:0.999985163647588	0/0/1/1:2:200:116:116,84:0.957085430039843	./././.:.:.:.:.:.	./././.:.:.:.:.:.	0/1/1/1:1:209:46:46,163:0.999790113386639	0/1/1/1:1:199:37:37,162:0.999979023011846	0/0/1/1:2:267:154:154,113:0.969071733904386	0/0/1/1:2:271:116:116,155:0.987625193572721	0/0/0/1:3:182:136:136,46:0.998740265523694	0/1/1/1:1:298:67:67,231:0.999867021348762	0/1/1/1:1:266:64:64,202:0.999465516863144	0/1/1/1:1:137:32:32,105:0.998538051820497	0/1/1/1:1:157:46:46,111:0.965871672447878	1/1/1/1:0:209:0:0,209:0.99999999996519	0/0/0/1:3:99:75:75,24:0.996582619378411	1/1/1/1:0:204:0:0,204:0.999999999951858	0/0/1/1:2:271:116:116,155:0.987625193572721	0/1/1/1:1:223:59:59,164:0.996241945726645	0/1/1/1:1:238:54:54,184:0.999750128699465	0/1/1/1:1:234:53:53,181:0.999747709926392	0/0/0/1:3:249:176:176,73:0.990051500019506	0/0/1/1:2:226:108:108,118:0.998943362440978	0/0/1/1:2:214:97:97,117:0.996158579853655	0/0/1/1:2:187:92:92,95:0.998991711599184	0/0/0/1:3:236:166:166,70:0.986706143078728	0/0/1/1:2:212:99:99,113:0.998086402268542	./././.:.:.:.:.:.	0/0/1/1:2:139:75:75,64:0.992408543234047	0/0/1/1:2:185:82:82,103:0.992230830988523	0/0/1/1:2:233:110:110,123:0.998696618106788	0/0/0/1:3:284:201:201,83:0.992050450711037	0/0/1/1:2:236:114:114,122:0.999183628676839	0/0/0/0:4:118:118:118,0:0.999999981624599	0/0/1/1:2:254:125:125,129:0.999402664298293	0/0/0/1:3:240:179:179,61:0.999235172228619	0/0/1/1:2:236:110:110,126:0.998276694947074	0/1/1/1:1:275:62:62,213:0.999835492120058	0/0/0/1:3:215:168:168,47:0.999918119224545	0/0/1/1:2:239:108:108,131:0.996367098474724	0/0/1/1:2:152:77:77,75:0.998289919880972	./././.:.:.:.:.:.	0/1/1/1:1:174:43:43,131:0.998083864830756	0/0/0/1:3:313:211:211,102:0.934347951292707	0/1/1/1:1:207:49:49,158:0.999327157523366	0/0/1/1:2:234:130:130,104:0.98994599441158	0/1/1/1:1:254:57:57,197:0.999819365401828	0/1/1/1:1:238:61:61,177:0.998051908550383	0/0/1/1:2:174:75:75,99:0.984364961516778	0/1/1/1:1:253:47:47,206:0.999990454449723	0/0/1/1:2:197:80:80,117:0.948301741589538	0/0/1/1:2:201:91:91,110:0.995727179682775	0/0/0/1:3:258:194:194,64:0.999569850829149	0/0/1/1:2:216:105:105,111:0.999136263134986	0/1/1/1:1:258:56:56,202:0.999899005395748	./././.:.:.:.:.:.	0/1/1/1:1:230:55:55,175:0.999362509728377	0/0/1/1:2:164:83:83,81:0.998533430815346	0/1/1/1:1:247:76:76,171:0.948069341792404	0/0/0/1:3:317:238:238,79:0.999685425853358	0/1/1/1:1:289:63:63,226:0.999916129903887	0/0/0/1:3:320:234:234,86:0.998694048376686	1/1/1/1:0:207:0:0,207:0.999999999960398	0/1/1/1:1:250:50:50,200:0.999970051866518	0/1/1/1:1:253:50:50,203:0.999975879818508	0/0/0/1:3:241:187:187,54:0.99991105181648	0/1/1/1:1:292:69:69,223:0.999671380375185	./././.:.:.:.:.:.	0/0/1/1:2:181:90:90,91:0.998939168092288	0/1/1/1:1:302:60:60,242:0.99998364571869	0/1/1/1:1:279:77:77,202:0.994058506532495	./././.:.:.:.:.:.	1/1/1/1:0:210:0:0,210:0.999999999967352	0/1/1/1:1:200:45:45,155:0.999671521820638	0/1/1/1:1:236:53:53,183:0.999784358195022	0/1/1/1:1:324:54:54,270:0.999998633975971	0/1/1/1:1:280:55:55,225:0.999983381422281	./././.:.:.:.:.:.	0/0/0/1:3:309:237:237,72:0.99990323189266	0/0/1/1:2:247:110:110,137:0.994961897414354	0/0/1/1:2:194:92:92,102:0.99843331116965	0/1/1/1:1:284:43:43,241:0.999996463994686	0/1/1/1:1:281:80:80,201:0.989377691939675	0/1/1/1:1:276:74:74,202:0.996489616182161	0/1/1/1:1:191:35:35,156:0.999980088722906	0/0/1/1:2:407:200:200,207:0.999683116658487	1/1/1/1:0:269:0:0,269:0.999999999998932	./././.:.:.:.:.:.	0/1/1/1:1:160:35:35,125:0.999610404323341	0/0/0/1:3:247:196:196,51:0.999977703341825	./././.:.:.:.:.:.	0/0/1/1:2:179:86:86,93:0.998586025845829	1/1/1/1:0:254:0:0,254:0.999999999997603	0/1/1/1:1:183:42:42,141:0.999448383972946	0/1/1/1:1:243:51:51,192:0.999931655030445	0/0/1/1:2:250:121:121,129:0.99927563990691	1/1/1/1:0:165:0:0,165:0.999999999239477	0/0/1/1:2:322:170:170,152:0.99846968928315	0/0/1/1:2:366:144:144,222:0.920229091198025	0/0/1/1:2:215:116:116,99:0.995521400280809	0/0/1/1:2:295:116:116,179:0.913779399308058	0/1/1/1:1:221:57:57,164:0.997543288169316	0/0/1/1:2:196:106:106,90:0.994685975407491	0/0/1/1:2:268:158:158,110:0.936191508298115	0/0/0/1:3:236:169:169,67:0.994162959403886	0/1/1/1:1:240:64:64,176:0.996133969650241	1/1/1/1:0:202:0:0,202:0.999999999945097	0/1/1/1:1:201:45:45,156:0.999699445019037	0/1/1/1:1:310:91:91,219:0.982491755163763	0/0/1/1:2:176:93:93,83:0.996788065091081	1/1/1/1:0:289:0:0,289:0.999999999999615	1/1/1/1:0:190:2:2,188:0.999999585099942	1/1/1/1:0:290:0:0,290:0.999999999999634	0/0/1/1:2:275:152:152,123:0.992491194568955	1/1/1/1:0:238:0:0,238:0.999999999994074	0/0/1/1:2:322:133:133,189:0.973452856520796	0/0/1/1:2:198:98:98,100:0.99910419497431	./././.:.:.:.:.:.	1/1/1/1:0:230:0:0,230:0.999999999990511	0/0/1/1:2:294:125:125,169:0.986235930162441	0/1/1/1:1:172:38:38,134:0.999631903286906	0/0/1/1:2:258:117:117,141:0.996950648956174	0/0/0/1:3:215:158:158,57:0.998014381322597	./././.:.:.:.:.:.	0/0/1/1:2:432:242:242,190:0.991154128516424	0/0/1/1:2:262:103:103,159:0.909858497955103	0/0/1/1:2:259:141:141,118:0.995119613330177	0/0/1/1:2:226:111:111,115:0.999270778536282	./././.:.:.:.:.:.	0/1/1/1:1:215:47:47,168:0.999823968415309	0/1/1/1:1:188:48:48,140:0.997239347781058	0/0/1/1:2:312:123:123,189:0.919966297173886	1/1/1/1:0:173:0:0,173:0.999999999583776	0/0/1/1:2:283:117:117,166:0.972113611959517	1/1/1/1:0:302:0:0,302:0.999999999999796	0/0/1/1:2:381:183:183,198:0.999526492580735	0/1/1/1:1:291:63:63,228:0.999926428841676	0/0/0/0:4:201:201:201,0:0.999999999984	./././.:.:.:.:.:.	0/0/1/1:2:256:112:112,144:0.992431977452843	0/0/1/1:2:286:154:154,132:0.99684099922806	0/0/1/1:2:234:104:104,130:0.994395187192875	0/0/1/1:2:238:127:127,111:0.997104571042826	0/1/1/1:1:232:45:45,187:0.999976609275925	./././.:.:.:.:.:.	0/0/1/1:2:204:103:103,101:0.999030913596168	0/0/1/1:2:317:145:145,172:0.998041433036146	0/0/1/1:2:267:156:156,111:0.952558313493605	0/1/1/1:1:314:63:63,251:0.999982579102486	0/1/1/1:1:399:78:78,321:0.99999355663185	0/0/0/1:3:208:157:157,51:0.999435848938197	0/0/1/1:2:240:105:105,135:0.991961374990487	0/0/1/1:2:251:123:123,128:0.999375632011999	0/1/1/1:1:233:60:60,173:0.997810601307393	0/1/1/1:1:328:105:105,223:0.90684032363003	0/1/1/1:1:210:47:47,163:0.999731239730253	./././.:.:.:.:.:.	0/0/1/1:2:220:98:98,122:0.994331604114326	0/0/0/0:4:258:258:258,0:0.999999999999583	0/0/1/1:2:213:105:105,108:0.999206620442485	0/0/1/1:2:273:159:159,114:0.957697063495054	0/0/1/1:2:252:105:105,147:0.975081277511019	0/0/1/1:2:436:260:260,176:0.916314401043653	./././.:.:.:.:.:.	0/1/1/1:1:216:54:54,162:0.998490597467733	./././.:.:.:.:.:.	0/0/1/1:2:187:95:95,92:0.99877264967783	0/1/1/1:1:250:68:68,182:0.994783950033469	0/0/1/1:2:225:99:99,126:0.992541654743653	0/0/0/1:3:170:134:134,36:0.999894715695984	0/0/1/1:2:201:86:86,115:0.983926615791912	0/1/1/1:1:359:61:61,298:0.999998836872536	0/1/1/1:1:235:60:60,175:0.998138798939608	./././.:.:.:.:.:.	0/0/1/1:2:218:95:95,123:0.990299755984073	0/1/1/1:1:182:39:39,143:0.999797069590061	./././.:.:.:.:.:.	./././.:.:.:.:.:.	0/0/0/1:3:290:218:218,72:0.999653528628985	0/0/1/1:2:220:104:104,116:0.998622914225807	0/0/1/1:2:340:201:201,139:0.934810844762513	0/0/0/1:3:155:117:117,38:0.998840403656826	0/0/0/1:3:266:224:224,42:0.999997805966876	0/0/1/1:2:255:138:138,117:0.995880903080595	0/0/1/1:2:186:99:99,87:0.996381307373076	0/0/0/1:3:215:159:159,56:0.99854024386266
chr1.1	194330	chr1.1_000194330	A	B	.	.	DP=158147;ADS=98902,59245;BIAS=1.16482339109616;OD=0.0127049331097088;PMC=0.0296829654446785	GT:UD:DP:RA:AD:MPP	0/0/0/0:4:177:177:177,0:0.999999999998519	0/0/0/0:4:196:196:196,0:0.99999999999971	0/0/1/1:2:240:110:110,130:0.999573814355381	0/0/1/1:2:311:172:172,139:0.924152440460724	0/0/1/1:2:238:96:96,142:0.996603763622229	0/0/1/1:2:295:160:160,135:0.95937660486392	0/1/1/1:1:244:59:59,185:0.991710162801868	0/0/1/1:2:198:108:108,90:0.936039096289091	0/0/0/1:3:238:169:169,69:0.999611913048914	0/0/0/1:3:190:136:136,54:0.999574273534544	0/0/1/1:2:246:112:112,134:0.999614655780893	0/0/0/1:3:202:148:148,54:0.999882178652863	0/0/0/1:3:157:117:117,40:0.999894333264693	./././.:.:.:.:.:.	0/0/0/1:3:204:129:129,75:0.927152734935465	./././.:.:.:.:.:.	./././.:.:.:.:.:.	0/0/0/1:3:313:246:246,67:0.999999445882242	0/0/1/1:2:234:118:118,116:0.995101148275855	0/0/0/0:4:181:179:179,2:0.999999992182307	0/0/1/1:2:303:133:133,170:0.999637801030998	0/0/0/0:4:246:246:246,0:0.999999999999993	0/0/1/1:2:168:82:82,86:0.996734212812153	0/0/0/1:3:206:143:143,63:0.998501512633996	0/0/0/1:3:181:136:136,45:0.999954959700495	0/0/0/1:3:263:203:203,60:0.999996938807292	0/0/0/1:3:157:124:124,33:0.999994353691146	0/0/0/0:4:215:215:215,0:0.999999999999936	./././.:.:.:.:.:.	0/0/0/0:4:164:164:164,0:0.999999999995121	0/1/1/1:1:254:47:47,207:0.999906677241263	0/0/0/1:3:225:157:157,68:0.998993472753501	0/0/0/1:3:274:220:220,54:0.999999765618965	0/0/0/1:3:268:198:198,70:0.999962772152471	0/0/0/1:3:270:204:204,66:0.999989839296385	0/0/0/1:3:248:190:190,58:0.999994241629899	0/0/0/0:4:186:186:186,0:0.999999999999327	0/0/1/1:2:305:161:161,144:0.984047155906397	0/0/0/0:4:248:248:248,0:0.999999999999994	0/0/1/1:2:312:170:170,142:0.954169567035051	0/0/0/1:3:389:288:288,101:0.9999855043709	0/0/0/1:3:182:132:132,50:0.999746873317243	0/0/0/1:3:255:184:184,71:0.999851233922019	0/0/1/1:2:262:141:141,121:0.965904673662196	0/0/0/0:4:196:196:196,0:0.99999999999971	0/0/0/1:3:198:144:144,54:0.999820832020036	0/0/0/0:4:226:226:226,0:0.999999999999972	0/0/1/1:2:248:136:136,112:0.935028746956527	0/0/1/1:2:232:112:112,120:0.998611627742564	0/0/0/1:3:310:233:233,77:0.999990352842194	0/0/0/1:3:200:135:135,65:0.994563375029338	0/0/0/1:3:183:141:141,42:0.999988371898079	0/0/0/0:4:255:255:255,0:0.999999999999996	0/0/0/0:4:234:233:233,1:0.999999999995091	0/0/1/1:2:334:139:139,195:0.998853450318218	0/0/0/0:4:223:223:223,0:0.999999999999966	0/0/0/1:3:273:221:221,52:0.999999821285424	0/0/0/0:4:239:239:239,0:0.999999999999989	0/0/1/1:2:291:107:107,184:0.974002573008925	0/0/0/1:3:257:214:214,43:0.999998909077548	0/0/1/1:2:258:127:127,131:0.997930596460856	0/0/0/0:4:208:208:208,0:0.99999999999989	0/0/1/1:2:191:86:86,105:0.999390734648333	0/0/0/0:4:150:150:150,0:0.999999999980961	./././.:.:.:.:.:.	0/0/1/1:2:325:180:180,145:0.922026653666724	0/0/1/1:2:206:105:105,101:0.992013580983891	0/0/1/1:2:349:178:178,171:0.995539282452889	0/0/0/1:3:201:144:144,57:0.999640722775351	0/0/1/1:2:427:228:228,199:0.981271569600057	0/0/0/0:4:181:181:181,0:0.99999999999896	0/0/0/0:4:168:168:168,0:0.999999999996643	./././.:.:.:.:.:.	0/0/0/0:4:210:209:209,1:0.999999999969881	./././.:.:.:.:.:.	0/0/0/1:3:251:191:191,60:0.999991740371687	0/0/0/1:3:306:226:226,80:0.999972161887175	./././.:.:.:.:.:.	0/0/0/1:3:372:282:282,90:0.999996351085432	0/0/0/1:3:176:115:115,61:0.975993566071052	0/0/0/1:3:319:235:235,84:0.999970573915439	0/0/1/1:2:239:106:106,133:0.999558817763247	0/0/0/0:4:246:246:246,0:0.999999999999993	0/0/1/1:2:330:132:132,198:0.996816050504079	0/0/0/1:3:214:152:152,62:0.999525291455928	0/0/1/1:2:281:124:124,157:0.999632605676287	0/0/0/1:3:305:245:245,60:0.999999842098068	0/0/0/1:3:220:163:163,57:0.999947177109638	0/0/0/0:4:198:198:198,0:0.999999999999754	0/0/0/0:4:202:202:202,0:0.999999999999823	0/0/0/0:4:185:185:185,0:0.999999999999266	0/0/1/1:2:228:95:95,133:0.998349983725887	0/0/0/1:3:305:230:230,75:0.999991758462941	0/0/0/1:3:241:160:160,81:0.991180452325626	0/0/0/0:4:238:238:238,0:0.999999999999988	0/0/0/1:3:283:203:203,80:0.999835680133716	0/0/0/1:3:284:225:225,59:0.999999544891693	0/0/1/1:2:282:127:127,155:0.999700768732004	0/0/0/1:3:253:184:184,69:0.999899979149543	0/1/1/1:1:286:57:57,229:0.999777292997094	0/0/0/0:4:249:249:249,0:0.999999999999995	0/0/1/1:2:245:106:106,139:0.999356000179985	0/0/0/1:3:158:110:110,48:0.997820737935906	0/0/0/0:4:207:207:207,0:0.999999999999881	0/0/0/1:3:198:146:146,52:0.999909994008072	1/1/1/1:0:248:0:0,248:0.999999999942495	0/0/0/1:3:126:85:85,41:0.988672652890086	0/0/1/1:2:203:96:96,107:0.998963164144394	./././.:.:.:.:.:.	0/0/1/1:2:285:121:121,164:0.999182912405278	0/0/0/1:3:412:319:319,93:0.999999302574133	0/0/0/1:3:271:196:196,75:0.999884284565659	0/0/0/0:4:244:244:244,0:0.999999999999992	0/0/0/1:3:188:136:136,52:0.999735953173271	0/0/1/1:2:255:118:118,137:0.999566067037225	0/0/0/1:3:253:181:181,72:0.999764462254988	./././.:.:.:.:.:.	0/1/1/1:1:274:43:43,231:0.999993702257005	0/0/0/1:3:220:158:158,62:0.999739564222752	0/0/0/0:4:138:138:138,0:0.999999999934253	0/0/1/1:2:285:137:137,148:0.999109551203585	0/0/1/1:2:274:124:124,150:0.999687742656349	0/0/0/1:3:246:163:163,83:0.990603612234914	0/0/1/1:2:285:132:132,153:0.999637304639341	0/0/0/0:4:226:226:226,0:0.999999999999972	0/0/0/1:3:262:168:168,94:0.963996656449254	0/0/1/1:2:262:101:101,161:0.990829730571261	0/0/1/1:2:237:113:113,124:0.999041596113515	0/0/1/1:2:336:160:160,176:0.999463821982078	0/1/1/1:1:182:43:43,139:0.990383966861815	0/0/0/1:3:227:166:166,61:0.999903266092169	0/0/1/1:2:251:130:130,121:0.989684772237358	./././.:.:.:.:.:.	0/0/0/0:4:197:197:197,0:0.999999999999733	0/0/0/1:3:238:181:181,57:0.999989969682065	0/0/0/0:4:198:198:198,0:0.999999999999754	0/0/0/1:3:237:188:188,49:0.999999183190071	0/0/0/1:3:221:184:184,37:0.9999986893723	./././.:.:.:.:.:.	0/0/0/1:3:280:210:210,70:0.999985815949966	./././.:.:.:.:.:.	0/0/0/0:4:175:175:175,0:0.999999999998228	0/0/0/1:3:229:159:159,70:0.998766206229336	0/0/0/1:3:280:201:201,79:0.999838820191252	0/0/0/1:3:212:153:153,59:0.999777732376717	0/0/1/1:2:178:84:84,94:0.998718504023466	0/0/0/0:4:230:230:230,0:0.999999999999979	0/0/0/1:3:185:137:137,48:0.999912242972951	0/0/0/1:3:409:294:294,115:0.999923612773471	0/0/0/1:3:199:145:145,54:0.99983878931686	0/0/0/1:3:339:228:228,111:0.996668197764501	0/0/0/1:3:249:184:184,65:0.999955882698433	0/0/0/1:3:260:191:191,69:0.999945255774665	0/0/0/1:3:204:145:145,59:0.999492673785273	0/0/0/0:4:295:294:294,1:0.999999999999912	0/0/0/1:3:254:175:175,79:0.998493838034027	0/0/0/1:3:291:192:192,99:0.990424156930235	0/0/0/1:3:199:139:139,60:0.998797188438038	0/0/1/1:2:277:151:151,126:0.949980573627681	0/0/0/1:3:171:109:109,62:0.938384286962976	0/0/0/0:4:165:165:165,0:0.99999999999556	0/0/0/1:3:332:271:271,61:0.99999986794944	./././.:.:.:.:.:.	0/0/0/1:3:260:184:184,76:0.999611792400715	0/0/1/1:2:228:105:105,123:0.999502551304471	0/0/0/1:3:299:227:227,72:0.999994226703871	0/0/1/1:2:183:81:81,102:0.999275555322473	0/0/0/1:3:229:153:153,76:0.99290971477795	0/0/0/1:3:229:174:174,55:0.99998812804694	0/0/1/1:2:261:144:144,117:0.923396690636554	0/0/0/0:4:258:258:258,0:0.999999999999997	./././.:.:.:.:.:.	0/0/0/1:3:213:153:153,60:0.999722593640662	0/0/0/1:3:277:209:209,68:0.999989724509298	0/0/0/1:3:317:253:253,64:0.999999803880254	0/0/1/1:2:270:114:114,156:0.999007511673382	./././.:.:.:.:.:.	0/0/0/1:3:128:99:99,29:0.999962186290562	./././.:.:.:.:.:.	0/0/1/1:2:259:116:116,143:0.999646661270241	0/0/0/1:3:201:142:142,59:0.999302474107598	0/0/1/1:2:334:157:157,177:0.999615724811309	0/0/0/1:3:215:138:138,77:0.960017030981788	0/0/1/1:2:257:113:113,144:0.999555880340678	0/0/1/1:2:270:140:140,130:0.990085788882054	0/0/0/1:3:205:152:152,53:0.999938371591938	0/0/1/1:2:296:156:156,140:0.984491238876688	0/0/0/1:3:246:173:173,73:0.999412032178799	0/0/1/1:2:263:120:120,143:0.999653351860671	1/1/1/1:0:233:0:0,233:0.999999999867038	0/0/0/0:4:243:243:243,0:0.999999999999992	0/0/0/1:3:173:126:126,47:0.999763357952895	0/0/0/0:4:200:200:200,0:0.999999999999792	./././.:.:.:.:.:.	0/0/0/1:3:275:197:197,78:0.999813650331152	0/0/1/1:2:297:150:150,147:0.996164066942982	0/0/0/0:4:228:228:228,0:0.999999999999976	0/0/0/1:3:226:169:169,57:0.999970104356665	0/0/0/1:3:285:213:213,72:0.999983371771214	0/0/0/1:3:256:177:177,79:0.998743091844586	0/0/0/1:3:335:255:255,80:0.999996363219735	0/0/1/1:2:289:132:132,157:0.999702948760334	0/0/0/1:3:238:187:187,51:0.999998555393914	0/0/1/1:2:343:128:128,215:0.982740238135254	0/0/0/1:3:205:144:144,61:0.99912406358883	0/0/0/1:3:219:151:151,68:0.998160950819871	0/0/0/0:4:221:221:221,0:0.99999999999996	0/0/1/1:2:232:92:92,140:0.994818592811077	0/0/0/0:4:322:322:322,0:1	0/0/0/1:3:187:141:141,46:0.999966058872585	0/0/0/0:4:194:194:194,0:0.999999999999658	0/0/1/1:2:334:152:152,182:0.999769398544275	0/0/0/0:4:188:188:188,0:0.999999999999433	0/0/1/1:2:266:93:93,173:0.92041651824254	./././.:.:.:.:.:.	0/0/1/1:2:237:85:85,152:0.951971455463142	0/0/0/1:3:338:264:264,74:0.999999337778185	0/0/1/1:2:187:83:83,104:0.999322059565811	0/0/1/1:2:264:143:143,121:0.95810664793513	0/0/1/1:2:259:138:138,121:0.975140823872983	0/0/1/1:2:379:203:203,176:0.977495935292378	0/0/1/1:2:201:86:86,115:0.998924688634868	0/0/0/1:3:320:247:247,73:0.999998306453639	0/0/1/1:2:180:85:85,95:0.998728857257547	0/1/1/1:1:267:46:46,221:0.999972994879351	0/0/1/1:2:288:106:106,182:0.974474526965422	0/0/0/0:4:175:175:175,0:0.999999999998228	0/0/1/1:2:379:200:200,179:0.986653834766551	0/0/1/1:2:274:101:101,173:0.974856589870953	0/0/1/1:2:340:185:185,155:0.95839861902629	0/0/0/1:3:345:260:260,85:0.999993683321654	0/0/1/1:2:277:142:142,135:0.99331300530673	0/0/1/1:2:349:172:172,177:0.998549631604582	0/0/0/1:3:164:115:115,49:0.998513078486608	0/0/0/1:3:256:171:171,85:0.993725047174942	./././.:.:.:.:.:.	0/0/1/1:2:291:152:152,139:0.988289838036472	0/0/1/1:2:243:101:101,142:0.998371846792425	0/0/1/1:2:256:116:116,140:0.999648165960025	0/0/1/1:2:347:166:166,181:0.999415304317615	0/0/0/1:3:301:216:216,85:0.999857107743681	0/0/1/1:2:338:159:159,179:0.999615369771231	0/0/0/0:4:277:277:277,0:0.999999999999999	0/0/1/1:2:224:96:96,128:0.999109352193293	0/0/1/1:2:378:135:135,243:0.952836060380035	0/0/1/1:2:195:78:78,117:0.995020686044596	./././.:.:.:.:.:.	0/1/1/1:1:242:54:54,188:0.997868673936845	0/0/0/1:3:85:68:68,17:0.999945874394051	0/0/0/1:3:200:131:131,69:0.980936536983093	0/0/0/1:3:268:195:195,73:0.999914155618156	0/0/0/1:3:255:192:192,63:0.999985454735659	0/0/0/0:4:193:193:193,0:0.999999999999628	0/0/1/1:2:223:103:103,120:0.999458534042277	0/0/0/1:3:264:194:194,70:0.999948100315656	0/0/1/1:2:261:144:144,117:0.923396690636554	0/0/1/1:2:164:76:76,88:0.998921525612783	./././.:.:.:.:.:.	0/0/0/1:3:351:260:260,91:0.999982646021091	0/0/0/1:3:213:143:143,70:0.993703707618388	./././.:.:.:.:.:.	0/0/0/1:3:248:165:165,83:0.992228925629813	0/0/0/0:4:278:278:278,0:0.999999999999999	0/0/1/1:2:226:90:90,136:0.995195769000067	0/0/0/0:4:221:221:221,0:0.99999999999996	0/0/1/1:2:306:164:164,142:0.973466211835825	0/0/0/1:3:342:237:237,105:0.999265225919416	0/0/1/1:2:294:161:161,133:0.943839124560762	0/0/0/1:3:283:212:212,71:0.999985220378269	0/0/0/0:4:255:255:255,0:0.999999999999996	0/0/1/1:2:270:129:129,141:0.999183716463402	0/0/1/1:2:315:150:150,165:0.99941154094914	0/0/1/1:2:274:143:143,131:0.987943022625033	0/0/0/1:3:223:174:174,49:0.999997215651361	./././.:.:.:.:.:.	0/0/0/1:3:214:152:152,62:0.999525291455928	./././.:.:.:.:.:.	0/0/1/1:2:260:143:143,117:0.930578318265683	0/0/0/1:3:196:139:139,57:0.999385682497869	0/0/0/0:4:309:309:309,0:1	0/0/1/1:2:295:118:118,177:0.996536458212371	0/0/0/1:3:227:167:167,60:0.999929322841935	0/0/1/1:2:190:94:94,96:0.996190746718646	0/0/1/1:2:200:95:95,105:0.998815328042075	0/1/1/1:1:271:49:49,222:0.999946025836983	0/0/1/1:2:227:102:102,125:0.99956156717566	0/0/0/1:3:244:169:169,75:0.998752884216522	0/0/0/1:3:72:49:49,23:0.97738798202046	0/0/1/1:2:192:95:95,97:0.996242650136098	0/0/0/0:4:251:251:251,0:0.999999999999995	0/0/0/1:3:319:242:242,77:0.999994902185889	0/0/1/1:2:303:147:147,156:0.998932598325679	0/0/0/0:4:272:272:272,0:0.999999999999999	0/0/0/1:3:236:165:165,71:0.999158216777163	0/0/0/0:4:120:120:120,0:0.999999999512753	0/0/0/1:3:237:173:173,64:0.99990420310814	0/0/0/1:3:136:100:100,36:0.999697021245107	0/0/0/1:3:183:119:119,64:0.972234645683122	0/0/1/1:2:183:83:83,100:0.999323982229318	0/1/1/1:1:205:39:39,166:0.999731863264145	./././.:.:.:.:.:.	0/0/1/1:2:275:112:112,163:0.997643766540177	0/0/0/1:3:226:192:192,34:0.999989351210849	0/1/1/1:1:231:34:34,197:0.999994756185051	0/0/1/1:2:233:95:95,138:0.997312543728591	0/0/1/1:2:227:98:98,129:0.999250077092051	0/0/1/1:2:231:126:126,105:0.942605640447043	0/0/0/1:3:136:97:97,39:0.998890341333904	0/0/1/1:2:186:91:91,95:0.9970948568618	0/0/1/1:2:191:79:79,112:0.997592440061212	0/0/0/1:3:191:129:129,62:0.994332341180449	0/0/0/1:3:322:226:226,96:0.999586517272578	0/0/0/1:3:196:133:133,63:0.995538166327957	0/0/1/1:2:208:88:88,120:0.998694922319637	0/0/0/0:4:212:212:212,0:0.99999999999992	0/0/1/1:2:252:102:102,150:0.99703413573789	0/0/0/1:3:168:122:122,46:0.999706702587668	0/1/1/1:1:203:52:52,151:0.970378303902553	0/0/1/1:2:221:92:92,129:0.998252655668345	0/1/1/1:1:220:54:54,166:0.987272690491333	0/0/0/1:3:173:124:124,49:0.999502268428811	0/0/1/1:2:228:106:106,122:0.99942104977097	0/1/1/1:1:264:52:52,212:0.999775536508054	0/0/0/1:3:210:146:146,64:0.998650221469439	0/0/0/0:4:189:189:189,0:0.999999999999479	0/0/1/1:2:290:138:138,152:0.999345730079069	0/0/0/1:3:216:138:138,78:0.952290839914391	0/0/0/1:3:248:159:159,89:0.96235969557659	0/0/1/1:2:215:93:93,122:0.999218739681674	0/0/0/1:3:338:224:224,114:0.993217194255215	0/1/1/1:1:243:25:25,218:0.999940046230816	0/0/0/1:3:229:145:145,84:0.935300760952906	0/1/1/1:1:220:46:46,174:0.99907910759868	0/0/0/1:3:286:188:188,98:0.988488894431236	0/0/1/1:2:231:98:98,133:0.998929578616942	0/1/1/1:1:252:57:57,195:0.997528211562814	0/0/0/1:3:247:190:190,57:0.999995409223031	0/0/0/1:3:203:138:138,65:0.996088850836673	0/1/1/1:1:316:67:67,249:0.999487027238625	./././.:.:.:.:.:.	0/1/1/1:1:297:57:57,240:0.999891250876767	0/0/0/1:3:220:168:168,52:0.999989846944048	0/1/1/1:1:293:66:66,227:0.998271948927049	0/0/0/1:3:232:173:173,59:0.999967610425354	0/0/1/1:2:263:111:111,152:0.99896751021974	0/0/1/1:2:157:65:65,92:0.996973293506485	0/0/1/1:2:214:81:81,133:0.984238290244771	0/0/0/1:3:222:161:161,61:0.999843671086187	0/0/1/1:2:240:108:108,132:0.999605116186411	0/0/0/1:3:233:161:161,72:0.998496689638031	0/0/0/0:4:276:276:276,0:0.999999999999999	0/0/0/1:3:199:130:130,69:0.978682523599224	0/0/1/1:2:183:95:95,88:0.984113288014604	0/0/1/1:2:288:120:120,168:0.998718042648657	0/0/0/1:3:143:102:102,41:0.999022199732796	0/0/0/1:3:350:243:243,107:0.999354107159523	0/0/0/1:3:150:110:110,40:0.999744228439828	0/0/1/1:2:279:121:121,158:0.999485956192769	0/1/1/1:1:221:57:57,164:0.970486362050783	0/0/0/0:4:232:232:232,0:0.999999999999982	0/0/0/1:3:137:99:99,38:0.999371618964213	0/0/0/1:3:290:211:211,79:0.999927403115816	0/0/0/1:3:216:150:150,66:0.998646254764028	0/0/0/1:3:294:224:224,70:0.999995134514384	0/0/1/1:2:282:126:126,156:0.999686554374496	0/0/0/1:3:238:151:151,87:0.941439011978184	0/0/1/1:2:216:91:91,125:0.998634414625719	./././.:.:.:.:.:.	0/0/0/1:3:303:211:211,92:0.999319363066266	0/0/1/1:2:354:128:128,226:0.964014496573138	0/0/1/1:2:242:95:95,147:0.993660027887784	0/0/1/1:2:249:135:135,114:0.955030811295619	0/1/1/1:1:319:67:67,252:0.999573676010966	0/0/1/1:2:287:144:144,143:0.996760116960054	0/0/0/0:4:205:205:205,0:0.999999999999861	0/0/1/1:2:286:151:151,135:0.983052359957251	0/0/0/1:3:311:194:194,117:0.901059558772858	0/0/0/1:3:217:172:172,45:0.999998792911159	0/0/0/1:3:235:177:177,58:0.99998201134282	0/0/0/0:4:211:211:211,0:0.999999999999913	0/1/1/1:1:212:37:37,175:0.99992977485068	0/0/0/0:4:184:184:184,0:0.9999999999992	0/1/1/1:1:158:36:36,122:0.992501369702296	0/0/0/0:4:235:235:235,0:0.999999999999986	0/0/0/1:3:221:139:139,82:0.915324111569866	0/0/0/0:4:166:166:166,0:0.999999999995957	./././.:.:.:.:.:.	0/0/0/0:4:214:214:214,0:0.999999999999931	0/0/1/1:2:147:67:67,80:0.998867895651813	0/0/0/0:4:157:157:157,0:0.999999999990465	0/0/0/1:3:242:194:194,48:0.999999594338272	0/0/0/1:3:214:165:165,49:0.999993557145178	0/0/0/1:3:221:174:174,47:0.9999983195901	0/0/0/0:4:182:182:182,0:0.999999999999048	0/0/0/0:4:154:153:153,1:0.999999995803576	0/0/0/1:3:230:183:183,47:0.999999235866033	0/0/0/0:4:201:201:201,0:0.999999999999808	0/0/0/1:3:208:159:159,49:0.999988491883969	0/0/0/1:3:217:146:146,71:0.994408146648236	./././.:.:.:.:.:.	0/0/1/1:2:172:60:60,112:0.911039271003255	0/0/0/1:3:278:199:199,79:0.999810210882238	0/0/1/1:2:199:100:100,99:0.994474993109796	0/0/0/1:3:325:216:216,109:0.993850129957706	./././.:.:.:.:.:.	0/0/0/0:4:174:174:174,0:0.999999999998061	0/0/1/1:2:225:107:107,118:0.999018021851301	0/0/0/1:3:316:239:239,77:0.999993708641824	0/0/0/0:4:207:207:207,0:0.999999999999881	0/0/0/1:3:324:248:248,76:0.999997204010897	0/0/0/1:3:225:160:160,65:0.999595479621476	0/0/0/1:3:154:112:112,42:0.99965425781579	0/0/0/1:3:260:216:216,44:0.999999146386175	./././.:.:.:.:.:.	0/0/0/1:3:190:132:132,58:0.998326778810226	0/0/0/1:3:254:182:182,72:0.999784381570066	./././.:.:.:.:.:.	0/0/1/1:2:260:95:95,165:0.968780568602515	0/0/1/1:2:194:96:96,98:0.996293086289235	0/0/1/1:2:208:93:93,115:0.999473550346947	1/1/1/1:0:212:0:0,212:0.999999999537587	0/0/1/1:2:206:88:88,118:0.998927031228678	0/0/1/1:2:195:102:102,93:0.981560353763825	0/0/0/1:3:166:123:123,43:0.999882814741291	./././.:.:.:.:.:.	0/0/0/1:3:245:163:163,82:0.992112661014708	0/0/0/0:4:278:278:278,0:0.999999999999999	0/0/0/1:3:290:235:235,55:0.999999853059338	0/0/1/1:2:208:106:106,102:0.992156620117433	0/0/1/1:2:351:149:149,202:0.999341885570386	./././.:.:.:.:.:.	0/0/0/0:4:204:196:196,8:0.999895398869507	0/0/0/0:4:24:24:24,0:0.996629636661303	0/0/0/0:4:161:161:161,0:0.999999999993515	0/0/0/0:4:207:207:207,0:0.999999999999881	0/0/0/0:4:222:222:222,0:0.999999999999963	0/0/0/1:3:297:221:221,76:0.999980633187206	0/0/0/0:4:258:258:258,0:0.999999999999997	0/0/0/0:4:209:209:209,0:0.999999999999899	0/0/0/0:4:240:240:240,0:0.99999999999999	0/0/1/1:2:189:74:74,115:0.991778610718791	0/0/0/1:3:210:137:137,73:0.97865556622553	0/1/1/1:1:305:62:62,243:0.999732937171945	0/0/1/1:2:186:80:80,106:0.998911257141923	0/0/1/1:2:318:115:115,203:0.963103204731036	0/0/1/1:2:214:103:103,111:0.998533136794131	0/0/1/1:2:183:86:86,97:0.998892903679032	0/0/1/1:2:191:104:104,87:0.937644794754476	0/0/0/0:4:142:142:142,0:0.999999999956846	0/0/0/1:3:232:166:166,66:0.99972045206094	0/0/0/1:3:269:212:212,57:0.999999229279848	0/0/0/0:4:159:159:159,0:0.999999999992143	0/0/0/0:4:138:138:138,0:0.999999999934253	0/0/0/1:3:212:150:150,62:0.999417778907197	0/0/0/0:4:191:191:191,0:0.99999999999956	0/0/1/1:2:262:100:100,162:0.988434460480836	0/0/0/0:4:236:236:236,0:0.999999999999987	0/0/0/1:3:271:195:195,76:0.999848199480917	0/0/0/1:3:154:114:114,40:0.999846394344015	0/1/1/1:1:299:64:64,235:0.999322259144479	0/0/0/1:3:230:184:184,46:0.999999444301029	0/0/0/1:3:189:140:140,49:0.999918561673701	0/0/1/1:2:244:117:117,127:0.99893855561274	0/0/0/0:4:240:240:240,0:0.99999999999999	0/0/0/0:4:200:200:200,0:0.999999999999792	0/0/0/0:4:210:210:210,0:0.999999999999906	0/0/1/1:2:294:142:142,152:0.999023831839577	0/0/1/1:2:209:78:78,131:0.978309518456745	./././.:.:.:.:.:.	0/0/0/1:3:267:206:206,61:0.999997003946334	./././.:.:.:.:.:.	0/0/0/0:4:182:182:182,0:0.999999999999048	0/0/0/1:3:298:216:216,82:0.999915479403798	0/1/1/1:1:266:64:64,202:0.993404065019575	0/0/0/1:3:137:98:98,39:0.999035622245808	./././.:.:.:.:.:.	0/1/1/1:1:209:44:44,165:0.998835955717648	0/0/0/1:3:99:76:76,23:0.999852608198512	0/1/1/1:1:204:46:46,158:0.996373343016297	0/0/1/1:2:271:116:116,155:0.999285561952384	0/1/1/1:1:223:59:59,164:0.95475856228134	0/0/1/1:2:238:98:98,140:0.997918848079378	0/0/1/1:2:234:104:104,130:0.999553114595344	0/0/0/1:3:249:176:176,73:0.999552706332656	0/0/1/1:2:226:109:109,117:0.998587137813978	0/0/1/1:2:214:97:97,117:0.999508846660408	0/0/1/1:2:187:92:92,95:0.996649863032237	0/0/0/1:3:236:166:166,70:0.999371645467388	0/0/0/1:3:212:145:145,67:0.997207175050019	0/0/0/1:3:258:188:188,70:0.999913663395185	0/0/1/1:2:139:75:75,64:0.936849579027902	0/0/0/1:3:185:131:131,54:0.999254392072942	0/0/0/1:3:233:159:159,74:0.9973159421845	0/0/0/1:3:284:201:201,83:0.999670273013953	0/0/1/1:2:236:115:115,121:0.998243085679444	0/0/0/0:4:118:118:118,0:0.999999999384032	0/0/0/1:3:254:184:184,70:0.999877896915054	0/0/0/1:3:240:179:179,61:0.999970769567362	0/0/0/1:3:236:163:163,73:0.998496240589764	0/0/1/1:2:275:121:121,154:0.999602704810884	0/0/0/0:4:215:214:214,1:0.999999999979622	0/0/1/1:2:239:108:108,131:0.999603601371981	0/0/0/1:3:152:109:109,43:0.999331621636838	0/0/0/1:3:247:165:165,82:0.993478669363794	0/0/1/1:2:174:75:75,99:0.998836037569353	0/0/0/1:3:313:211:211,102:0.996749160642761	0/0/1/1:2:207:94:94,113:0.999471643242551	0/0/0/1:3:234:172:172,62:0.999931450722274	0/0/1/1:2:254:121:121,133:0.999166765735192	0/0/1/1:2:238:102:102,136:0.999179695832244	0/0/1/1:2:174:75:75,99:0.998836037569353	0/0/1/1:2:253:91:91,162:0.955652601996298	0/0/1/1:2:197:80:80,117:0.996490870318753	0/0/0/1:3:201:129:129,72:0.957682886945389	0/0/0/1:3:258:194:194,64:0.999984800419449	0/0/1/1:2:216:105:105,111:0.998107443268791	0/0/0/1:3:258:170:170,88:0.988573112140492	0/0/1/1:2:246:133:133,113:0.958543493411217	0/0/0/1:3:230:160:160,70:0.998881124099255	0/0/0/1:3:164:128:128,36:0.99999114631129	0/0/1/1:2:247:126:126,121:0.993477613656794	0/0/0/1:3:317:238:238,79:0.999990246877291	0/0/1/1:2:289:127:127,162:0.999621605111788	0/0/0/1:3:320:234:234,86:0.999955341325055	0/1/1/1:1:207:50:50,157:0.989211249443317	./././.:.:.:.:.:.	0/1/1/1:1:253:53:53,200:0.999321583495785	0/0/0/0:4:241:241:241,0:0.999999999999991	0/0/1/1:2:292:133:133,159:0.999713382902088	0/0/1/1:2:287:157:157,130:0.945029736332149	0/0/1/1:2:181:90:90,91:0.995263545359047	0/0/1/1:2:302:105:105,197:0.912103836742603	0/0/1/1:2:279:137:137,142:0.998277593335182	./././.:.:.:.:.:.	0/1/1/1:1:210:36:36,174:0.999943426075259	0/0/1/1:2:200:97:97,103:0.997974731529525	./././.:.:.:.:.:.	0/0/1/1:2:324:169:169,155:0.989852438051327	./././.:.:.:.:.:.	0/0/1/1:2:242:129:129,113:0.973290595005012	0/0/0/0:4:309:309:309,0:1	0/0/1/1:2:247:110:110,137:0.99959999093167	0/0/0/1:3:194:138:138,56:0.999455228049068	./././.:.:.:.:.:.	0/0/0/1:3:281:181:181,100:0.97163909796408	0/0/0/1:3:276:192:192,84:0.999172060243582	0/0/1/1:2:191:77:77,114:0.995730673079444	0/0/0/1:3:407:318:318,89:0.999999617046238	0/1/1/1:1:269:63:63,206:0.995988801090382	0/0/0/1:3:270:191:191,79:0.999630153173016	./././.:.:.:.:.:.	0/0/0/0:4:247:247:247,0:0.999999999999994	0/0/0/1:3:122:86:86,36:0.997692000403926	0/0/0/1:3:179:114:114,65:0.938546937080753	0/1/1/1:1:254:61:61,193:0.993116943874631	0/0/0/1:3:183:124:124,59:0.994735051376848	0/0/1/1:2:243:107:107,136:0.999526969554046	0/0/1/1:2:250:121:121,129:0.998676800350171	0/0/0/1:3:165:113:113,52:0.996005570356619	0/0/0/1:3:322:238:238,84:0.999976227685181	0/0/1/1:2:366:204:204,162:0.90788997173738	0/0/0/1:3:215:168:168,47:0.999997078685048	0/0/1/1:2:295:117:117,178:0.995728381184831	0/0/1/1:2:221:100:100,121:0.999540547565683	0/0/0/1:3:196:143:143,53:0.99984287361387	./././.:.:.:.:.:.	0/0/0/1:3:236:169:169,67:0.999741146917997	0/0/0/1:3:240:167:167,73:0.998972480684568	0/0/1/1:2:202:94:94,108:0.999254010900656	0/0/0/1:3:201:148:148,53:0.999907082745672	0/0/1/1:2:310:143:143,167:0.999704026470779	0/0/0/0:4:176:176:176,0:0.99999999999838	0/0/1/1:2:289:127:127,162:0.999621605111788	1/1/1/1:0:190:2:2,188:0.999987924675706	0/0/1/1:2:290:112:112,178:0.991761127174472	0/0/0/1:3:275:197:197,78:0.999813650331152	0/1/1/1:1:238:63:63,175:0.957795010198667	0/0/1/1:2:322:133:133,189:0.998563043482544	0/0/0/1:3:198:141:141,57:0.999505160691281	0/0/1/1:2:346:187:187,159:0.967390007400639	0/0/0/1:3:230:157:157,73:0.99730152792642	0/0/0/1:3:294:225:225,69:0.999996299660609	0/0/0/1:3:172:123:123,49:0.999439522048756	0/0/1/1:2:258:117:117,141:0.999652262580907	0/0/0/1:3:215:159:159,56:0.999938049406907	./././.:.:.:.:.:.	./././.:.:.:.:.:.	0/0/1/1:2:262:140:140,122:0.972963347451303	0/0/1/1:2:259:141:141,118:0.950006994493884	0/0/0/1:3:226:153:153,73:0.99597826242638	0/0/0/0:4:151:151:151,0:0.999999999982776	0/0/0/1:3:215:144:144,71:0.993105629813933	0/0/0/1:3:188:127:127,61:0.994249663274666	0/0/0/1:3:312:226:226,86:0.999920044945257	0/0/1/1:2:173:82:82,91:0.998502061425382	./././.:.:.:.:.:.	0/0/1/1:2:302:144:144,158:0.999350176948569	./././.:.:.:.:.:.	0/0/1/1:2:291:113:113,178:0.992787832745755	0/0/0/0:4:201:201:201,0:0.999999999999808	./././.:.:.:.:.:.	0/0/1/1:2:256:112:112,144:0.999513171169191	0/0/1/1:2:286:154:154,132:0.967429128918848	0/0/1/1:2:234:104:104,130:0.999553114595344	0/0/1/1:2:238:127:127,111:0.971992537389509	0/0/1/1:2:232:88:88,144:0.985675593722599	./././.:.:.:.:.:.	0/0/0/1:3:204:145:145,59:0.999492673785273	0/0/0/1:3:317:201:201,116:0.948960991018462	0/0/0/1:3:267:205:205,62:0.999995969496927	0/0/1/1:2:314:122:122,192:0.993215089792823	0/0/1/1:2:399:152:152,247:0.990237448265458	0/0/0/1:3:208:157:157,51:0.999976992019356	0/0/0/1:3:240:173:173,67:0.999821313854019	0/0/0/1:3:251:171:171,80:0.997395681217315	0/0/1/1:2:233:112:112,121:0.998774797210313	0/0/1/1:2:328:171:171,157:0.99012993272871	0/0/1/1:2:210:86:86,124:0.997296174669849	0/0/1/1:2:308:170:170,138:0.928728931168891	0/0/0/1:3:220:162:162,58:0.999927027308205	0/0/0/0:4:258:258:258,0:0.999999999999997	0/0/0/1:3:213:148:148,65:0.998648214925862	0/0/0/1:3:273:208:208,65:0.999994000242435	0/0/1/1:2:252:105:105,147:0.998525349450655	./././.:.:.:.:.:.	0/0/1/1:2:194:78:78,116:0.995538861976813	0/0/1/1:2:216:109:109,107:0.994430795562424	./././.:.:.:.:.:.	0/0/0/1:3:187:130:130,57:0.998325491797733	0/0/1/1:2:250:116:116,134:0.999529015759354	0/0/0/1:3:225:179:179,46:0.999999160634692	0/0/0/0:4:170:170:170,0:0.999999999997209	0/0/0/1:3:201:129:129,72:0.957682886945389	0/0/0/1:3:359:283:283,76:0.999999704661636	0/0/0/0:4:235:235:235,0:0.999999999999986	0/0/0/1:3:270:207:207,63:0.99999574176393	0/0/0/1:3:218:150:150,68:0.997963079146744	0/0/1/1:2:182:74:74,108:0.996277455462037	0/0/1/1:2:199:78:78,121:0.992315748274931	0/0/0/1:3:167:128:128,39:0.999978662880905	0/0/0/1:3:290:218:218,72:0.999988676901949	0/0/0/0:4:220:220:220,0:0.999999999999957	0/0/0/1:3:340:251:251,89:0.999977302284055	0/0/0/0:4:155:155:155,0:0.999999999988408	0/0/0/0:4:266:266:266,0:0.999999999999998	0/0/0/1:3:255:180:180,75:0.999542400952575	0/0/0/1:3:186:144:144,42:0.999991557068252	0/0/0/0:4:215:215:215,0:0.999999999999936
chr1.1	735393	chr1.1_000735393	A	B	.	.	DP=153137;ADS=109951,43186;BIAS=1.09780576240468;OD=0.00704319159965737;PMC=0.00224300581271719	GT:UD:DP:RA:AD:MPP	0/0/0/0:4:274:273:273,1:1	0/1/1/1:1:324:76:76,248:0.999989711945653	0/0/0/1:3:253:193:193,60:0.99999993797646	0/0/0/1:3:369:278:278,91:0.999999977132398	0/0/1/1:2:212:109:109,103:0.999569358528764	0/0/0/1:3:238:164:164,74:0.999797923338146	0/0/0/0:4:188:188:188,0:0.999999999999999	0/0/0/1:3:238:168:168,70:0.99996325848757	0/0/0/0:4:202:202:202,0:1	0/1/1/1:1:227:53:53,174:0.999954872814719	0/0/0/1:3:175:138:138,37:0.999999945134649	0/0/0/1:3:270:197:197,73:0.99999825171213	0/0/1/1:2:335:170:170,165:0.999943885333426	0/0/0/0:4:230:225:225,5:0.999999999954028	0/0/1/1:2:113:53:53,60:0.999730382374605	0/0/0/0:4:271:258:258,13:0.999998916783787	0/0/1/1:2:287:163:163,124:0.967583908214724	0/0/0/1:3:267:202:202,65:0.999999908654433	0/0/0/0:4:284:283:283,1:1	0/0/0/1:3:300:201:201,99:0.999192856338158	0/0/0/0:4:258:257:257,1:1	0/0/0/1:3:247:177:177,70:0.999989533735814	0/0/0/1:3:286:230:230,56:0.999999999737549	0/0/0/0:4:263:251:251,12:0.999999458333997	0/0/1/1:2:361:168:168,193:0.999997973983181	0/0/0/1:3:201:142:142,59:0.999934149284113	0/0/0/1:3:273:203:203,70:0.999999650050175	0/0/1/1:2:272:116:116,156:0.999859985795124	0/0/1/1:2:357:176:176,181:0.999989449216625	0/0/0/1:3:251:171:171,80:0.999617782410405	0/0/1/1:2:265:121:121,144:0.999989923043151	0/0/0/1:3:184:130:130,54:0.999907672886868	0/0/1/1:2:212:100:100,112:0.999983907457051	0/0/0/1:3:384:253:253,131:0.998249592964369	0/0/0/1:3:381:268:268,113:0.999990406402791	0/0/0/1:3:309:224:224,85:0.999998358802889	0/1/1/1:1:241:56:56,185:0.999969789812321	0/0/0/0:4:321:305:305,16:0.999999366831915	0/1/1/1:1:264:74:74,190:0.996321517445366	0/0/0/0:4:255:243:243,12:0.999998774446677	0/0/0/1:3:342:262:262,80:0.999999993082628	0/0/0/1:3:196:154:154,42:0.999999969291251	0/0/0/1:3:358:267:267,91:0.999999931016546	0/0/0/1:3:352:246:246,106:0.999979019922664	0/0/1/1:2:300:132:132,168:0.999969735847046	0/0/1/1:2:217:116:116,101:0.997570219162334	0/0/1/1:2:283:134:134,149:0.999994949901496	0/0/0/1:3:283:226:226,57:0.999999999547027	0/1/1/1:1:281:58:58,223:0.999999308824613	0/0/1/1:2:288:129:129,159:0.999983863988727	0/0/0/1:3:305:225:225,80:0.999999604220194	0/0/1/1:2:365:171:171,194:0.999998213722205	0/0/0/1:3:364:251:251,113:0.999943611846854	0/0/1/1:2:266:134:134,132:0.999919908312883	0/0/1/1:2:432:204:204,228:0.999998980627505	0/0/1/1:2:251:124:124,127:0.999960266278636	0/0/0/1:3:401:294:294,107:0.999999796774837	0/0/1/1:2:200:88:88,112:0.999903296983635	0/0/1/1:2:394:193:193,201:0.999994437853448	0/0/1/1:2:299:148:148,151:0.999976714784283	0/1/1/1:1:292:87:87,205:0.98104608157597	0/1/1/1:1:212:59:59,153:0.994577181468632	0/0/0/1:3:176:137:137,39:0.999999859920378	0/0/0/0:4:291:291:291,0:1	0/0/0/1:3:237:182:182,55:0.99999994662972	0/0/0/0:4:362:343:343,19:0.999999191883803	0/0/0/1:3:340:276:276,64:0.999999999842993	0/0/0/0:4:378:377:377,1:1	0/1/1/1:1:246:50:50,196:0.999998950072563	0/0/1/1:2:282:144:144,138:0.999871606143218	0/0/0/1:3:190:139:139,51:0.999992267035397	0/0/0/1:3:239:175:175,64:0.999997650091914	0/0/0/1:3:311:233:233,78:0.999999907241978	0/1/1/1:1:194:40:40,154:0.999993821092198	0/0/0/1:3:322:255:255,67:0.999999999617843	0/0/1/1:2:187:79:79,108:0.999505643410833	0/0/0/1:3:331:227:227,104:0.999888186806079	0/0/0/1:3:249:182:182,67:0.999997784273686	0/1/1/1:1:218:36:36,182:0.999999968109666	0/0/0/1:3:202:143:143,59:0.999943773898538	0/0/0/1:3:335:248:248,87:0.999999813638497	0/0/0/0:4:270:269:269,1:1	0/0/0/1:3:339:262:262,77:0.999999996914764	0/0/0/0:4:252:252:252,0:1	0/0/0/1:3:166:113:113,53:0.998719222719382	0/0/0/1:3:235:167:167,68:0.999976281613338	0/0/0/1:3:393:272:272,121:0.999966038356929	0/0/0/0:4:203:202:202,1:0.999999999999988	0/0/1/1:2:332:164:164,168:0.999985209908875	0/0/0/0:4:150:150:150,0:0.999999999999911	0/0/1/1:2:304:149:149,155:0.99998622157769	0/0/0/0:4:268:268:268,0:1	0/0/0/1:3:287:203:203,84:0.999984123593822	0/0/0/0:4:315:315:315,0:1	0/0/1/1:2:219:120:120,99:0.992198051221776	0/0/0/0:4:213:213:213,0:1	0/1/1/1:1:184:38:38,146:0.99999115808724	0/0/0/1:3:321:233:233,88:0.999998746129263	0/0/0/1:3:286:195:195,91:0.999745183258622	0/0/0/1:3:246:179:179,67:0.9999966750228	0/0/0/1:3:313:234:234,79:0.99999989153436	0/0/0/1:3:283:204:204,79:0.999996240112113	0/0/0/1:3:330:230:230,100:0.999968211800434	0/0/0/1:3:222:168:168,54:0.999999734084895	0/0/0/1:3:216:160:160,56:0.999998376272733	0/0/0/1:3:267:202:202,65:0.999999908654433	0/0/0/1:3:94:72:72,22:0.999973282437197	0/0/0/1:3:190:127:127,63:0.99734557019514	0/0/0/1:3:231:171:171,60:0.999998801464634	0/0/1/1:2:190:84:84,106:0.999904393148799	0/0/0/0:4:176:167:167,9:0.999917972867228	0/0/0/1:3:266:199:199,67:0.999999758591571	0/0/0/0:4:279:278:278,1:1	0/0/0/0:4:342:342:342,0:1	0/0/1/1:2:370:168:168,202:0.9999956165238	0/0/0/0:4:142:141:141,1:0.999999999970061	0/0/0/0:4:301:301:301,0:1	0/0/0/0:4:231:231:231,0:1	0/0/0/0:4:309:308:308,1:1	0/0/0/0:4:280:280:280,0:1	0/0/1/1:2:282:140:140,142:0.999967162905685	0/0/0/0:4:254:254:254,0:1	0/0/0/1:3:277:214:214,63:0.999999988534723	0/0/0/0:4:267:267:267,0:1	0/0/0/1:3:231:172:172,59:0.999999239137923	0/0/0/0:4:148:148:148,0:0.999999999999882	0/0/0/0:4:228:228:228,0:1	0/0/0/0:4:245:245:245,0:1	0/0/0/0:4:187:177:177,10:0.999886383140628	0/0/0/1:3:335:252:252,83:0.999999956491507	0/0/1/1:2:211:95:95,116:0.999964249480484	0/0/0/0:4:262:262:262,0:1	0/0/0/0:4:277:256:256,21:0.983858333723271	0/0/0/1:3:261:189:189,72:0.999996292918644	0/0/0/1:3:229:184:184,45:0.999999998525255	0/1/1/1:1:240:54:54,186:0.999986202459426	./././.:.:.:.:.:.	0/0/0/1:3:263:185:185,78:0.999966969407505	0/0/0/1:3:190:136:136,54:0.999965682866418	0/1/1/1:1:270:71:71,199:0.999462848354236	0/0/1/1:2:213:89:89,124:0.999462686502822	0/0/1/1:2:267:130:130,137:0.99998344139355	0/0/1/1:2:275:144:144,131:0.999517577698863	0/0/1/1:2:223:118:118,105:0.99859984879427	0/0/0/1:3:258:190:190,68:0.999998970791528	0/0/0/0:4:208:208:208,0:1	0/1/1/1:1:309:60:60,249:0.999999914737266	0/0/0/0:4:298:298:298,0:1	0/0/0/1:3:336:239:239,97:0.999994265521762	0/0/0/0:4:203:203:203,0:1	0/0/0/1:3:270:190:190,80:0.999970785517222	0/0/0/0:4:332:332:332,0:1	0/0/1/1:2:245:118:118,127:0.999984926813949	0/0/0/0:4:213:211:211,2:0.999999999999886	0/0/0/1:3:354:261:261,93:0.999999791641811	0/0/0/0:4:289:289:289,0:1	0/0/0/1:3:286:201:201,85:0.999973622301733	0/0/0/0:4:254:254:254,0:1	0/0/0/1:3:262:182:182,80:0.999915650553312	0/0/0/0:4:200:199:199,1:0.999999999999984	0/0/1/1:2:235:112:112,123:0.999987245367111	0/0/0/1:3:279:224:224,55:0.999999999659854	0/0/0/0:4:303:283:283,20:0.999570209137102	0/0/1/1:2:201:87:87,114:0.999827175471606	0/0/0/1:3:267:195:195,72:0.999998297149125	0/0/0/1:3:250:164:164,86:0.995087630936442	0/0/1/1:2:269:124:124,145:0.999992855561507	0/0/1/1:2:211:81:81,130:0.989431341122414	0/0/1/1:2:276:120:120,156:0.99993817921624	0/0/0/1:3:238:169:169,69:0.999976111615571	0/1/1/1:1:209:59:59,150:0.991730915649173	0/0/0/1:3:233:172:172,61:0.999998577208916	0/0/0/1:3:241:182:182,59:0.9999998069023	0/0/0/0:4:198:197:197,1:0.99999999999998	0/0/0/1:3:254:193:193,61:0.999999915301639	0/0/0/1:3:224:152:152,72:0.999320401136648	0/0/0/1:3:221:144:144,77:0.990726069658688	0/0/0/0:4:272:272:272,0:1	0/0/0/1:3:250:168:168,82:0.99901050614735	0/0/0/1:3:172:121:121,51:0.999842741418625	0/0/0/0:4:225:225:225,0:1	0/0/0/1:3:185:127:127,58:0.999440007323525	0/0/0/0:4:283:283:283,0:1	0/0/0/1:3:198:141:141,57:0.999959187747909	0/0/0/1:3:307:230:230,77:0.999999900610293	0/0/0/1:3:232:179:179,53:0.999999958641689	0/0/0/1:3:259:199:199,60:0.999999971190666	0/0/1/1:2:206:106:106,100:0.999511065273415	0/0/0/0:4:333:333:333,0:1	0/0/0/1:3:105:76:76,29:0.999747256508293	0/0/0/0:4:315:315:315,0:1	0/0/0/1:3:249:201:201,48:0.999999999371087	0/0/1/1:2:243:116:116,127:0.999988414829347	0/0/0/0:4:252:240:240,12:0.999998327668541	0/0/1/1:2:196:92:92,104:0.999978376963035	0/0/0/1:3:223:173:173,50:0.999999965767189	0/0/0/1:3:178:123:123,55:0.999578265580316	0/0/0/1:3:276:206:206,70:0.999999758784213	0/0/1/1:2:199:100:100,99:0.999803954733488	0/0/0/1:3:290:200:200,90:0.999894540274066	0/0/1/1:2:182:95:95,87:0.99866014443758	0/0/0/0:4:208:208:208,0:1	0/0/0/1:3:342:237:237,105:0.999954875725456	0/0/1/1:2:271:133:133,138:0.999977768639191	0/0/0/1:3:185:146:146,39:0.999999966386476	0/0/0/1:3:217:151:151,66:0.999861091307561	0/0/0/0:4:202:202:202,0:1	0/0/0/1:3:167:132:132,35:0.99999993385554	0/0/0/0:4:200:199:199,1:0.999999999999984	0/0/0/1:3:280:209:209,71:0.999999777728843	0/0/0/0:4:285:285:285,0:1	0/0/0/0:4:316:316:316,0:1	1/1/1/1:0:310:0:0,310:1	0/0/0/0:4:130:129:129,1:0.999999999825656	0/0/0/1:3:231:154:154,77:0.997989800803961	0/0/0/1:3:294:218:218,76:0.999999695075003	0/0/0/1:3:401:297:297,104:0.999999921681095	0/0/1/1:2:204:97:97,107:0.999977758950755	0/0/0/0:4:253:253:253,0:1	0/0/1/1:2:186:102:102,84:0.98872107611938	0/0/0/0:4:239:239:239,0:1	0/0/0/0:4:196:196:196,0:1	0/0/0/1:3:253:197:197,56:0.999999989616455	0/0/0/0:4:119:118:118,1:0.999999999054027	0/1/1/1:1:204:36:36,168:0.99999981119271	0/0/1/1:2:327:153:153,174:0.999997327393515	0/0/0/1:3:203:144:144,59:0.999951958459734	0/0/0/1:3:230:174:174,56:0.999999779501167	0/0/0/1:3:126:89:89,37:0.999586727593345	0/0/0/1:3:225:167:167,58:0.999998877659374	0/0/0/1:3:234:184:184,50:0.99999999235193	0/0/1/1:2:266:129:129,137:0.999985794921461	0/0/0/1:3:167:117:117,50:0.999773743998111	0/0/0/0:4:222:222:222,0:1	0/0/1/1:2:148:71:71,77:0.99988026038817	0/0/0/1:3:301:222:222,79:0.999999570407631	0/0/1/1:2:229:114:114,115:0.999921734404761	0/0/0/0:4:216:216:216,0:1	0/0/1/1:2:201:109:109,92:0.994291799027549	0/0/0/1:3:224:150:150,74:0.998385459097587	0/0/1/1:2:291:147:147,144:0.999931537868555	0/0/0/1:3:290:212:212,78:0.999998922289923	0/0/0/1:3:330:239:239,91:0.999998649093632	0/0/0/1:3:219:163:163,56:0.999998951461088	0/0/0/1:3:324:238:238,86:0.999999568087353	0/0/1/1:2:178:89:89,89:0.999759429265178	0/0/0/1:3:239:170:170,69:0.999979256636943	0/0/0/1:3:293:224:224,69:0.999999979050588	0/0/0/1:3:59:49:49,10:0.999976972340269	0/0/0/0:4:143:135:135,8:0.998748042805922	0/0/0/1:3:344:235:235,109:0.999863151198816	0/0/0/1:3:192:137:137,55:0.999959463074544	0/0/0/1:3:166:121:121,45:0.999980751069147	0/0/0/0:4:216:216:216,0:1	0/0/0/0:4:229:229:229,0:1	0/0/0/0:4:226:219:219,7:0.999999995160332	0/0/1/1:2:207:98:98,109:0.999981014977228	0/0/0/1:3:237:172:172,65:0.999995182160188	0/0/1/1:2:209:104:104,105:0.999892208495451	0/0/0/0:4:221:221:221,0:1	0/0/0/1:3:127:81:81,46:0.938570242755968	0/0/1/1:2:337:143:143,194:0.999892994091006	0/0/1/1:2:204:95:95,109:0.999981938206621	0/0/1/1:2:264:133:133,131:0.999917660864559	0/0/1/1:2:136:54:54,82:0.993199682418996	0/0/0/1:3:177:132:132,45:0.999997036168627	0/0/0/1:3:150:111:111,39:0.999987635913104	0/0/0/1:3:299:212:212,87:0.999988677083476	0/1/1/1:1:152:30:30,122:0.999987493602646	0/0/1/1:2:246:118:118,128:0.999987172122452	0/0/0/1:3:157:104:104,53:0.993205275528092	0/0/0/0:4:194:194:194,0:1	0/0/0/1:3:176:127:127,49:0.999971811881065	0/0/0/1:3:242:189:189,53:0.999999989117805	0/0/0/1:3:276:198:198,78:0.9999938980444	0/0/0/1:3:244:186:186,58:0.999999917570726	0/0/0/1:3:251:173:173,78:0.999830920930941	0/0/0/0:4:179:178:178,1:0.999999999999791	0/0/0/0:4:301:301:301,0:1	0/0/0/1:3:178:135:135,43:0.999999127183769	0/0/0/0:4:202:202:202,0:1	0/0/0/1:3:252:188:188,64:0.999999592679042	0/0/0/0:4:132:132:132,0:0.999999999998816	0/0/0/0:4:258:258:258,0:1	0/0/0/0:4:203:201:201,2:0.999999999999641	0/0/0/0:4:207:207:207,0:1	0/0/0/0:4:235:235:235,0:1	0/0/0/0:4:108:105:105,3:0.999996427318746	0/0/0/1:3:209:158:158,51:0.99999958559046	0/0/0/1:3:187:140:140,47:0.999998353101768	0/0/1/1:2:226:86:86,140:0.98675253666137	0/0/1/1:2:270:136:136,134:0.999924158594645	0/0/0/1:3:207:150:150,57:0.999989972988606	0/0/0/1:3:232:177:177,55:0.99999989475373	0/0/1/1:2:175:84:84,91:0.99994279102768	0/0/0/0:4:198:198:198,0:1	0/0/1/1:2:176:92:92,84:0.998425547089607	0/1/1/1:1:251:60:60,191:0.999947949854048	0/0/1/1:2:183:82:82,101:0.999931641913076	0/0/0/1:3:187:141:141,46:0.999999015667422	0/0/0/1:3:182:129:129,53:0.999921662062343	0/0/0/1:3:196:140:140,56:0.999965342956826	0/0/0/1:3:186:140:140,46:0.999998845534991	0/0/0/1:3:154:116:116,38:0.999996605536094	0/0/0/0:4:169:169:169,0:0.999999999999993	0/0/0/0:4:218:218:218,0:1	0/0/0/0:4:349:348:348,1:1	0/0/0/0:4:252:252:252,0:1	0/0/0/0:4:169:169:169,0:0.999999999999993	0/0/0/0:4:134:133:133,1:0.999999999903986	0/0/0/0:4:190:190:190,0:1	0/0/0/0:4:195:195:195,0:1	0/0/0/0:4:220:220:220,0:1	0/0/0/0:4:284:284:284,0:1	0/0/0/0:4:274:274:274,0:1	0/0/0/1:3:246:171:171,75:0.999901488719723	0/0/0/1:3:264:195:195,69:0.999999279025189	0/0/0/1:3:254:187:187,67:0.999998862103178	0/0/0/1:3:330:239:239,91:0.999998649093632	0/0/0/1:3:176:135:135,41:0.999999585276686	0/0/0/1:3:182:142:142,40:0.99999990783196	0/0/0/1:3:258:177:177,81:0.999783190194571	0/1/1/1:1:236:50:50,186:0.999996455360639	0/0/1/1:2:162:75:75,87:0.999949133579263	0/0/0/0:4:164:164:164,0:0.999999999999986	0/0/0/0:4:224:224:224,0:1	0/0/0/0:4:161:161:161,0:0.99999999999998	0/0/0/0:4:183:183:183,0:0.999999999999999	0/0/0/1:3:255:189:189,66:0.999999349458696	0/0/0/0:4:156:156:156,0:0.999999999999961	0/1/1/1:1:121:31:31,90:0.994819530424596	0/0/0/0:4:158:157:157,1:0.999999999996772	0/0/0/1:3:165:125:125,40:0.999998485945405	0/0/0/0:4:183:183:183,0:0.999999999999999	0/0/0/1:3:237:174:174,63:0.999998007846436	0/0/0/0:4:170:170:170,0:0.999999999999994	0/0/0/1:3:260:194:194,66:0.999999660202541	0/1/1/1:1:161:41:41,120:0.998466117437601	0/0/0/0:4:242:242:242,0:1	0/0/0/0:4:190:190:190,0:1	0/0/0/0:4:167:167:167,0:0.999999999999991	0/0/0/0:4:226:226:226,0:1	0/0/0/1:3:282:212:212,70:0.99999988407866	0/0/0/0:4:296:296:296,0:1	0/0/0/1:3:200:146:146,54:0.999993008659212	0/0/1/1:2:267:135:135,132:0.999905695994812	0/0/0/1:3:252:197:197,55:0.999999992502635	0/0/0/1:3:297:205:205,92:0.999907642930865	0/0/0/0:4:266:266:266,0:1	0/0/1/1:2:204:107:107,97:0.998811267897164	0/0/0/0:4:180:180:180,0:0.999999999999998	0/0/1/1:2:158:66:66,92:0.998917265541667	0/0/0/1:3:182:141:141,41:0.999999842373671	0/0/0/0:4:202:202:202,0:1	0/0/1/1:2:107:53:53,54:0.998730726268293	0/0/0/0:4:144:144:144,0:0.999999999999792	0/0/1/1:2:307:158:158,149:0.999851465458227	0/0/0/0:4:141:141:141,0:0.999999999999682	0/0/0/1:3:176:135:135,41:0.999999585276686	0/0/0/0:4:192:192:192,0:1	0/0/0/1:3:139:96:96,43:0.999023431820485	0/0/0/0:4:202:196:196,6:0.99999999020872	0/0/0/1:3:200:146:146,54:0.999993008659212	0/0/0/0:4:259:253:253,6:0.999999999980342	0/0/0/1:3:209:137:137,72:0.992917198761868	0/0/1/1:2:180:66:66,114:0.949000400408344	0/0/0/0:4:170:170:170,0:0.999999999999994	0/0/0/1:3:211:157:157,54:0.999998686510501	0/0/0/0:4:225:225:225,0:1	0/0/0/0:4:211:199:199,12:0.999845178188992	0/0/0/0:4:172:171:171,1:0.999999999999491	0/0/0/1:3:233:167:167,66:0.999986846575527	0/0/0/1:3:190:134:134,56:0.999908416726785	0/0/0/0:4:154:154:154,0:0.999999999999948	0/0/0/0:4:190:190:190,0:1	0/0/0/0:4:224:224:224,0:1	0/0/0/1:3:224:168:168,56:0.999999488187992	0/0/0/1:3:280:204:204,76:0.999998333387791	0/0/0/1:3:186:141:141,45:0.999999312467228	0/0/1/1:2:258:134:134,124:0.999616580908339	0/0/0/0:4:250:250:250,0:1	0/0/1/1:2:221:97:97,124:0.999921320578395	0/0/0/0:4:169:169:169,0:0.999999999999993	0/1/1/1:1:213:51:51,162:0.999887777965877	0/0/0/0:4:253:253:253,0:1	0/1/1/1:1:287:73:73,214:0.99983217015732	0/0/0/0:4:242:241:241,1:1	0/1/1/1:1:274:67:67,207:0.999933839170564	0/0/0/0:4:190:189:189,1:0.999999999999946	0/1/1/1:1:288:63:63,225:0.999997339761049	0/0/0/0:4:195:195:195,0:1	0/0/1/1:2:266:130:130,136:0.999980224239977	0/0/0/0:4:305:305:305,0:1	0/0/1/1:2:247:129:129,118:0.99943260350355	0/0/1/1:2:189:92:92,97:0.999933823841266	0/0/0/1:3:262:190:190,72:0.999996747554257	0/0/0/0:4:220:220:220,0:1	0/0/0/1:3:212:145:145,67:0.999528862146297	0/0/1/1:2:229:98:98,131:0.999813732913546	0/0/0/1:3:235:171:171,64:0.999995898452187	0/0/0/1:3:204:149:149,55:0.999993890990236	0/0/1/1:2:148:66:66,82:0.999834796527822	0/0/1/1:2:247:135:135,112:0.994587107002387	0/0/1/1:2:231:132:132,99:0.942649345238385	0/0/0/1:3:306:220:220,86:0.999996616918606	0/0/1/1:2:283:126:126,157:0.999978247709527	0/0/1/1:2:225:120:120,105:0.998008929082876	0/0/1/1:2:188:84:84,104:0.999931370367868	0/0/1/1:2:275:123:123,152:0.999980360609813	./././.:.:.:.:.:.	0/0/1/1:2:226:106:106,120:0.999988410141962	0/0/1/1:2:228:113:113,115:0.999934542792287	0/0/1/1:2:247:108:108,139:0.99993362066949	0/0/0/1:3:237:166:166,71:0.999934927240743	0/0/1/1:2:275:136:136,139:0.999970057713954	0/1/1/1:1:253:55:55,198:0.999995513976898	0/0/0/0:4:255:243:243,12:0.999998774446677	0/0/0/1:3:237:169:169,68:0.999982145870571	0/0/0/1:3:214:151:151,63:0.999943695139929	0/0/0/0:4:187:186:186,1:0.999999999999922	0/0/0/0:4:309:308:308,1:1	0/0/0/0:4:179:179:179,0:0.999999999999998	0/0/0/0:4:244:244:244,0:1	0/0/0/0:4:239:239:239,0:1	0/0/0/1:3:234:170:170,64:0.999995279202618	0/0/1/1:2:256:129:129,127:0.999907761250047	0/1/1/1:1:233:49:49,184:0.999996792133839	0/0/0/1:3:252:178:178,74:0.999971679197122	0/0/0/1:3:235:175:175,60:0.999999313321549	0/0/0/1:3:186:120:120,66:0.97850135213637	0/0/0/0:4:170:170:170,0:0.999999999999994	0/0/0/1:3:136:92:92,44:0.996856993377847	0/0/0/1:3:24:19:19,5:0.991244843107306	0/0/1/1:2:161:61:61,100:0.978804607075918	0/0/1/1:2:215:109:109,106:0.999780485252591	0/0/0/1:3:221:171:171,50:0.999999954725772	0/0/1/1:2:333:153:153,180:0.999996204774206	0/0/0/1:3:236:163:163,73:0.999823459144814	0/0/1/1:2:313:150:150,163:0.999995261601729	0/0/0/1:3:234:179:179,55:0.999999919911433	0/0/0/0:4:168:168:168,0:0.999999999999992	0/0/0/0:4:238:238:238,0:1	0/0/0/0:4:187:187:187,0:0.999999999999999	0/0/0/0:4:244:244:244,0:1	0/0/0/0:4:331:331:331,0:1	0/0/0/0:4:211:211:211,0:1	0/0/0/1:3:304:241:241,63:0.999999999478375	0/0/0/1:3:294:204:204,90:0.999936063052347	0/0/1/1:2:232:124:124,108:0.997951229853492	0/0/0/0:4:247:247:247,0:1	0/0/0/1:3:379:272:272,107:0.9999982630269	0/0/0/0:4:202:201:201,1:0.999999999999987	0/1/1/1:1:298:66:66,232:0.999996895398399	0/0/0/0:4:242:242:242,0:1	0/0/1/1:2:250:129:129,121:0.99969360732272	0/0/0/1:3:138:112:112,26:0.999999945665815	0/1/1/1:1:244:64:64,180:0.999299387628533	0/0/0/0:4:154:154:154,0:0.999999999999948	./././.:.:.:.:.:.	0/0/0/1:3:184:135:135,49:0.99999255988814	0/0/0/1:3:235:181:181,54:0.999999956045991	0/0/0/0:4:265:265:265,0:1	0/1/1/1:1:292:62:62,230:0.999998858055684	0/0/0/0:4:187:187:187,0:0.999999999999999	0/0/0/1:3:267:194:194,73:0.999997433039679	0/0/0/1:3:339:238:238,101:0.999983724311026	0/0/0/1:3:126:87:87,39:0.998638397850936	0/1/1/1:1:287:59:59,228:0.999999446864819	0/0/0/1:3:268:203:203,65:0.999999919379582	0/0/0/1:3:316:216:216,100:0.999837445861259	0/0/0/1:3:281:208:208,73:0.999999557540712	0/0/1/1:2:253:115:115,138:0.999986194816848	0/0/0/1:3:193:146:146,47:0.999999360571374	0/0/0/1:3:264:198:198,66:0.999999796198589	0/0/0/1:3:161:113:113,48:0.999767678814908	0/0/0/0:4:142:142:142,0:0.999999999999724	0/0/0/0:4:197:197:197,0:1	0/0/0/0:4:165:165:165,0:0.999999999999988	0/1/1/1:1:85:24:24,61:0.916967130212118	0/0/0/0:4:174:174:174,0:0.999999999999996	0/1/1/1:1:335:96:96,239:0.995861062242305	0/0/0/1:3:158:117:117,41:0.999991065204759	0/0/0/0:4:300:300:300,0:1	0/0/0/1:3:149:105:105,44:0.999754326351349	0/0/0/1:3:225:178:178,47:0.999999993935429	0/0/0/1:3:168:126:126,42:0.999997292707245	0/0/0/1:3:288:229:229,59:0.999999999414885	0/0/0/0:4:141:141:141,0:0.999999999999682	0/0/0/1:3:257:196:196,61:0.999999942393747	0/0/1/1:2:181:75:75,106:0.998965332693912	0/0/0/0:4:274:274:274,0:1	0/0/0/0:4:259:258:258,1:1	0/0/0/0:4:145:144:144,1:0.999999999980482	0/0/0/1:3:273:212:212,61:0.999999992112628	0/0/0/1:3:232:161:161,71:0.999865920204569	0/0/0/0:4:206:206:206,0:1	0/0/0/0:4:227:227:227,0:1	0/0/0/0:4:261:260:260,1:1	0/0/0/0:4:189:189:189,0:0.999999999999999	0/0/0/1:3:242:181:181,61:0.999999586811689	0/0/0/0:4:230:230:230,0:1	0/0/0/1:3:243:170:170,73:0.99993505310992	0/0/0/0:4:80:80:80,0:0.999999993240186	0/0/0/0:4:206:205:205,1:0.999999999999992	0/0/0/1:3:180:126:126,54:0.999818609763127	0/0/0/1:3:215:177:177,38:0.99999999361601	0/0/0/1:3:226:163:163,63:0.999990526763866	0/0/1/1:2:249:128:128,121:0.999741073196662	0/0/0/1:3:190:132:132,58:0.99975776258461	0/0/0/1:3:177:122:122,55:0.999498477764552	0/0/0/1:3:229:166:166,63:0.999993850123498	0/0/0/0:4:236:236:236,0:1	0/0/0/0:4:275:275:275,0:1	0/0/0/0:4:193:193:193,0:1	0/0/0/1:3:280:200:200,80:0.99999189908612	0/0/0/0:4:267:267:267,0:1	0/1/1/1:1:167:33:33,134:0.9999931300696	0/0/0/0:4:293:281:281,12:0.999999970573743	0/0/1/1:2:282:148:148,134:0.999493456265086	0/0/0/0:4:253:253:253,0:1	0/0/0/0:4:205:205:205,0:1	0/0/0/0:4:200:200:200,0:1	0/0/1/1:2:211:115:115,96:0.993489613066148	0/0/0/0:4:213:213:213,0:1	0/0/0/1:3:194:158:158,36:0.999999996212839	0/0/1/1:2:223:105:105,118:0.999987370342056	0/0/0/1:3:217:161:161,56:0.999998597363711	0/0/0/1:3:183:130:130,53:0.999933753221428	0/0/1/1:2:197:105:105,92:0.997295033839591	0/0/0/1:3:252:181:181,71:0.999991912170036	0/0/0/1:3:217:149:149,68:0.999659950844539	0/0/1/1:2:318:160:160,158:0.999957500628883	0/0/0/1:3:246:197:197,49:0.999999998934009	0/0/0/1:3:195:133:133,62:0.999282294419239	0/0/0/1:3:240:179:179,61:0.999999458142163	0/0/1/1:2:356:173:173,183:0.999994704454032	0/0/1/1:2:190:95:95,95:0.999811681564845	0/0/0/1:3:260:186:186,74:0.999990346725492	0/0/0/1:3:266:203:203,63:0.999999955958499	0/0/0/0:4:258:245:245,13:0.99999598201614	0/0/1/1:2:359:175:175,184:0.999994044745088	0/0/0/0:4:188:188:188,0:0.999999999999999	0/0/1/1:2:313:135:135,178:0.999936859695221	0/0/1/1:2:230:107:107,123:0.999988962442844	0/0/0/1:3:202:146:146,56:0.999986543707922	0/0/1/1:2:290:136:136,154:0.999995820776545	0/0/0/1:3:186:149:149,37:0.999999989991221	0/0/1/1:2:299:117:117,182:0.996478851024123	0/0/0/0:4:119:119:119,0:0.999999999991402	0/1/1/1:1:199:41:41,158:0.999994796951177	0/0/0/1:3:225:177:177,48:0.999999990140733	0/0/0/0:4:259:259:259,0:1	0/0/0/1:3:87:67:67,20:0.99996698710655	0/0/0/1:3:200:144:144,56:0.999981605976707	0/1/1/1:1:253:73:73,180:0.99041377300206	0/0/0/1:3:256:179:179,77:0.99994354557046	0/0/1/1:2:170:83:83,87:0.999884547634458	0/0/1/1:2:208:87:87,121:0.999453666646466	0/0/0/1:3:262:194:194,68:0.999999387267529	0/0/1/1:2:238:112:112,126:0.999990493562969	0/0/0/1:3:238:184:184,54:0.999999970619639	0/0/1/1:2:246:118:118,128:0.999987172122452	0/0/0/0:4:261:261:261,0:1	0/0/1/1:2:223:105:105,118:0.999987370342056	0/0/1/1:2:312:156:156,156:0.99996697646864	0/0/0/1:3:264:192:192,72:0.99999749281848	0/0/0/1:3:190:143:143,47:0.999998977013616	0/0/0/1:3:148:112:112,36:0.999996810086668	0/0/1/1:2:195:103:103,92:0.998150235347935	0/0/1/1:2:266:131:131,135:0.999972135724279	0/0/0/1:3:176:138:138,38:0.999999918983962	0/0/0/0:4:207:207:207,0:1	0/0/0/1:3:175:131:131,44:0.999997564737785	0/0/1/1:2:49:19:19,30:0.953255808873267	0/1/1/1:1:121:30:30,91:0.997215037872737	0/0/1/1:2:268:130:130,138:0.9999860708943	0/0/1/1:2:237:104:104,133:0.999935183783108	0/0/0/1:3:288:208:208,80:0.999997002009971	0/0/1/1:2:297:143:143,154:0.999993088934848	0/0/0/1:3:242:165:165,77:0.999600334780333	0/1/1/1:1:155:46:46,109:0.941607290617512	0/0/0/1:3:219:158:158,61:0.999989353173902	0/0/0/1:3:326:244:244,82:0.999999920642156	0/0/0/1:3:297:217:217,80:0.999998988222698	0/0/0/1:3:256:188:188,68:0.999998662307209	0/0/0/1:3:184:141:141,43:0.999999668273533	0/0/0/1:3:261:181:181,80:0.999903481049061	0/0/0/1:3:258:173:173,85:0.9989335800723	0/0/0/1:3:347:241:241,106:0.999963771196457	0/0/1/1:2:317:135:135,182:0.999895264797071	0/0/1/1:2:254:131:131,123:0.999714508162711	0/0/1/1:2:258:135:135,123:0.999447960316107	0/0/0/1:3:250:182:182,68:0.999997028262186	0/0/0/1:3:248:181:181,67:0.999997464570045	0/0/1/1:2:220:106:106,114:0.999976059137928	0/0/0/1:3:249:183:183,66:0.999998559064872	0/0/1/1:2:204:109:109,95:0.997227852418757	0/0/1/1:2:305:143:143,162:0.999996560019886	0/0/1/1:2:264:119:119,145:0.999983619033543	0/0/0/0:4:197:197:197,0:1	0/0/0/0:4:189:175:175,14:0.957537158903258	0/0/0/0:4:282:282:282,0:1	0/0/0/1:3:215:163:163,52:0.999999720421282	0/0/0/0:4:284:282:282,2:1	0/0/0/0:4:202:202:202,0:1	0/0/0/0:4:204:204:204,0:1	0/0/0/1:3:190:134:134,56:0.999908416726785	0/0/1/1:2:270:136:136,134:0.999924158594645	0/0/1/1:2:227:107:107,120:0.999988156630676	0/0/0/0:4:226:226:226,0:1	0/0/0/1:3:290:209:209,81:0.999996541840832	0/0/0/1:3:244:176:176,68:0.999993276756317	0/0/0/1:3:249:181:181,68:0.999996599475214	0/0/1/1:2:266:121:121,145:0.999988647198483	0/0/1/1:2:301:128:128,173:0.999875211528818	0/0/0/0:4:316:316:316,0:1	0/0/0/1:3:216:159:159,57:0.999997402336632	0/0/0/0:4:252:252:252,0:1	0/0/0/1:3:230:154:154,76:0.998469730977896	0/0/0/0:4:271:271:271,0:1	0/0/1/1:2:169:74:74,95:0.999808520052318	0/0/0/0:4:244:244:244,0:1	0/1/1/1:1:205:44:44,161:0.99998935741486	0/0/0/0:4:229:229:229,0:1	0/0/0/0:4:178:178:178,0:0.999999999999998	0/0/0/0:4:243:243:243,0:1	0/0/0/0:4:256:256:256,0:1	0/0/0/0:4:278:278:278,0:1	0/0/0/1:3:290:198:198,92:0.999777945003884	0/0/1/1:2:176:86:86,90:0.999897137293973	0/0/0/1:3:252:183:183,69:0.999996523476548	0/0/0/1:3:260:180:180,80:0.999889499653982	0/0/0/1:3:231:168:168,63:0.999995375911615	0/0/0/1:3:213:143:143,70:0.998456875495458	0/0/0/1:3:242:168:168,74:0.999886007353503	0/0/0/1:3:284:182:182,102:0.981293267991704	0/0/0/0:4:224:224:224,0:1	0/0/0/0:4:171:171:171,0:0.999999999999995	0/0/0/0:4:210:210:210,0:1	0/0/0/1:3:262:186:186,76:0.99998321963979	0/0/0/1:3:216:158:158,58:0.999995853783838	0/0/1/1:2:199:94:94,105:0.99997825384252	0/0/0/0:4:198:188:188,10:0.999970886288912	0/0/0/1:3:258:187:187,71:0.999996370184023	0/0/1/1:2:180:95:95,85:0.997772243172658	0/0/1/1:2:274:141:141,133:0.999795258757765	0/0/1/1:2:283:126:126,157:0.999978247709527	0/0/1/1:2:255:121:121,134:0.999991904649553
chr1.1	1169590	chr1.1_001169590	A	B	.	.	DP=418149;ADS=309323,108826;BIAS=1.386409023216;OD=0.0132409300268732;PMC=0.0159293003325873	GT:UD:DP:RA:AD:MPP	0/0/0/0:4:226:226:226,0:1	0/0/0/0:4:595:595:595,0:1	0/0/0/0:4:1185:1185:1185,0:1	0/0/1/1:2:584:300:300,284:0.902049036622459	0/0/0/0:4:630:630:630,0:1	0/0/1/1:2:410:196:196,214:0.988796021943201	./././.:.:.:.:.:.	0/0/0/0:4:487:487:487,0:1	0/0/0/0:4:571:571:571,0:1	0/0/0/0:4:419:419:419,0:1	0/0/0/1:3:616:372:372,244:0.985387356753834	0/0/0/1:3:780:508:508,272:0.999637791414366	0/0/0/1:3:681:452:452,229:0.999848695651016	0/0/0/1:3:948:705:705,243:0.999999879002666	1/1/1/1:0:578:1:1,577:0.999999999996144	0/0/0/1:3:959:707:707,252:0.999999784376328	0/1/1/1:1:1251:322:322,929:0.926204243427151	0/0/0/0:4:304:304:304,0:1	1/1/1/1:0:629:0:0,629:0.999999999999994	0/0/0/0:4:597:596:596,1:1	1/1/1/1:0:257:0:0,257:0.999999999650068	0/0/0/0:4:201:200:200,1:0.999999999999753	0/0/1/1:2:682:247:247,435:0.993904866486805	0/0/0/0:4:724:724:724,0:1	0/0/1/1:2:710:231:231,479:0.932057110108665	0/0/0/0:4:213:212:212,1:0.999999999999914	1/1/1/1:0:391:0:0,391:0.999999999997623	0/0/0/0:4:251:250:250,1:0.999999999999996	0/0/0/0:4:780:779:779,1:1	0/0/0/0:4:401:401:401,0:1	0/0/0/0:4:920:920:920,0:1	0/0/0/0:4:218:218:218,0:1	0/0/0/0:4:741:741:741,0:1	0/0/0/1:3:944:632:632,312:0.999925717715808	0/0/0/0:4:890:890:890,0:1	0/0/0/0:4:261:261:261,0:1	0/0/0/0:4:491:491:491,0:1	0/0/0/1:3:1235:909:909,326:0.999999816690693	0/0/0/0:4:496:496:496,0:1	0/0/0/1:3:896:693:693,203:0.99999998357165	0/0/0/0:4:550:550:550,0:1	0/0/0/1:3:682:446:446,236:0.999676368548176	0/0/0/0:4:937:937:937,0:1	0/0/0/1:3:922:609:609,313:0.999844037745008	0/0/0/0:4:587:587:587,0:1	0/0/1/1:2:589:280:280,309:0.992648326440511	0/0/0/0:4:541:541:541,0:1	0/0/0/0:4:555:554:554,1:1	0/0/0/0:4:825:825:825,0:1	0/0/0/0:4:591:591:591,0:1	0/0/0/0:4:983:982:982,1:1	0/0/0/0:4:409:409:409,0:1	0/0/0/0:4:880:880:880,0:1	0/0/0/0:4:290:290:290,0:1	0/0/0/0:4:1000:1000:1000,0:1	0/0/0/0:4:272:272:272,0:1	0/0/0/0:4:632:632:632,0:1	0/0/0/0:4:672:672:672,0:1	0/0/0/0:4:851:851:851,0:1	0/0/0/0:4:231:227:227,4:0.999999999944642	0/0/0/0:4:1147:1147:1147,0:1	0/0/0/0:4:432:432:432,0:1	0/0/0/0:4:628:628:628,0:1	0/0/0/0:4:595:595:595,0:1	0/0/0/0:4:802:802:802,0:1	0/0/0/1:3:669:441:441,228:0.999781134250711	0/0/0/1:3:825:523:523,302:0.99865043581123	0/0/0/1:3:962:611:611,351:0.99885898500415	0/0/0/0:4:373:373:373,0:1	0/0/0/0:4:643:641:641,2:1	0/0/0/0:4:316:316:316,0:1	0/0/0/0:4:387:387:387,0:1	0/0/0/0:4:908:908:908,0:1	0/0/0/0:4:456:455:455,1:1	0/0/0/0:4:911:911:911,0:1	0/0/0/0:4:703:703:703,0:1	0/0/0/0:4:754:754:754,0:1	0/0/0/0:4:882:882:882,0:1	0/0/0/0:4:616:616:616,0:1	0/0/0/0:4:895:895:895,0:1	0/0/0/0:4:282:282:282,0:1	0/0/1/1:2:649:244:244,405:0.997454835890367	0/0/0/0:4:781:781:781,0:1	./././.:.:.:.:.:.	0/0/0/0:4:537:537:537,0:1	0/0/0/0:4:630:629:629,1:1	0/0/0/0:4:638:638:638,0:1	./././.:.:.:.:.:.	0/0/0/0:4:531:531:531,0:1	./././.:.:.:.:.:.	0/0/0/0:4:452:452:452,0:1	0/0/0/1:3:757:490:490,267:0.999495648305599	0/0/0/0:4:606:606:606,0:1	0/0/1/1:2:1491:765:765,726:0.921415116978297	0/0/0/0:4:514:514:514,0:1	0/0/1/1:2:892:428:428,464:0.991773912572582	0/0/0/0:4:418:417:417,1:1	./././.:.:.:.:.:.	0/0/0/0:4:953:953:953,0:1	./././.:.:.:.:.:.	0/0/0/0:4:263:263:263,0:1	1/1/1/1:0:839:0:0,839:1	0/0/0/0:4:704:704:704,0:1	0/0/1/1:2:479:220:220,259:0.997177396175718	0/0/0/0:4:663:663:663,0:1	1/1/1/1:0:699:0:0,699:0.999999999999999	0/0/0/0:4:447:447:447,0:1	./././.:.:.:.:.:.	0/0/0/1:3:733:484:484,249:0.999813388845025	1/1/1/1:0:729:0:0,729:0.999999999999999	0/0/0/0:4:531:531:531,0:1	1/1/1/1:0:340:0:0,340:0.999999999986955	0/0/0/0:4:681:681:681,0:1	0/0/0/0:4:1178:1172:1172,6:1	0/0/0/0:4:492:492:492,0:1	0/0/0/0:4:834:829:829,5:1	0/0/1/1:2:585:289:289,296:0.973352913450661	0/0/0/1:3:517:334:334,183:0.999259984029961	0/0/0/0:4:870:869:869,1:1	0/0/0/0:4:659:659:659,0:1	0/0/1/1:2:513:246:246,267:0.989367749343009	0/0/0/1:3:1254:896:896,358:0.999998709113656	0/0/0/0:4:826:826:826,0:1	0/0/0/1:3:791:531:531,260:0.999926760486634	0/0/0/0:4:997:996:996,1:1	0/0/0/0:4:625:624:624,1:1	0/0/1/1:2:548:250:250,298:0.997948706801371	0/0/0/1:3:801:504:504,297:0.99802989351344	0/0/0/0:4:509:509:509,0:1	1/1/1/1:0:751:0:0,751:1	0/0/0/0:4:191:191:191,0:0.999999999999997	1/1/1/1:0:439:0:0,439:0.999999999999435	0/0/0/0:4:684:684:684,0:1	0/0/0/0:4:508:508:508,0:1	0/0/1/1:2:516:242:242,274:0.994845275181444	0/0/0/0:4:500:500:500,0:1	0/0/0/0:4:799:799:799,0:1	0/0/0/0:4:692:690:690,2:1	0/0/0/0:4:640:640:640,0:1	0/0/0/0:4:427:427:427,0:1	0/0/0/0:4:775:775:775,0:1	0/0/0/0:4:438:438:438,0:1	0/0/0/0:4:223:223:223,0:1	0/0/0/0:4:571:571:571,0:1	0/0/0/0:4:500:500:500,0:1	0/0/0/1:3:692:497:497,195:0.999998247409077	0/0/0/0:4:720:719:719,1:1	0/0/0/0:4:1095:1095:1095,0:1	0/0/1/1:2:610:287:287,323:0.994879730297307	0/0/0/1:3:808:519:519,289:0.999287281777018	0/0/0/0:4:701:701:701,0:1	0/0/0/0:4:642:641:641,1:1	0/0/0/0:4:892:891:891,1:1	0/0/0/0:4:592:591:591,1:1	0/0/0/0:4:1037:1036:1036,1:1	0/0/0/0:4:594:594:594,0:1	0/0/1/1:2:685:333:333,352:0.985595315521396	0/0/0/0:4:655:654:654,1:1	0/0/1/1:2:410:190:190,220:0.99574394122256	0/0/0/1:3:812:523:523,289:0.999380456199603	0/0/0/0:4:418:418:418,0:1	0/0/0/0:4:813:813:813,0:1	0/0/0/1:3:702:443:443,259:0.998163860736252	0/0/0/0:4:575:575:575,0:1	0/0/0/1:3:684:468:468,216:0.999970394765992	0/0/0/0:4:940:940:940,0:1	0/0/0/0:4:450:450:450,0:1	0/0/0/0:4:521:521:521,0:1	0/0/0/0:4:838:838:838,0:1	0/0/0/0:4:764:764:764,0:1	0/0/0/0:4:363:363:363,0:1	0/0/1/1:2:533:227:227,306:0.999621478836366	0/0/0/0:4:627:627:627,0:1	0/0/0/1:3:831:600:600,231:0.999999001767692	0/0/0/0:4:863:863:863,0:1	0/0/0/1:3:676:430:430,246:0.998718781395687	0/0/1/1:2:400:182:182,218:0.99749280555403	0/0/0/1:3:620:406:406,214:0.999673711710687	0/0/0/0:4:958:958:958,0:1	1/1/1/1:0:194:0:0,194:0.999999992080905	0/0/1/1:2:512:221:221,291:0.999515313744116	1/1/1/1:0:603:1:1,602:0.999999999997773	0/0/1/1:2:618:295:295,323:0.991799061186449	./././.:.:.:.:.:.	0/0/1/1:2:1300:604:604,696:0.997656447597548	./././.:.:.:.:.:.	0/0/0/1:3:947:710:710,237:0.99999993084925	0/0/1/1:2:754:253:253,501:0.965522943358658	0/0/0/1:3:857:565:565,292:0.999819218939537	1/1/1/1:0:537:1:1,536:0.999999999990047	0/0/0/0:4:788:788:788,0:1	1/1/1/1:0:251:1:1,250:0.99999989409513	0/0/0/0:4:786:786:786,0:1	0/0/0/0:4:484:484:484,0:1	0/0/0/0:4:672:672:672,0:1	0/0/1/1:2:568:268:268,300:0.994124086697994	0/0/0/0:4:525:525:525,0:1	0/0/0/0:4:502:502:502,0:1	0/0/0/0:4:676:676:676,0:1	0/0/0/1:3:928:604:604,324:0.999663800359457	0/0/0/0:4:517:517:517,0:1	1/1/1/1:0:539:1:1,538:0.999999999990511	0/0/0/0:4:692:692:692,0:1	0/0/0/0:4:1317:1316:1316,1:1	0/0/0/0:4:816:814:814,2:1	0/0/0/0:4:888:888:888,0:1	0/0/0/0:4:1046:1046:1046,0:1	0/0/1/1:2:1087:470:470,617:0.999720238838232	0/0/0/0:4:589:589:589,0:1	./././.:.:.:.:.:.	0/0/0/1:3:759:521:521,238:0.999977709768261	0/0/1/1:2:683:309:309,374:0.998657447832914	0/0/0/0:4:397:396:396,1:1	0/0/1/1:2:310:148:148,162:0.98647934143514	0/0/0/0:4:435:433:433,2:1	0/1/1/1:1:1115:276:276,839:0.965050382512289	0/0/0/1:3:1199:902:902,297:0.999999959099921	0/0/1/1:2:577:185:185,392:0.905859112264582	0/0/0/1:3:705:457:457,248:0.999507811723352	1/1/1/1:0:688:1:1,687:0.999999999999603	0/0/0/1:3:776:481:481,295:0.995921841041925	./././.:.:.:.:.:.	0/0/0/0:4:767:767:767,0:1	1/1/1/1:0:235:0:0,235:0.999999999035082	0/0/0/0:4:516:514:514,2:1	0/0/0/0:4:873:873:873,0:1	0/0/0/0:4:410:410:410,0:1	0/0/0/0:4:845:844:844,1:1	0/0/0/1:3:498:294:294,204:0.959197618952081	0/0/0/0:4:726:726:726,0:1	0/0/0/0:4:393:393:393,0:1	0/0/0/0:4:406:404:404,2:1	0/0/0/1:3:832:611:611,221:0.99999966616631	0/0/0/0:4:453:452:452,1:1	0/0/0/0:4:591:591:591,0:1	0/0/0/0:4:976:976:976,0:1	0/0/0/0:4:733:733:733,0:1	0/0/0/0:4:485:485:485,0:1	0/0/0/0:4:517:517:517,0:1	0/0/0/1:3:708:423:423,285:0.977845154265591	0/0/0/0:4:1196:1196:1196,0:1	./././.:.:.:.:.:.	0/0/0/0:4:1168:1168:1168,0:1	1/1/1/1:0:296:0:0,296:0.999999999932076	0/0/0/1:3:1134:795:795,339:0.999995425854093	1/1/1/1:0:709:0:0,709:0.999999999999999	0/0/0/0:4:899:899:899,0:1	1/1/1/1:0:583:2:2,581:0.999999999948785	0/0/0/0:4:619:619:619,0:1	0/0/0/0:4:276:276:276,0:1	0/0/0/1:3:921:632:632,289:0.999980903244022	0/0/0/1:3:869:629:629,240:0.999999191883512	0/0/0/0:4:630:630:630,0:1	0/0/0/0:4:423:422:422,1:1	0/0/0/0:4:666:666:666,0:1	0/0/0/0:4:444:444:444,0:1	0/0/0/0:4:375:375:375,0:1	0/0/0/1:3:590:380:380,210:0.999229900901506	0/0/0/0:4:953:953:953,0:1	0/0/1/1:2:460:220:220,240:0.989528712451143	0/0/0/0:4:471:471:471,0:1	0/0/0/1:3:904:604:604,300:0.999914564684497	0/0/0/0:4:224:224:224,0:1	0/1/1/1:1:961:247:247,714:0.923967826502395	0/0/0/0:4:564:564:564,0:1	0/0/0/0:4:397:397:397,0:1	0/0/0/0:4:508:507:507,1:1	0/0/0/0:4:583:583:583,0:1	0/0/0/0:4:339:339:339,0:1	0/0/0/0:4:468:467:467,1:1	0/0/0/1:3:806:595:595,211:0.999999753039381	0/0/0/0:4:970:970:970,0:1	0/0/0/1:3:938:632:632,306:0.999947413005664	0/0/0/1:3:676:453:453,223:0.999907871631389	0/0/0/0:4:640:640:640,0:1	0/0/0/0:4:659:659:659,0:1	0/0/0/0:4:797:797:797,0:1	0/0/0/1:3:810:566:566,244:0.999992475013177	0/0/0/0:4:803:803:803,0:1	0/0/0/0:4:419:419:419,0:1	0/0/0/0:4:489:489:489,0:1	0/0/0/0:4:678:678:678,0:1	0/0/0/0:4:310:310:310,0:1	0/0/0/0:4:599:598:598,1:1	0/0/0/1:3:785:488:488,297:0.996462305020928	0/0/0/1:3:684:493:493,191:0.99999856743387	0/0/0/0:4:766:766:766,0:1	0/0/0/0:4:405:400:400,5:0.999999999999994	0/0/0/1:3:666:430:430,236:0.999375198453998	0/0/1/1:2:419:196:196,223:0.994421648009463	0/0/0/0:4:715:715:715,0:1	1/1/1/1:0:947:0:0,947:1	0/0/0/0:4:759:759:759,0:1	1/1/1/1:0:589:0:0,589:0.999999999999987	0/0/0/0:4:294:294:294,0:1	./././.:.:.:.:.:.	0/0/0/1:3:602:375:375,227:0.996319591573352	1/1/1/1:0:632:3:3,629:0.999999999854187	0/0/1/1:2:342:145:145,197:0.99938518354505	1/1/1/1:0:697:1:1,696:0.999999999999665	0/0/0/0:4:240:240:240,0:1	1/1/1/1:0:631:0:0,631:0.999999999999995	0/0/1/1:2:474:208:208,266:0.999237776003815	1/1/1/1:0:735:0:0,735:1	0/0/1/1:2:459:219:219,240:0.990283875168296	0/0/0/0:4:530:530:530,0:1	0/0/0/1:3:804:536:536,268:0.999895131669408	0/0/0/1:3:679:445:445,234:0.999709045127548	0/0/0/0:4:404:404:404,0:1	0/0/0/0:4:550:550:550,0:1	0/0/0/1:3:1105:784:784,321:0.999997763799202	0/0/0/0:4:516:515:515,1:1	0/0/0/0:4:741:741:741,0:1	0/0/0/0:4:593:593:593,0:1	0/0/0/1:3:740:481:481,259:0.999585166005671	0/0/0/1:3:837:546:546,291:0.999681411006585	0/0/0/1:3:675:442:442,233:0.999694715617985	0/0/1/1:2:481:210:210,271:0.999337635724489	0/0/0/0:4:912:912:912,0:1	./././.:.:.:.:.:.	0/0/0/0:4:348:348:348,0:1	1/1/1/1:0:503:0:0,503:0.999999999999899	0/0/1/1:2:932:463:463,469:0.972658638170009	./././.:.:.:.:.:.	./././.:.:.:.:.:.	0/0/0/0:4:504:503:503,1:1	0/0/1/1:2:1142:536:536,606:0.996514333052863	0/0/1/1:2:539:254:254,285:0.994161933221638	0/0/0/1:3:860:618:618,242:0.99999870734559	0/0/0/0:4:746:744:744,2:1	0/0/1/1:2:679:286:286,393:0.999718435085791	0/0/0/1:3:793:551:551,242:0.999989320051834	0/0/0/1:3:926:647:647,279:0.999993352637809	0/0/0/1:3:973:751:751,222:0.999999985365931	0/0/1/1:2:473:224:224,249:0.992511411202426	0/0/0/1:3:639:420:420,219:0.999736267268016	0/0/0/0:4:844:843:843,1:1	0/0/0/0:4:701:699:699,2:1	0/0/1/1:2:473:210:210,263:0.998957247005784	0/0/1/1:2:593:272:272,321:0.997707561444242	0/0/1/1:2:549:237:237,312:0.999547064858942	0/0/0/0:4:559:559:559,0:1	0/0/0/1:3:787:515:515,272:0.999717767237926	0/0/0/1:3:830:540:540,290:0.999633002734927	0/0/0/1:3:769:485:485,284:0.998203374104945	0/0/0/0:4:428:428:428,0:1	0/0/0/0:4:754:754:754,0:1	0/0/0/1:3:733:474:474,259:0.999458846094158	0/0/0/1:3:810:519:519,291:0.999194944523518	0/0/1/1:2:486:236:236,250:0.983439826533096	0/0/0/1:3:732:441:441,291:0.984768982143784	0/0/0/0:4:353:353:353,0:1	0/0/1/1:2:527:229:229,298:0.999458990279983	0/0/0/1:3:742:460:460,282:0.995870271821963	1/1/1/1:0:359:0:0,359:0.999999999993244	0/0/0/0:4:464:463:463,1:1	./././.:.:.:.:.:.	./././.:.:.:.:.:.	0/1/1/1:1:995:239:239,756:0.980097678106827	0/0/0/0:4:657:656:656,1:1	1/1/1/1:0:343:0:0,343:0.999999999988266	0/0/0/0:4:566:566:566,0:1	./././.:.:.:.:.:.	0/0/0/0:4:584:584:584,0:1	0/0/0/1:3:774:513:513,261:0.999852980700023	0/0/1/1:2:411:197:197,214:0.987838666141551	./././.:.:.:.:.:.	0/0/0/0:4:219:219:219,0:1	0/0/0/0:4:505:504:504,1:1	0/0/0/1:3:569:389:389,180:0.999962099977007	0/0/0/1:3:669:438:438,231:0.999690040314512	0/0/0/0:4:450:450:450,0:1	0/0/0/1:3:745:476:476,269:0.999027393781602	0/0/0/0:4:531:531:531,0:1	0/0/0/1:3:681:436:436,245:0.99906940515825	./././.:.:.:.:.:.	0/0/0/1:3:1120:825:825,295:0.999999808283124	0/0/0/0:4:669:669:669,0:1	0/0/0/0:4:604:604:604,0:1	0/0/0/0:4:271:271:271,0:1	1/1/1/1:0:245:0:0,245:0.999999999396874	0/0/0/0:4:406:406:406,0:1	0/0/0/1:3:644:399:399,245:0.995449595317014	0/0/0/0:4:645:645:645,0:1	0/0/0/0:4:401:401:401,0:1	0/0/0/0:4:561:561:561,0:1	0/0/0/0:4:866:866:866,0:1	0/0/0/0:4:445:442:442,3:1	0/0/0/0:4:530:528:528,2:1	0/0/0/0:4:200:200:200,0:0.999999999999999	0/0/0/0:4:846:846:846,0:1	0/0/0/0:4:656:656:656,0:1	0/0/0/0:4:718:718:718,0:1	0/0/0/0:4:220:220:220,0:1	0/0/0/0:4:449:448:448,1:1	0/0/0/0:4:664:664:664,0:1	0/0/0/0:4:531:531:531,0:1	0/0/0/1:3:700:447:447,253:0.998961806244881	0/0/1/1:2:540:271:271,269:0.953369846903195	0/0/0/1:3:689:427:427,262:0.995656376019081	0/0/0/0:4:420:420:420,0:1	0/0/0/0:4:614:613:613,1:1	0/0/0/1:3:759:502:502,257:0.999833358520815	0/0/0/0:4:987:987:987,0:1	./././.:.:.:.:.:.	0/0/0/0:4:714:711:711,3:1	1/1/1/1:0:662:0:0,662:0.999999999999997	0/0/0/0:4:214:214:214,0:1	0/0/0/0:4:705:704:704,1:1	0/0/0/0:4:458:457:457,1:1	0/0/0/0:4:429:429:429,0:1	0/0/0/1:3:563:362:362,201:0.999133796662434	0/0/0/0:4:654:654:654,0:1	0/0/0/0:4:612:611:611,1:1	0/0/0/0:4:252:252:252,0:1	0/0/0/0:4:691:691:691,0:1	0/0/0/0:4:777:777:777,0:1	0/0/0/1:3:676:454:454,222:0.999918036568111	0/0/0/1:3:680:514:514,166:0.999999933567449	0/0/1/1:2:408:195:195,213:0.988834808123555	1/1/1/1:0:554:1:1,553:0.999999999993333	0/0/0/1:3:757:494:494,263:0.999665947015474	0/0/0/1:3:729:502:502,227:0.999980594213407	0/0/0/0:4:644:644:644,0:1	0/0/0/0:4:242:242:242,0:1	0/0/0/0:4:219:219:219,0:1	0/0/0/0:4:338:337:337,1:1	0/0/0/0:4:832:832:832,0:1	0/1/1/1:1:939:220:220,719:0.987570737888418	0/0/0/0:4:693:693:693,0:1	0/0/1/1:2:544:271:271,273:0.963625334771942	0/0/0/1:3:577:381:381,196:0.999771498259831	0/0/0/0:4:93:93:93,0:0.999999999701995	0/0/0/0:4:328:328:328,0:1	0/0/0/0:4:582:582:582,0:1	0/0/0/0:4:418:416:416,2:1	0/0/0/0:4:891:891:891,0:1	0/0/0/0:4:463:463:463,0:1	0/0/0/0:4:473:473:473,0:1	0/0/0/0:4:477:477:477,0:1	0/0/0/1:3:685:424:424,261:0.99538977508171	0/0/0/0:4:557:557:557,0:1	0/0/0/1:3:688:442:442,246:0.999219122594836	0/0/0/0:4:529:528:528,1:1	0/0/0/1:3:1268:768:768,500:0.989738854469825	0/0/0/1:3:972:725:725,247:0.999999904486031	0/0/0/0:4:474:474:474,0:1	0/0/1/1:2:594:287:287,307:0.987447662066165	0/0/0/0:4:347:347:347,0:1	0/0/0/0:4:476:476:476,0:1	0/0/0/0:4:600:600:600,0:1	0/0/0/1:3:671:435:435,236:0.999492492553815	0/0/0/0:4:476:476:476,0:1	0/0/1/1:2:1015:515:515,500:0.943583643554757	0/0/0/0:4:458:458:458,0:1	0/0/0/1:3:890:658:658,232:0.999999804566182	0/0/0/0:4:246:245:245,1:0.999999999999994	./././.:.:.:.:.:.	0/0/1/1:2:410:205:205,205:0.953227959258859	0/0/0/1:3:634:423:423,211:0.999877034502802	0/0/0/1:3:578:359:359,219:0.995695096758928	0/0/0/1:3:649:403:403,246:0.995911899222298	./././.:.:.:.:.:.	0/0/0/1:3:1028:739:739,289:0.999998955171267	0/0/0/0:4:563:563:563,0:1	0/0/0/0:4:744:744:744,0:1	0/0/0/0:4:802:802:802,0:1	0/0/0/0:4:721:721:721,0:1	0/0/0/0:4:805:805:805,0:1	0/0/0/0:4:732:731:731,1:1	0/0/0/1:3:1001:745:745,256:0.99999989289067	0/0/0/0:4:249:249:249,0:1	1/1/1/1:0:846:1:1,845:0.999999999999974	0/0/0/1:3:781:507:507,274:0.999573008361659	1/1/1/1:0:350:0:0,350:0.999999999990808	0/0/0/0:4:448:447:447,1:1	0/0/0/0:4:846:845:845,1:1	0/0/0/1:3:444:305:305,139:0.999959325377585	0/0/0/1:3:545:318:318,227:0.936848422203646	./././.:.:.:.:.:.	0/0/0/1:3:1023:776:776,247:0.999999971969417	0/0/0/1:3:666:487:487,179:0.999999394945474	0/0/1/1:2:727:256:256,471:0.988443408520977	0/0/0/0:4:543:543:543,0:1	0/0/0/1:3:789:525:525,264:0.999882269394538	0/0/1/1:2:677:325:325,352:0.99054408364565	0/0/0/1:3:763:499:499,264:0.999702769951329	0/0/0/0:4:312:312:312,0:1	./././.:.:.:.:.:.	0/0/0/0:4:574:574:574,0:1	0/0/1/1:2:546:276:276,270:0.941001395079486	0/0/0/0:4:770:770:770,0:1	./././.:.:.:.:.:.	0/0/0/1:3:1094:825:825,269:0.999999961601884	0/0/1/1:2:980:486:486,494:0.974648534106012	0/0/0/1:3:605:401:401,204:0.999819528410742	0/0/0/0:4:532:532:532,0:1	0/0/0/1:3:889:591:591,298:0.999886689414428	./././.:.:.:.:.:.	0/0/0/0:4:749:749:749,0:1	0/0/0/0:4:615:615:615,0:1	0/0/1/1:2:1014:509:509,505:0.96137381098859	0/0/1/1:2:314:142:142,172:0.997251701205286	./././.:.:.:.:.:.	0/0/1/1:2:462:157:157,305:0.970489176552456	0/0/0/1:3:721:489:489,232:0.999954486431277	0/1/1/1:1:892:217:217,675:0.973378909365888	0/0/1/1:2:504:253:253,251:0.951627856577049	0/1/1/1:1:944:236:236,708:0.955378722830175	0/0/0/1:3:671:431:431,240:0.999198769707786	./././.:.:.:.:.:.	0/0/0/1:3:829:525:525,304:0.998584917719093	0/0/1/1:2:643:216:216,427:0.965271926720356	0/0/1/1:2:887:424:424,463:0.992762308289779	0/0/0/0:4:443:443:443,0:1	0/0/1/1:2:826:268:268,558:0.929299752286078	0/0/0/0:4:669:669:669,0:1	0/0/0/0:4:997:996:996,1:1	0/0/0/0:4:772:772:772,0:1	0/0/0/1:3:611:403:403,208:0.999770427419671	0/0/1/1:2:473:223:223,250:0.993508709762885	0/0/0/0:4:779:779:779,0:1	1/1/1/1:0:837:1:1,836:0.999999999999971	./././.:.:.:.:.:.	1/1/1/1:0:380:0:0,380:0.999999999996624	0/0/0/1:3:938:665:665,273:0.999997272844356	0/1/1/1:1:876:198:198,678:0.993651041364734	0/0/0/0:4:400:398:398,2:1	1/1/1/1:0:736:2:2,734:0.999999999997589	0/0/0/0:4:496:496:496,0:1	./././.:.:.:.:.:.	0/0/0/0:4:1095:1095:1095,0:1	1/1/1/1:0:544:0:0,544:0.999999999999963	0/0/0/0:4:807:807:807,0:1	1/1/1/1:0:653:0:0,653:0.999999999999996	0/0/0/0:4:1156:1156:1156,0:1	0/0/0/0:4:635:634:634,1:1	0/0/0/0:4:791:790:790,1:1	0/0/0/0:4:927:927:927,0:1	0/0/0/0:4:1086:1085:1085,1:1	0/0/0/0:4:585:585:585,0:1	0/0/1/1:2:440:192:192,248:0.999279288990295	0/0/0/0:4:483:482:482,1:1	0/0/0/0:4:904:903:903,1:1	./././.:.:.:.:.:.	0/0/0/0:4:606:606:606,0:1	1/1/1/1:0:434:0:0,434:0.999999999999348	0/0/0/0:4:1277:1277:1277,0:1	1/1/1/1:0:428:0:0,428:0.999999999999225	0/0/0/0:4:497:497:497,0:1	1/1/1/1:0:323:0:0,323:0.999999999975864	0/0/1/1:2:523:265:265,258:0.935231923107991	1/1/1/1:0:412:1:1,411:0.999999999716491	0/0/1/1:2:655:223:223,432:0.974304454482943	1/1/1/1:0:568:0:0,568:0.999999999999979	0/0/1/1:2:689:225:225,464:0.936899752492218	0/0/0/1:3:674:447:447,227:0.999840953592651	0/0/0/0:4:191:190:190,1:0.999999999999384	0/0/0/1:3:715:453:453,262:0.998498612405149	0/0/0/0:4:546:546:546,0:1	0/0/0/0:4:771:771:771,0:1	0/0/0/0:4:273:273:273,0:1	0/0/0/1:3:647:448:448,199:0.999983802635628	0/0/1/1:2:405:194:194,211:0.987952859250694	0/0/0/1:3:739:487:487,252:0.999794561559311	0/0/0/0:4:558:558:558,0:1	0/0/0/0:4:435:434:434,1:1	0/0/0/0:4:1207:1204:1204,3:1	0/0/1/1:2:1084:519:519,565:0.992898801151543	0/0/0/1:3:668:460:460,208:0.999978739063074	./././.:.:.:.:.:.	0/0/0/0:4:726:726:726,0:1	1/1/1/1:0:692:0:0,692:0.999999999999999	0/0/0/1:3:268:187:187,81:0.999954440618895	1/1/1/1:0:845:1:1,844:0.999999999999974	0/0/0/0:4:660:659:659,1:1	1/1/1/1:0:811:0:0,811:1	0/0/0/0:4:1010:1010:1010,0:1	./././.:.:.:.:.:.	0/0/0/0:4:783:783:783,0:1	1/1/1/1:0:603:2:2,601:0.999999999966957	0/0/0/0:4:517:517:517,0:1	./././.:.:.:.:.:.	0/0/1/1:2:617:289:289,328:0.995608679260697	0/0/1/1:2:451:220:220,231:0.979942056562438	0/0/0/1:3:891:620:620,271:0.999991231126234	0/0/0/0:4:497:497:497,0:1	0/0/0/1:3:622:433:433,189:0.999987436889301	0/0/0/1:3:728:504:504,224:0.999985637831146	0/0/0/0:4:508:508:508,0:1	0/0/1/1:2:472:227:227,245:0.987680901674151	0/0/0/0:4:545:545:545,0:1	1/1/1/1:0:194:0:0,194:0.999999992080905	0/0/0/0:4:256:256:256,0:1	1/1/1/1:0:696:1:1,695:0.999999999999659	0/0/0/0:4:502:502:502,0:1	1/1/1/1:0:626:0:0,626:0.999999999999994	0/0/0/0:4:690:690:690,0:1	0/0/1/1:2:641:306:306,335:0.991942177522851	0/0/0/0:4:443:442:442,1:1	0/0/0/0:4:797:797:797,0:1	0/0/1/1:2:735:236:236,499:0.911015384146318	0/0/0/0:4:420:420:420,0:1	0/0/0/1:3:784:549:549,235:0.999993129313314	0/0/0/1:3:834:635:635,199:0.999999970399936	0/0/0/1:3:807:505:505,302:0.997446472150858	0/0/1/1:2:479:229:229,250:0.989933472273758	0/0/0/0:4:787:787:787,0:1	0/0/0/0:4:700:699:699,1:1	0/0/0/0:4:517:517:517,0:1	0/0/0/1:3:865:570:570,295:0.999815738307588	0/0/0/1:3:904:617:617,287:0.999973668815867	0/0/0/1:3:641:409:409,232:0.99885804668103	0/0/0/0:4:402:402:402,0:1	0/0/0/0:4:436:435:435,1:1	0/0/0/1:3:837:541:541,296:0.999490345918187	0/0/0/1:3:788:528:528,260:0.999918768287668	0/0/0/0:4:686:686:686,0:1	0/0/0/1:3:759:498:498,261:0.99974756556807	0/0/0/1:3:753:542:542,211:0.999998630177794	0/0/0/0:4:421:421:421,0:1	0/0/0/1:3:902:651:651,251:0.999999068953799	0/0/0/0:4:351:350:350,1:1	0/0/0/0:4:745:745:745,0:1	0/0/0/1:3:674:427:427,247:0.998441261068941	0/0/0/1:3:644:409:409,235:0.998575035457746	0/0/0/0:4:988:988:988,0:1	0/0/0/0:4:752:752:752,0:1	0/0/0/1:3:965:722:722,243:0.999999922126259	0/0/1/1:2:484:246:246,238:0.926335651414767	0/0/0/0:4:518:518:518,0:1	0/0/0/0:4:721:721:721,0:1	0/0/0/1:3:850:655:655,195:0.99999998259376	0/0/0/0:4:511:508:508,3:1	0/0/0/0:4:437:437:437,0:1	0/0/0/0:4:722:722:722,0:1	0/0/0/1:3:695:434:434,261:0.996963631690974	0/0/0/0:4:773:773:773,0:1	0/0/0/1:3:626:409:409,217:0.999637246606553	0/0/0/0:4:436:436:436,0:1	0/0/0/0:4:507:507:507,0:1	0/0/0/0:4:258:258:258,0:1	0/0/0/0:4:550:549:549,1:1	0/0/0/0:4:738:738:738,0:1	0/0/0/0:4:278:278:278,0:1	0/0/0/0:4:724:724:724,0:1	0/0/0/0:4:438:437:437,1:1	0/0/0/0:4:275:275:275,0:1
chr1.1	1938030	chr1.1_001938030	A	B	.	.	DP=94867;ADS=89475,5392;BIAS=0.939687982475632;OD=0.00228939889024785;PMC=0.000582822866742827	GT:UD:DP:RA:AD:MPP	0/0/1/1:2:133:70:70,63:0.999976795647859	0/0/0/0:4:149:149:149,0:1	0/0/0/1:3:155:120:120,35:0.999999992732358	0/0/0/0:4:149:149:149,0:1	0/0/0/1:3:141:109:109,32:0.999999973608994	0/0/0/0:4:161:161:161,0:1	0/0/0/1:3:109:82:82,27:0.999996624892603	0/0/0/0:4:128:128:128,0:0.999999999999977	0/0/0/1:3:134:109:109,25:0.999999999587946	0/0/0/0:4:92:92:92,0:0.999999999953473	0/0/0/0:4:106:106:106,0:0.999999999997747	0/0/0/0:4:178:178:178,0:1	0/0/0/0:4:133:131:131,2:0.999999998448225	0/0/0/0:4:153:153:153,0:1	./././.:.:.:.:.:.	0/0/0/0:4:149:149:149,0:1	0/0/0/0:4:134:134:134,0:0.999999999999993	0/0/0/1:3:179:145:145,34:0.999999999994241	0/0/0/1:3:148:112:112,36:0.999999885058049	0/0/0/1:3:150:117:117,33:0.999999994807713	0/0/0/0:4:135:135:135,0:0.999999999999994	0/0/0/1:3:132:106:106,26:0.999999998253873	0/0/0/0:4:142:142:142,0:0.999999999999999	0/0/0/1:3:201:153:153,48:0.999999998191226	0/0/0/0:4:130:130:130,0:0.999999999999985	0/0/0/0:4:135:135:135,0:0.999999999999994	0/0/0/1:3:129:97:97,32:0.999999210463382	0/0/0/1:3:134:101:101,33:0.999999550831153	0/0/0/0:4:165:165:165,0:1	0/0/0/0:4:127:127:127,0:0.999999999999972	0/0/0/1:3:181:149:149,32:0.999999999999345	0/0/0/1:3:121:96:96,25:0.999999983555504	0/0/0/0:4:166:166:166,0:1	0/0/0/0:4:176:176:176,0:1	0/0/0/0:4:155:155:155,0:1	0/0/0/0:4:189:189:189,0:1	0/0/0/0:4:78:78:78,0:0.999999998947332	0/0/0/0:4:106:106:106,0:0.999999999997747	0/0/0/0:4:131:131:131,0:0.999999999999988	0/0/0/0:4:145:145:145,0:0.999999999999999	0/0/0/0:4:151:151:151,0:1	0/0/0/0:4:116:116:116,0:0.999999999999727	0/0/0/0:4:126:126:126,0:0.999999999999965	0/0/0/0:4:174:174:174,0:1	0/0/0/0:4:205:205:205,0:1	0/0/0/0:4:135:135:135,0:0.999999999999994	0/0/0/0:4:161:161:161,0:1	0/0/0/0:4:143:143:143,0:0.999999999999999	0/0/0/0:4:142:142:142,0:0.999999999999999	0/0/0/0:4:138:138:138,0:0.999999999999997	0/0/0/0:4:165:165:165,0:1	0/0/0/0:4:121:121:121,0:0.999999999999903	0/0/0/1:3:185:137:137,48:0.999999893480952	0/0/0/0:4:169:169:169,0:1	0/0/0/0:4:187:187:187,0:1	0/0/0/0:4:167:167:167,0:1	0/0/0/1:3:219:153:153,66:0.999981964375823	0/0/0/0:4:121:121:121,0:0.999999999999903	0/0/0/0:4:216:216:216,0:1	0/0/0/0:4:129:128:128,1:0.999999999970562	0/0/0/0:4:115:115:115,0:0.999999999999663	0/0/0/0:4:152:152:152,0:1	0/0/0/1:3:132:97:97,35:0.99999553317622	0/0/0/0:4:148:148:148,0:1	0/0/0/0:4:102:102:102,0:0.999999999994696	0/0/0/0:4:160:160:160,0:1	0/0/0/0:4:155:155:155,0:1	0/0/0/0:4:196:196:196,0:1	0/0/0/0:4:122:122:122,0:0.999999999999921	0/0/0/1:3:116:86:86,30:0.999993915266312	0/0/0/1:3:104:83:83,21:0.999999935599065	0/0/0/1:3:125:89:89,36:0.999918919395744	0/0/0/0:4:135:135:135,0:0.999999999999994	0/0/0/0:4:231:231:231,0:1	0/0/0/0:4:156:156:156,0:1	0/0/0/0:4:119:119:119,0:0.999999999999854	0/0/0/1:3:166:127:127,39:0.999999989297883	0/0/0/0:4:114:114:114,0:0.999999999999585	0/0/0/0:4:111:111:111,0:0.99999999999922	0/0/0/0:4:143:143:143,0:0.999999999999999	0/0/0/0:4:135:135:135,0:0.999999999999994	0/0/0/0:4:163:163:163,0:1	0/0/0/1:3:140:97:97,43:0.999603998305391	0/0/0/0:4:170:170:170,0:1	0/0/0/0:4:101:101:101,0:0.999999999993423	0/0/0/0:4:136:136:136,0:0.999999999999995	0/0/0/1:3:154:118:118,36:0.999999977847462	0/0/0/0:4:137:137:137,0:0.999999999999996	0/0/0/0:4:157:157:157,0:1	0/0/0/0:4:61:61:61,0:0.999999947023825	0/0/0/1:3:128:85:85,43:0.986913411552472	0/0/0/0:4:142:142:142,0:0.999999999999999	0/0/0/1:3:135:100:100,35:0.999998109514896	0/0/0/0:4:198:198:198,0:1	0/0/0/0:4:159:159:159,0:1	0/0/0/0:4:101:101:101,0:0.999999999993423	0/0/0/0:4:109:109:109,0:0.999999999998809	0/0/0/1:3:196:150:150,46:0.999999998689879	0/0/0/0:4:122:122:122,0:0.999999999999921	0/0/0/0:4:77:77:77,0:0.999999998679829	0/0/0/1:3:142:101:101,41:0.999958173771795	0/0/0/0:4:196:196:196,0:1	0/0/0/0:4:165:165:165,0:1	0/0/0/1:3:148:113:113,35:0.999999950749147	0/0/0/0:4:128:128:128,0:0.999999999999977	0/0/0/0:4:106:106:106,0:0.999999999997747	0/0/0/0:4:52:52:52,0:0.999999551401341	0/0/0/0:4:160:160:160,0:1	0/0/0/0:4:128:128:128,0:0.999999999999977	0/0/0/1:3:123:92:92,31:0.999998125627415	0/0/0/0:4:117:117:117,0:0.999999999999778	0/0/0/1:3:200:157:157,43:0.99999999995543	0/0/0/0:4:135:135:135,0:0.999999999999994	0/0/0/0:4:150:150:150,0:1	0/0/0/0:4:143:143:143,0:0.999999999999999	0/0/0/0:4:150:150:150,0:1	0/0/0/1:3:196:148:148,48:0.99999999364264	0/0/0/0:4:80:80:80,0:0.999999999329717	0/0/1/1:2:194:99:99,95:0.999999950195912	0/0/0/0:4:161:161:161,0:1	0/0/0/0:4:158:158:158,0:1	0/0/0/0:4:145:145:145,0:0.999999999999999	0/0/1/1:2:135:66:66,69:0.999999252698573	0/0/0/0:4:177:177:177,0:1	0/0/0/1:3:162:132:132,30:0.99999999998381	0/0/0/0:4:137:137:137,0:0.999999999999996	0/0/0/0:4:149:149:149,0:1	0/0/0/0:4:164:164:164,0:1	0/0/0/0:4:139:139:139,0:0.999999999999998	0/0/0/1:3:173:118:118,55:0.999341990435359	0/0/0/0:4:89:89:89,0:0.999999999909936	0/0/0/1:3:150:114:114,36:0.99999993379442	0/0/0/0:4:87:87:87,0:0.999999999859781	0/0/0/0:4:109:109:109,0:0.999999999998809	0/0/0/0:4:145:145:145,0:0.999999999999999	0/0/0/0:4:137:137:137,0:0.999999999999996	0/0/0/1:3:159:128:128,31:0.999999999916191	0/0/0/0:4:145:145:145,0:0.999999999999999	0/0/0/0:4:124:124:124,0:0.999999999999948	0/0/0/0:4:143:143:143,0:0.999999999999999	0/0/0/1:3:93:70:70,23:0.999988374987262	0/0/0/0:4:135:135:135,0:0.999999999999994	0/0/0/0:4:129:129:129,0:0.999999999999981	0/0/0/0:4:169:169:169,0:1	0/1/1/1:1:163:41:41,122:0.999999394270109	0/0/0/0:4:83:83:83,0:0.999999999658174	0/0/0/0:4:140:140:140,0:0.999999999999998	0/0/0/0:4:130:130:130,0:0.999999999999985	0/0/0/0:4:123:123:123,0:0.999999999999936	0/0/0/0:4:126:126:126,0:0.999999999999965	0/0/0/0:4:128:128:128,0:0.999999999999977	0/0/0/0:4:151:151:151,0:1	0/0/0/0:4:131:131:131,0:0.999999999999988	0/0/0/0:4:140:140:140,0:0.999999999999998	0/0/0/0:4:185:185:185,0:1	0/0/0/0:4:125:125:125,0:0.999999999999958	0/0/0/0:4:171:171:171,0:1	0/0/0/0:4:143:143:143,0:0.999999999999999	0/0/0/0:4:97:97:97,0:0.999999999984381	0/0/0/0:4:144:144:144,0:0.999999999999999	0/0/0/0:4:171:171:171,0:1	0/0/0/0:4:123:123:123,0:0.999999999999936	0/0/0/0:4:107:107:107,0:0.999999999998179	0/0/0/0:4:102:102:102,0:0.999999999994696	0/0/0/0:4:152:152:152,0:1	0/0/0/0:4:170:170:170,0:1	0/0/1/1:2:139:71:71,68:0.999997255934701	0/0/0/0:4:111:111:111,0:0.99999999999922	0/0/0/0:4:114:114:114,0:0.999999999999585	0/0/0/0:4:142:142:142,0:0.999999999999999	0/0/0/0:4:140:140:140,0:0.999999999999998	0/0/0/0:4:141:141:141,0:0.999999999999998	0/0/0/0:4:175:175:175,0:1	0/0/0/0:4:136:136:136,0:0.999999999999995	0/0/0/0:4:159:159:159,0:1	0/0/0/0:4:131:131:131,0:0.999999999999988	0/0/0/0:4:123:123:123,0:0.999999999999936	0/0/0/0:4:121:121:121,0:0.999999999999903	0/0/0/0:4:147:147:147,0:1	0/0/0/1:3:88:67:67,21:0.999991376324101	0/0/0/0:4:116:116:116,0:0.999999999999727	0/0/0/0:4:89:89:89,0:0.999999999909936	0/0/0/0:4:119:119:119,0:0.999999999999854	0/0/0/1:3:98:72:72,26:0.99996120829762	0/0/0/0:4:170:170:170,0:1	./././.:.:.:.:.:.	0/0/0/0:4:124:124:124,0:0.999999999999948	0/0/0/0:4:132:132:132,0:0.99999999999999	0/0/0/0:4:171:171:171,0:1	0/0/0/0:4:71:71:71,0:0.999999994809251	0/0/0/0:4:231:231:231,0:1	0/0/0/1:3:152:118:118,34:0.999999992955994	0/0/0/0:4:124:124:124,0:0.999999999999948	0/0/0/0:4:130:130:130,0:0.999999999999985	0/0/0/0:4:138:138:138,0:0.999999999999997	0/0/0/0:4:141:141:141,0:0.999999999999998	0/0/0/0:4:146:146:146,0:0.999999999999999	0/0/0/0:4:135:135:135,0:0.999999999999994	0/0/0/0:4:117:117:117,0:0.999999999999778	0/0/0/0:4:172:172:172,0:1	0/0/0/0:4:145:145:145,0:0.999999999999999	0/0/0/1:3:134:93:93,41:0.999582007565462	0/0/0/0:4:162:162:162,0:1	0/0/0/0:4:188:188:188,0:1	0/0/0/1:3:150:121:121,29:0.999999999831779	0/0/0/0:4:133:133:133,0:0.999999999999992	0/1/1/1:1:120:33:33,87:0.999723081217949	0/0/0/0:4:134:134:134,0:0.999999999999993	0/0/0/0:4:192:192:192,0:1	0/0/0/0:4:128:128:128,0:0.999999999999977	0/0/0/0:4:183:183:183,0:1	0/0/0/1:3:145:107:107,38:0.999998564103841	0/0/0/0:4:162:162:162,0:1	0/0/0/0:4:87:87:87,0:0.999999999859781	0/0/0/0:4:93:93:93,0:0.999999999962632	0/0/0/0:4:141:141:141,0:0.999999999999998	0/0/0/0:4:160:160:160,0:1	0/0/0/0:4:108:108:108,0:0.999999999998527	0/0/0/0:4:130:130:130,0:0.999999999999985	0/0/0/0:4:137:137:137,0:0.999999999999996	0/0/0/0:4:112:112:112,0:0.999999999999368	0/0/0/1:3:133:98:98,35:0.999996648897215	0/0/0/0:4:157:157:157,0:1	0/0/0/1:3:143:112:112,31:0.999999993601983	0/0/0/1:3:162:124:124,38:0.999999986402479	0/0/0/0:4:175:175:175,0:1	0/0/0/1:3:99:76:76,23:0.999998166229894	0/0/0/0:4:225:225:225,0:1	0/0/0/0:4:100:100:100,0:0.999999999991841	0/0/0/0:4:129:129:129,0:0.999999999999981	0/0/0/1:3:88:69:69,19:0.999998675858058	0/0/0/1:3:115:84:84,31:0.999980152074347	0/0/0/0:4:153:153:153,0:1	0/0/1/1:2:118:65:65,53:0.999213649818249	0/0/0/0:4:144:144:144,0:0.999999999999999	0/0/0/0:4:133:133:133,0:0.999999999999992	0/0/0/1:3:117:88:88,29:0.999998134681474	0/0/0/0:4:196:196:196,0:1	0/0/0/0:4:176:176:176,0:1	0/0/0/0:4:127:127:127,0:0.999999999999972	0/0/0/0:4:209:209:209,0:1	0/0/0/0:4:175:174:174,1:0.999999999999996	0/0/0/1:3:135:102:102,33:0.999999661986803	0/0/0/1:3:150:114:114,36:0.99999993379442	0/0/0/0:4:140:140:140,0:0.999999999999998	0/0/0/0:4:132:132:132,0:0.99999999999999	0/0/0/0:4:112:112:112,0:0.999999999999368	0/0/0/0:4:155:155:155,0:1	0/0/0/0:4:76:76:76,0:0.999999998343526	0/0/1/1:2:118:67:67,51:0.995810615303702	0/0/0/0:4:142:142:142,0:0.999999999999999	0/0/0/0:4:121:121:121,0:0.999999999999903	0/0/0/0:4:147:147:147,0:1	0/0/0/0:4:178:178:178,0:1	0/0/0/0:4:176:176:176,0:1	0/0/0/0:4:115:115:115,0:0.999999999999663	0/0/0/0:4:97:97:97,0:0.999999999984381	0/0/0/0:4:121:121:121,0:0.999999999999903	0/0/0/0:4:194:194:194,0:1	0/0/0/1:3:147:104:104,43:0.999946151926561	0/0/0/0:4:111:111:111,0:0.99999999999922	0/0/0/0:4:151:151:151,0:1	0/0/0/1:3:154:114:114,40:0.999999369073618	0/0/0/0:4:181:181:181,0:1	0/0/0/0:4:162:162:162,0:1	0/0/0/0:4:177:177:177,0:1	0/0/0/0:4:153:153:153,0:1	0/0/0/0:4:139:139:139,0:0.999999999999998	0/0/0/0:4:122:122:122,0:0.999999999999921	0/0/0/0:4:189:189:189,0:1	0/0/0/0:4:157:157:157,0:1	0/0/0/0:4:162:162:162,0:1	0/0/0/0:4:171:171:171,0:1	0/0/0/0:4:143:143:143,0:0.999999999999999	0/0/0/0:4:90:90:90,0:0.999999999927767	0/0/0/0:4:116:116:116,0:0.999999999999727	0/0/0/0:4:170:170:170,0:1	0/0/0/0:4:103:103:103,0:0.999999999995721	0/0/0/0:4:168:168:168,0:1	0/0/0/0:4:151:151:151,0:1	0/0/0/0:4:178:178:178,0:1	0/0/0/0:4:157:157:157,0:1	0/0/0/0:4:84:84:84,0:0.999999999726635	0/0/0/0:4:139:139:139,0:0.999999999999998	0/0/0/0:4:129:129:129,0:0.999999999999981	0/0/0/0:4:96:96:96,0:0.999999999980588	0/0/0/0:4:144:144:144,0:0.999999999999999	0/0/0/0:4:96:95:95,1:0.999999969076642	0/0/0/0:4:115:115:115,0:0.999999999999663	0/0/0/1:3:114:97:97,17:0.999999999912042	0/0/0/0:4:151:151:151,0:1	0/0/0/0:4:149:149:149,0:1	0/0/0/0:4:145:145:145,0:0.999999999999999	0/0/0/1:3:155:119:119,36:0.999999983122169	0/0/0/0:4:129:129:129,0:0.999999999999981	0/0/0/1:3:98:68:68,30:0.998545677071772	0/0/0/0:4:108:108:108,0:0.999999999998527	0/0/0/1:3:134:99:99,35:0.999997483985385	0/0/0/0:4:104:104:104,0:0.999999999996546	0/0/0/1:3:164:130:130,34:0.999999999718106	0/0/0/0:4:121:121:121,0:0.999999999999903	0/0/0/0:4:198:198:198,0:1	0/0/0/1:3:118:94:94,24:0.999999984031562	0/0/0/0:4:147:147:147,0:1	0/0/0/0:4:149:149:149,0:1	0/0/0/0:4:168:168:168,0:1	0/0/0/0:4:150:150:150,0:1	0/0/0/0:4:129:129:129,0:0.999999999999981	0/0/0/0:4:97:97:97,0:0.999999999984381	0/0/0/0:4:117:117:117,0:0.999999999999778	0/0/0/0:4:141:141:141,0:0.999999999999998	0/0/0/0:4:95:94:94,1:0.999999961532476	0/0/0/0:4:156:156:156,0:1	0/0/0/0:4:194:194:194,0:1	0/0/0/0:4:166:166:166,0:1	0/0/1/1:2:136:70:70,66:0.999994695027871	0/0/0/0:4:141:141:141,0:0.999999999999998	0/0/0/1:3:151:111:111,40:0.999998555152307	0/0/0/0:4:173:173:173,0:1	0/0/0/0:4:179:179:179,0:1	0/0/0/1:3:98:83:83,15:0.99999999854412	0/0/0/1:3:197:152:152,45:0.999999999538701	0/0/0/0:4:137:137:137,0:0.999999999999996	0/0/0/0:4:168:168:168,0:1	0/0/0/0:4:133:133:133,0:0.999999999999992	0/0/0/0:4:139:139:139,0:0.999999999999998	0/0/0/0:4:134:134:134,0:0.999999999999993	0/0/0/0:4:206:206:206,0:1	0/0/0/0:4:110:110:110,0:0.999999999999036	0/0/0/0:4:205:205:205,0:1	0/0/0/0:4:180:180:180,0:1	0/0/0/0:4:175:175:175,0:1	0/0/0/1:3:175:133:133,42:0.999999988370395	0/0/0/0:4:201:201:201,0:1	0/0/0/0:4:55:55:55,0:0.999999780990946	0/0/0/0:4:151:151:151,0:1	0/0/0/0:4:153:153:153,0:1	0/0/0/0:4:200:200:200,0:1	0/0/0/0:4:132:132:132,0:0.99999999999999	0/0/0/0:4:172:172:172,0:1	0/0/0/0:4:232:232:232,0:1	0/0/0/0:4:144:144:144,0:0.999999999999999	0/0/0/0:4:163:163:163,0:1	0/0/0/1:3:203:164:164,39:0.999999999999131	0/0/0/0:4:149:149:149,0:1	0/0/1/1:2:153:84:84,69:0.999913005397545	0/0/0/0:4:139:139:139,0:0.999999999999998	0/0/1/1:2:135:72:72,63:0.999956912751168	0/0/0/0:4:163:163:163,0:1	0/0/0/0:4:150:150:150,0:1	0/0/0/0:4:118:118:118,0:0.99999999999982	0/0/0/0:4:186:186:186,0:1	0/0/0/1:3:143:100:100,43:0.99983236311928	0/0/0/0:4:138:138:138,0:0.999999999999997	0/0/1/1:2:119:63:63,56:0.999911438840191	0/0/0/0:4:165:165:165,0:1	0/0/0/0:4:135:135:135,0:0.999999999999994	0/0/0/0:4:174:174:174,0:1	0/0/0/0:4:148:148:148,0:1	0/0/0/0:4:234:234:234,0:1	0/0/0/1:3:103:76:76,27:0.999979268966963	0/0/0/0:4:218:218:218,0:1	0/0/0/1:3:157:113:113,44:0.999992449488027	0/0/0/0:4:195:195:195,0:1	0/0/0/0:4:183:183:183,0:1	0/0/0/0:4:117:117:117,0:0.999999999999778	0/0/0/0:4:135:135:135,0:0.999999999999994	0/0/0/0:4:150:149:149,1:0.999999999999557	0/0/0/0:4:157:157:157,0:1	0/0/0/0:4:130:130:130,0:0.999999999999985	0/0/0/0:4:116:116:116,0:0.999999999999727	0/0/0/0:4:162:162:162,0:1	0/0/0/0:4:165:165:165,0:1	0/0/0/0:4:174:174:174,0:1	0/0/0/0:4:168:168:168,0:1	0/0/0/0:4:166:166:166,0:1	0/0/0/0:4:122:122:122,0:0.999999999999921	0/0/0/0:4:143:143:143,0:0.999999999999999	0/0/1/1:2:145:76:76,69:0.999992209351214	0/0/0/0:4:181:181:181,0:1	0/0/0/0:4:142:142:142,0:0.999999999999999	0/0/0/0:4:114:114:114,0:0.999999999999585	0/0/0/0:4:120:120:120,0:0.999999999999881	0/0/0/0:4:179:179:179,0:1	0/0/0/0:4:115:115:115,0:0.999999999999663	0/0/0/0:4:190:190:190,0:1	0/0/0/0:4:177:177:177,0:1	0/0/0/0:4:147:147:147,0:1	0/0/0/0:4:154:154:154,0:1	0/0/0/0:4:128:128:128,0:0.999999999999977	0/0/0/1:3:137:90:90,47:0.974109335225502	0/0/0/0:4:133:133:133,0:0.999999999999992	0/0/0/1:3:124:97:97,27:0.999999958843713	0/0/0/1:3:131:97:97,34:0.999997485142618	0/0/0/0:4:138:138:138,0:0.999999999999997	0/0/0/1:3:134:100:100,34:0.99999893564302	0/0/0/1:3:157:123:123,34:0.999999998179115	0/0/0/0:4:140:140:140,0:0.999999999999998	0/0/0/0:4:176:176:176,0:1	0/0/0/0:4:148:148:148,0:1	0/0/0/0:4:102:102:102,0:0.999999999994696	0/0/0/0:4:151:151:151,0:1	0/0/0/0:4:127:127:127,0:0.999999999999972	0/0/0/0:4:171:171:171,0:1	0/0/0/0:4:181:181:181,0:1	0/0/0/0:4:169:169:169,0:1	0/0/0/0:4:139:139:139,0:0.999999999999998	0/0/0/0:4:132:132:132,0:0.99999999999999	0/0/0/0:4:163:163:163,0:1	0/0/0/0:4:104:104:104,0:0.999999999996546	0/0/0/0:4:120:120:120,0:0.999999999999881	0/0/0/0:4:151:151:151,0:1	0/0/0/0:4:231:231:231,0:1	0/0/0/0:4:193:193:193,0:1	0/0/0/0:4:125:125:125,0:0.999999999999958	0/0/0/0:4:183:183:183,0:1	0/0/0/0:4:185:185:185,0:1	0/0/0/0:4:160:160:160,0:1	0/0/0/0:4:114:114:114,0:0.999999999999585	0/0/0/0:4:145:145:145,0:0.999999999999999	0/0/0/0:4:161:161:161,0:1	0/0/0/0:4:180:180:180,0:1	0/0/0/0:4:176:176:176,0:1	0/0/0/0:4:141:141:141,0:0.999999999999998	0/0/0/0:4:154:154:154,0:1	0/0/0/0:4:128:128:128,0:0.999999999999977	0/0/1/1:2:152:73:73,79:0.999999586577111	0/0/0/0:4:131:131:131,0:0.999999999999988	0/0/0/0:4:150:149:149,1:0.999999999999557	0/0/0/0:4:186:186:186,0:1	0/0/0/0:4:90:90:90,0:0.999999999927767	0/0/0/1:3:153:123:123,30:0.999999999822854	0/0/0/0:4:28:28:28,0:0.999832508334858	0/0/0/0:4:146:146:146,0:0.999999999999999	0/0/0/0:4:168:168:168,0:1	0/0/0/0:4:149:149:149,0:1	0/0/0/0:4:152:152:152,0:1	0/0/0/0:4:199:198:198,1:1	0/0/0/0:4:138:138:138,0:0.999999999999997	0/0/0/1:3:93:81:81,12:0.999999996983408	0/0/0/0:4:159:159:159,0:1	0/0/0/0:4:176:176:176,0:1	0/0/0/0:4:171:171:171,0:1	0/0/0/0:4:157:157:157,0:1	0/0/0/0:4:240:240:240,0:1	0/0/0/0:4:179:179:179,0:1	0/0/1/1:2:128:72:72,56:0.99852375674041	0/0/0/1:3:147:116:116,31:0.999999997871303	0/0/0/0:4:113:113:113,0:0.999999999999488	0/0/0/1:3:144:113:113,31:0.99999999514602	0/0/0/0:4:140:140:140,0:0.999999999999998	0/0/0/0:4:115:115:115,0:0.999999999999663	0/0/0/0:4:117:117:117,0:0.999999999999778	0/0/0/0:4:196:196:196,0:1	0/0/0/0:4:135:135:135,0:0.999999999999994	0/0/0/0:4:160:160:160,0:1	0/0/0/0:4:112:112:112,0:0.999999999999368	0/0/0/0:4:147:147:147,0:1	0/0/0/1:3:148:116:116,32:0.999999996182302	0/0/0/0:4:167:167:167,0:1	0/0/0/0:4:122:122:122,0:0.999999999999921	0/0/0/0:4:189:189:189,0:1	0/0/0/0:4:146:146:146,0:0.999999999999999	0/0/0/0:4:149:149:149,0:1	0/0/0/1:3:155:111:111,44:0.99998687252823	0/0/0/1:3:94:62:62,32:0.969808259057451	0/0/0/0:4:119:119:119,0:0.999999999999854	0/0/0/0:4:152:152:152,0:1	0/0/0/1:3:144:105:105,39:0.999995581863318	0/0/0/0:4:153:153:153,0:1	0/0/0/0:4:151:151:151,0:1	0/0/0/0:4:142:142:142,0:0.999999999999999	0/0/0/0:4:123:123:123,0:0.999999999999936	0/0/0/0:4:186:186:186,0:1	0/0/1/1:2:119:57:57,62:0.999996320855247	0/0/0/0:4:119:119:119,0:0.999999999999854	0/0/0/0:4:164:164:164,0:1	0/0/0/0:4:111:111:111,0:0.99999999999922	0/0/0/1:3:90:64:64,26:0.999528253106943	0/0/0/0:4:117:117:117,0:0.999999999999778	0/0/0/0:4:157:157:157,0:1	0/0/0/0:4:91:91:91,0:0.999999999942041	0/0/0/0:4:154:154:154,0:1	0/0/0/0:4:104:104:104,0:0.999999999996546	0/0/0/0:4:165:165:165,0:1	0/0/0/0:4:94:94:94,0:0.999999999969975	0/0/0/0:4:136:136:136,0:0.999999999999995	0/0/0/0:4:106:106:106,0:0.999999999997747	0/0/0/0:4:153:153:153,0:1	0/0/0/0:4:122:122:122,0:0.999999999999921	0/0/0/0:4:169:169:169,0:1	0/0/0/0:4:149:149:149,0:1	0/0/0/0:4:114:114:114,0:0.999999999999585	0/0/0/0:4:219:219:219,0:1	0/0/0/0:4:151:151:151,0:1	0/0/0/0:4:150:150:150,0:1	0/0/0/0:4:159:159:159,0:1	0/0/0/0:4:211:211:211,0:1	0/0/0/0:4:150:150:150,0:1	0/0/0/0:4:169:169:169,0:1	0/0/0/0:4:125:125:125,0:0.999999999999958	0/0/0/0:4:158:158:158,0:1	0/0/0/1:3:86:64:64,22:0.999958845142794	0/0/0/0:4:186:186:186,0:1	0/0/0/1:3:171:132:132,39:0.999999997148444	0/0/0/0:4:117:117:117,0:0.999999999999778	0/0/0/0:4:160:160:160,0:1	0/0/0/0:4:215:215:215,0:1	0/0/0/0:4:147:147:147,0:1	0/0/0/0:4:124:124:124,0:0.999999999999948	0/0/0/0:4:149:149:149,0:1	0/0/0/0:4:149:149:149,0:1	0/0/0/0:4:167:167:167,0:1	0/0/0/0:4:151:151:151,0:1	0/0/0/0:4:146:146:146,0:0.999999999999999	0/0/0/0:4:144:144:144,0:0.999999999999999	0/0/0/0:4:182:182:182,0:1	0/0/0/0:4:183:183:183,0:1	0/0/0/0:4:159:159:159,0:1	0/0/0/1:3:135:108:108,27:0.999999998181446	0/0/0/1:3:130:96:96,34:0.999996645228126	0/0/0/0:4:129:129:129,0:0.999999999999981	0/0/0/0:4:202:202:202,0:1	0/0/0/0:4:175:175:175,0:1	0/0/0/1:3:125:89:89,36:0.999918919395744	0/0/0/0:4:127:127:127,0:0.999999999999972	0/0/0/0:4:176:172:172,4:0.999999999075184	0/0/0/1:3:110:79:79,31:0.999910877937157	0/0/0/0:4:169:169:169,0:1	0/0/0/1:3:131:104:104,27:0.999999994405507	0/0/0/0:4:138:138:138,0:0.999999999999997	0/0/0/0:4:181:181:181,0:1	0/0/0/1:3:110:89:89,21:0.999999989136661	0/0/0/0:4:117:117:117,0:0.999999999999778	0/0/0/0:4:145:145:145,0:0.999999999999999	0/0/0/0:4:120:120:120,0:0.999999999999881	0/0/0/1:3:103:73:73,30:0.999691036993124	0/0/0/1:3:137:104:104,33:0.999999808147212	0/0/0/1:3:143:116:116,27:0.999999999800995	0/0/0/0:4:175:175:175,0:1	0/0/0/0:4:146:146:146,0:0.999999999999999	0/0/0/0:4:132:132:132,0:0.99999999999999	0/0/0/0:4:165:165:165,0:1	0/0/0/0:4:166:166:166,0:1	0/0/0/1:3:158:115:115,43:0.999997480485423	0/0/0/1:3:180:137:137,43:0.999999992900852	0/0/0/1:3:106:79:79,27:0.999991667573607	0/0/0/0:4:237:237:237,0:1	0/0/0/1:3:94:74:74,20:0.999999471916533	0/0/0/0:4:104:104:104,0:0.999999999996546	0/0/0/1:3:123:95:95,28:0.999999866771376	0/0/0/0:4:184:184:184,0:1	0/0/0/1:3:84:64:64,20:0.999988109480824	0/0/0/1:3:140:103:103,37:0.999997482180569	0/0/0/0:4:126:126:126,0:0.999999999999965	0/0/0/1:3:190:148:148,42:0.999999999755598	0/0/0/1:3:170:129:129,41:0.999999980806769	0/0/0/0:4:109:109:109,0:0.999999999998809	0/0/1/1:2:156:78:78,78:0.99999976967812	0/0/0/0:4:172:172:172,0:1	0/0/0/0:4:127:127:127,0:0.999999999999972	0/0/0/0:4:132:132:132,0:0.99999999999999	0/0/0/0:4:165:165:165,0:1	0/0/0/0:4:128:128:128,0:0.999999999999977	0/0/0/0:4:180:180:180,0:1	0/0/0/0:4:145:145:145,0:0.999999999999999	0/0/0/0:4:179:179:179,0:1	0/0/0/0:4:92:92:92,0:0.999999999953473	0/0/1/1:2:145:80:80,65:0.999815877928679	0/0/0/0:4:161:161:161,0:1	0/0/0/1:3:131:101:101,30:0.999999922137095	0/0/0/1:3:150:114:114,36:0.99999993379442	0/0/0/1:3:145:113:113,32:0.999999991294662	0/0/0/0:4:120:120:120,0:0.999999999999881	0/0/0/0:4:141:141:141,0:0.999999999999998	0/0/0/0:4:164:164:164,0:1	0/0/0/0:4:129:129:129,0:0.999999999999981	0/0/0/0:4:162:162:162,0:1	0/0/0/0:4:156:156:156,0:1	0/0/0/0:4:173:173:173,0:1	0/0/0/1:3:133:96:96,37:0.99998137809519	0/0/0/1:3:234:191:191,43:0.999999999999987	0/0/0/1:3:188:144:144,44:0.999999997976251	0/0/0/0:4:156:156:156,0:1	0/0/0/0:4:142:142:142,0:0.999999999999999	0/0/0/0:4:129:129:129,0:0.999999999999981	0/0/0/0:4:134:134:134,0:0.999999999999993	0/0/0/0:4:172:172:172,0:1	0/0/0/0:4:155:155:155,0:1	0/0/0/0:4:166:166:166,0:1	0/0/0/1:3:192:143:143,49:0.999999961334704	0/0/0/1:3:169:127:127,42:0.999999943248372	0/0/0/1:3:161:120:120,41:0.99999978615779	0/0/1/1:2:162:93:93,69:0.998768643075782	0/0/0/1:3:120:97:97,23:0.999999996359576	0/0/0/1:3:181:141:141,40:0.999999999519567	0/0/0/1:3:157:122:122,35:0.999999995766692	0/0/0/0:4:216:216:216,0:1	0/0/0/0:4:188:188:188,0:1	0/0/0/0:4:188:188:188,0:1	0/0/0/0:4:193:193:193,0:1	0/0/0/0:4:179:179:179,0:1	0/0/0/0:4:139:139:139,0:0.999999999999998	0/0/0/0:4:199:199:199,0:1	0/0/0/0:4:139:139:139,0:0.999999999999998	0/0/0/0:4:158:158:158,0:1	0/0/0/0:4:160:160:160,0:1	0/0/0/0:4:114:114:114,0:0.999999999999585	0/0/0/0:4:167:167:167,0:1	0/0/0/0:4:169:169:169,0:1	0/0/0/0:4:143:143:143,0:0.999999999999999	0/0/0/0:4:135:135:135,0:0.999999999999994	0/0/0/0:4:196:196:196,0:1	0/0/0/0:4:103:103:103,0:0.999999999995721	0/0/0/0:4:197:197:197,0:1	0/0/0/0:4:164:164:164,0:1	0/0/0/0:4:161:161:161,0:1	0/0/0/0:4:192:192:192,0:1	0/0/0/0:4:185:185:185,0:1	0/0/0/0:4:137:137:137,0:0.999999999999996	0/0/0/0:4:202:202:202,0:1	0/0/0/0:4:160:160:160,0:1	0/0/0/0:4:181:181:181,0:1	0/0/0/0:4:174:174:174,0:1	0/0/0/0:4:158:158:158,0:1	0/0/0/0:4:170:170:170,0:1	0/0/0/0:4:130:130:130,0:0.999999999999985	0/0/0/0:4:132:132:132,0:0.99999999999999	0/0/0/0:4:202:202:202,0:1	0/0/0/0:4:155:155:155,0:1	0/0/0/1:3:136:103:103,33:0.999999745441812	0/0/0/0:4:154:154:154,0:1	0/0/0/0:4:146:146:146,0:0.999999999999999	0/0/0/1:3:117:83:83,34:0.999847169185903	0/0/0/1:3:115:89:89,26:0.999999768661898	0/0/0/0:4:179:179:179,0:1	0/0/0/0:4:132:132:132,0:0.99999999999999	0/0/0/0:4:127:127:127,0:0.999999999999972	0/0/0/0:4:178:178:178,0:1	0/0/0/0:4:204:204:204,0:1	0/0/0/0:4:188:188:188,0:1	0/0/0/0:4:155:155:155,0:1	0/0/0/1:3:186:144:144,42:0.999999999324682	0/0/0/0:4:145:145:145,0:0.999999999999999	0/0/0/0:4:163:163:163,0:1	0/0/0/0:4:159:159:159,0:1	0/0/0/0:4:166:166:166,0:1	0/0/0/0:4:185:185:185,0:1
chr1.1	1938036	chr1.1_001938036	A	B	.	.	DP=94867;ADS=71371,23496;BIAS=1.00700412198;OD=0.0017236743551784;PMC=0.0030430879206913	GT:UD:DP:RA:AD:MPP	0/1/1/1:1:133:34:34,99:0.999994041377666	0/0/0/0:4:149:149:149,0:1	1/1/1/1:0:155:0:0,155:1	0/0/0/1:3:149:101:101,48:0.999062773779438	0/1/1/1:1:141:41:41,100:0.99973699580842	0/0/0/1:3:161:122:122,39:0.999999991630961	1/1/1/1:0:109:0:0,109:0.999999999995152	0/0/0/1:3:128:98:98,30:0.999999929617587	0/1/1/1:1:134:38:38,96:0.99983699767961	0/0/0/0:4:92:92:92,0:0.999999999971507	./././.:.:.:.:.:.	0/0/0/0:4:178:178:178,0:1	0/0/0/1:3:133:99:99,34:0.999999441137042	0/0/0/0:4:153:153:153,0:1	0/1/1/1:1:122:35:35,87:0.999499294307997	0/0/0/0:4:149:149:149,0:1	0/0/0/0:4:134:134:134,0:0.999999999999999	0/0/0/1:3:179:145:145,34:0.999999999999502	0/1/1/1:1:148:37:37,111:0.999999164759155	0/0/1/1:2:150:75:75,75:0.999999858455619	0/0/1/1:2:135:52:52,83:0.96855211862301	0/0/0/1:3:132:106:106,26:0.999999999505747	0/0/1/1:2:142:66:66,76:0.999998267681668	0/0/0/1:3:201:152:152,49:0.999999999628717	0/0/0/1:3:130:95:95,35:0.999996378259796	0/0/0/1:3:135:90:90,45:0.994149450726511	0/0/1/1:2:129:61:61,68:0.999998300957063	0/0/1/1:2:134:56:56,78:0.999301612326664	0/0/0/0:4:165:165:165,0:1	0/0/0/1:3:127:97:97,30:0.999999903168779	0/0/0/1:3:181:149:149,32:0.999999999999952	0/0/0/1:3:121:96:96,25:0.999999993662181	0/0/0/0:4:166:166:166,0:1	0/0/0/0:4:176:176:176,0:1	0/0/0/0:4:155:155:155,0:1	0/0/0/1:3:189:135:135,54:0.999999195227548	0/0/0/1:3:78:56:56,22:0.99934201161313	0/0/0/0:4:106:106:106,0:0.999999999999033	0/0/0/1:3:131:95:95,36:0.999993474249405	0/0/0/0:4:145:145:145,0:1	0/0/0/1:3:151:111:111,40:0.99999956685666	0/0/0/0:4:116:116:116,0:0.999999999999909	0/0/0/1:3:126:96:96,30:0.999999866686219	0/0/0/1:3:174:133:133,41:0.999999999009888	0/0/0/0:4:205:205:205,0:1	0/0/0/1:3:135:92:92,43:0.999013116608233	0/0/0/0:4:161:161:161,0:1	0/0/0/0:4:143:143:143,0:1	0/0/0/0:4:142:142:142,0:1	0/0/1/1:2:138:65:65,73:0.999998914108261	0/0/0/0:4:165:165:165,0:1	0/0/0/1:3:121:94:94,27:0.99999995895962	0/0/0/1:3:185:137:137,48:0.99999998380819	0/0/0/1:3:169:125:125,44:0.999999940154235	0/0/0/0:4:187:187:187,0:1	0/0/0/1:3:167:132:132,35:0.999999999959658	0/0/0/1:3:219:153:153,66:0.999997312969033	0/1/1/1:1:121:32:32,89:0.999956120469602	0/0/0/0:4:216:216:216,0:1	0/0/0/1:3:129:98:98,31:0.999999871576547	0/0/0/0:4:115:115:115,0:0.999999999999885	0/0/1/1:2:152:72:72,80:0.999999706153601	0/0/0/1:3:132:97:97,35:0.999998090634951	0/0/0/1:3:148:104:104,44:0.999961871419904	0/0/0/0:4:102:102:102,0:0.999999999997478	0/0/0/1:3:160:120:120,40:0.999999972612765	0/0/1/1:2:155:80:80,75:0.999999311288451	0/0/0/1:3:196:151:151,45:0.999999999947828	0/0/0/0:4:122:122:122,0:0.999999999999978	0/0/0/1:3:116:86:86,30:0.999996605772261	0/0/0/1:3:104:83:83,21:0.999999963991012	0/0/0/1:3:125:89:89,36:0.999954687906816	0/0/0/1:3:135:103:103,32:0.999999952078139	0/0/0/0:4:231:231:231,0:1	0/0/0/0:4:156:156:156,0:1	0/0/0/0:4:119:119:119,0:0.999999999999955	0/0/0/1:3:166:127:127,39:0.999999998141837	0/0/0/0:4:114:114:114,0:0.999999999999855	0/0/0/0:4:111:111:111,0:0.999999999999706	0/0/0/0:4:143:143:143,0:1	0/0/0/1:3:135:109:109,26:0.999999999806214	0/0/1/1:2:163:71:71,92:0.999976081003315	0/0/0/1:3:140:97:97,43:0.999801756658454	0/0/1/1:2:170:82:82,88:0.999999972127574	0/0/0/1:3:101:77:77,24:0.999998291155286	0/0/0/0:4:136:136:136,0:0.999999999999999	0/0/1/1:2:154:83:83,71:0.99998577534263	0/0/0/1:3:137:101:101,36:0.999999035648721	0/0/0/1:3:157:116:116,41:0.99999983476127	./././.:.:.:.:.:.	0/0/0/1:3:128:85:85,43:0.990445939034997	0/0/0/0:4:142:142:142,0:1	0/0/0/1:3:135:99:99,36:0.999998181103862	0/0/0/1:3:198:151:151,47:0.999999999838795	0/0/0/1:3:159:117:117,42:0.999999783914207	0/0/0/1:3:101:75:75,26:0.999988553850421	0/0/0/0:4:109:109:109,0:0.999999999999527	0/0/0/1:3:196:150:150,46:0.999999999877856	0/0/0/0:4:122:122:122,0:0.999999999999978	0/0/0/1:3:77:61:61,16:0.99999742011859	0/0/1/1:2:142:66:66,76:0.999998267681668	0/0/1/1:2:196:93:93,103:0.999999985349167	0/0/0/0:4:165:165:165,0:1	0/0/1/1:2:148:68:68,80:0.99999771234333	0/0/0/0:4:128:128:128,0:0.999999999999994	0/0/0/0:4:106:106:106,0:0.999999999999033	0/0/0/0:4:52:52:52,0:0.999999288055667	0/0/0/1:3:160:107:107,53:0.997735249378536	0/0/0/1:3:128:93:93,35:0.999993110469839	0/0/1/1:2:123:55:55,68:0.999957622027567	0/0/0/1:3:117:90:90,27:0.999999850626501	0/0/1/1:2:200:104:104,96:0.999999942753268	0/0/0/1:3:135:105:105,30:0.999999992306477	0/0/0/1:3:150:104:104,46:0.999881662822985	0/0/0/1:3:143:100:100,43:0.99992370125593	0/0/0/1:3:150:107:107,43:0.999991577888521	0/0/1/1:2:196:103:103,93:0.999999827434901	0/0/0/1:3:80:54:54,26:0.984427765204793	0/0/1/1:2:194:99:99,95:0.999999981065738	0/0/0/1:3:161:119:119,42:0.999999882622447	0/0/1/1:2:158:83:83,75:0.999998144554123	0/0/0/1:3:145:103:103,42:0.999983323621207	0/0/1/1:2:135:66:66,69:0.999999703427877	0/0/1/1:2:177:82:82,95:0.999999756865283	0/0/0/1:3:162:132:132,30:0.999999999997955	0/0/0/1:3:137:90:90,47:0.982140984124629	0/0/0/1:3:149:115:115,34:0.999999996232444	0/0/0/0:4:164:164:164,0:1	0/0/0/1:3:139:105:105,34:0.999999916013229	0/1/1/1:1:173:50:50,123:0.999962972022249	0/0/0/1:3:89:68:68,21:0.999994482988369	0/1/1/1:1:150:30:30,120:0.999999999169464	0/0/0/0:4:87:87:87,0:0.999999999902747	0/0/0/1:3:109:81:81,28:0.99999475189263	0/0/0/1:3:145:103:103,42:0.999983323621207	0/0/0/1:3:137:107:107,30:0.999999995887032	0/0/1/1:2:159:88:88,71:0.999926759798028	0/0/1/1:2:145:69:69,76:0.999999627562113	0/0/0/1:3:124:94:94,30:0.999999746764264	0/0/0/1:3:143:110:110,33:0.999999990258557	./././.:.:.:.:.:.	0/0/0/1:3:135:97:97,38:0.999988912279673	0/1/1/1:1:129:32:32,97:0.999996603303556	0/0/0/0:4:169:169:169,0:1	1/1/1/1:0:163:0:0,163:1	0/0/0/1:3:83:65:65,18:0.999997678273944	0/0/0/0:4:140:140:140,0:1	0/0/0/1:3:130:103:103,27:0.999999997661314	0/0/0/1:3:123:87:87,36:0.999913049490831	0/0/0/1:3:126:97:97,29:0.999999947068641	0/0/0/0:4:128:128:128,0:0.999999999999994	0/0/0/1:3:151:112:112,39:0.999999821865158	0/0/0/0:4:131:131:131,0:0.999999999999997	0/0/1/1:2:140:73:73,67:0.999995995779752	0/0/0/1:3:185:127:127,58:0.99992420733001	0/0/0/0:4:125:125:125,0:0.999999999999989	0/0/0/1:3:171:129:129,42:0.99999999423239	0/0/0/0:4:143:143:143,0:1	0/0/0/1:3:97:77:77,20:0.999999859236647	0/0/0/1:3:144:102:102,42:0.999977137225475	0/0/0/1:3:171:126:126,45:0.999999921830799	0/0/0/0:4:123:123:123,0:0.999999999999982	0/0/0/0:4:107:107:107,0:0.999999999999238	0/0/0/0:4:102:102:102,0:0.999999999997478	0/0/1/1:2:152:70:70,82:0.99999843391388	0/0/0/1:3:170:132:132,38:0.999999999765731	1/1/1/1:0:139:1:1,138:0.999999999996925	0/0/0/0:4:111:111:111,0:0.999999999999706	0/0/0/1:3:114:79:79,35:0.999326038791675	0/0/0/0:4:142:142:142,0:1	0/0/0/1:3:140:98:98,42:0.999918669719084	0/0/0/0:4:141:141:141,0:1	0/0/0/0:4:175:175:175,0:1	0/0/0/0:4:136:136:136,0:0.999999999999999	0/0/0/0:4:159:158:158,1:0.999999999999997	0/0/0/0:4:131:131:131,0:0.999999999999997	0/0/0/1:3:123:89:89,34:0.999986077262518	0/0/0/1:3:121:94:94,27:0.99999995895962	0/0/0/0:4:147:147:147,0:1	0/0/1/1:2:88:44:44,44:0.999952487130956	0/0/1/1:2:116:57:57,59:0.999998228463752	0/0/1/1:2:89:50:50,39:0.99348364523782	0/0/1/1:2:119:62:62,57:0.999981263830018	0/0/0/1:3:98:72:72,26:0.999968542898772	0/0/0/1:3:170:119:119,51:0.999981373380027	./././.:.:.:.:.:.	0/0/0/0:4:124:124:124,0:0.999999999999986	0/0/0/1:3:132:97:97,35:0.999998090634951	0/0/0/0:4:171:171:171,0:1	0/0/0/1:3:71:55:55,16:0.999978966065156	0/0/1/1:2:231:114:114,117:0.999999999839448	0/0/1/1:2:152:80:80,72:0.999996839441232	0/0/0/1:3:124:86:86,38:0.99961148721429	0/0/0/1:3:130:98:98,32:0.999999766271219	0/0/0/0:4:138:137:137,1:0.999999999999654	0/0/0/1:3:141:107:107,34:0.99999995510055	0/0/0/1:3:146:118:118,28:0.999999999958941	0/0/0/0:4:135:135:135,0:0.999999999999999	0/0/1/1:2:117:51:51,66:0.999805722225952	0/0/0/1:3:172:124:124,48:0.999999227952844	0/0/0/0:4:145:145:145,0:1	0/1/1/1:1:134:34:34,100:0.999995652541686	0/0/0/1:3:162:122:122,40:0.999999985065733	0/0/0/0:4:188:188:188,0:1	0/1/1/1:1:150:35:35,115:0.999999924543674	0/0/0/0:4:133:133:133,0:0.999999999999998	1/1/1/1:0:120:1:1,119:0.999999999767809	0/0/0/1:3:134:109:109,25:0.999999999895183	0/0/1/1:2:192:98:98,94:0.999999977903511	0/0/1/1:2:128:62:62,66:0.999999349054925	0/0/1/1:2:183:92:92,91:0.999999986082835	0/0/1/1:2:145:72:72,73:0.999999841578926	0/0/0/0:4:162:162:162,0:1	./././.:.:.:.:.:.	0/0/0/0:4:93:93:93,0:0.999999999977683	0/0/0/1:3:141:96:96,45:0.99914952172975	0/0/0/1:3:160:115:115,45:0.999997796410277	0/0/0/0:4:108:108:108,0:0.9999999999994	0/0/0/1:3:130:100:100,30:0.999999962736706	0/0/0/1:3:137:107:107,30:0.999999995887032	0/0/0/1:3:112:78:78,34:0.999479320975973	0/0/1/1:2:133:54:54,79:0.997108375485783	0/0/0/0:4:157:157:157,0:1	0/1/1/1:1:143:29:29,114:0.999999997200831	0/1/1/1:1:162:38:38,124:0.999999970878295	0/0/0/0:4:175:175:175,0:1	0/1/1/1:1:99:25:25,74:0.999915010020319	0/0/0/0:4:225:225:225,0:1	0/1/1/1:1:100:25:25,75:0.999939118122024	0/0/0/0:4:129:129:129,0:0.999999999999996	0/0/0/1:3:88:69:69,19:0.999998886611185	0/0/0/1:3:115:84:84,31:0.999988061927867	0/0/0/0:4:153:153:153,0:1	0/0/1/1:2:118:65:65,53:0.999534960664834	0/0/0/0:4:144:144:144,0:1	0/0/0/0:4:133:133:133,0:0.999999999999998	0/0/1/1:2:117:62:62,55:0.999944619354121	0/0/1/1:2:196:98:98,98:0.999999996361236	0/0/0/1:3:176:137:137,39:0.999999999904045	0/0/0/0:4:127:127:127,0:0.999999999999993	0/0/0/1:3:209:156:156,53:0.999999998908733	0/0/0/1:3:175:131:131,44:0.999999990036214	0/0/0/1:3:135:102:102,33:0.999999880730665	0/0/1/1:2:150:76:76,74:0.999999694149889	0/0/0/1:3:140:107:107,33:0.999999975204734	0/0/0/1:3:132:107:107,25:0.999999999804468	0/0/0/0:4:112:112:112,0:0.999999999999768	0/0/1/1:2:155:64:64,91:0.999334649141486	0/0/0/1:3:76:61:61,15:0.999998643332851	0/1/1/1:1:118:38:38,80:0.971967688843944	0/0/0/0:4:142:142:142,0:1	0/0/0/0:4:121:121:121,0:0.999999999999972	0/0/0/1:3:147:117:117,30:0.999999999813017	0/0/0/1:3:178:127:127,51:0.999998336259593	0/0/0/0:4:176:176:176,0:1	0/0/0/0:4:115:115:115,0:0.999999999999885	0/0/0/1:3:97:78:78,19:0.999999946371037	0/0/0/1:3:121:82:82,39:0.997415723977128	0/0/0/0:4:194:194:194,0:1	0/0/1/1:2:147:69:69,78:0.999999293163724	0/0/0/0:4:111:111:111,0:0.999999999999706	0/0/0/0:4:151:151:151,0:1	0/0/1/1:2:154:78:78,76:0.999999782886012	0/0/0/1:3:181:139:139,42:0.999999999698517	0/0/0/0:4:162:162:162,0:1	0/0/0/0:4:177:177:177,0:1	0/0/0/1:3:153:117:117,36:0.99999999335658	0/0/0/1:3:139:103:103,36:0.999999487287224	0/0/0/0:4:122:122:122,0:0.999999999999978	0/0/0/1:3:189:149:149,40:0.999999999994711	0/0/0/0:4:157:157:157,0:1	0/0/0/0:4:162:162:162,0:1	0/0/0/0:4:171:171:171,0:1	0/0/0/0:4:143:143:143,0:1	0/0/0/0:4:90:90:90,0:0.999999999953499	0/0/0/0:4:116:116:116,0:0.999999999999909	0/0/0/0:4:170:170:170,0:1	0/0/0/0:4:103:103:103,0:0.999999999998016	0/0/1/1:2:168:91:91,77:0.999990759423244	0/0/0/1:3:151:119:119,32:0.999999999662705	0/0/1/1:2:178:74:74,104:0.999770586848469	0/0/0/0:4:157:157:157,0:1	./././.:.:.:.:.:.	0/0/0/1:3:139:115:115,24:0.999999999991149	0/0/0/1:3:129:100:100,29:0.99999997963057	0/0/0/1:3:96:71:71,25:0.999976128714619	0/0/0/0:4:144:144:144,0:1	0/0/1/1:2:96:47:47,49:0.999987451633007	0/0/1/1:2:115:67:67,48:0.98546099754698	0/0/1/1:2:114:64:64,50:0.998276004144083	0/0/0/0:4:151:151:151,0:1	0/0/0/1:3:149:110:110,39:0.999999669030602	0/0/0/1:3:145:107:107,38:0.999999529036985	0/0/1/1:2:155:79:79,76:0.999999699976027	0/0/0/1:3:129:85:85,44:0.983232989053011	0/1/1/1:1:98:23:23,75:0.999982422075903	0/0/0/0:4:108:108:108,0:0.9999999999994	0/0/0/1:3:134:99:99,35:0.999998990529078	0/0/0/0:4:104:104:104,0:0.999999999998439	0/1/1/1:1:164:49:49,115:0.999762159569638	0/0/0/1:3:121:104:104,17:0.999999999995985	0/0/1/1:2:198:94:94,104:0.999999987550821	0/0/1/1:2:118:63:63,55:0.99992174102665	0/0/1/1:2:147:84:84,63:0.998729787407668	0/0/0/1:3:149:116:116,33:0.999999998469054	0/0/1/1:2:168:92:92,76:0.999978887976635	0/0/0/0:4:150:150:150,0:1	0/0/0/1:3:129:99:99,30:0.999999948805903	0/0/1/1:2:97:53:53,44:0.998923406510662	0/0/1/1:2:117:62:62,55:0.999944619354121	0/0/0/0:4:141:141:141,0:1	0/0/0/0:4:95:94:94,1:0.999999991424162	0/0/0/0:4:156:156:156,0:1	0/0/1/1:2:194:96:96,98:0.999999997499359	0/0/1/1:2:166:74:74,92:0.999994844826875	0/1/1/1:1:136:35:35,101:0.999994253732062	0/0/1/1:2:141:69:69,72:0.999999826544965	0/0/1/1:2:151:75:75,76:0.999999905063898	0/0/0/0:4:173:173:173,0:1	0/0/1/1:2:179:88:88,91:0.999999992754504	0/0/1/1:2:98:52:52,46:0.999756369285235	0/0/0/1:3:197:152:152,45:0.999999999960762	0/0/0/1:3:137:110:110,27:0.999999999738124	0/0/0/1:3:168:125:125,43:0.999999966147444	0/1/1/1:1:133:34:34,99:0.999994041377666	0/0/1/1:2:139:71:71,68:0.999998780845866	0/0/1/1:2:134:69:69,65:0.999997059362006	0/0/1/1:2:206:101:101,105:0.99999999902338	1/1/1/1:0:110:0:0,110:0.999999999996167	0/0/0/0:4:205:205:205,0:1	0/0/0/1:3:180:128:128,52:0.999997857677186	0/0/0/0:4:175:175:175,0:1	0/0/1/1:2:175:87:87,88:0.999999986615625	0/0/0/0:4:201:201:201,0:1	0/0/0/0:4:55:55:55,0:0.999999675121636	0/0/0/1:3:151:114:114,37:0.999999970027388	0/0/0/1:3:153:112:112,41:0.999999434104915	0/0/0/1:3:200:148:148,52:0.999999993862062	0/0/0/0:4:132:132:132,0:0.999999999999998	0/0/1/1:2:172:88:88,84:0.999999891253527	0/0/0/0:4:232:232:232,0:1	0/0/0/1:3:144:104:104,40:0.999996150177777	0/0/0/0:4:163:160:160,3:0.999999999985142	0/0/1/1:2:203:102:102,101:0.999999996929648	0/0/0/1:3:149:112:112,37:0.999999944459596	1/1/1/1:0:153:1:1,152:0.999999999999862	0/0/0/0:4:139:139:139,0:1	0/0/1/1:2:135:72:72,63:0.999976750158855	0/0/0/0:4:163:163:163,0:1	0/0/0/1:3:150:98:98,52:0.978076074858327	0/0/1/1:2:118:55:55,63:0.999992223212943	0/0/0/0:4:186:186:186,0:1	0/0/1/1:2:143:75:75,68:0.999995332001211	0/0/0/0:4:138:138:138,0:0.999999999999999	0/1/1/1:1:119:26:26,93:0.999999683308291	0/0/0/1:3:165:135:135,30:0.999999999999157	0/0/0/1:3:135:99:99,36:0.999998181103862	0/0/0/1:3:174:129:129,45:0.999999968133812	0/0/0/1:3:148:111:111,37:0.99999992431957	0/0/0/1:3:234:190:190,44:0.999999999999999	0/0/1/1:2:103:55:55,48:0.999771252315507	0/0/0/1:3:218:155:155,63:0.999999684754621	0/0/0/1:3:157:113:113,44:0.999997687960858	0/0/0/1:3:195:148:148,47:0.999999999619778	0/0/0/1:3:183:143:143,40:0.999999999970221	0/0/0/1:3:117:90:90,27:0.999999850626501	0/0/0/1:3:135:105:105,30:0.999999992306477	0/0/0/1:3:150:118:118,32:0.999999999542501	0/0/0/1:3:157:116:116,41:0.99999983476127	0/0/0/0:4:130:130:130,0:0.999999999999996	0/0/0/0:4:116:116:116,0:0.999999999999909	0/0/0/1:3:162:116:116,46:0.999997146604117	0/0/0/0:4:165:164:164,1:0.999999999999999	0/0/0/0:4:174:174:174,0:1	0/0/1/1:2:168:77:77,91:0.99999918044077	0/0/0/1:3:166:121:121,45:0.999999646818211	0/0/0/0:4:122:122:122,0:0.999999999999978	0/0/0/1:3:143:105:105,38:0.999999119039367	0/1/1/1:1:145:37:37,108:0.99999789283282	0/0/0/1:3:181:139:139,42:0.999999999698517	0/0/0/1:3:142:112:112,30:0.999999999130297	1/1/1/1:0:114:0:0,114:0.999999999998495	0/0/0/0:4:120:120:120,0:0.999999999999964	0/0/0/1:3:179:132:132,47:0.999999959637337	0/0/0/1:3:115:94:94,21:0.999999998997283	0/0/0/1:3:190:131:131,59:0.999960647344098	0/0/0/0:4:177:176:176,1:1	0/0/0/1:3:147:114:114,33:0.999999997170564	0/0/0/0:4:154:154:154,0:1	0/0/0/1:3:128:87:87,41:0.998410006569084	0/0/0/1:3:137:90:90,47:0.982140984124629	0/0/1/1:2:133:63:63,70:0.999998845702855	0/0/0/1:3:124:97:97,27:0.999999984307153	0/0/1/1:2:131:58:58,73:0.999955247172235	0/0/0/0:4:138:138:138,0:0.999999999999999	0/0/0/1:3:134:100:100,34:0.999999593213296	0/0/1/1:2:157:91:91,66:0.997424681845959	0/0/0/0:4:140:140:140,0:1	0/0/0/1:3:176:132:132,44:0.999999992593813	0/0/0/0:4:148:148:148,0:1	0/0/0/1:3:102:69:69,33:0.99406274474082	0/0/0/1:3:151:110:110,41:0.999998948583608	0/0/0/1:3:127:98:98,29:0.999999961526493	0/0/0/1:3:171:121:121,50:0.999994171224105	0/0/0/1:3:181:136:136,45:0.99999999598798	0/0/1/1:2:169:77:77,92:0.999998870416841	0/0/0/1:3:139:116:116,23:0.999999999996497	0/0/0/1:3:132:103:103,29:0.999999992111704	0/0/0/0:4:163:163:163,0:1	0/0/0/1:3:104:80:80,24:0.999999370885455	0/0/0/0:4:120:120:120,0:0.999999999999964	0/0/0/0:4:151:148:148,3:0.999999999788463	0/0/0/0:4:231:231:231,0:1	0/0/0/0:4:193:193:193,0:1	0/0/0/1:3:125:95:95,30:0.999999816327371	0/0/0/0:4:183:182:182,1:1	0/0/0/0:4:185:185:185,0:1	0/0/0/0:4:160:160:160,0:1	0/0/0/0:4:114:114:114,0:0.999999999999855	0/0/0/1:3:145:103:103,42:0.999983323621207	0/0/0/0:4:161:161:161,0:1	0/0/0/0:4:180:180:180,0:1	0/0/0/0:4:176:176:176,0:1	0/0/1/1:2:141:60:60,81:0.999783245853943	0/0/0/1:3:154:109:109,45:0.999985922774954	0/0/0/0:4:128:128:128,0:0.999999999999994	0/1/1/1:1:152:33:33,119:0.999999993180675	0/0/0/0:4:131:131:131,0:0.999999999999997	0/0/0/1:3:150:116:116,34:0.999999997227751	0/0/0/0:4:186:186:186,0:1	0/0/0/1:3:90:62:62,28:0.996742128722928	0/0/0/1:3:153:123:123,30:0.999999999969798	0/0/1/1:2:28:13:13,15:0.971060015573947	0/0/0/1:3:146:110:110,36:0.999999942588531	0/0/0/1:3:168:128:128,40:0.999999997541384	0/0/0/1:3:149:119:119,30:0.999999999898431	0/0/1/1:2:152:71:71,81:0.999999324945828	0/0/0/1:3:199:147:147,52:0.999999991820299	0/0/0/0:4:138:138:138,0:0.999999999999999	0/0/0/1:3:93:81:81,12:0.999999999332216	0/0/0/0:4:159:159:159,0:1	0/0/0/0:4:176:176:176,0:1	0/0/0/1:3:171:120:120,51:0.999986258431808	0/0/1/1:2:157:84:84,73:0.999992885689894	0/0/0/1:3:240:192:192,48:0.999999999999996	0/0/0/1:3:179:138:138,41:0.999999999772595	0/0/1/1:2:128:72:72,56:0.999015612597205	0/0/0/1:3:147:116:116,31:0.999999999536631	0/0/0/1:3:113:83:83,30:0.999990906028506	0/0/0/1:3:144:113:113,31:0.999999998834626	0/0/0/1:3:140:101:101,39:0.999994440668651	0/0/1/1:2:115:63:63,52:0.999595522650188	0/0/1/1:2:117:59:59,58:0.999995996315569	0/0/0/1:3:196:158:158,38:0.999999999999871	0/0/1/1:2:135:68:68,67:0.999999237086922	0/0/0/0:4:160:160:160,0:1	0/0/1/1:2:112:52:52,60:0.99998560942057	0/0/1/1:2:147:69:69,78:0.999999293163724	0/1/1/1:1:148:30:30,118:0.999999998479759	0/0/0/0:4:167:166:166,1:1	0/0/0/1:3:122:89:89,33:0.999992311261624	0/0/0/1:3:189:146:146,43:0.999999999929873	0/0/0/1:3:146:106:106,40:0.999997944688431	0/0/0/1:3:149:105:105,44:0.999972150051369	0/0/0/1:3:155:111:111,44:0.999995710024514	0/0/0/1:3:94:62:62,32:0.964860102758172	0/0/0/0:4:119:119:119,0:0.999999999999955	0/0/0/0:4:152:152:152,0:1	0/0/0/1:3:144:105:105,39:0.999998424194352	0/0/1/1:2:153:69:69,84:0.999994948893774	0/0/0/0:4:151:151:151,0:1	0/0/0/1:3:142:103:103,39:0.999997044286241	0/0/0/1:3:123:90:90,33:0.999994443538353	0/0/0/0:4:186:186:186,0:1	0/1/1/1:1:119:29:29,90:0.99999480405419	0/0/0/0:4:119:119:119,0:0.999999999999955	0/0/1/1:2:164:83:83,81:0.999999906184073	0/0/0/1:3:111:82:82,29:0.999993085206403	0/1/1/1:1:90:21:21,69:0.999962413197545	0/0/0/1:3:117:92:92,25:0.999999977065456	0/0/0/1:3:157:117:117,40:0.999999931657753	0/0/0/0:4:91:91:91,0:0.999999999963608	0/0/0/1:3:154:118:118,36:0.999999995105251	0/0/0/1:3:104:68:68,36:0.952830908020774	0/0/0/1:3:165:123:123,42:0.999999965097688	0/0/0/1:3:94:72:72,22:0.999997351020949	0/0/0/1:3:136:105:105,31:0.999999985961992	0/0/0/1:3:106:77:77,29:0.999963576128097	0/0/1/1:2:153:83:83,70:0.999976220687875	0/0/1/1:2:122:65:65,57:0.999947299566417	0/0/0/1:3:169:117:117,52:0.999940453186546	0/0/0/0:4:149:149:149,0:1	0/0/1/1:2:114:63:63,51:0.999297794196283	0/0/0/1:3:219:156:156,63:0.99999976237423	0/0/0/1:3:151:118:118,33:0.999999999169471	0/0/1/1:2:150:69:69,81:0.999998108291653	0/0/0/1:3:159:129:129,30:0.999999999995009	0/0/0/1:3:211:166:166,45:0.99999999999923	0/0/1/1:2:150:80:80,70:0.999991184629633	0/0/0/1:3:169:136:136,33:0.999999999996212	0/0/0/1:3:125:102:102,23:0.999999999727062	0/0/0/1:3:158:122:122,36:0.999999998548268	0/1/1/1:1:86:24:24,62:0.997341432876131	0/0/1/1:2:186:94:94,92:0.999999983894506	0/0/0/1:3:171:132:132,39:0.999999999580954	0/0/1/1:2:117:58:58,59:0.999998033789905	0/0/0/1:3:160:118:118,42:0.99999984079196	0/0/0/1:3:215:158:158,57:0.999999994516819	0/0/0/1:3:147:113:113,34:0.999999993027788	0/0/0/0:4:124:124:124,0:0.999999999999986	0/0/1/1:2:149:68:68,81:0.999996821839311	0/0/0/0:4:149:149:149,0:1	0/0/0/1:3:167:117:117,50:0.999980296952606	0/0/0/1:3:151:114:114,37:0.999999970027388	0/0/0/0:4:146:146:146,0:1	0/0/0/1:3:144:108:108,36:0.999999893044693	0/0/0/0:4:182:182:182,0:1	0/0/0/0:4:183:183:183,0:1	0/0/0/0:4:159:159:159,0:1	0/0/1/1:2:135:78:78,57:0.995717625262537	0/0/1/1:2:130:59:59,71:0.999986651531082	0/0/0/1:3:129:91:91,38:0.999923678584797	0/0/0/1:3:202:150:150,52:0.999999996537922	0/0/1/1:2:175:87:87,88:0.999999986615625	0/0/0/1:3:125:89:89,36:0.999954687906816	0/0/0/1:3:127:89:89,38:0.999853979703733	0/0/0/1:3:176:128:128,48:0.999999767507469	0/0/0/1:3:110:79:79,31:0.999937596856344	0/0/0/1:3:169:125:125,44:0.999999940154235	0/0/0/1:3:131:104:104,27:0.999999998292965	0/0/1/1:2:138:69:69,69:0.99999959975507	0/0/0/0:4:181:181:181,0:1	0/0/1/1:2:110:56:56,54:0.999988023593509	0/0/0/0:4:117:117:117,0:0.999999999999929	0/0/0/1:3:145:105:105,40:0.999997188031653	0/0/0/0:4:120:120:120,0:0.999999999999964	0/0/0/1:3:103:73:73,30:0.999744750678996	0/0/0/1:3:137:104:104,33:0.999999936500642	0/0/0/1:3:143:116:116,27:0.999999999958844	0/0/0/0:4:175:175:175,0:1	0/0/0/1:3:146:112:112,34:0.99999999050584	0/0/0/1:3:132:103:103,29:0.999999992111704	0/0/0/0:4:165:165:165,0:1	0/0/0/0:4:166:166:166,0:1	0/0/0/1:3:158:115:115,43:0.999999293287103	0/0/0/1:3:180:137:137,43:0.999999999040688	0/0/1/1:2:106:53:53,53:0.999992212386149	0/0/0/0:4:237:237:237,0:1	0/0/1/1:2:94:53:53,41:0.99403983656062	0/0/0/0:4:104:104:104,0:0.999999999998439	0/0/1/1:2:123:60:60,63:0.999999105449349	0/0/1/1:2:184:97:97,87:0.999999541913137	0/0/1/1:2:84:40:40,44:0.999944486789541	0/0/1/1:2:140:62:62,78:0.999972284157702	0/0/0/0:4:126:126:126,0:0.999999999999991	0/0/1/1:2:190:92:92,98:0.999999994635329	0/0/0/1:3:170:129:129,41:0.999999996752585	0/0/0/0:4:109:109:109,0:0.999999999999527	0/0/1/1:2:156:78:78,78:0.999999914648011	0/0/0/0:4:172:172:172,0:1	0/0/0/0:4:127:127:127,0:0.999999999999993	0/0/0/1:3:132:100:100,32:0.999999876254525	0/0/0/0:4:165:165:165,0:1	0/0/0/0:4:128:128:128,0:0.999999999999994	0/0/0/0:4:180:180:180,0:1	0/0/0/0:4:145:145:145,0:1	0/0/0/0:4:179:179:179,0:1	./././.:.:.:.:.:.	0/0/1/1:2:145:80:80,65:0.999881613870932	0/0/0/0:4:161:161:161,0:1	0/0/0/1:3:131:101:101,30:0.999999972857685	0/0/1/1:2:150:71:71,79:0.99999964703034	0/1/1/1:1:145:37:37,108:0.99999789283282	0/0/0/1:3:120:95:95,25:0.99999999126809	0/0/0/1:3:141:99:99,42:0.999940841435215	0/0/0/0:4:164:164:164,0:1	0/0/1/1:2:129:70:70,59:0.999900810284356	0/0/0/0:4:162:162:162,0:1	0/0/0/1:3:156:112:112,44:0.999996851666429	0/0/0/0:4:173:173:173,0:1	0/0/0/1:3:133:96:96,37:0.999991486471594	0/0/0/1:3:234:190:190,44:0.999999999999999	0/0/0/1:3:188:144:144,44:0.999999999779194	0/0/0/0:4:156:156:156,0:1	0/0/0/1:3:142:92:92,50:0.951624012050755	0/0/0/0:4:129:129:129,0:0.999999999999996	0/0/0/0:4:134:134:134,0:0.999999999999999	0/0/0/1:3:172:132:132,40:0.999999999252227	0/0/0/0:4:155:155:155,0:1	0/0/0/0:4:166:166:166,0:1	0/0/0/1:3:192:143:143,49:0.999999995077683	0/0/0/1:3:169:127:127,42:0.999999989515946	0/0/1/1:2:161:82:82,79:0.99999981960316	0/0/1/1:2:162:93:93,69:0.998964445665737	0/0/1/1:2:120:55:55,65:0.999984695589769	0/0/0/1:3:181:141:141,40:0.999999999946777	0/0/1/1:2:157:79:79,78:0.999999886556497	0/0/0/0:4:216:216:216,0:1	0/0/0/0:4:188:188:188,0:1	0/0/1/1:2:188:94:94,94:0.999999993353159	0/0/0/0:4:193:193:193,0:1	0/0/0/1:3:179:142:142,37:0.999999999993046	0/0/0/0:4:139:139:139,0:1	0/0/1/1:2:199:97:97,102:0.999999998012395	0/0/0/0:4:139:139:139,0:1	0/0/0/0:4:158:158:158,0:1	0/0/0/0:4:160:160:160,0:1	0/0/0/0:4:114:114:114,0:0.999999999999855	0/0/0/0:4:167:167:167,0:1	0/0/0/1:3:169:125:125,44:0.999999940154235	0/0/0/0:4:143:143:143,0:1	0/0/0/0:4:135:135:135,0:0.999999999999999	0/0/0/0:4:196:196:196,0:1	0/0/0/0:4:103:103:103,0:0.999999999998016	0/0/0/0:4:197:197:197,0:1	0/0/1/1:2:164:79:79,85:0.999999953412292	0/0/0/1:3:161:116:116,45:0.999998378550028	0/0/0/1:3:192:145:145,47:0.999999999098571	0/0/0/1:3:185:127:127,58:0.99992420733001	0/0/0/1:3:137:90:90,47:0.982140984124629	0/0/0/0:4:202:202:202,0:1	0/0/0/0:4:160:160:160,0:1	0/0/0/0:4:181:181:181,0:1	0/0/0/1:3:174:139:139,35:0.999999999994856	0/0/0/1:3:158:115:115,43:0.999999293287103	0/0/1/1:2:170:91:91,79:0.999996602301142	0/0/1/1:2:130:54:54,76:0.99892778544433	0/0/0/0:4:132:132:132,0:0.999999999999998	0/0/0/0:4:202:202:202,0:1	0/0/0/0:4:155:155:155,0:1	0/0/0/1:3:136:103:103,33:0.999999913004068	0/0/0/0:4:154:154:154,0:1	0/0/0/0:4:146:146:146,0:1	0/0/1/1:2:117:53:53,64:0.999967464472227	0/0/1/1:2:115:56:56,59:0.999998086789098	0/0/0/0:4:179:179:179,0:1	0/0/0/1:3:132:108:108,24:0.999999999922801	0/0/1/1:2:127:65:65,62:0.999996347159655	0/0/1/1:2:178:82:82,96:0.999999665881758	0/0/0/1:3:204:152:152,52:0.999999998042793	0/0/0/0:4:188:188:188,0:1	0/0/0/1:3:155:111:111,44:0.999995710024514	0/0/0/1:3:186:144:144,42:0.999999999929511	0/0/1/1:2:145:77:77,68:0.999990878936451	0/0/0/1:3:163:116:116,47:0.999994989964461	0/0/0/0:4:159:159:159,0:1	0/0/1/1:2:166:85:85,81:0.999999821380742	0/0/0/1:3:185:126:126,59:0.999824983081556
chr1.1	2432574	chr1.1_002432574	A	B	.	.	DP=333688;ADS=167432,166256;BIAS=1.62320945064867;OD=0.00970034745110501;PMC=0.0149105048350029	GT:UD:DP:RA:AD:MPP	0/1/1/1:1:619:119:119,500:0.998709323385454	0/0/1/1:2:808:289:289,519:0.999898444857534	1/1/1/1:0:848:0:0,848:1	0/0/1/1:2:743:332:332,411:0.998585698213769	0/0/1/1:2:661:258:258,403:0.999984739294767	0/0/1/1:2:534:203:203,331:0.999971124767288	0/1/1/1:1:760:92:92,668:0.999999848351226	0/0/1/1:2:688:268:268,420:0.999985494605559	0/0/1/1:2:628:223:223,405:0.999843758313979	0/0/1/1:2:692:230:230,462:0.999031597385122	0/0/1/1:2:380:183:183,197:0.947113429012856	0/0/0/1:3:615:368:368,247:0.999630431657312	0/0/0/1:3:664:448:448,216:0.999999843888148	0/0/0/0:4:479:479:479,0:1	0/1/1/1:1:707:73:73,634:0.999998470632765	0/0/0/0:4:466:466:466,0:1	0/0/0/0:4:531:530:530,1:1	0/0/1/1:2:660:274:274,386:0.999924005014627	0/0/1/1:2:712:293:293,419:0.999950804097037	0/0/1/1:2:694:264:264,430:0.999979718271341	0/1/1/1:1:780:106:106,674:0.999999399303202	0/0/1/1:2:490:177:177,313:0.999875362382291	0/0/1/1:2:652:254:254,398:0.999984388248669	0/0/0/1:3:521:371:371,150:0.999999993973781	0/0/0/1:3:649:433:433,216:0.999999641872598	0/0/1/1:2:420:175:175,245:0.999829589090519	0/0/0/1:3:532:358:358,174:0.999999684601801	0/1/1/1:1:779:112:112,667:0.999998136800508	0/0/1/1:2:780:321:321,459:0.999955859282939	0/0/0/1:3:492:299:299,193:0.999797191400515	./././.:.:.:.:.:.	0/0/1/1:2:571:200:200,371:0.999746504262545	0/0/0/1:3:501:344:344,157:0.999999906532661	0/0/0/1:3:750:481:481,269:0.999996055614688	0/0/0/0:4:705:705:705,0:1	0/1/1/1:1:772:110:110,662:0.999998418707377	0/0/0/1:3:378:216:216,162:0.992501095127906	0/0/0/0:4:560:560:560,0:1	./././.:.:.:.:.:.	0/0/0/0:4:528:527:527,1:1	0/0/1/1:2:592:232:232,360:0.999981912391858	0/0/0/1:3:457:274:274,183:0.999519164017668	0/0/0/1:3:694:473:473,221:0.999999931259318	0/0/0/1:3:703:483:483,220:0.999999962855825	0/0/0/1:3:673:402:402,271:0.999629061845014	0/0/1/1:2:586:216:216,370:0.999942941668878	0/0/1/1:2:749:271:271,478:0.999923315847136	0/0/1/1:2:669:234:234,435:0.99977092792706	0/0/1/1:2:627:267:267,360:0.999777443454096	0/1/1/1:1:840:103:103,737:0.999999872299495	0/0/0/0:4:614:613:613,1:1	0/0/0/1:3:596:409:409,187:0.999999939460016	0/0/0/0:4:459:458:458,1:1	0/0/1/1:2:523:189:189,334:0.999885880988822	0/0/1/1:2:769:364:364,405:0.982358252826461	0/0/1/1:2:701:271:271,430:0.999985003078748	0/0/0/1:3:630:360:360,270:0.995217843987068	0/1/1/1:1:683:109:109,574:0.999979162110314	0/0/1/1:2:844:331:331,513:0.999988779064464	0/0/1/1:2:635:232:232,403:0.999932577942334	0/0/1/1:2:750:336:336,414:0.998428884912249	0/1/1/1:1:621:88:88,533:0.999997653534382	0/0/1/1:2:383:184:184,199:0.952133392856911	0/0/1/1:2:566:257:257,309:0.996495836059785	0/0/0/0:4:328:328:328,0:1	0/0/0/1:3:482:335:335,147:0.999999955006046	0/0/0/1:3:683:471:471,212:0.99999996974021	0/0/0/1:3:753:427:427,326:0.993542949235202	0/0/1/1:2:495:161:161,334:0.997781126375678	0/0/0/1:3:298:185:185,113:0.999840826621155	0/0/1/1:2:337:117:117,220:0.999418311527829	0/0/1/1:2:331:161:161,170:0.916486354644747	0/0/0/1:3:632:378:378,254:0.999631957177628	0/0/1/1:2:467:201:201,266:0.999506286500527	0/0/0/1:3:596:420:420,176:0.999999991342444	0/0/0/0:4:316:316:316,0:1	0/0/0/1:3:544:380:380,164:0.999999978301793	0/0/0/1:3:550:360:360,190:0.999998171329312	0/0/0/1:3:389:255:255,134:0.999996181494745	0/0/1/1:2:640:259:259,381:0.999968745493263	0/0/1/1:2:629:246:246,383:0.999983597160059	0/1/1/1:1:738:115:115,623:0.999989042460368	0/0/0/1:3:597:382:382,215:0.99999332210459	0/1/1/1:1:668:111:111,557:0.999949544954584	0/0/1/1:2:408:164:164,244:0.999945024792155	0/0/1/1:2:511:250:250,261:0.912937645542695	0/0/1/1:2:812:257:257,555:0.996458598533124	0/0/0/1:3:373:234:234,139:0.999944978157461	0/0/1/1:2:654:234:234,420:0.999879402749697	0/1/1/1:1:426:87:87,339:0.992375532101774	0/0/1/1:2:669:243:243,426:0.99992412978732	0/0/1/1:2:660:239:239,421:0.999915916189316	0/0/0/1:3:484:304:304,180:0.999969410916455	0/0/0/1:3:656:406:406,250:0.999954102328755	./././.:.:.:.:.:.	./././.:.:.:.:.:.	0/0/1/1:2:431:143:143,288:0.998537955348805	0/0/0/0:4:550:550:550,0:1	0/0/0/0:4:420:420:420,0:1	0/1/1/1:1:648:117:117,531:0.999689787881864	0/1/1/1:1:828:90:90,738:0.999999424912604	0/0/1/1:2:698:229:229,469:0.998608874567055	0/0/0/1:3:639:460:460,179:0.999999998647053	0/0/1/1:2:553:168:168,385:0.987354632744324	0/0/0/1:3:480:289:289,191:0.999644394973183	0/0/0/1:3:369:227:227,142:0.999833422099856	0/0/0/1:3:199:110:110,89:0.939454347450264	0/0/1/1:2:481:189:189,292:0.999973966686201	0/0/0/1:3:458:327:327,131:0.99999999221761	0/0/1/1:2:421:182:182,239:0.999324464309942	0/0/0/1:3:317:187:187,130:0.998073628964434	0/0/1/1:2:703:249:249,454:0.999847840310115	0/0/0/1:3:666:416:416,250:0.999974526718552	0/0/0/0:4:577:577:577,0:1	0/0/1/1:2:615:246:246,369:0.999976442595274	0/0/0/0:4:327:326:326,1:1	0/0/0/1:3:579:365:365,214:0.999982103208708	0/0/0/1:3:383:246:246,137:0.999986603059004	0/0/0/1:3:705:457:457,248:0.999997850242277	0/0/0/1:3:592:411:411,181:0.999999973349256	0/1/1/1:1:656:112:112,544:0.999907855742238	0/0/0/0:4:511:511:511,0:1	0/0/0/1:3:501:335:335,166:0.999999438234848	0/0/0/1:3:554:370:370,184:0.99999952466364	0/0/0/1:3:506:336:336,170:0.999999134216648	0/0/0/0:4:219:219:219,0:1	0/0/0/1:3:584:373:373,211:0.999992203351555	0/0/0/1:3:535:342:342,193:0.999991313988296	0/0/1/1:2:546:198:198,348:0.999901573290484	0/0/1/1:2:706:316:316,390:0.998416059735554	0/1/1/1:1:787:50:50,737:0.994943510456299	0/0/1/1:2:667:254:254,413:0.999979242800186	0/0/0/1:3:388:227:227,161:0.99778902665838	0/0/1/1:2:670:245:245,425:0.999937758915673	0/0/1/1:2:548:220:220,328:0.999968838682964	./././.:.:.:.:.:.	0/0/1/1:2:647:221:221,426:0.999533645383088	0/0/1/1:2:650:209:209,441:0.997455430143884	./././.:.:.:.:.:.	0/0/1/1:2:462:179:179,283:0.999972453667195	0/0/0/1:3:331:190:190,141:0.993054552717699	0/0/1/1:2:544:229:229,315:0.999831326652627	0/1/1/1:1:700:109:109,591:0.999988059193608	0/0/0/1:3:477:313:313,164:0.99999785311967	0/0/1/1:2:645:246:246,399:0.999979073376427	0/0/0/0:4:314:314:314,0:1	0/0/0/1:3:501:325:325,176:0.999996035684116	0/0/0/0:4:507:506:506,1:1	./././.:.:.:.:.:.	0/0/0/1:3:564:354:354,210:0.999975579213518	0/0/0/1:3:470:254:254,216:0.907690645920851	0/0/0/1:3:735:489:489,246:0.999999660719067	0/0/0/0:4:525:525:525,0:1	0/0/0/1:3:404:274:274,130:0.999999593750028	0/0/0/1:3:712:457:457,255:0.999995942476467	0/0/0/1:3:487:353:353,134:0.999999997998008	0/0/1/1:2:785:262:262,523:0.999205299250756	0/0/0/1:3:519:354:354,165:0.999999866081585	0/1/1/1:1:625:125:125,500:0.996947188385768	0/0/0/1:3:443:248:248,195:0.981970209567341	0/0/1/1:2:484:158:158,326:0.99795430208817	0/0/0/1:3:538:322:322,216:0.999572546786438	0/0/0/1:3:501:312:312,189:0.99995223714835	0/0/0/0:4:301:301:301,0:1	0/0/0/1:3:463:271:271,192:0.998255011644054	0/0/0/1:3:458:274:274,184:0.999459339496419	0/0/1/1:2:684:240:240,444:0.999794817526528	./././.:.:.:.:.:.	0/0/0/1:3:437:287:287,150:0.999997481247773	0/0/0/1:3:537:349:349,188:0.999996959139342	0/0/1/1:2:410:161:161,249:0.999964960508474	0/0/1/1:2:408:141:141,267:0.99947873686594	0/0/1/1:2:484:176:176,308:0.999894986791981	0/0/0/0:4:304:304:304,0:1	0/0/0/0:4:419:419:419,0:1	0/0/0/1:3:421:228:228,193:0.912182310297793	0/0/1/1:2:500:159:159,341:0.995983567252684	0/0/0/1:3:540:368:368,172:0.999999872117072	0/0/0/1:3:605:349:349,256:0.997052992754175	./././.:.:.:.:.:.	0/1/1/1:1:665:115:115,550:0.99988173841288	0/1/1/1:1:602:86:86,516:0.999997033582096	0/1/1/1:1:859:144:144,715:0.99995918606291	0/0/0/0:4:301:301:301,0:1	0/0/0/1:3:727:461:461,266:0.999991360121091	0/0/0/0:4:343:343:343,0:1	0/0/0/0:4:318:316:316,2:1	0/0/0/1:3:387:254:254,133:0.999996405999449	0/0/1/1:2:610:255:255,355:0.999889776387664	0/1/1/1:1:281:52:52,229:0.997664872805636	0/0/1/1:2:849:358:358,491:0.999892682800213	0/0/1/1:2:623:234:234,389:0.999968405058946	0/0/0/1:3:532:292:292,240:0.957436538639887	0/0/1/1:2:652:192:192,460:0.97313270371158	0/0/0/0:4:397:396:396,1:1	0/1/1/1:1:696:159:159,537:0.943073617667933	0/0/1/1:2:502:187:187,315:0.999948327746892	0/0/1/1:2:721:247:247,474:0.999604822104129	0/0/1/1:2:464:131:131,333:0.919591007145568	0/0/0/1:3:527:371:371,156:0.999999986446102	0/0/0/1:3:348:217:217,131:0.999910696885781	./././.:.:.:.:.:.	0/0/0/1:3:567:378:378,189:0.999999491628914	0/0/0/1:3:613:431:431,182:0.999999990528072	0/1/1/1:1:657:71:71,586:0.999999268617675	0/0/0/0:4:366:366:366,0:1	1/1/1/1:0:775:0:0,775:1	0/0/0/0:4:362:362:362,0:1	0/0/1/1:2:554:176:176,378:0.996127378900879	0/0/1/1:2:648:223:223,425:0.999623898863973	0/0/1/1:2:676:280:280,396:0.999932563514858	0/0/1/1:2:792:237:237,555:0.983275779661135	0/0/1/1:2:559:231:231,328:0.999920035214488	0/1/1/1:1:258:48:48,210:0.996909103699817	0/0/0/1:3:446:303:303,143:0.999999730410526	0/0/0/1:3:598:414:414,184:0.999999968174882	0/0/0/1:3:662:455:455,207:0.99999995835244	0/0/0/1:3:386:254:254,132:0.999996907811816	0/0/0/1:3:509:316:316,193:0.999944137897701	0/0/0/1:3:343:227:227,116:0.999996931331831	./././.:.:.:.:.:.	./././.:.:.:.:.:.	0/0/0/1:3:558:395:395,163:0.999999992474253	0/1/1/1:1:537:106:106,431:0.997251872352785	0/1/1/1:1:623:86:86,537:0.999998594722386	0/0/1/1:2:763:297:297,466:0.999987268332107	0/0/1/1:2:525:156:156,369:0.977249254181671	0/0/0/1:3:434:313:313,121:0.999999995438276	./././.:.:.:.:.:.	0/0/0/1:3:382:258:258,124:0.999999368247875	0/0/0/1:3:323:178:178,145:0.952878786187855	./././.:.:.:.:.:.	0/0/0/0:4:189:189:189,0:1	0/0/0/0:4:214:214:214,0:1	0/0/1/1:2:373:180:180,193:0.942057080290174	0/0/0/1:3:611:402:402,209:0.999998955397729	./././.:.:.:.:.:.	0/0/1/1:2:613:247:247,366:0.999970943171986	0/0/1/1:2:507:168:168,339:0.998681277188805	0/0/0/1:3:431:252:252,179:0.997992266292969	0/0/0/0:4:512:511:511,1:1	0/0/1/1:2:526:192:192,334:0.99991466740652	0/0/0/0:4:454:454:454,0:1	0/0/1/1:2:659:268:268,391:0.999964630822932	0/0/0/0:4:439:438:438,1:1	0/0/0/1:3:415:255:255,160:0.999856686245396	0/0/0/0:4:361:361:361,0:1	0/1/1/1:1:903:181:181,722:0.997760602625302	./././.:.:.:.:.:.	0/1/1/1:1:487:71:71,416:0.999992380016174	0/0/0/1:3:664:387:387,277:0.998463472510391	0/0/0/0:4:266:264:264,2:1	0/0/0/1:3:421:257:257,164:0.999798628186827	0/0/1/1:2:616:218:218,398:0.999824522092865	0/0/0/1:3:466:287:287,179:0.999896941742554	0/0/0/1:3:411:231:231,180:0.984285896654768	./././.:.:.:.:.:.	0/0/0/1:3:441:277:277,164:0.999963576864648	0/0/0/0:4:318:317:317,1:1	0/0/1/1:2:602:223:223,379:0.999951907207098	0/0/0/1:3:227:129:129,98:0.98276699719657	0/0/0/1:3:651:459:459,192:0.999999993523691	0/1/1/1:1:500:71:71,429:0.999995656820106	0/0/0/1:3:524:367:367,157:0.99999997994513	0/0/0/1:3:271:151:151,120:0.966605663813076	0/0/1/1:2:438:148:148,290:0.999114818739823	0/0/0/1:3:301:195:195,106:0.9999845669312	0/0/1/1:2:528:207:207,321:0.999978212264967	0/0/1/1:2:355:101:101,254:0.928988915536792	0/0/1/1:2:513:216:216,297:0.99981527743554	0/0/0/0:4:326:326:326,0:1	0/0/0/1:3:452:324:324,128:0.999999993891078	0/0/0/1:3:580:363:363,217:0.999972200784392	0/0/0/1:3:532:371:371,161:0.999999973841564	0/0/1/1:2:520:239:239,281:0.993735183759595	./././.:.:.:.:.:.	0/0/0/1:3:501:295:295,206:0.998846001730815	0/0/0/0:4:313:313:313,0:1	0/0/0/1:3:644:431:431,213:0.999999706161675	0/0/1/1:2:427:146:146,281:0.999339122709438	0/0/1/1:2:533:183:183,350:0.999525181194113	0/0/0/1:3:469:291:291,178:0.999933607346423	0/0/1/1:2:319:112:112,207:0.999531183860605	0/0/0/1:3:484:341:341,143:0.999999983149252	0/0/0/1:3:459:269:269,190:0.998353087314903	0/0/0/0:4:208:206:206,2:0.999999999999999	0/0/0/1:3:493:302:302,191:0.999871756160469	0/0/0/1:3:279:165:165,114:0.99791758010523	0/0/0/1:3:492:307:307,185:0.999956139188544	0/0/0/1:3:421:267:267,154:0.99997724374166	0/0/0/1:3:470:302:302,168:0.999991785397856	0/0/0/1:3:654:470:470,184:0.999999998556961	0/0/0/1:3:396:239:239,157:0.999584347334509	0/0/0/1:3:488:315:315,173:0.999994279293885	0/0/1/1:2:410:152:152,258:0.999921890005059	./././.:.:.:.:.:.	0/0/0/1:3:457:276:276,181:0.999678583371203	0/0/0/0:4:439:438:438,1:1	0/1/1/1:1:464:95:95,369:0.992789891476447	0/0/1/1:2:479:206:206,273:0.999537550403702	0/1/1/1:1:614:88:88,526:0.999996991479527	0/0/1/1:2:425:160:160,265:0.999949428749511	0/0/0/1:3:424:252:252,172:0.999141451575183	0/0/1/1:2:500:160:160,340:0.996598514525585	0/0/1/1:2:422:154:154,268:0.999886047411219	0/0/1/1:2:605:244:244,361:0.999969521427201	0/0/0/1:3:623:404:404,219:0.999997385935534	0/0/0/1:3:547:397:397,150:0.999999998814693	0/1/1/1:1:461:86:86,375:0.998947559030471	0/0/0/0:4:169:168:168,1:0.999999999999997	0/0/0/0:4:394:394:394,0:1	./././.:.:.:.:.:.	0/0/0/1:3:477:312:312,165:0.999997370999559	0/0/1/1:2:676:253:253,423:0.999968298826107	0/1/1/1:1:573:110:110,463:0.998615430235322	0/0/0/1:3:556:359:359,197:0.999995705909707	0/0/1/1:2:496:161:161,335:0.997661398512955	0/0/1/1:2:502:224:224,278:0.998093691634568	0/0/1/1:2:758:286:286,472:0.999977470713702	0/0/0/1:3:436:283:283,153:0.999994763299933	0/0/1/1:2:492:165:165,327:0.999024892890815	0/0/0/1:3:627:432:432,195:0.999999960139664	0/1/1/1:1:558:103:103,455:0.999377658044137	0/0/1/1:2:323:143:143,180:0.997582574620422	0/1/1/1:1:551:87:87,464:0.999973986583175	0/0/1/1:2:499:207:207,292:0.999890498826212	0/0/1/1:2:443:126:126,317:0.931564551423576	0/0/1/1:2:522:211:211,311:0.999958681375432	0/1/1/1:1:610:116:116,494:0.998962605471414	0/0/0/1:3:293:185:185,108:0.999932377210768	0/0/1/1:2:323:101:101,222:0.991685513790507	0/0/0/0:4:262:259:259,3:1	0/0/1/1:2:554:181:181,373:0.99818651472631	0/0/0/0:4:225:225:225,0:1	0/1/1/1:1:736:90:90,646:0.999999839783934	0/0/0/1:3:385:236:236,149:0.99981285724714	0/0/1/1:2:681:239:239,442:0.999795381063169	0/1/1/1:1:558:104:104,454:0.999236311072927	0/0/1/1:2:525:193:193,332:0.999929948641298	0/0/1/1:2:549:221:221,328:0.999966435285856	0/0/1/1:2:515:194:194,321:0.99996252635746	0/0/1/1:2:454:216:216,238:0.970834875060133	0/0/0/1:3:509:308:308,201:0.999753092436482	0/0/0/1:3:663:444:444,219:0.999999735845991	./././.:.:.:.:.:.	0/0/1/1:2:545:238:238,307:0.999274297472741	0/0/1/1:2:682:271:271,411:0.999982608600104	0/1/1/1:1:602:117:117,485:0.998303059659124	0/0/0/1:3:625:436:436,189:0.999999983850233	0/0/1/1:2:475:170:170,305:0.999832391900212	0/1/1/1:1:569:125:125,444:0.972899495402974	0/0/1/1:2:357:156:156,201:0.998713240111446	0/1/1/1:1:685:127:127,558:0.999489065581638	0/0/0/1:3:433:250:250,183:0.996144236429488	1/1/1/1:0:604:0:0,604:0.999999999999993	0/0/1/1:2:396:136:136,260:0.999362988858461	0/0/0/1:3:627:428:428,199:0.999999922123923	0/0/0/1:3:336:225:225,111:0.999998388477453	0/0/0/1:3:453:257:257,196:0.990915038974236	0/0/0/1:3:500:340:340,160:0.999999817110763	0/0/1/1:2:313:127:127,186:0.999874619321196	0/0/0/1:3:542:363:363,179:0.999999584999938	0/0/0/0:4:312:312:312,0:1	0/0/0/1:3:639:425:425,214:0.999999541627652	0/0/1/1:2:509:212:212,297:0.999876520240998	0/1/1/1:1:501:114:114,387:0.935958131713108	0/1/1/1:1:580:93:93,487:0.999968288704815	0/1/1/1:1:790:98:98,692:0.999999852086569	0/1/1/1:1:803:109:109,694:0.999999449950011	0/0/0/1:3:322:182:182,140:0.985075427367665	./././.:.:.:.:.:.	0/0/1/1:2:582:242:242,340:0.999904518673919	0/0/0/1:3:455:264:264,191:0.99717169780985	0/0/0/1:3:325:186:186,139:0.991811965126693	0/1/1/1:1:585:113:113,472:0.998460138460666	./././.:.:.:.:.:.	0/0/0/0:4:342:342:342,0:1	0/0/0/1:3:509:343:343,166:0.999999678417345	0/0/0/1:3:436:272:272,164:0.999944701009152	0/0/0/1:3:498:341:341,157:0.999999884999689	0/1/1/1:1:722:122:122,600:0.99993681203642	1/1/1/1:0:680:1:1,679:0.999999999999776	0/0/0/1:3:406:239:239,167:0.998486678506269	0/0/1/1:2:433:148:148,285:0.999342492622116	0/0/1/1:2:601:227:227,374:0.999971380169358	0/0/1/1:2:664:291:291,373:0.999316449261079	0/0/0/1:3:680:475:475,205:0.999999988287308	0/0/1/1:2:590:257:257,333:0.999400513613909	0/0/1/1:2:437:161:161,276:0.999916052191632	0/0/1/1:2:538:239:239,299:0.998520291421619	0/0/0/0:4:441:440:440,1:1	0/0/1/1:2:545:244:244,301:0.99798708114703	0/0/0/1:3:646:434:434,212:0.999999776381209	0/1/1/1:1:635:97:97,538:0.999990147354942	0/0/0/1:3:519:342:342,177:0.999998655736053	0/0/0/1:3:435:297:297,138:0.999999791170176	0/0/1/1:2:554:188:188,366:0.999363921009155	0/0/0/1:3:445:260:260,185:0.997991742106932	0/0/1/1:2:540:194:194,346:0.999869861414275	0/0/0/1:3:447:304:304,143:0.999999750313493	0/0/1/1:2:513:188:188,325:0.999921346172589	0/0/1/1:2:293:139:139,154:0.964449731382679	0/0/1/1:2:679:206:206,473:0.98787668423426	0/0/0/1:3:530:331:331,199:0.999963340617198	0/0/1/1:2:624:277:277,347:0.998758726271791	0/0/1/1:2:570:230:230,340:0.999966058745847	0/0/0/1:3:546:360:360,186:0.99999884603213	0/0/1/1:2:459:165:165,294:0.999845534915736	0/0/0/1:3:531:366:366,165:0.99999993947043	0/0/1/1:2:349:159:159,190:0.993547845520076	0/0/1/1:2:552:172:172,380:0.99349392414445	0/0/0/1:3:453:324:324,129:0.999999992875517	0/0/1/1:2:571:227:227,344:0.999977008208667	0/0/0/1:3:468:299:299,169:0.999988255474794	0/1/1/1:1:829:117:117,712:0.99999887927935	0/0/0/1:3:487:324:324,163:0.999999159610829	0/0/0/1:3:526:348:348,178:0.999998995743415	0/0/0/1:3:512:340:340,172:0.99999916115686	0/0/0/0:4:334:334:334,0:1	0/0/1/1:2:497:185:185,312:0.999946585745744	0/0/1/1:2:640:274:274,366:0.999729811039892	0/0/0/1:3:475:326:326,149:0.999999887259202	0/0/0/1:3:564:379:379,185:0.999999699469725	0/0/0/1:3:530:368:368,162:0.999999963844773	0/1/1/1:1:630:121:121,509:0.998763788054967	0/0/1/1:2:529:183:183,346:0.999612696581123	0/0/0/1:3:569:337:337,232:0.999276417721912	0/0/0/0:4:443:443:443,0:1	0/0/0/1:3:528:344:344,184:0.999997309029253	0/0/0/1:3:402:269:269,133:0.999999025335599	0/1/1/1:1:510:116:116,394:0.937295396461589	0/0/0/0:4:260:256:256,4:1	0/1/1/1:1:151:27:27,124:0.993635434061259	0/0/1/1:2:351:112:112,239:0.995249420299597	0/0/0/1:3:430:313:313,117:0.999999997618694	0/0/0/1:3:350:254:254,96:0.999999992750707	0/0/1/1:2:722:298:298,424:0.999945804083882	0/0/0/1:3:480:332:332,148:0.999999936084089	0/0/0/1:3:573:408:408,165:0.999999995549567	0/0/1/1:2:550:204:204,346:0.999948355858489	0/0/0/1:3:493:319:319,174:0.999995187799484	0/0/0/1:3:399:280:280,119:0.999999956258241	./././.:.:.:.:.:.	0/0/1/1:2:618:248:248,370:0.999974510371271	0/0/0/0:4:612:612:612,0:1	0/0/0/0:4:410:409:409,1:1	0/0/1/1:2:273:109:109,164:0.999885643572602	0/0/0/1:3:480:260:260,220:0.917335339207047	0/0/1/1:2:482:217:217,265:0.997143309647279	0/0/0/1:3:487:343:343,144:0.999999983092238	0/0/1/1:2:715:296:296,419:0.999938358629925	0/0/1/1:2:502:209:209,293:0.999875805827424	0/1/1/1:1:725:110:110,615:0.999993481527574	0/0/1/1:2:546:221:221,325:0.999959942548268	0/0/1/1:2:637:223:223,414:0.9997670353843	0/0/0/0:4:310:307:307,3:1	0/0/1/1:2:577:200:200,377:0.999661992918088	0/1/1/1:1:418:75:75,343:0.999423536460706	0/1/1/1:1:539:92:92,447:0.999869894820036	0/0/1/1:2:411:144:144,267:0.999642945719762	0/0/1/1:2:518:171:171,347:0.998563538790436	0/0/1/1:2:535:219:219,316:0.999939453711135	0/0/1/1:2:667:266:266,401:0.999980591004092	0/0/1/1:2:414:169:169,245:0.999914526141481	0/0/0/1:3:431:234:234,197:0.92212898048897	0/0/0/0:4:257:257:257,0:1	0/0/0/1:3:351:237:237,114:0.999999158100468	0/0/1/1:2:658:226:226,432:0.999607021178346	0/0/0/0:4:360:360:360,0:1	0/0/1/1:2:551:238:238,313:0.999539516349202	0/0/0/0:4:484:484:484,0:1	0/0/1/1:2:585:248:248,337:0.999797717858828	0/0/1/1:2:513:171:171,342:0.998888784442483	0/0/0/1:3:556:388:388,168:0.999999978141184	0/0/1/1:2:568:249:249,319:0.999188956006643	0/1/1/1:1:427:79:79,348:0.998983856402787	0/0/0/1:3:468:333:333,135:0.999999990759943	0/0/1/1:2:421:185:185,236:0.998729468294888	0/1/1/1:1:353:52:52,301:0.999976211364204	./././.:.:.:.:.:.	0/0/0/1:3:585:408:408,177:0.999999980283943	0/0/1/1:2:337:152:152,185:0.99541660394192	0/1/1/1:1:681:140:140,541:0.994812575633767	0/0/1/1:2:346:159:159,187:0.990917921198058	0/0/0/1:3:485:318:318,167:0.999997830162916	0/0/0/1:3:299:196:196,103:0.999991894986447	0/0/0/1:3:532:351:351,181:0.999998828019361	0/0/1/1:2:409:131:131,278:0.996170604723902	0/0/1/1:2:524:214:214,310:0.999942309460963	0/1/1/1:1:549:117:117,432:0.985722212841151	0/0/1/1:2:713:265:265,448:0.999963565199311	0/0/1/1:2:603:221:221,382:0.999934932961352	0/1/1/1:1:598:46:46,552:0.999779196327367	0/0/0/1:3:522:355:355,167:0.999999838588419	0/0/0/1:3:442:296:296,146:0.999999291607284	0/0/1/1:2:593:236:236,357:0.999977865488345	0/1/1/1:1:627:128:128,499:0.995191138304497	0/0/1/1:2:593:235:235,358:0.999979599705274	0/1/1/1:1:569:76:76,493:0.999999023456898	0/0/1/1:2:626:267:267,359:0.999762155786265	0/0/1/1:2:381:163:163,218:0.999470773901658	0/0/0/1:3:474:299:299,175:0.999975367242266	0/0/1/1:2:227:84:84,143:0.999763429731589	0/1/1/1:1:612:97:97,515:0.999977547184753	0/0/0/0:4:327:327:327,0:1	0/0/1/1:2:517:164:164,353:0.995799722094225	0/0/0/1:3:433:315:315,118:0.999999997582713	0/0/1/1:2:540:229:229,311:0.999772629270892	0/0/0/1:3:369:247:247,122:0.999998768202874	0/0/0/1:3:350:234:234,116:0.999998438782186	0/0/1/1:2:429:171:171,258:0.999959531315056	0/0/1/1:2:594:191:191,403:0.997320918619782	./././.:.:.:.:.:.	0/0/1/1:2:434:179:179,255:0.99988824557143	0/0/1/1:2:475:192:192,283:0.999951420644458	0/0/1/1:2:662:248:248,414:0.999968403197659	0/0/1/1:2:378:161:161,217:0.99954526332315	0/0/0/0:4:522:521:521,1:1	0/0/0/1:3:531:349:349,182:0.999998489146593	0/0/0/1:3:548:394:394,154:0.999999997550788	0/0/1/1:2:573:197:197,376:0.9995715252863	0/0/0/1:3:452:262:262,190:0.996999607635624	0/0/0/1:3:472:306:306,166:0.999995302863586	0/0/1/1:2:503:215:215,288:0.99965924452985	0/0/0/1:3:375:247:247,128:0.999996842063658	0/0/0/0:4:411:411:411,0:1	0/0/0/1:3:449:296:296,153:0.999998145457482	0/0/0/1:3:386:236:236,150:0.999785284220842	0/0/0/1:3:376:255:255,121:0.999999489140718	0/0/0/1:3:397:224:224,173:0.986628974005972	0/0/1/1:2:434:190:190,244:0.998944149715187	0/0/0/1:3:612:422:422,190:0.999999959964547	0/0/0/1:3:599:398:398,201:0.999999436847904	0/0/0/1:3:412:250:250,162:0.999709236483	0/0/1/1:2:467:190:190,277:0.999938422821625	0/0/0/1:3:708:506:506,202:0.999999998216574	0/0/1/1:2:286:115:115,171:0.999879448669973	0/0/0/0:4:341:341:341,0:1	0/0/0/0:4:372:372:372,0:1	0/0/0/0:4:510:505:505,5:1	0/0/1/1:2:636:271:271,365:0.999775565439047	0/0/1/1:2:459:137:137,322:0.978643522467944	./././.:.:.:.:.:.	0/0/0/1:3:516:367:367,149:0.999999993194916	0/0/0/0:4:286:286:286,0:1	0/0/1/1:2:433:196:196,237:0.996031294898949	0/0/0/1:3:390:250:250,140:0.999985587152777	0/0/0/1:3:566:422:422,144:0.999999999881537	0/0/1/1:2:366:141:141,225:0.999955524318221	0/0/1/1:2:337:146:146,191:0.998977883596175	0/0/0/1:3:398:278:278,120:0.999999939351894	0/0/1/1:2:554:253:253,301:0.995456200262595	0/0/0/1:3:210:141:141,69:0.9999925181489	0/0/1/1:2:468:172:172,296:0.999918304174472	0/1/1/1:1:665:108:108,557:0.999968487886796	0/0/1/1:2:597:249:249,348:0.999896182755876	0/1/1/1:1:339:72:72,267:0.977406731690332	0/1/1/1:1:492:110:110,382:0.955375287580591	0/1/1/1:1:649:117:117,532:0.999700609074345	0/0/1/1:2:538:200:200,338:0.999950101279683	0/0/0/1:3:471:310:310,161:0.999998174187969	0/1/1/1:1:705:87:87,618:0.999999819131069	0/0/0/1:3:465:318:318,147:0.999999846875325	0/0/1/1:2:510:201:201,309:0.999975801897133	0/0/0/1:3:588:426:426,162:0.999999998936594	0/0/1/1:2:584:268:268,316:0.994645379831111	0/0/1/1:2:579:209:209,370:0.99989461735184	0/0/1/1:2:445:180:180,265:0.999944155832238	1/1/1/1:0:730:0:0,730:1	0/0/0/1:3:578:337:337,241:0.998292249651613	0/0/0/0:4:239:239:239,0:1	0/0/0/1:3:538:359:359,179:0.999999459594244	0/0/1/1:2:448:127:127,321:0.926320669589369	0/0/1/1:2:109:48:48,61:0.985903927515243	0/0/0/1:3:332:183:183,149:0.954196579864191	0/0/0/1:3:494:326:326,168:0.999998626361375	0/0/1/1:2:517:174:174,343:0.999151970561789	0/0/0/1:3:556:399:399,157:0.999999997303009	0/0/0/1:3:623:432:432,191:0.999999974605629	0/0/0/1:3:542:367:367,175:0.999999802856081	0/0/0/0:4:257:257:257,0:1	0/0/0/1:3:400:240:240,160:0.999438484436023	0/0/0/1:3:550:378:378,172:0.999999932668084	0/0/1/1:2:645:218:218,427:0.999368185601643	0/0/1/1:2:638:244:244,394:0.999979932003716	0/0/0/0:4:360:360:360,0:1	0/0/1/1:2:516:177:177,339:0.99949803141302	0/0/0/1:3:493:344:344,149:0.99999996828438	0/0/0/1:3:640:447:447,193:0.999999986141741	0/0/1/1:2:646:276:276,370:0.99975415729327	0/0/0/1:3:589:421:421,168:0.999999996956253	0/0/0/1:3:449:260:260,189:0.99681508360093	0/0/1/1:2:541:262:262,279:0.944088279046018	0/0/1/1:2:323:112:112,211:0.999365200793963	0/0/0/1:3:388:266:266,122:0.999999770411319	0/0/0/1:3:376:216:216,160:0.994207148933648	0/0/0/1:3:375:235:235,140:0.999942180425301	0/0/0/1:3:502:358:358,144:0.999999993879383	0/0/1/1:2:714:249:249,465:0.999763095783444	0/0/1/1:2:558:194:194,364:0.999680085937751	0/0/0/0:4:290:290:290,0:1	0/0/0/1:3:525:357:357,168:0.999999839814395	0/0/1/1:2:510:185:185,325:0.999894405327968	0/0/0/1:3:641:453:453,188:0.999999994339031	0/0/0/0:4:403:401:401,2:1	0/0/0/1:3:480:340:340,140:0.999999988247518	0/0/1/1:2:512:204:204,308:0.999971054271044	0/0/0/1:3:528:347:347,181:0.999998461754172	0/0/0/1:3:472:301:301,171:0.999987094959476	0/0/0/1:3:466:277:277,189:0.999248577717175	0/0/0/1:3:574:362:362,212:0.99998230518789	./././.:.:.:.:.:.	0/0/0/1:3:516:369:369,147:0.999999995469602	0/1/1/1:1:547:126:126,421:0.92153026445666	0/0/1/1:2:595:246:246,349:0.99992547257622	0/0/0/1:3:622:386:386,236:0.999958071151706	0/0/0/1:3:549:375:375,174:0.999999895804308	0/0/0/1:3:549:377:377,172:0.999999928255794	0/0/0/1:3:504:348:348,156:0.999999937770027	0/0/0/1:3:494:302:302,192:0.999856356660565	0/0/1/1:2:371:131:131,240:0.999670665109908	0/0/0/0:4:425:424:424,1:1	0/0/1/1:2:389:164:164,225:0.999702141926128	0/0/0/1:3:514:322:322,192:0.999967894427196	0/0/0/1:3:375:239:239,136:0.999977888663324	0/0/0/1:3:470:315:315,155:0.999999430445015	0/0/0/0:4:376:376:376,0:1	0/0/0/1:3:581:415:415,166:0.999999996651595	0/0/0/0:4:627:627:627,0:1	0/0/1/1:2:475:183:183,292:0.999972381267974	0/0/0/1:3:633:398:398,235:0.999981765497737	0/0/0/0:4:548:548:548,0:1	0/0/0/0:4:483:483:483,0:1	0/0/1/1:2:546:253:253,293:0.991498979935343	0/0/1/1:2:516:188:188,328:0.999907992501696	0/0/0/0:4:545:545:545,0:1	0/0/0/1:3:483:273:273,210:0.989573829352486	0/0/0/0:4:265:265:265,0:1	0/0/0/1:3:453:322:322,131:0.999999988822144	0/0/1/1:2:574:236:236,338:0.999936238669436	0/0/0/1:3:450:288:288,162:0.999988514206301	0/0/1/1:2:488:160:160,328:0.998190763075652	0/0/0/1:3:524:308:308,216:0.998791376189756	0/0/1/1:2:660:259:259,401:0.999984502498795	0/0/1/1:2:448:184:184,264:0.99990874242364	0/0/0/0:4:445:444:444,1:1	0/1/1/1:1:649:121:121,528:0.999379380361389	0/0/0/1:3:600:390:390,210:0.999997590572896
chr1.1	2703089	chr1.1_002703089	A	B	.	.	DP=195942;ADS=114229,81713;BIAS=1.27040118765841;OD=0.00180070483873844;PMC=0.00090136184532652	GT:UD:DP:RA:AD:MPP	0/0/0/1:3:224:157:157,67:0.999999999793195	0/0/0/0:4:306:306:306,0:1	0/0/0/0:4:298:298:298,0:1	0/0/1/1:2:374:172:172,202:0.99999999999838	0/0/1/1:2:259:102:102,157:0.999999828986186	0/0/1/1:2:298:119:119,179:0.999999984987603	0/1/1/1:1:246:44:44,202:0.999999999990331	0/0/0/1:3:258:177:177,81:0.999999999623465	0/0/1/1:2:275:120:120,155:0.999999999967025	0/0/0/1:3:177:117:117,60:0.999997300530246	1/1/1/1:0:223:0:0,223:1	./././.:.:.:.:.:.	0/0/1/1:2:345:145:145,200:0.999999999966313	0/0/1/1:2:285:120:120,165:0.999999999648557	0/0/0/0:4:193:193:193,0:1	0/0/1/1:2:278:127:127,151:0.999999999915281	0/0/1/1:2:301:129:129,172:0.999999999961173	0/0/0/1:3:377:257:257,120:0.999999999997202	0/0/0/1:3:414:289:289,125:0.999999999999992	0/0/0/0:4:295:294:294,1:1	0/0/0/1:3:234:178:178,56:0.999999999999998	0/0/0/0:4:201:200:200,1:1	0/0/0/0:4:275:275:275,0:1	0/0/1/1:2:414:172:172,242:0.9999999999908	0/0/0/1:3:305:198:198,107:0.999999908665812	0/0/0/1:3:303:222:222,81:0.999999999999999	0/0/1/1:2:287:129:129,158:0.999999999986844	0/0/0/0:4:207:207:207,0:1	0/1/1/1:1:394:68:68,326:1	0/0/0/0:4:202:202:202,0:1	0/1/1/1:1:452:81:81,371:1	0/0/0/1:3:234:157:157,77:0.999999975342207	0/0/0/1:3:264:183:183,81:0.999999999935643	0/0/0/1:3:362:253:253,109:0.999999999999923	0/0/1/1:2:375:157:157,218:0.999999999984052	0/0/0/0:4:302:301:301,1:1	0/0/1/1:2:145:71:71,74:0.999970843081974	0/0/1/1:2:322:136:136,186:0.999999999945477	0/0/1/1:2:264:115:115,149:0.999999999932223	0/0/1/1:2:303:138:138,165:0.999999999983021	0/0/0/1:3:330:225:225,105:0.999999999977942	0/0/0/1:3:197:142:142,55:0.999999999940587	0/0/1/1:2:361:152:152,209:0.999999999984476	0/0/1/1:2:417:187:187,230:0.999999999999981	0/0/0/1:3:298:201:201,97:0.999999999492803	0/0/0/1:3:268:171:171,97:0.99999686776606	0/0/0/0:4:316:315:315,1:1	0/0/0/1:3:203:145:145,58:0.999999999896141	0/0/1/1:2:311:138:138,173:0.99999999999792	0/0/1/1:2:285:127:127,158:0.999999999990739	0/0/1/1:2:369:153:153,216:0.999999999950983	0/0/1/1:2:300:129:129,171:0.999999999969324	0/0/0/1:3:476:317:317,159:0.999999999994296	0/0/0/1:3:306:212:212,94:0.999999999993784	0/1/1/1:1:438:76:76,362:1	0/0/0/1:3:356:251:251,105:0.999999999999977	0/0/1/1:2:540:222:222,318:0.999999999999059	0/0/1/1:2:355:154:154,201:0.999999999998805	0/1/1/1:1:451:94:94,357:0.999999999999847	0/0/1/1:2:324:148:148,176:0.999999999992181	0/0/1/1:2:442:190:190,252:0.99999999999989	0/0/0/1:3:212:142:142,70:0.999999901904355	0/1/1/1:1:250:60:60,190:0.99999861028413	0/0/1/1:2:302:137:137,165:0.999999999987567	0/0/1/1:2:208:93:93,115:0.999999998569505	0/0/1/1:2:288:110:110,178:0.999999344878619	0/0/0/1:3:365:253:253,112:0.999999999999723	0/0/1/1:2:378:145:145,233:0.999999953698513	0/0/0/1:3:243:173:173,70:0.999999999993161	0/0/1/1:2:231:107:107,124:0.999999996120812	0/0/0/1:3:169:125:125,44:0.999999999949267	0/0/0/1:3:206:160:160,46:0.999999999999998	0/0/0/1:3:316:230:230,86:0.999999999999999	0/0/0/0:4:390:390:390,0:1	0/0/1/1:2:385:169:169,216:0.999999999999886	0/0/0/1:3:187:143:143,44:0.999999999999854	0/0/1/1:2:378:178:178,200:0.999999999981187	0/1/1/1:1:316:50:50,266:1	0/0/0/1:3:243:171:171,72:0.999999999967518	0/0/1/1:2:398:151:151,247:0.999999919361088	0/0/0/1:3:303:199:199,104:0.999999981056522	0/1/1/1:1:401:77:77,324:0.999999999999988	0/0/0/1:3:242:159:159,83:0.999999782559181	0/1/1/1:1:326:62:62,264:0.999999999999499	0/0/1/1:2:212:86:86,126:0.999999845249142	0/0/0/1:3:351:251:251,100:0.999999999999997	0/0/0/1:3:328:221:221,107:0.999999999846369	0/1/1/1:1:297:55:55,242:0.999999999999044	0/0/0/1:3:284:209:209,75:0.999999999999998	0/0/1/1:2:137:56:56,81:0.9999943717847	0/0/0/1:3:338:250:250,88:1	0/1/1/1:1:348:54:54,294:1	0/0/0/1:3:248:172:172,76:0.999999999839132	0/1/1/1:1:453:109:109,344:0.999999998289812	0/0/0/1:3:252:183:183,69:0.999999999999781	0/1/1/1:1:213:46:46,167:0.999999895433576	0/0/0/1:3:187:134:134,53:0.999999999717502	0/0/0/1:3:365:245:245,120:0.999999999938786	0/0/0/1:3:201:134:134,67:0.999999697653814	0/0/0/0:4:110:110:110,0:0.999999999999998	0/0/0/0:4:254:254:254,0:1	0/0/1/1:2:299:140:140,159:0.999999999710099	0/0/0/0:4:280:280:280,0:1	0/0/0/1:3:225:155:155,70:0.99999999836027	0/0/0/0:4:217:216:216,1:1	0/0/1/1:2:323:145:145,178:0.9999999999983	0/0/0/0:4:105:105:105,0:0.999999999999991	0/0/0/1:3:340:259:259,81:1	0/0/1/1:2:238:96:96,142:0.999999929105506	0/0/0/1:3:237:174:174,63:0.999999999999832	0/0/0/1:3:212:150:150,62:0.999999999842611	0/0/0/1:3:394:259:259,135:0.999999999287648	0/0/0/1:3:334:242:242,92:0.999999999999999	0/0/0/1:3:354:245:245,109:0.999999999999387	0/0/0/0:4:281:281:281,0:1	0/0/1/1:2:304:139:139,165:0.999999999976698	0/0/1/1:2:389:179:179,210:0.999999999999077	0/0/0/1:3:172:114:114,58:0.999997252055008	0/0/0/0:4:389:388:388,1:1	0/0/0/1:3:322:232:232,90:0.999999999999996	0/0/1/1:2:324:147:147,177:0.999999999995943	0/0/1/1:2:413:177:177,236:0.999999999999588	0/0/0/1:3:335:240:240,95:0.999999999999995	0/0/1/1:2:363:171:171,192:0.999999999965032	0/0/0/1:3:337:243:243,94:0.999999999999998	0/0/0/1:3:193:135:135,58:0.999999997434702	0/0/1/1:2:369:146:146,223:0.999999996380206	0/0/1/1:2:373:175:175,198:0.999999999984877	0/0/0/1:3:296:194:194,102:0.999999966902306	0/0/0/0:4:311:311:311,0:1	0/0/0/0:4:172:172:172,0:1	0/0/0/1:3:350:266:266,84:1	0/0/0/1:3:157:103:103,54:0.999983815741115	0/0/0/0:4:291:291:291,0:1	0/0/0/1:3:303:204:204,99:0.99999999947474	0/0/1/1:2:244:118:118,126:0.999999926249463	0/0/1/1:2:368:203:203,165:0.994842778326169	0/0/1/1:2:283:127:127,156:0.999999999985201	0/0/0/1:3:200:134:134,66:0.99999981423014	0/1/1/1:1:312:72:72,240:0.999999984990717	0/0/1/1:2:219:97:97,122:0.999999999472261	0/0/0/0:4:244:243:243,1:1	0/0/0/0:4:230:230:230,0:1	0/0/1/1:2:311:138:138,173:0.99999999999792	0/0/0/0:4:289:289:289,0:1	0/0/1/1:2:168:66:66,102:0.999991995393561	0/0/0/0:4:257:257:257,0:1	0/1/1/1:1:383:85:85,298:0.999999999901394	0/0/0/1:3:246:158:158,88:0.999997087900582	0/0/1/1:2:302:116:116,186:0.999999713339125	0/0/1/1:2:205:90:90,115:0.999999998394031	0/0/1/1:2:427:198:198,229:0.999999999999488	0/0/0/1:3:332:227:227,105:0.999999999987123	0/0/0/1:3:313:236:236,77:1	0/0/0/0:4:362:362:362,0:1	0/0/1/1:2:344:154:154,190:0.999999999999517	0/0/1/1:2:390:168:168,222:0.999999999999425	0/0/1/1:2:297:128:128,169:0.999999999970793	0/0/1/1:2:162:69:69,93:0.999999861878683	0/1/1/1:1:297:68:68,229:0.999999981256276	0/0/0/0:4:268:268:268,0:1	0/0/0/1:3:226:159:159,67:0.999999999888371	0/0/1/1:2:213:100:100,113:0.999999968147177	0/0/1/1:2:208:103:103,105:0.999997259228006	0/0/0/1:3:188:133:133,55:0.99999999891775	0/0/1/1:2:386:175:175,211:0.999999999999793	0/0/0/0:4:220:219:219,1:1	0/0/0/0:4:270:270:270,0:1	0/0/1/1:2:267:91:91,176:0.99698274946311	0/0/0/1:3:395:284:284,111:1	0/0/1/1:2:316:135:135,181:0.999999999974097	0/0/1/1:2:289:142:142,147:0.999999949823226	0/0/0/1:3:275:193:193,82:0.999999999994355	0/0/1/1:2:346:147:147,199:0.999999999987945	0/0/1/1:2:318:148:148,170:0.999999999933592	0/0/1/1:2:227:109:109,118:0.999999909156535	0/0/1/1:2:244:106:106,138:0.999999999749038	0/1/1/1:1:290:55:55,235:0.999999999995814	0/0/1/1:2:335:151:151,184:0.999999999998719	0/0/0/0:4:150:150:150,0:1	0/0/1/1:2:319:140:140,179:0.999999999997723	0/0/1/1:2:184:82:82,102:0.999999992690218	0/0/1/1:2:250:115:115,135:0.999999999266427	0/0/0/1:3:234:163:163,71:0.999999999773756	0/0/1/1:2:423:166:166,257:0.999999998057041	0/0/1/1:2:200:93:93,107:0.999999966209451	0/0/1/1:2:221:111:111,110:0.999994837340885	0/0/0/1:3:306:210:210,96:0.999999999973728	0/1/1/1:1:365:67:67,298:0.999999999999991	0/0/0/1:3:98:71:71,27:0.999999022679963	0/0/0/0:4:404:404:404,0:1	0/0/0/1:3:306:214:214,92:0.999999999998535	0/0/1/1:2:247:112:112,135:0.999999999729452	0/0/0/1:3:234:164:164,70:0.999999999896825	0/0/1/1:2:303:141:141,162:0.999999999867928	0/0/1/1:2:250:96:96,154:0.999998611166566	0/0/0/0:4:289:289:289,0:1	0/0/0/0:4:274:274:274,0:1	0/0/1/1:2:228:102:102,126:0.999999999627326	0/0/0/1:3:378:256:256,122:0.999999999991796	0/0/1/1:2:330:148:148,182:0.999999999998895	0/0/0/1:3:296:211:211,85:0.99999999999986	0/0/0/1:3:299:195:195,104:0.999999940877665	0/1/1/1:1:523:95:95,428:1	0/0/0/1:3:192:140:140,52:0.999999999975588	0/0/1/1:2:278:116:116,162:0.999999999007394	0/0/0/0:4:330:330:330,0:1	0/1/1/1:1:262:51:51,211:0.999999999922394	0/0/0/0:4:373:373:373,0:1	0/0/0/1:3:206:147:147,59:0.999999999908991	0/0/1/1:2:444:209:209,235:0.999999999998264	0/0/0/0:4:276:276:276,0:1	0/0/0/0:4:285:284:284,1:1	0/0/0/0:4:156:156:156,0:1	0/0/1/1:2:416:184:184,232:0.999999999999982	0/0/1/1:2:377:170:170,207:0.999999999999821	0/0/0/1:3:409:276:276,133:0.999999999995381	0/0/0/1:3:237:176:176,61:0.999999999999965	0/0/1/1:2:245:117:117,128:0.999999976530776	0/0/1/1:2:292:130:130,162:0.999999999993935	0/0/1/1:2:239:98:98,141:0.999999978660319	0/0/0/1:3:231:165:165,66:0.999999999989043	0/0/0/1:3:340:238:238,102:0.999999999999811	0/0/0/0:4:304:304:304,0:1	0/0/0/0:4:248:248:248,0:1	0/1/1/1:1:437:83:83,354:0.999999999999999	0/0/0/1:3:177:112:112,65:0.999825456593427	0/1/1/1:1:516:102:102,414:1	0/1/1/1:1:195:40:40,155:0.999999946829924	0/1/1/1:1:304:56:56,248:0.99999999999952	0/0/0/1:3:235:148:148,87:0.999958284030585	0/0/1/1:2:269:110:110,159:0.999999992944558	0/0/1/1:2:260:107:107,153:0.999999993611978	0/0/1/1:2:315:137:137,178:0.999999999994278	0/0/0/1:3:200:134:134,66:0.99999981423014	0/1/1/1:1:353:70:70,283:0.999999999999166	0/0/0/1:3:223:164:164,59:0.999999999999532	0/0/0/1:3:379:260:260,119:0.999999999999135	0/0/0/0:4:282:281:281,1:1	0/0/1/1:2:283:111:111,172:0.999999898574959	0/0/0/0:4:431:431:431,0:1	0/0/0/1:3:335:236:236,99:0.999999999999914	0/0/0/0:4:296:295:295,1:1	0/0/0/0:4:341:341:341,0:1	0/0/1/1:2:357:163:163,194:0.999999999998418	0/0/1/1:2:290:116:116,174:0.999999982595529	0/0/1/1:2:240:89:89,151:0.999980469304118	0/0/0/0:4:370:370:370,0:1	0/0/0/1:3:166:109:109,57:0.999990787959072	0/0/0/1:3:199:147:147,52:0.999999999997368	0/0/0/1:3:319:235:235,84:1	0/0/0/1:3:186:128:128,58:0.999999974716207	0/0/0/0:4:254:254:254,0:1	0/0/0/1:3:300:208:208,92:0.999999999992282	0/0/0/1:3:330:240:240,90:1	0/0/0/1:3:188:134:134,54:0.999999999529661	0/0/0/0:4:181:181:181,0:1	0/0/1/1:2:187:89:89,98:0.999999603527991	0/0/0/1:3:331:230:230,101:0.99999999999898	0/0/0/1:3:278:194:194,84:0.999999999989342	0/0/1/1:2:357:153:153,204:0.999999999996557	0/0/0/1:3:363:246:246,117:0.999999999986349	0/0/0/0:4:243:243:243,0:1	1/1/1/1:0:474:15:15,459:0.999999999995012	0/0/0/0:4:248:248:248,0:1	0/0/0/1:3:325:230:230,95:0.999999999999927	0/0/1/1:2:254:107:107,147:0.999999998547922	0/0/0/1:3:307:194:194,113:0.999996361711256	0/0/0/1:3:177:117:117,60:0.999997300530246	0/0/0/0:4:408:408:408,0:1	0/0/1/1:2:338:154:154,184:0.999999999996914	0/0/0/1:3:330:235:235,95:0.99999999999998	0/0/1/1:2:344:146:146,198:0.999999999985644	0/0/1/1:2:383:178:178,205:0.999999999996439	0/0/0/1:3:267:181:181,86:0.999999998844361	0/0/0/0:4:189:189:189,0:1	0/0/0/1:3:308:233:233,75:1	0/0/1/1:2:218:97:97,121:0.999999999399286	0/0/0/1:3:334:234:234,100:0.999999999999773	0/0/0/0:4:249:249:249,0:1	0/0/0/1:3:349:248:248,101:0.999999999999991	0/0/0/0:4:304:304:304,0:1	0/0/0/1:3:201:140:140,61:0.999999997713888	0/0/0/1:3:289:220:220,69:1	0/0/0/1:3:265:181:181,84:0.999999999537679	0/0/1/1:2:159:61:61,98:0.99995940614677	0/0/0/1:3:247:186:186,61:0.999999999999998	0/0/0/1:3:169:106:106,63:0.999483903183669	0/0/0/1:3:192:129:129,63:0.999999781331563	0/0/0/1:3:223:156:156,67:0.999999999718237	0/0/0/1:3:304:206:206,98:0.999999999806625	0/0/1/1:2:369:158:158,211:0.999999999997672	0/0/0/0:4:227:227:227,0:1	0/0/1/1:2:400:188:188,212:0.999999999993331	0/0/0/0:4:188:188:188,0:1	0/0/0/0:4:156:156:156,0:1	0/0/0/1:3:222:151:151,71:0.999999990778274	0/0/1/1:2:349:155:155,194:0.999999999999701	0/0/0/1:3:171:120:120,51:0.999999989674512	0/0/0/0:4:349:349:349,0:1	0/0/0/1:3:210:147:147,63:0.999999999337073	0/0/1/1:2:376:174:174,202:0.999999999997058	0/0/1/1:2:252:115:115,137:0.999999999663882	0/0/0/1:3:300:212:212,88:0.999999999999581	0/0/0/1:3:317:225:225,92:0.999999999999927	0/0/0/1:3:365:262:262,103:0.999999999999999	0/0/1/1:2:331:135:135,196:0.999999999185802	0/1/1/1:1:358:73:73,285:0.999999999997277	0/0/0/1:3:187:127:127,60:0.999999904430363	0/0/0/1:3:152:100:100,52:0.999983305785656	0/0/1/1:2:317:145:145,172:0.999999999987406	0/0/0/1:3:160:110:110,50:0.999999815892389	0/0/0/1:3:314:215:215,99:0.999999999975238	0/0/0/1:3:334:235:235,99:0.999999999999887	0/0/1/1:2:318:146:146,172:0.999999999982749	0/0/0/1:3:324:224:224,100:0.999999999996697	0/0/0/1:3:224:152:152,72:0.999999989110733	0/0/0/1:3:316:224:224,92:0.999999999999904	0/0/0/1:3:304:205:205,99:0.999999999603169	0/0/1/1:2:316:129:129,187:0.999999998709857	0/0/1/1:2:181:85:85,96:0.999999776308058	0/0/1/1:2:452:205:205,247:0.999999999999986	0/0/1/1:2:356:160:160,196:0.999999999999643	0/0/0/1:3:174:123:123,51:0.999999996214405	0/0/1/1:2:243:106:106,137:0.999999999797941	0/0/0/1:3:270:189:189,81:0.999999999988762	0/0/0/0:4:203:203:203,0:1	0/0/0/1:3:424:318:318,106:1	0/0/1/1:2:246:103:103,143:0.999999996615576	0/0/1/1:2:344:167:167,177:0.999999998076782	0/0/1/1:2:238:119:119,119:0.999998192306358	0/0/1/1:2:334:164:164,170:0.999999990584328	0/0/0/0:4:241:241:241,0:1	0/0/1/1:2:429:219:219,210:0.999999922191777	1/1/1/1:0:255:0:0,255:1	0/0/0/1:3:334:239:239,95:0.999999999999994	0/0/0/1:3:302:217:217,85:0.999999999999973	0/0/1/1:2:312:126:126,186:0.999999996322628	0/0/0/1:3:278:182:182,96:0.999999922861423	0/0/0/1:3:406:302:302,104:1	0/0/0/1:3:403:282:282,121:0.999999999999992	0/0/0/1:3:185:133:133,52:0.999999999765505	0/0/1/1:2:351:153:153,198:0.999999999999089	0/0/0/1:3:377:257:257,120:0.999999999997202	0/0/1/1:2:257:111:111,146:0.999999999813484	0/0/0/0:4:296:296:296,0:1	0/0/0/1:3:282:188:188,94:0.99999999447502	0/0/0/1:3:281:192:192,89:0.999999999815183	0/0/0/1:3:357:252:252,105:0.999999999999982	0/0/0/1:3:249:174:174,75:0.999999999944816	0/0/1/1:2:181:85:85,96:0.999999776308058	0/0/0/0:4:321:321:321,0:1	0/0/0/1:3:313:233:233,80:1	0/0/1/1:2:261:123:123,138:0.999999996681244	0/0/1/1:2:279:142:142,137:0.99999758631825	0/0/0/0:4:374:374:374,0:1	0/0/0/1:3:295:209:209,86:0.999999999999613	0/0/1/1:2:371:173:173,198:0.999999999991668	0/0/0/1:3:243:179:179,64:0.999999999999938	0/0/0/1:3:436:307:307,129:1	0/0/1/1:2:391:179:179,212:0.999999999999519	0/0/0/1:3:536:372:372,164:1	0/0/1/1:2:248:103:103,145:0.999999994422399	0/0/0/1:3:398:277:277,121:0.999999999999972	0/0/1/1:2:358:169:169,189:0.999999999946446	0/0/0/1:3:227:162:162,65:0.999999999983233	0/1/1/1:1:304:68:68,236:0.999999995782561	0/0/0/1:3:234:151:151,83:0.999997397281759	0/0/1/1:2:317:132:132,185:0.999999999770654	0/0/1/1:2:231:108:108,123:0.999999991766171	0/1/1/1:1:257:52:52,205:0.999999999478047	0/0/0/1:3:385:266:266,119:0.999999999999809	0/0/1/1:2:322:138:138,184:0.999999999984951	0/0/0/1:3:263:206:206,57:1	0/0/1/1:2:352:156:156,196:0.999999999999731	0/0/1/1:2:277:122:122,155:0.999999999983411	0/0/1/1:2:232:103:103,129:0.999999999775445	0/0/0/1:3:266:193:193,73:0.999999999999917	0/0/0/0:4:278:277:277,1:1	0/0/1/1:2:321:139:139,182:0.999999999993682	0/0/0/1:3:241:156:156,85:0.999998624033185	0/0/1/1:2:239:105:105,134:0.999999999826881	0/0/0/1:3:244:181:181,63:0.999999999999979	0/0/0/1:3:276:190:190,86:0.999999999915902	0/0/0/1:3:269:192:192,77:0.999999999999269	0/0/1/1:2:397:169:169,228:0.999999999998559	0/0/0/1:3:457:328:328,129:1	0/0/1/1:2:299:143:143,156:0.999999997693467	0/0/0/0:4:291:291:291,0:1	0/0/0/1:3:272:193:193,79:0.9999999999986	0/0/0/1:3:226:155:155,71:0.999999997348793	0/0/1/1:2:338:151:151,187:0.999999999999416	0/0/1/1:2:305:111:111,194:0.999983217625509	0/0/0/0:4:222:222:222,0:1	0/0/0/1:3:250:164:164,86:0.999999813516144	0/0/1/1:2:326:147:147,179:0.999999999997913	0/0/1/1:2:360:160:160,200:0.999999999999824	0/0/0/1:3:250:178:178,72:0.99999999999596	0/0/0/1:3:293:213:213,80:0.999999999999992	0/0/1/1:2:270:106:106,164:0.999999853704526	0/0/0/1:3:227:160:160,67:0.999999999917905	0/0/1/1:2:214:99:99,115:0.999999990301808	0/0/1/1:2:243:112:112,131:0.999999998709456	0/1/1/1:1:411:98:98,313:0.999999996884853	0/0/1/1:2:314:144:144,170:0.999999999981225	0/0/0/1:3:297:206:206,91:0.99999999999139	0/0/1/1:2:379:172:172,207:0.999999999999686	0/0/1/1:2:218:99:99,119:0.999999998115475	0/0/0/0:4:269:269:269,0:1	0/1/1/1:1:197:39:39,158:0.999999986052183	0/0/0/0:4:207:205:205,2:1	0/0/0/1:3:312:222:222,90:0.999999999999933	0/0/0/1:3:400:292:292,108:1	0/0/1/1:2:337:146:146,191:0.999999999997057	0/0/0/0:4:250:250:250,0:1	0/0/0/1:3:341:242:242,99:0.999999999999982	0/0/0/1:3:294:216:216,78:0.999999999999999	0/0/1/1:2:360:151:151,209:0.999999999976973	0/0/1/1:2:213:112:112,101:0.999652113991431	0/0/0/1:3:288:195:195,93:0.999999999527764	0/0/1/1:2:430:194:194,236:0.99999999999998	0/0/1/1:2:419:196:196,223:0.999999999998071	0/0/1/1:2:392:152:152,240:0.999999987436239	0/0/0/1:3:304:203:203,101:0.999999998332854	0/0/0/1:3:290:198:198,92:0.999999999871526	0/0/0/1:3:263:190:190,73:0.999999999999805	0/0/1/1:2:261:129:129,132:0.999999741635345	0/0/0/1:3:391:282:282,109:1	0/0/1/1:2:340:157:157,183:0.999999999989001	0/0/1/1:2:276:127:127,149:0.999999999820033	0/0/0/0:4:173:173:173,0:1	0/0/0/0:4:294:290:290,4:1	0/0/0/1:3:62:43:43,19:0.999384263241333	0/0/0/0:4:264:264:264,0:1	0/0/0/1:3:322:218:218,104:0.999999999904179	0/0/0/0:4:363:363:363,0:1	0/0/1/1:2:406:178:178,228:0.999999999999946	0/0/0/0:4:435:435:435,0:1	0/0/0/1:3:339:239:239,100:0.99999999999994	0/0/0/1:3:277:195:195,82:0.999999999996816	0/0/1/1:2:314:144:144,170:0.999999999981225	0/0/1/1:2:322:148:148,174:0.999999999984134	0/0/0/1:3:222:169:169,53:0.999999999999996	0/0/0/1:3:319:232:232,87:0.999999999999999	0/0/1/1:2:561:181:181,380:0.93089772011209	0/0/1/1:2:421:193:193,228:0.999999999999831	0/0/1/1:2:297:123:123,174:0.999999999187943	0/0/1/1:2:338:135:135,203:0.99999999605435	0/0/0/0:4:240:240:240,0:1	0/0/0/1:3:332:230:230,102:0.999999999998424	0/0/0/1:3:333:226:226,107:0.99999999996025	0/0/1/1:2:281:115:115,166:0.999999995951431	0/0/0/1:3:251:186:186,65:0.999999999999987	0/1/1/1:1:349:77:77,272:0.999999999716857	0/0/1/1:2:237:102:102,135:0.999999999275874	0/0/1/1:2:264:125:125,139:0.99999999563497	0/1/1/1:1:285:54:54,231:0.999999999994427	0/1/1/1:1:311:78:78,233:0.999998524949771	0/0/0/0:4:285:285:285,0:1	0/0/1/1:2:362:179:179,183:0.999999991576998	0/1/1/1:1:258:65:65,193:0.999989283671095	0/1/1/1:1:431:80:80,351:1	0/1/1/1:1:385:79:79,306:0.999999999998956	1/1/1/1:0:363:0:0,363:1	0/0/0/1:3:382:265:265,117:0.999999999999893	0/0/0/1:3:251:174:174,77:0.999999999858241	0/1/1/1:1:261:57:57,204:0.999999988973119	0/0/1/1:2:297:139:139,158:0.999999999695309	0/0/1/1:2:323:153:153,170:0.999999999681906	0/0/1/1:2:287:124:124,163:0.999999999961372	0/0/1/1:2:319:140:140,179:0.999999999997723	0/0/0/1:3:275:186:186,89:0.999999998952655	0/0/0/1:3:272:206:206,66:1	0/0/1/1:2:433:181:181,252:0.999999999997264	0/0/0/0:4:272:272:272,0:1	0/0/1/1:2:214:72:72,142:0.988709188315693	0/1/1/1:1:389:78:78,311:0.999999999999757	0/0/1/1:2:259:122:122,137:0.999999996481673	0/0/1/1:2:199:90:90,109:0.999999994863996	0/0/1/1:2:186:78:78,108:0.999999924738922	0/1/1/1:1:420:93:93,327:0.999999999978849	0/0/1/1:2:380:189:189,191:0.999999990139368	0/1/1/1:1:409:75:75,334:0.999999999999999	0/0/0/1:3:173:124:124,49:0.99999999903369	0/0/1/1:2:372:163:163,209:0.99999999999977	0/0/1/1:2:205:84:84,121:0.999999886134151	0/0/1/1:2:290:122:122,168:0.999999999698459	0/0/0/0:4:178:178:178,0:1	0/0/0/0:4:305:305:305,0:1	0/0/1/1:2:161:68:68,93:0.999999767110296	0/0/0/1:3:285:192:192,93:0.999999998884531	0/0/1/1:2:316:134:134,182:0.999999999950457	0/1/1/1:1:165:35:35,130:0.999998691267366	0/0/0/1:3:448:318:318,130:1	0/0/1/1:2:317:140:140,177:0.999999999998278	0/0/1/1:2:278:116:116,162:0.999999999007394	0/0/1/1:2:360:188:188,172:0.999994290286422	0/0/1/1:2:474:234:234,240:0.999999999670255	0/1/1/1:1:340:70:70,270:0.999999999988973	0/0/0/1:3:372:270:270,102:1	0/0/1/1:2:238:111:111,127:0.999999995443189	0/0/1/1:2:345:149:149,196:0.999999999997235	0/0/0/0:4:132:132:132,0:1	0/0/1/1:2:400:192:192,208:0.999999999921694	0/0/0/1:3:286:207:207,79:0.999999999999973	0/0/0/1:3:262:190:190,72:0.999999999999878	0/0/1/1:2:349:174:174,175:0.999999968013823	0/0/0/1:3:358:243:243,115:0.999999999987051	0/0/1/1:2:279:115:115,164:0.999999997494871	0/0/0/1:3:250:181:181,69:0.999999999999606	0/0/0/0:4:254:254:254,0:1	0/1/1/1:1:332:64:64,268:0.999999999999337	0/1/1/1:1:228:48:48,180:0.999999984376359	0/1/1/1:1:400:85:85,315:0.999999999996085	0/0/0/0:4:319:319:319,0:1	0/1/1/1:1:387:79:79,308:0.999999999999285	0/0/1/1:2:411:207:207,204:0.999999979481688	0/1/1/1:1:382:77:77,305:0.999999999999546	0/0/1/1:2:374:157:157,217:0.999999999987183	0/0/0/1:3:363:249:249,114:0.999999999998203	0/0/0/0:4:298:298:298,0:1	0/0/0/1:3:275:195:195,80:0.999999999998741	0/0/1/1:2:390:197:197,193:0.999999950571816	0/0/0/1:3:365:256:256,109:0.999999999999964	0/0/0/1:3:210:146:146,64:0.99999999851247	0/0/1/1:2:267:105:105,162:0.999999856849949	0/0/0/1:3:314:198:198,116:0.999995918369938	0/0/0/0:4:224:224:224,0:1	0/0/1/1:2:311:155:155,156:0.999999899689897	0/0/1/1:2:328:133:133,195:0.999999998506222	0/0/0/0:4:297:297:297,0:1	0/1/1/1:1:489:100:100,389:0.999999999999989	0/0/0/1:3:465:332:332,133:1	0/1/1/1:1:257:54:54,203:0.99999999745112	0/0/1/1:2:374:156:156,218:0.999999999976485	0/0/1/1:2:358:179:179,179:0.99999996578733	0/0/1/1:2:191:92:92,99:0.999999246272366	0/0/1/1:2:357:155:155,202:0.999999999998986	0/0/1/1:2:311:146:146,165:0.999999999783847	0/1/1/1:1:390:68:68,322:1	0/0/0/0:4:484:484:484,0:1	0/0/0/1:3:222:153:153,69:0.999999998114215	0/0/0/0:4:346:346:346,0:1	0/1/1/1:1:452:103:103,349:0.99999999995562	0/0/1/1:2:315:136:136,179:0.999999999989226	0/0/0/1:3:331:226:226,105:0.99999999998315	0/0/0/1:3:259:194:194,65:0.999999999999999	0/0/0/1:3:395:311:311,84:1	0/0/0/1:3:251:181:181,70:0.999999999999361	0/0/0/1:3:157:123:123,34:0.999999999999545	0/0/1/1:2:301:163:163,138:0.99885804412923	0/0/1/1:2:385:172:172,213:0.999999999999939	0/0/1/1:2:182:80:80,102:0.999999992081394	0/0/0/1:3:201:142:142,59:0.999999999554865	0/0/1/1:2:299:135:135,164:0.999999999990353	0/0/1/1:2:333:124:124,209:0.999998418902998	0/0/0/1:3:334:248:248,86:1	0/1/1/1:1:212:39:39,173:0.999999999617773	0/0/1/1:2:338:141:141,197:0.999999999913554	0/0/0/0:4:292:292:292,0:1	0/0/0/1:3:344:251:251,93:1	0/0/0/0:4:245:245:245,0:1	0/0/1/1:2:336:134:134,202:0.999999995219163	0/0/0/1:3:329:208:208,121:0.999998060384373	0/0/0/1:3:350:224:224,126:0.999999814956195	0/0/0/1:3:361:260:260,101:1	0/0/0/0:4:324:324:324,0:1	0/1/1/1:1:329:87:87,242:0.999979780527571	0/0/1/1:2:336:151:151,185:0.999999999999051	0/1/1/1:1:331:67:67,264:0.999999999992507	0/0/0/1:3:226:158:158,68:0.999999999753207	0/0/1/1:2:378:166:166,212:0.999999999999853	0/0/0/1:3:244:184:184,60:0.999999999999998	0/1/1/1:1:279:73:73,206:0.999960072070641	0/0/1/1:2:245:117:117,128:0.999999976530776	0/0/0/1:3:340:226:226,114:0.999999999229813	0/0/0/1:3:310:207:207,103:0.999999998703855	0/1/1/1:1:382:88:88,294:0.999999999060743	0/0/0/1:3:310:210:210,100:0.999999999847462	0/1/1/1:1:444:98:98,346:0.999999999992711	0/0/1/1:2:249:122:122,127:0.999999811518817	0/0/1/1:2:443:198:198,245:0.999999999999995	0/0/0/1:3:323:221:221,102:0.999999999982202	0/0/0/1:3:306:210:210,96:0.999999999973728	0/0/0/1:3:348:251:251,97:0.999999999999999	0/0/1/1:2:276:118:118,158:0.999999999844005	0/0/0/1:3:251:178:178,73:0.999999999993489	0/0/1/1:2:369:148:148,221:0.999999998945669	0/0/1/1:2:371:153:153,218:0.999999999924086	0/0/0/0:4:417:417:417,0:1	0/0/0/1:3:369:257:257,112:0.999999999999901	0/0/0/1:3:319:232:232,87:0.999999999999999	0/0/0/1:3:379:261:261,118:0.999999999999556	0/0/0/1:3:302:210:210,92:0.999999999995573	0/0/0/1:3:285:197:197,88:0.999999999971876	0/0/1/1:2:353:165:165,188:0.999999999977468	0/0/0/1:3:271:206:206,65:1	0/0/1/1:2:398:192:192,206:0.999999999848643	0/0/0/1:3:507:364:364,143:1	0/0/0/0:4:366:366:366,0:1	0/0/1/1:2:285:130:130,155:0.999999999949406	0/0/1/1:2:362:144:144,218:0.999999997270455	0/0/0/1:3:301:215:215,86:0.999999999999926	0/0/1/1:2:449:177:177,272:0.999999999319609	0/0/1/1:2:276:115:115,161:0.999999998784766	0/1/1/1:1:373:81:81,292:0.999999999957702	0/0/1/1:2:288:128:128,160:0.999999999992604	0/0/0/1:3:280:190:190,90:0.999999999483637	0/0/1/1:2:316:148:148,168:0.999999999863316	0/0/0/1:3:388:271:271,117:0.999999999999976	0/0/1/1:2:322:141:141,181:0.999999999997665	0/0/1/1:2:317:138:138,179:0.999999999995196	0/0/0/1:3:369:257:257,112:0.999999999999901	0/0/0/0:4:165:164:164,1:1	0/0/0/0:4:282:282:282,0:1	0/0/1/1:2:376:154:154,222:0.999999999877493	0/0/1/1:2:420:192:192,228:0.999999999999873	0/0/0/1:3:317:224:224,93:0.99999999999985	0/0/1/1:2:426:187:187,239:0.999999999999978	0/0/0/1:3:230:166:166,64:0.999999999996962	0/0/0/0:4:409:409:409,0:1	0/1/1/1:1:310:59:59,251:0.999999999998627	0/0/0/1:3:337:236:236,101:0.999999999999793	0/0/0/0:4:275:275:275,0:1	0/0/1/1:2:281:125:125,156:0.999999999988808	0/0/1/1:2:339:159:159,180:0.999999999941804	0/0/1/1:2:310:132:132,178:0.999999999955032	0/0/0/1:3:332:229:229,103:0.999999999996824	0/0/0/1:3:368:248:248,120:0.999999999971872	0/0/0/1:3:300:198:198,102:0.999999989418977	0/0/0/1:3:279:210:210,69:1	0/0/0/1:3:337:224:224,113:0.999999999131987	0/0/0/1:3:405:290:290,115:1	0/0/0/1:3:495:363:363,132:1	0/0/0/0:4:239:239:239,0:1	0/0/1/1:2:406:171:171,235:0.999999999996955	0/1/1/1:1:317:68:68,249:0.999999999723558	0/0/1/1:2:227:103:103,124:0.999999999009559	0/0/1/1:2:409:164:164,245:0.999999999653464	0/0/1/1:2:357:151:151,206:0.999999999988181	0/0/1/1:2:355:159:159,196:0.99999999999971	0/0/0/0:4:264:263:263,1:1	0/0/0/1:3:354:249:249,105:0.999999999999961	0/0/0/1:3:342:231:231,111:0.999999999942919	0/0/0/1:3:310:197:197,113:0.999998454466436	0/0/1/1:2:297:121:121,176:0.999999996900735	0/0/1/1:2:271:126:126,145:0.999999999404646	0/0/1/1:2:395:178:178,217:0.999999999999925
chr1.1	3103125	chr1.1_003103125	A	B	.	.	DP=90214;ADS=66313,23901;BIAS=0.50030193719854;OD=0.0103417427333223;PMC=0.0497791583678485	GT:UD:DP:RA:AD:MPP	./././.:.:.:.:.:.	0/0/1/1:2:82:48:48,34:0.969444558514146	0/0/1/1:2:98:61:61,37:0.995838234880191	0/0/1/1:2:113:79:79,34:0.981849859337713	0/0/1/1:2:171:98:98,73:0.972829740454647	0/0/1/1:2:161:99:99,62:0.997995675194487	0/1/1/1:1:129:35:35,94:0.999999591406475	0/0/1/1:2:118:80:80,38:0.994033581435366	0/0/0/1:3:197:171:171,26:0.999424686468526	./././.:.:.:.:.:.	0/0/1/1:2:157:103:103,54:0.998836780906331	0/0/0/1:3:170:162:162,8:0.975032622025835	0/0/0/0:4:138:138:138,0:0.999989324026419	0/0/0/0:4:183:183:183,0:0.999999102569186	0/0/1/1:2:117:82:82,35:0.981232279713916	0/0/0/0:4:188:188:188,0:0.999999300607134	0/0/0/0:4:163:163:163,0:0.999997446946339	0/0/1/1:2:102:73:73,29:0.953546021861746	0/0/1/1:2:145:85:85,60:0.985880845125823	0/0/1/1:2:131:91:91,40:0.988536267615884	0/0/1/1:2:149:109:109,40:0.928033122307591	./././.:.:.:.:.:.	0/0/0/1:3:124:109:109,15:0.998971923137137	0/1/1/1:1:106:43:43,63:0.997377042029725	./././.:.:.:.:.:.	0/0/0/1:3:155:140:140,15:0.999917814064453	0/0/1/1:2:109:66:66,43:0.992770096009539	0/0/1/1:2:79:46:46,33:0.963210637886188	./././.:.:.:.:.:.	0/0/0/1:3:144:131:131,13:0.999898156212159	./././.:.:.:.:.:.	0/0/1/1:2:135:96:96,39:0.973756821427304	./././.:.:.:.:.:.	0/0/0/1:3:170:152:152,18:0.99990279792109	0/0/0/1:3:148:132:132,16:0.999801435937054	0/0/1/1:2:144:100:100,44:0.990243668499427	0/1/1/1:1:154:65:65,89:0.997741336552316	0/0/0/0:4:132:132:132,0:0.999984591796909	0/1/1/1:1:119:43:43,76:0.999858634188779	0/0/0/0:4:163:162:162,1:0.999541402554023	0/0/0/1:3:182:155:155,27:0.997119963535692	0/0/0/1:3:122:112:112,10:0.999766247372249	0/0/1/1:2:104:71:71,33:0.990444676809226	0/0/1/1:2:148:101:101,47:0.995129422119334	./././.:.:.:.:.:.	0/1/1/1:1:66:27:27,39:0.986023203017913	0/0/1/1:2:112:76:76,36:0.99318380419152	0/0/0/1:3:112:97:97,15:0.996446557269193	./././.:.:.:.:.:.	0/0/1/1:2:146:100:100,46:0.99429430215663	0/1/1/1:1:88:32:32,56:0.999398489137404	0/0/1/1:2:124:87:87,37:0.982108575305792	0/0/1/1:2:143:94:94,49:0.998475398254293	0/0/1/1:2:145:101:101,44:0.989176056016263	0/0/1/1:2:159:104:104,55:0.998953555193272	0/0/1/1:2:125:91:91,34:0.931107219558539	0/0/1/1:2:154:105:105,49:0.995612515017692	0/0/1/1:2:158:90:90,68:0.963779130147708	0/0/1/1:2:145:101:101,44:0.989176056016263	0/0/1/1:2:133:87:87,46:0.998385753217892	./././.:.:.:.:.:.	0/1/1/1:1:103:37:37,66:0.999761618033744	0/0/1/1:2:140:91:91,49:0.998746917619544	./././.:.:.:.:.:.	0/0/0/1:3:140:124:124,16:0.999600876202876	0/0/0/1:3:166:139:139,27:0.989226512936954	0/0/1/1:2:157:92:92,65:0.987026253927897	0/0/0/0:4:169:169:169,0:0.999998150081845	0/1/1/1:1:94:37:37,57:0.997900577345989	0/0/0/1:3:188:165:165,23:0.999720639866203	./././.:.:.:.:.:.	0/0/1/1:2:117:77:77,40:0.997451667692343	0/0/0/1:3:154:140:140,14:0.999917509438852	0/1/1/1:1:105:47:47,58:0.974663351084209	0/0/0/1:3:133:109:109,24:0.947348454776461	./././.:.:.:.:.:.	0/1/1/1:1:92:31:31,61:0.999873167269177	0/0/0/1:3:125:108:108,17:0.997023222709463	0/1/1/1:1:112:44:44,68:0.998924195853228	./././.:.:.:.:.:.	0/0/0/1:3:147:129:129,18:0.99935792640639	0/0/1/1:2:223:145:145,78:0.999576019110026	0/1/1/1:1:120:54:54,66:0.978239244264652	0/0/1/1:2:222:149:149,73:0.998747545193118	0/0/1/1:2:75:50:50,25:0.98988534367964	0/0/1/1:2:194:116:116,78:0.995586895315737	./././.:.:.:.:.:.	0/0/1/1:2:118:73:73,45:0.996828291893684	0/1/1/1:1:108:38:38,70:0.999871758674073	0/1/1/1:1:122:46:46,76:0.999683281516826	1/1/1/1:0:44:0:0,44:0.999999781685901	0/0/0/1:3:151:134:134,17:0.999737711895989	0/0/1/1:2:122:78:78,44:0.998407555445007	0/0/1/1:2:163:99:99,64:0.99688021009278	0/1/1/1:1:117:53:53,64:0.972963057368549	0/0/1/1:2:147:92:92,55:0.998624837747602	./././.:.:.:.:.:.	0/0/1/1:2:189:132:132,57:0.991789270040965	0/0/0/1:3:129:118:118,11:0.999833056981192	0/0/0/0:4:244:244:244,0:0.999999943697805	0/0/1/1:2:150:106:106,44:0.981988419787921	0/0/0/1:3:170:146:146,24:0.998106084072006	0/0/0/1:3:131:119:119,12:0.999863396949852	0/0/1/1:2:145:89:89,56:0.997362422403284	0/0/0/1:3:97:86:86,11:0.99852161396197	0/0/0/0:4:165:165:165,0:0.999997708835996	0/0/0/1:3:65:57:57,8:0.990087688291884	0/0/0/0:4:149:149:149,0:0.999994415832822	0/0/1/1:2:135:94:94,41:0.988082238843884	./././.:.:.:.:.:.	0/0/0/1:3:199:165:165,34:0.985122268263782	0/0/1/1:2:146:85:85,61:0.982063567820277	0/0/1/1:2:137:81:81,56:0.988803578263079	0/0/1/1:2:115:82:82,33:0.964641714180177	0/0/1/1:2:154:100:100,54:0.999029472250129	0/0/1/1:2:132:94:94,38:0.971531263261087	0/0/1/1:2:156:95:95,61:0.996946762189415	0/0/0/1:3:156:132:132,24:0.993707296330957	0/0/1/1:2:119:72:72,47:0.993690768741956	0/0/1/1:2:126:75:75,51:0.990010319250426	0/0/1/1:2:149:90:90,59:0.995504600972027	0/0/0/0:4:155:155:155,0:0.999996029051244	0/1/1/1:1:106:33:33,73:0.999985056551801	0/0/1/1:2:151:97:97,54:0.999091009458085	0/0/1/1:2:175:128:128,47:0.936551070500725	0/1/1/1:1:121:49:49,72:0.998359792066053	0/1/1/1:1:112:39:39,73:0.999911842752098	0/0/1/1:2:154:105:105,49:0.995612515017692	0/0/0/1:3:174:151:151,23:0.999159416943773	./././.:.:.:.:.:.	0/1/1/1:1:107:46:46,61:0.9905543124226	0/0/1/1:2:123:81:81,42:0.997709164563275	0/0/0/0:4:206:206:206,0:0.999999704525434	0/0/0/1:3:102:87:87,15:0.989325102408779	0/0/1/1:2:91:59:59,32:0.996222080010397	0/1/1/1:1:142:56:56,86:0.999489240269785	0/0/1/1:2:158:106:106,52:0.997672024801159	./././.:.:.:.:.:.	./././.:.:.:.:.:.	0/1/1/1:1:100:40:40,60:0.997645082842802	./././.:.:.:.:.:.	0/0/0/1:3:103:95:95,8:0.999544365445828	0/1/1/1:1:98:35:35,63:0.999732906529491	0/0/1/1:2:76:45:45,31:0.974948130108062	1/1/1/1:0:69:0:0,69:0.999999999846187	0/0/0/1:3:179:152:152,27:0.996335866171001	./././.:.:.:.:.:.	0/0/0/1:3:121:111:111,10:0.999772790801104	0/0/1/1:2:149:105:105,44:0.983709926039595	0/1/1/1:1:98:44:44,54:0.968544099023899	0/0/0/1:3:140:122:122,18:0.998781022834644	0/0/1/1:2:106:67:67,39:0.997442783754205	./././.:.:.:.:.:.	0/0/1/1:2:110:66:66,44:0.990477027555451	0/0/1/1:2:113:75:75,38:0.996556017641534	0/0/0/1:3:158:136:136,22:0.998030237334772	0/0/1/1:2:124:91:91,33:0.906806238293873	0/0/0/1:3:160:139:139,21:0.99900158303855	0/0/1/1:2:146:94:94,52:0.998997187777601	0/0/1/1:2:114:75:75,39:0.997304995961993	0/1/1/1:1:104:48:48,56:0.94704510638	0/0/0/1:3:150:130:130,20:0.998569270830795	0/0/0/0:4:192:192:192,0:0.999999425222661	./././.:.:.:.:.:.	0/0/1/1:2:150:95:95,55:0.998989981494114	./././.:.:.:.:.:.	1/1/1/1:0:106:1:1,105:0.999999999996201	./././.:.:.:.:.:.	0/0/1/1:2:107:74:74,33:0.986225330021891	0/0/0/1:3:106:92:92,14:0.996297385621368	0/1/1/1:1:83:31:31,52:0.998752812343231	0/0/0/1:3:167:152:152,15:0.999930187748936	0/0/1/1:2:114:76:76,38:0.996179135157776	0/0/0/0:4:153:153:153,0:0.999995555334288	0/0/0/1:3:173:149:149,24:0.998521625797652	0/0/0/1:3:175:156:156,19:0.999892396281446	0/0/1/1:2:118:85:85,33:0.950551453360279	0/0/1/1:2:103:64:64,39:0.99614571666662	0/0/0/1:3:148:138:138,10:0.999035491865263	0/0/1/1:2:176:100:100,76:0.963514506723673	0/1/1/1:1:109:36:36,73:0.999963132945918	0/0/0/1:3:231:203:203,28:0.999870884629813	0/1/1/1:1:102:42:42,60:0.995889948968807	./././.:.:.:.:.:.	./././.:.:.:.:.:.	./././.:.:.:.:.:.	0/0/1/1:2:181:104:104,77:0.976566007208749	0/0/0/1:3:152:126:126,26:0.976839907688927	0/0/0/1:3:223:205:205,18:0.999881964842541	0/0/0/0:4:140:140:140,0:0.999990532600538	0/0/1/1:2:139:94:94,45:0.996036765425186	0/0/1/1:2:98:57:57,41:0.970550824443812	0/0/1/1:2:131:85:85,46:0.998555859504408	0/0/0/1:3:143:121:121,22:0.992377004966245	./././.:.:.:.:.:.	0/0/1/1:2:151:104:104,47:0.993377415287521	0/0/0/1:3:142:120:120,22:0.991629281811244	0/0/0/1:3:180:167:167,13:0.999552372295265	0/0/1/1:2:106:61:61,45:0.962819265303575	0/0/1/1:2:130:85:85,45:0.998307782228065	0/0/1/1:2:116:83:83,33:0.960410142052899	0/0/1/1:2:149:99:99,50:0.998098739875924	0/0/0/1:3:175:162:162,13:0.999656601466584	0/0/1/1:2:118:82:82,36:0.986247050258874	0/0/1/1:2:148:94:94,54:0.998995190008769	0/1/1/1:1:127:55:55,72:0.992729089666023	0/1/1/1:1:106:46:46,60:0.98797401166219	0/0/0/0:4:144:144:144,0:0.999992531466232	0/0/1/1:2:166:97:97,69:0.986501976243917	0/0/0/1:3:102:85:85,17:0.965508307754414	0/1/1/1:1:140:52:52,88:0.999869632619759	./././.:.:.:.:.:.	1/1/1/1:0:69:0:0,69:0.999999999846187	0/0/0/0:4:92:92:92,0:0.99976234241378	0/0/0/0:4:130:130:130,0:0.999982548478372	0/0/0/0:4:149:149:149,0:0.999994415832822	0/0/0/1:3:135:121:121,14:0.999792412712519	0/0/0/0:4:150:150:150,0:0.999994727425437	0/0/0/1:3:141:123:123,18:0.998889359297856	0/0/0/1:3:88:81:81,7:0.999400119373413	0/0/0/1:3:175:152:152,23:0.999224888591495	0/0/0/1:3:143:118:118,25:0.967004786195934	0/0/0/1:3:134:116:116,18:0.997846923715177	./././.:.:.:.:.:.	0/1/1/1:1:154:68:68,86:0.992276984731023	0/0/1/1:2:128:87:87,41:0.994464707065369	0/0/1/1:2:133:80:80,53:0.993649015001889	0/0/0/1:3:214:189:189,25:0.999891469883453	0/0/1/1:2:146:90:90,56:0.997759913623238	0/1/1/1:1:79:27:27,52:0.999655985546203	./././.:.:.:.:.:.	0/0/0/1:3:163:151:151,12:0.999603194665345	0/0/0/1:3:170:157:157,13:0.999736765638181	0/0/1/1:2:79:55:55,24:0.971743126609057	./././.:.:.:.:.:.	0/0/0/1:3:138:118:118,20:0.995664110810682	0/1/1/1:1:118:45:45,73:0.999537331103308	0/0/0/1:3:144:124:124,20:0.997529610840475	0/0/1/1:2:128:76:76,52:0.98936194748498	0/0/0/1:3:217:193:193,24:0.999942193651025	0/0/1/1:2:178:111:111,67:0.999007786269609	0/0/0/0:4:206:206:206,0:0.999999704525434	0/1/1/1:1:169:47:47,122:0.999999893578273	0/0/1/1:2:134:85:85,49:0.998681521726668	0/0/0/0:4:171:171:171,0:0.999998335663267	0/0/0/1:3:109:94:94,15:0.99508840383375	0/0/0/1:3:121:106:106,15:0.998609697020803	0/0/0/1:3:141:118:118,23:0.984830487955702	./././.:.:.:.:.:.	0/0/1/1:2:99:62:62,37:0.996436238651947	0/0/0/1:3:163:142:142,21:0.999226890234043	0/0/0/1:3:131:119:119,12:0.999863396949852	0/0/1/1:2:108:73:73,35:0.993506067961313	0/0/0/1:3:152:131:131,21:0.997988721701268	0/0/0/1:3:118:104:104,14:0.998966039894162	0/0/0/0:4:155:155:155,0:0.999996029051244	0/0/1/1:2:105:66:66,39:0.997136503015729	0/0/1/1:2:121:85:85,36:0.980615128535194	0/0/1/1:2:91:51:51,40:0.911763643239618	0/0/0/1:3:161:145:145,16:0.999920870963514	0/0/0/1:3:132:117:117,15:0.999526814858639	./././.:.:.:.:.:.	0/1/1/1:1:90:36:36,54:0.996626420500288	0/0/0/0:4:132:131:131,1:0.997217371556783	0/0/1/1:2:88:63:63,25:0.944104228065313	./././.:.:.:.:.:.	./././.:.:.:.:.:.	0/0/1/1:2:81:56:56,25:0.977817414541548	./././.:.:.:.:.:.	0/1/1/1:1:119:44:44,75:0.999770399886568	0/0/0/1:3:149:133:133,16:0.999817149978574	0/0/0/0:4:163:163:163,0:0.999997446946339	0/0/0/1:3:102:88:88,14:0.994216417049064	0/0/0/1:3:153:137:137,16:0.999866526696769	0/0/0/1:3:177:155:155,22:0.999595583650567	0/0/0/1:3:148:126:126,22:0.995195258270865	0/0/0/1:3:171:146:146,25:0.997196343306268	0/0/0/0:4:171:171:171,0:0.999998335663267	0/0/1/1:2:87:59:59,28:0.988794112026324	./././.:.:.:.:.:.	./././.:.:.:.:.:.	0/0/0/1:3:126:113:113,13:0.999734719420754	./././.:.:.:.:.:.	./././.:.:.:.:.:.	0/0/0/1:3:163:134:134,29:0.966226991067583	0/0/0/1:3:143:123:123,20:0.997289894097566	0/0/0/1:3:159:132:132,27:0.980299340407105	0/0/0/1:3:48:42:42,6:0.974477833022802	0/0/1/1:2:81:52:52,29:0.995109891836004	0/0/0/1:3:152:128:128,24:0.991008818974858	0/0/1/1:2:122:84:84,38:0.990568472082902	0/0/0/1:3:147:127:127,20:0.998123778448163	0/0/1/1:2:121:88:88,33:0.931662341926694	0/0/1/1:2:113:68:68,45:0.991732073272227	0/1/1/1:1:86:36:36,50:0.990286106501085	0/0/1/1:2:142:88:88,54:0.998005880745592	0/0/1/1:2:67:41:41,26:0.985784115385669	./././.:.:.:.:.:.	0/0/1/1:2:127:91:91,36:0.962437337671713	./././.:.:.:.:.:.	0/0/1/1:2:121:85:85,36:0.980615128535194	0/0/0/1:3:182:163:163,19:0.999932988423878	0/0/1/1:2:122:70:70,52:0.964445885796284	0/0/0/1:3:144:128:128,16:0.999720609454622	0/0/0/1:3:120:106:106,14:0.999156136988784	0/0/1/1:2:126:85:85,41:0.995559195121349	./././.:.:.:.:.:.	0/0/1/1:2:111:80:80,31:0.946241528951806	0/0/0/1:3:138:118:118,20:0.995664110810682	0/0/0/1:3:169:141:141,28:0.986902132513176	./././.:.:.:.:.:.	0/0/1/1:2:162:103:103,59:0.999210230545994	0/0/0/1:3:137:123:123,14:0.999823371523664	0/0/0/1:3:143:124:124,19:0.998409849741521	0/0/1/1:2:182:126:126,56:0.993963415127948	0/1/1/1:1:104:37:37,67:0.999810731529466	0/1/1/1:1:161:51:51,110:0.999997995088362	0/0/1/1:2:123:81:81,42:0.997709164563275	./././.:.:.:.:.:.	0/0/1/1:2:130:82:82,48:0.998444237159516	0/1/1/1:1:163:41:41,122:0.999999978127774	0/0/1/1:2:221:157:157,64:0.985780933210984	0/0/1/1:2:198:118:118,80:0.995081219895443	0/0/0/1:3:186:155:155,31:0.988042637582857	0/0/1/1:2:184:130:130,54:0.986199364371418	0/0/0/1:3:130:108:108,22:0.973474267501728	0/0/0/1:3:126:110:110,16:0.998484946797826	0/0/1/1:2:126:83:83,43:0.997822498889897	0/0/1/1:2:97:66:66,31:0.990113649190169	0/0/0/1:3:138:119:119,19:0.997460864228016	0/0/0/0:4:154:154:154,0:0.999995799353236	0/0/1/1:2:140:93:93,47:0.997834917371472	0/0/1/1:2:132:84:84,48:0.998674617061014	0/0/1/1:2:225:159:159,66:0.989000089328297	./././.:.:.:.:.:.	0/0/0/1:3:165:143:143,22:0.998918794844691	0/0/1/1:2:203:141:141,62:0.994093627512463	0/0/0/1:3:147:123:123,24:0.985835662264525	0/0/0/0:4:209:209:209,0:0.999999742730951	0/0/1/1:2:125:85:85,40:0.994114616905992	0/0/0/0:4:167:167:167,0:0.999997942109352	0/0/0/1:3:186:158:158,28:0.996719504423065	0/0/1/1:2:180:116:116,64:0.999402109203973	0/0/1/1:2:168:96:96,72:0.969280121774714	0/0/1/1:2:200:143:143,57:0.978975126788078	1/1/1/1:0:160:3:3,157:0.999999999999872	0/0/0/1:3:216:180:180,36:0.990692775710074	1/1/1/1:0:129:0:0,129:1	0/0/0/0:4:196:196:196,0:0.999999526318712	./././.:.:.:.:.:.	0/1/1/1:1:157:54:54,103:0.999986220056144	0/0/1/1:2:93:66:66,27:0.960415898978753	0/1/1/1:1:97:36:36,61:0.999418267835007	0/0/0/1:3:136:122:122,14:0.999808735216154	0/1/1/1:1:95:33:33,62:0.999814778320542	0/0/0/1:3:161:140:140,21:0.999083549830037	0/0/0/1:3:151:127:127,24:0.990160500408622	0/0/0/1:3:195:169:169,26:0.999331697305474	0/0/0/0:4:170:170:170,0:0.999998245503944	0/1/1/1:1:126:52:52,74:0.997736521813833	0/0/1/1:2:153:91:91,62:0.992311458189481	0/0/0/0:4:164:164:164,0:0.999997581692856	0/0/0/1:3:165:133:133,32:0.90222845649637	0/0/0/0:4:190:190:190,0:0.999999366192709	0/0/1/1:2:188:133:133,55:0.985786251630651	0/1/1/1:1:112:49:49,63:0.987284318836621	0/0/0/1:3:201:165:165,36:0.972163004933731	0/0/1/1:2:148:107:107,41:0.954783048782007	0/0/1/1:2:236:169:169,67:0.980822782092395	0/0/0/0:4:185:185:185,0:0.999999188195655	0/0/0/1:3:241:210:210,31:0.999764306762258	0/0/1/1:2:136:97:97,39:0.970859525412388	0/0/1/1:2:195:108:108,87:0.91356640777695	0/0/0/0:4:211:211:211,0:0.999999765233848	0/0/1/1:2:218:157:157,61:0.97323124396365	0/0/0/1:3:205:180:180,25:0.999796769331762	0/0/0/1:3:174:150:150,24:0.998637791197079	0/0/0/1:3:155:132:132,23:0.995781748554905	0/1/1/1:1:131:38:38,93:0.99999881259383	0/0/1/1:2:100:61:61,39:0.993187070310872	0/0/0/1:3:156:140:140,16:0.999892467769553	0/0/1/1:2:142:79:79,63:0.914441330234331	0/0/0/0:4:110:110:110,0:0.999935188326109	0/1/1/1:1:140:51:51,89:0.999916244093295	./././.:.:.:.:.:.	0/1/1/1:1:103:37:37,66:0.999761618033744	0/0/0/0:4:192:192:192,0:0.999999425222661	./././.:.:.:.:.:.	0/0/0/0:4:158:158:158,0:0.999996640870435	0/1/1/1:1:81:36:36,45:0.961880794521308	0/0/0/1:3:118:102:102,16:0.996582760121135	0/0/1/1:2:170:111:111,59:0.999142328071885	0/0/1/1:2:110:80:80,30:0.9255628726227	0/0/1/1:2:82:47:47,35:0.946666595746151	0/1/1/1:1:84:35:35,49:0.990517100007179	0/1/1/1:1:96:45:45,51:0.914082873648488	0/1/1/1:1:101:32:32,69:0.999973354136075	0/0/0/1:3:162:139:139,23:0.997709437434003	0/1/1/1:1:116:49:49,67:0.994973812620616	0/0/0/1:3:140:124:124,16:0.999600876202876	0/0/0/1:3:121:105:105,16:0.997491795490334	./././.:.:.:.:.:.	0/0/0/1:3:152:128:128,24:0.991008818974858	0/0/1/1:2:138:82:82,56:0.990734146399341	0/0/1/1:2:159:108:108,51:0.996399994780082	0/0/1/1:2:146:89:89,57:0.996672394231363	0/0/0/1:3:155:132:132,23:0.995781748554905	./././.:.:.:.:.:.	./././.:.:.:.:.:.	0/0/1/1:2:210:123:123,87:0.990607076952267	0/0/1/1:2:142:97:97,45:0.994562719333256	./././.:.:.:.:.:.	./././.:.:.:.:.:.	0/0/0/1:3:166:147:147,19:0.999784506762231	0/1/1/1:1:74:34:34,40:0.912818942503369	./././.:.:.:.:.:.	0/0/0/0:4:155:155:155,0:0.999996029051244	0/0/0/1:3:175:158:158,17:0.999945924397556	0/0/0/1:3:143:122:122,21:0.995430191860576	0/0/0/1:3:174:149:149,25:0.997811139130065	0/0/0/0:4:146:146:146,0:0.999993356434293	0/0/0/1:3:147:126:126,21:0.99684070263707	0/0/0/1:3:155:127:127,28:0.956377676200058	0/0/1/1:2:101:68:68,33:0.99335111106405	0/0/1/1:2:95:68:68,27:0.949220656087476	0/0/0/1:3:132:112:112,20:0.992262275555661	0/1/1/1:1:120:54:54,66:0.978239244264652	0/0/0/1:3:165:153:153,12:0.999556779995184	0/0/0/0:4:170:170:170,0:0.999998245503944	0/0/0/1:3:163:147:147,16:0.999928309581289	0/0/0/0:4:108:108:108,0:0.999925566713234	./././.:.:.:.:.:.	0/0/0/1:3:16:15:15,1:0.908499002239912	0/1/1/1:1:98:37:37,61:0.99921961331104	./././.:.:.:.:.:.	0/0/0/1:3:174:158:158,16:0.999942795035455	0/0/1/1:2:129:84:84,45:0.998408171237711	0/0/0/1:3:147:124:124,23:0.991317399908217	0/0/1/1:2:130:89:89,41:0.993095751034985	0/1/1/1:1:84:32:32,52:0.998296631496559	0/0/0/1:3:103:87:87,16:0.982688200510524	0/0/0/1:3:152:138:138,14:0.999916279098583	0/0/0/1:3:192:167:167,25:0.999470570659876	0/0/0/1:3:120:98:98,22:0.928569185802871	0/0/0/1:3:183:167:167,16:0.999931133420791	0/0/0/1:3:139:122:122,17:0.999232309026476	0/0/0/1:3:127:106:106,21:0.978560382066288	0/1/1/1:1:95:32:32,63:0.999892898135114	./././.:.:.:.:.:.	0/0/0/1:3:154:141:141,13:0.999878046588064	0/0/0/1:3:147:125:125,22:0.994735034049195	0/1/1/1:1:67:21:21,46:0.99977344118675	0/1/1/1:1:90:28:28,62:0.999961879317858	./././.:.:.:.:.:.	0/0/1/1:2:138:82:82,56:0.990734146399341	0/0/1/1:2:108:69:69,39:0.997780060976263	0/1/1/1:1:102:46:46,56:0.96794832437719	0/0/1/1:2:193:128:128,65:0.998958733385709	./././.:.:.:.:.:.	0/0/0/1:3:208:172:172,36:0.983402298716209	0/0/0/1:3:133:114:114,19:0.995896694499582	./././.:.:.:.:.:.	0/0/0/1:3:139:114:114,25:0.952188310542222	./././.:.:.:.:.:.	0/0/1/1:2:122:78:78,44:0.998407555445007	./././.:.:.:.:.:.	0/0/0/1:3:111:94:94,17:0.987182256704683	./././.:.:.:.:.:.	0/0/1/1:2:75:44:44,31:0.967677607359138	./././.:.:.:.:.:.	0/0/0/1:3:99:86:86,13:0.995666642191308	0/0/1/1:2:121:79:79,42:0.998030627349932	0/0/0/0:4:204:204:204,0:0.999999675697617	./././.:.:.:.:.:.	0/0/1/1:2:153:91:91,62:0.992311458189481	0/0/0/1:3:100:86:86,14:0.992743790352957	0/0/0/0:4:157:157:157,0:0.999996449002283	0/0/1/1:2:91:59:59,32:0.996222080010397	0/0/1/1:2:85:52:52,33:0.991237096600282	0/0/0/1:3:188:156:156,32:0.984528461696081	./././.:.:.:.:.:.	./././.:.:.:.:.:.	0/0/0/1:3:223:181:181,42:0.950080716198882	0/1/1/1:1:167:65:65,102:0.999789381236725	0/1/1/1:1:109:37:37,72:0.999938437172109	./././.:.:.:.:.:.	0/1/1/1:1:108:36:36,72:0.999954116951324	0/0/0/1:3:167:137:137,30:0.963094762391007	0/0/0/1:3:109:101:101,8:0.99938708069425	0/0/1/1:2:156:87:87,69:0.924496393681938	./././.:.:.:.:.:.	0/0/0/1:3:155:139:139,16:0.999884695390643	0/0/1/1:2:215:139:139,76:0.999589000129801	0/1/1/1:1:160:71:71,89:0.991833324477345	./././.:.:.:.:.:.	0/1/1/1:1:86:37:37,49:0.982998638046504	./././.:.:.:.:.:.	0/0/1/1:2:120:70:70,50:0.978880632350762	0/0/1/1:2:159:117:117,42:0.912916117229916	0/0/1/1:2:168:122:122,46:0.951631878100964	./././.:.:.:.:.:.	./././.:.:.:.:.:.	0/0/1/1:2:115:64:64,51:0.906053252940996	0/1/1/1:1:145:61:61,84:0.997560813522598	0/0/1/1:2:216:154:154,62:0.982885419053566	0/1/1/1:1:171:59:59,112:0.999989992540803	0/0/0/0:4:155:155:155,0:0.999996029051244	0/1/1/1:1:125:58:58,67:0.955970255476168	0/0/0/0:4:150:149:149,1:0.999050542353882	./././.:.:.:.:.:.	0/0/0/1:3:132:110:110,22:0.978191215354274	0/0/0/1:3:195:181:181,14:0.999546930224528	0/0/1/1:2:134:82:82,52:0.996570275680922	0/0/0/1:3:172:142:142,30:0.97566252277831	0/0/0/1:3:154:131:131,23:0.99538989138208	0/0/1/1:2:142:85:85,57:0.99320595941709	0/1/1/1:1:90:35:35,55:0.998063589599862	0/0/1/1:2:105:68:68,37:0.997467056116623	1/1/1/1:0:85:0:0,85:0.9999999999972	0/0/1/1:2:125:76:76,49:0.995109724548058	./././.:.:.:.:.:.	0/0/0/1:3:166:142:142,24:0.997351176742053	0/0/0/1:3:183:167:167,16:0.999931133420791	0/0/1/1:2:137:93:93,44:0.995348214436854	./././.:.:.:.:.:.	0/0/1/1:2:132:84:84,48:0.998674617061014	0/0/0/0:4:167:167:167,0:0.999997942109352	./././.:.:.:.:.:.	0/0/0/1:3:149:127:127,22:0.99561340481674	0/0/1/1:2:90:59:59,31:0.995435032037498	0/0/0/1:3:135:117:117,18:0.998044128282969	0/0/1/1:2:124:75:75,49:0.994077139350615	0/0/1/1:2:111:73:73,38:0.997144382331932	0/0/0/1:3:170:149:149,21:0.999568120379641	0/0/0/0:4:140:140:140,0:0.999990532600538	0/0/1/1:2:100:72:72,28:0.94190883293537	0/0/0/1:3:134:114:114,20:0.993632556609662	0/0/1/1:2:115:78:78,37:0.993629289765794	0/0/1/1:2:126:83:83,43:0.997822498889897	0/0/1/1:2:141:91:91,50:0.998881358632963	0/1/1/1:1:102:38:38,64:0.999491165770967	0/0/0/1:3:157:134:134,23:0.996464113303692	./././.:.:.:.:.:.	0/0/1/1:2:128:79:79,49:0.997152524309182	./././.:.:.:.:.:.	0/1/1/1:1:111:48:48,63:0.990146883813047	0/0/1/1:2:87:56:56,31:0.99595062328508	./././.:.:.:.:.:.	./././.:.:.:.:.:.	./././.:.:.:.:.:.	0/0/1/1:2:132:83:83,49:0.99840624807542	0/0/0/0:4:178:178:178,0:0.99999884309942	0/1/1/1:1:55:24:24,31:0.935458674812569	0/0/0/1:3:141:123:123,18:0.998889359297856	0/1/1/1:1:135:40:40,95:0.999998546375783	./././.:.:.:.:.:.	0/1/1/1:1:127:40:40,87:0.999993422915762	0/0/1/1:2:202:125:125,77:0.998992597847325	./././.:.:.:.:.:.	./././.:.:.:.:.:.	0/0/0/1:3:107:95:95,12:0.999058401016811	0/1/1/1:1:77:34:34,43:0.962519608828373	0/0/0/0:4:144:144:144,0:0.999992531466232	0/0/1/1:2:97:65:65,32:0.993641441875074	./././.:.:.:.:.:.	0/0/0/1:3:150:137:137,13:0.999892112776322	0/0/0/1:3:131:107:107,24:0.936327950622664	0/1/1/1:1:143:52:52,91:0.999926441026543	1/1/1/1:0:37:0:0,37:0.999997800448475	./././.:.:.:.:.:.	0/0/1/1:2:201:147:147,54:0.94278418346928	./././.:.:.:.:.:.	./././.:.:.:.:.:.	./././.:.:.:.:.:.	0/0/0/0:4:224:224:224,0:0.99999986861376	0/0/0/1:3:148:131:131,17:0.999659931094414	0/0/0/0:4:141:141:141,0:0.999991081053329	0/0/0/1:3:126:108:108,18:0.995271478714209	0/0/0/1:3:147:128:128,19:0.998897138042439	0/1/1/1:1:117:39:39,78:0.999969651606414	./././.:.:.:.:.:.	0/0/1/1:2:180:132:132,48:0.930490115218375	0/0/0/1:3:183:148:148,35:0.925431902780217	0/0/0/1:3:139:123:123,16:0.999562794113716	0/0/1/1:2:128:89:89,39:0.987690770061234	0/0/0/1:3:113:106:106,7:0.997629616981702	0/0/0/1:3:181:164:164,17:0.999951439897197	0/0/1/1:2:127:92:92,35:0.94350569273754	0/0/0/1:3:124:102:102,22:0.95199227883679	0/0/1/1:2:133:87:87,46:0.998385753217892	0/0/1/1:2:116:80:80,36:0.989100444074702	0/1/1/1:1:93:43:43,50:0.933084278297549	0/0/1/1:2:113:66:66,47:0.978188011299916	0/0/0/1:3:188:155:155,33:0.976766210055321	./././.:.:.:.:.:.	0/0/1/1:2:134:84:84,50:0.998352952738679	./././.:.:.:.:.:.	0/0/1/1:2:170:121:121,49:0.97934167676757	./././.:.:.:.:.:.	0/0/1/1:2:138:93:93,45:0.996431738298827	0/0/0/0:4:189:189:189,0:0.999999334266148	0/0/0/1:3:159:139:139,20:0.999350280783586	0/0/0/1:3:141:125:125,16:0.999635369368533	0/0/1/1:2:179:113:113,66:0.999303332026206	0/0/0/0:4:146:146:146,0:0.999993356434293	0/0/0/1:3:200:175:175,25:0.999708259894598	0/0/0/1:3:135:120:120,15:0.999641817506779	./././.:.:.:.:.:.	0/0/1/1:2:129:94:94,35:0.930564937839433	0/0/0/0:4:151:151:151,0:0.999995020433567	0/0/0/1:3:102:88:88,14:0.994216417049064	0/0/0/1:3:272:243:243,29:0.999980902803614	0/0/0/1:3:143:122:122,21:0.995430191860576	0/0/1/1:2:150:104:104,46:0.991388274172489	./././.:.:.:.:.:.	0/0/0/1:3:113:97:97,16:0.994212658109613	0/0/1/1:2:127:92:92,35:0.94350569273754	0/0/0/0:4:169:169:169,0:0.999998150081845	0/0/1/1:2:130:95:95,35:0.923179783731694	0/0/0/0:4:190:190:190,0:0.999999366192709	0/0/1/1:2:104:67:67,37:0.997510138188712	0/0/0/1:3:176:154:154,22:0.999561989915993	0/1/1/1:1:111:44:44,67:0.998648164397484	0/0/0/1:3:166:139:139,27:0.989226512936954	0/0/0/1:3:185:156:156,29:0.994493438193411	0/0/1/1:2:135:84:84,51:0.998024829004027	0/0/0/1:3:181:159:159,22:0.999704911886135	0/0/1/1:2:126:78:78,48:0.997312885445293	0/0/0/1:3:183:165:165,18:0.999952155421867	./././.:.:.:.:.:.	0/0/1/1:2:104:71:71,33:0.990444676809226	0/0/1/1:2:124:86:86,38:0.98816542636941	0/0/0/1:3:145:121:121,24:0.982969408491999	0/0/1/1:2:102:72:72,30:0.970721585673671	0/0/1/1:2:126:85:85,41:0.995559195121349	0/0/1/1:2:127:92:92,35:0.94350569273754	0/0/1/1:2:148:105:105,43:0.97860493025892	0/0/0/1:3:162:142:142,20:0.999496631862799	0/0/1/1:2:126:82:82,44:0.998325783989529	0/0/1/1:2:153:110:110,43:0.965017801562491	0/0/1/1:2:122:83:83,39:0.993731084860439	0/0/1/1:2:145:99:99,46:0.994857615596109	0/0/0/1:3:176:151:151,25:0.998140804954289	0/0/0/1:3:136:112:112,24:0.960397597926651	0/0/1/1:2:96:62:62,34:0.996848765760151	0/0/1/1:2:155:110:110,45:0.979545971754343	0/0/1/1:2:154:98:98,56:0.999110789933621	0/0/1/1:2:157:107:107,50:0.995827564160192
chr1.1	3491884	chr1.1_003491884	A	B	.	.	DP=138179;ADS=84031,54148;BIAS=0.852231963112863;OD=0.0116641254916671;PMC=0.0387618741483916	GT:UD:DP:RA:AD:MPP	0/0/1/1:2:197:114:114,83:0.995924912191283	0/0/0/0:4:219:219:219,0:0.999999999976279	0/0/0/1:3:187:144:144,43:0.998888429816818	0/0/1/1:2:280:142:142,138:0.999468370352555	0/0/1/1:2:193:89:89,104:0.984443823825628	0/0/1/1:2:211:116:116,95:0.999291239945668	0/0/0/0:4:201:201:201,0:0.99999999992267	1/1/1/1:0:167:0:0,167:0.999999999997656	0/0/0/1:3:206:169:169,37:0.99998269178098	0/0/1/1:2:159:88:88,71:0.998495747493969	0/0/0/1:3:146:104:104,42:0.928606557251443	0/0/0/0:4:311:311:311,0:0.999999999999854	0/1/1/1:1:275:66:66,209:0.999992271103288	0/0/0/1:3:224:161:161,63:0.969129841087836	0/1/1/1:1:158:50:50,108:0.991402940807321	0/0/0/1:3:247:178:178,69:0.97554462803271	0/0/0/1:3:273:217:217,56:0.999939052596082	0/0/1/1:2:248:135:135,113:0.999597691450189	./././.:.:.:.:.:.	0/0/0/1:3:202:143:143,59:0.930835150644537	0/1/1/1:1:208:57:57,151:0.999745889515159	0/0/0/1:3:204:165:165,39:0.999954268775572	0/0/1/1:2:216:128:128,88:0.991715427822211	0/1/1/1:1:225:70:70,155:0.996955576116918	0/0/1/1:2:216:131:131,85:0.980731876453249	0/1/1/1:1:179:54:54,125:0.997459564118969	0/0/1/1:2:186:106:106,80:0.997317217615117	0/0/0/1:3:154:112:112,42:0.972204290366755	./././.:.:.:.:.:.	./././.:.:.:.:.:.	0/0/0/0:4:295:294:294,1:0.999999999953496	0/0/1/1:2:218:111:111,107:0.999280801605833	./././.:.:.:.:.:.	0/0/0/0:4:320:320:320,0:0.999999999999905	0/0/1/1:2:270:147:147,123:0.999654350569739	0/0/1/1:2:293:173:173,120:0.994843897433347	0/0/0/0:4:138:138:138,0:0.999999990141707	0/0/0/1:3:247:183:183,64:0.994407249723556	0/0/0/0:4:200:200:200,0:0.999999999917237	0/0/0/1:3:265:207:207,58:0.999791678270697	0/1/1/1:1:287:71:71,216:0.999987484836271	0/0/0/0:4:208:208:208,0:0.999999999951595	0/1/1/1:1:173:57:57,116:0.98339887661596	0/1/1/1:1:183:57:57,126:0.995344183634406	0/0/0/1:3:295:232:232,63:0.999896242966528	0/0/0/1:3:144:103:103,41:0.938707709937828	0/0/0/0:4:260:260:260,0:0.999999999997936	0/0/1/1:2:257:115:115,142:0.970549232615477	0/0/0/0:4:196:196:196,0:0.99999999989114	0/0/1/1:2:241:105:105,136:0.935535948122492	0/0/0/0:4:211:211:211,0:0.99999999996026	0/1/1/1:1:194:68:68,126:0.946402964226134	0/0/0/0:4:290:290:290,0:0.999999999999585	0/0/0/1:3:225:177:177,48:0.999800414078838	0/0/0/1:3:345:257:257,88:0.997439589822211	0/0/0/1:3:261:208:208,53:0.999942336721966	0/0/0/1:3:374:277:277,97:0.996704078652266	0/0/1/1:2:189:108:108,81:0.997147463195745	0/0/0/1:3:313:228:228,85:0.989303109780403	0/0/1/1:2:258:127:127,131:0.99845461017817	0/0/0/0:4:208:208:208,0:0.999999999951595	0/0/0/1:3:182:144:144,38:0.999745364385056	0/0/0/0:4:199:199:199,0:0.9999999999114	0/1/1/1:1:214:67:67,147:0.996159462402865	0/1/1/1:1:164:56:56,108:0.962277009933166	0/0/1/1:2:248:119:119,129:0.996348547656563	0/0/0/1:3:267:231:231,36:0.999992493721822	0/0/1/1:2:355:166:166,189:0.994060736638366	./././.:.:.:.:.:.	./././.:.:.:.:.:.	0/0/0/0:4:167:167:167,0:0.999999999095421	0/0/0/0:4:188:188:188,0:0.999999999809318	0/0/0/1:3:296:219:219,77:0.995298915895196	0/0/0/0:4:233:232:232,1:0.99999999854986	0/0/1/1:2:280:124:124,156:0.962030400757016	0/1/1/1:1:106:37:37,69:0.900071066670556	0/1/1/1:1:215:76:76,139:0.941844067433482	0/0/0/1:3:262:194:194,68:0.994692190266294	./././.:.:.:.:.:.	0/0/0/0:4:237:237:237,0:0.999999999992193	0/1/1/1:1:241:67:67,174:0.999769082096606	0/0/1/1:2:193:109:109,84:0.998116172989127	./././.:.:.:.:.:.	0/0/1/1:2:246:148:148,98:0.987398271388241	0/1/1/1:1:151:44:44,107:0.998033850462046	0/0/1/1:2:227:102:102,125:0.971688533967361	0/1/1/1:1:226:81:81,145:0.924082466942793	0/0/0/1:3:216:171:171,45:0.999849859005742	0/1/1/1:1:187:66:66,121:0.935327496046154	0/0/1/1:2:97:56:56,41:0.987586800396153	0/0/0/1:3:189:140:140,49:0.991461191740102	0/1/1/1:1:199:53:53,146:0.999834780757069	./././.:.:.:.:.:.	0/0/0/1:3:296:239:239,57:0.999983850217532	./././.:.:.:.:.:.	0/0/0/1:3:172:137:137,35:0.999795292518858	0/0/1/1:2:162:99:99,63:0.966775065237489	0/0/0/0:4:280:280:280,0:0.999999999999302	0/0/1/1:2:189:108:108,81:0.997147463195745	0/0/1/1:2:169:87:87,82:0.99908982108264	0/0/0/1:3:266:211:211,55:0.999924965859768	0/1/1/1:1:245:88:88,157:0.925393187376295	./././.:.:.:.:.:.	0/1/1/1:1:195:48:48,147:0.999959500608585	./././.:.:.:.:.:.	./././.:.:.:.:.:.	0/0/1/1:2:96:53:53,43:0.995540167793741	0/1/1/1:1:181:52:52,129:0.99906247252296	0/1/1/1:1:180:60:60,120:0.980062821271518	0/0/1/1:2:191:114:114,77:0.98764804712107	0/0/1/1:2:204:115:115,89:0.998386027356313	0/1/1/1:1:278:83:83,195:0.999195325068456	0/0/0/1:3:267:208:208,59:0.999756435439187	0/1/1/1:1:229:65:65,164:0.999594310474254	0/0/0/1:3:266:188:188,78:0.939623437402355	0/0/1/1:2:214:114:114,100:0.999612809383921	./././.:.:.:.:.:.	0/1/1/1:1:197:59:59,138:0.998232384620085	0/0/1/1:2:234:146:146,88:0.947599444706455	0/0/1/1:2:248:140:140,108:0.998768427199498	0/0/1/1:2:266:141:141,125:0.999755296868946	0/0/0/1:3:298:229:229,69:0.999535743104834	0/0/0/1:3:224:161:161,63:0.969129841087836	0/0/1/1:2:247:126:126,121:0.999451706040952	0/0/0/1:3:266:195:195,71:0.990931566236155	0/1/1/1:1:188:59:59,129:0.994834116997743	0/0/0/1:3:208:179:179,29:0.999993825929987	0/0/1/1:2:250:136:136,114:0.999609919837885	0/1/1/1:1:225:44:44,181:0.999999553598808	0/0/1/1:2:249:137:137,112:0.999466753913329	./././.:.:.:.:.:.	0/0/1/1:2:230:137:137,93:0.990696088035064	0/0/1/1:2:234:108:108,126:0.987294743194416	0/0/0/1:3:217:172:172,45:0.999862636522944	0/0/0/1:3:242:195:195,47:0.999966086987291	0/0/0/0:4:232:232:232,0:0.99999999998944	0/0/1/1:2:284:170:170,114:0.990950173049183	0/0/1/1:2:247:136:136,111:0.999447192643418	0/0/0/1:3:182:141:141,41:0.99915189217718	./././.:.:.:.:.:.	0/0/1/1:2:266:135:135,131:0.999436642451441	0/0/1/1:2:184:98:98,86:0.999458546581974	1/1/1/1:0:220:0:0,220:0.99999999999998	0/0/1/1:2:194:110:110,84:0.997878696649853	0/0/0/1:3:217:178:178,39:0.999985562846144	0/0/0/1:3:241:186:186,55:0.999452015745339	0/0/0/0:4:108:108:108,0:0.99999983097925	0/0/0/1:3:223:163:163,60:0.986720126947042	0/0/0/1:3:237:198:198,39:0.999997006767065	0/0/1/1:2:178:109:109,69:0.967387805261898	0/0/1/1:2:214:99:99,115:0.987126733109493	0/0/1/1:2:286:154:154,132:0.999754622997939	0/0/1/1:2:143:64:64,79:0.955935472221687	0/0/1/1:2:175:97:97,78:0.998713416916092	0/0/0/1:3:223:171:171,52:0.999048321963856	0/0/0/1:3:254:198:198,56:0.999737853459685	0/0/1/1:2:249:116:116,133:0.990929439825073	0/0/0/1:3:250:179:179,71:0.966467363528013	0/0/1/1:2:259:147:147,112:0.998607954983929	0/0/0/1:3:152:127:127,25:0.999981120652304	0/0/0/1:3:142:103:103,39:0.965203729245262	0/0/0/1:3:312:223:223,89:0.969734962787605	0/0/1/1:2:253:112:112,141:0.959524024809909	./././.:.:.:.:.:.	0/0/0/1:3:218:183:183,35:0.999996830997833	0/0/1/1:2:211:112:112,99:0.999605717106539	0/0/0/0:4:180:180:180,0:0.999999999660152	0/0/1/1:2:126:79:79,47:0.906736845300721	0/1/1/1:1:144:49:49,95:0.957882286433648	0/1/1/1:1:222:70:70,152:0.995799143793098	0/0/0/0:4:213:213:213,0:0.999999999965117	0/0/1/1:2:219:103:103,116:0.992258980420647	0/0/0/1:3:245:200:200,45:0.999986784026642	0/0/0/1:3:241:183:183,58:0.998558058745223	0/0/1/1:2:274:151:151,123:0.999525123970419	0/1/1/1:1:205:58:58,147:0.999498763558935	0/0/1/1:2:235:131:131,104:0.999116672164733	0/0/0/1:3:248:198:198,50:0.999941180032885	0/0/1/1:2:273:128:128,145:0.993175774967028	0/0/1/1:2:238:113:113,125:0.994687699129066	0/1/1/1:1:194:36:36,158:0.999999469829964	0/1/1/1:1:136:47:47,89:0.93874031850263	0/1/1/1:1:190:47:47,143:0.999951450946812	0/0/0/0:4:197:197:197,0:0.999999999898387	0/0/0/0:4:291:291:291,0:0.999999999999606	0/0/0/1:3:188:160:160,28:0.999995861838253	0/0/0/1:3:254:208:208,46:0.99999065090921	0/0/1/1:2:165:96:96,69:0.99364198379697	0/1/1/1:1:245:61:61,184:0.999976729523656	0/0/1/1:2:165:78:78,87:0.99071345314129	0/0/1/1:2:277:162:162,115:0.99618935900229	0/1/1/1:1:200:59:59,141:0.998750165195342	0/0/1/1:2:178:102:102,76:0.996553602219614	0/1/1/1:1:207:45:45,162:0.999996409437345	0/1/1/1:1:160:56:56,104:0.935600578659993	0/0/1/1:2:259:118:118,141:0.982785643795403	0/0/1/1:2:194:121:121,73:0.941659757877817	0/0/0/1:3:310:232:232,78:0.997758406078881	./././.:.:.:.:.:.	0/0/0/1:3:183:139:139,44:0.997541655780414	0/0/1/1:2:229:117:117,112:0.999400285665817	0/0/1/1:2:229:132:132,97:0.997134731765696	1/1/1/1:0:168:0:0,168:0.999999999997877	./././.:.:.:.:.:.	0/0/0/0:4:263:262:262,1:0.999999999746389	0/0/0/0:4:163:163:163,0:0.999999998764393	0/0/0/0:4:271:271:271,0:0.999999999998872	0/0/1/1:2:206:122:122,84:0.991420277725462	0/0/1/1:2:273:165:165,108:0.986335685961462	0/1/1/1:1:172:44:44,128:0.999874672415122	0/0/1/1:2:287:167:167,120:0.996978769226464	0/0/1/1:2:288:167:167,121:0.997360161849377	0/0/0/0:4:127:127:127,0:0.999999973403999	./././.:.:.:.:.:.	0/1/1/1:1:214:61:61,153:0.999476396674766	0/0/1/1:2:246:152:152,94:0.965050495044471	0/0/1/1:2:259:118:118,141:0.982785643795403	0/0/1/1:2:163:83:83,80:0.998743862569943	0/0/1/1:2:222:100:100,122:0.973187537650544	0/0/1/1:2:150:79:79,71:0.999117551941726	0/0/1/1:2:258:139:139,119:0.999699713801395	0/0/0/1:3:150:119:119,31:0.999605032013354	0/0/0/1:3:230:174:174,56:0.998050144869619	0/1/1/1:1:181:49:49,132:0.999700307872377	0/0/0/1:3:201:165:165,36:0.999981803171729	0/0/0/1:3:314:231:231,83:0.993936097416956	0/0/0/0:4:190:190:190,0:0.999999999834514	0/0/0/1:3:330:241:241,89:0.991261680532599	0/0/0/0:4:183:183:183,0:0.999999999726941	0/0/0/1:3:255:190:190,65:0.996115444129371	0/0/0/1:3:216:158:158,58:0.986667461832664	0/0/0/1:3:255:185:185,70:0.983306223559818	0/0/1/1:2:194:122:122,72:0.92177199902668	0/0/0/0:4:220:220:220,0:0.999999999977739	0/0/1/1:2:178:111:111,67:0.938531583034723	./././.:.:.:.:.:.	./././.:.:.:.:.:.	0/1/1/1:1:228:65:65,163:0.999550477159782	0/0/0/1:3:251:194:194,57:0.999541265976269	./././.:.:.:.:.:.	0/0/0/0:4:265:265:265,0:0.999999999998435	0/1/1/1:1:272:69:69,203:0.999975369328019	0/0/0/1:3:187:144:144,43:0.998888429816818	0/0/1/1:2:252:125:125,127:0.99874923420379	0/0/1/1:2:274:148:148,126:0.999718777111051	0/0/1/1:2:147:83:83,64:0.996924095826396	0/1/1/1:1:192:55:55,137:0.999239264000503	0/1/1/1:1:227:51:51,176:0.999995616416996	./././.:.:.:.:.:.	0/0/0/0:4:184:184:184,0:0.999999999746004	0/0/0/0:4:262:262:262,0:0.999999999998153	0/0/0/0:4:147:147:147,0:0.999999995456008	0/0/0/1:3:149:106:106,43:0.926287856899409	0/1/1/1:1:249:60:60,189:0.999988379024678	0/0/1/1:2:221:113:113,108:0.999373361930337	./././.:.:.:.:.:.	0/0/0/1:3:170:128:128,42:0.995496057939078	./././.:.:.:.:.:.	0/0/1/1:2:105:54:54,51:0.99723057888976	0/0/0/1:3:207:175:175,32:0.99999700198564	0/0/1/1:2:196:97:97,99:0.998038288981202	0/0/0/0:4:233:233:233,0:0.999999999990063	0/0/0/1:3:144:109:109,35:0.995118999692101	1/1/1/1:0:174:4:4,170:0.999999537186148	0/0/0/0:4:133:133:133,0:0.999999984622637	0/0/1/1:2:203:88:88,115:0.920945387683134	1/1/1/1:0:115:0:0,115:0.999999999209633	1/1/1/1:0:174:0:0,174:0.999999999998818	./././.:.:.:.:.:.	0/0/0/1:3:192:150:150,42:0.999540894934857	./././.:.:.:.:.:.	0/0/1/1:2:256:122:122,134:0.99563259513679	0/0/0/1:3:175:131:131,44:0.994275526476813	./././.:.:.:.:.:.	./././.:.:.:.:.:.	./././.:.:.:.:.:.	./././.:.:.:.:.:.	0/0/0/1:3:210:155:155,55:0.991287966320037	0/0/1/1:2:236:122:122,114:0.999576635629421	0/0/0/1:3:228:190:190,38:0.999995922622554	0/1/1/1:1:210:61:61,149:0.999190278921257	./././.:.:.:.:.:.	0/1/1/1:1:137:31:31,106:0.999958232213015	0/0/1/1:2:219:110:110,109:0.99894428970165	0/1/1/1:1:186:46:46,140:0.999947842683423	0/0/0/1:3:212:152:152,60:0.963203382695968	0/0/1/1:2:258:146:146,112:0.998737923340864	0/0/1/1:2:118:59:59,59:0.996263762396654	0/0/0/1:3:171:139:139,32:0.999937979345798	./././.:.:.:.:.:.	0/0/1/1:2:179:112:112,67:0.931167986783306	0/0/1/1:2:244:136:136,108:0.999174232444778	0/0/0/1:3:173:128:128,45:0.989555891231273	0/0/1/1:2:207:130:130,77:0.928181985882714	0/0/1/1:2:143:89:89,54:0.932387120852801	0/0/1/1:2:175:102:102,73:0.993826668719032	0/0/0/0:4:149:149:149,0:0.999999996158085	./././.:.:.:.:.:.	0/0/0/1:3:145:104:104,41:0.945627402899491	0/0/1/1:2:204:122:122,82:0.987714165414159	0/1/1/1:1:207:51:51,156:0.999966617932615	0/1/1/1:1:177:56:56,121:0.993133860073831	0/1/1/1:1:149:42:42,107:0.998885535855924	0/0/1/1:2:141:77:77,64:0.998568495670643	0/0/1/1:2:207:108:108,99:0.999536858478592	0/1/1/1:1:250:69:69,181:0.999819385929499	0/0/1/1:2:295:147:147,148:0.999133467834521	0/0/0/1:3:199:156:156,43:0.999658116022829	0/1/1/1:1:179:37:37,142:0.999996944172566	0/1/1/1:1:175:44:44,131:0.999913132842006	0/0/0/1:3:191:153:153,38:0.999895540749316	0/0/1/1:2:212:107:107,105:0.99903180006531	0/0/1/1:2:217:124:124,93:0.997706104028089	0/1/1/1:1:251:67:67,184:0.999911287948777	0/0/1/1:2:224:134:134,90:0.988789090549171	0/0/0/0:4:160:160:160,0:0.999999998433388	0/0/0/1:3:226:175:175,51:0.999481253350075	0/0/0/1:3:251:180:180,71:0.969143209998682	0/0/1/1:2:262:118:118,144:0.975943207419585	0/0/0/1:3:201:164:164,37:0.99997278660174	0/0/0/0:4:181:181:181,0:0.999999999684147	0/0/1/1:2:314:164:164,150:0.999794097598905	0/0/1/1:2:199:121:121,78:0.977133321451815	0/0/1/1:2:158:89:89,69:0.997499468181176	0/0/1/1:2:153:75:75,78:0.99616100778698	0/1/1/1:1:223:63:63,160:0.999607265678534	0/0/1/1:2:152:92:92,60:0.974224170297603	0/0/1/1:2:221:132:132,89:0.989254584590115	0/0/0/1:3:215:175:175,40:0.999974792785262	./././.:.:.:.:.:.	0/1/1/1:1:203:50:50,153:0.999964457453026	0/0/0/1:3:205:169:169,36:0.999987290802006	0/0/0/0:4:271:269:269,2:0.999999996990495	0/0/0/1:3:237:200:200,37:0.999998071776076	1/1/1/1:0:170:0:0,170:0.999999999998256	0/1/1/1:1:253:72:72,181:0.999661885749992	0/0/1/1:2:267:150:150,117:0.999068229311759	0/0/1/1:2:207:99:99,108:0.994980220106032	0/0/1/1:2:244:117:117,127:0.996197528753954	./././.:.:.:.:.:.	0/0/1/1:2:262:124:124,138:0.994706833337655	0/0/1/1:2:269:129:129,140:0.996608392571094	0/0/1/1:2:242:127:127,115:0.999688186589925	0/0/0/1:3:265:218:218,47:0.99999419251286	0/0/1/1:2:182:96:96,86:0.9994462176369	0/0/0/0:4:270:269:269,1:0.999999999827335	0/0/1/1:2:245:123:123,122:0.999105698975658	0/0/1/1:2:270:136:136,134:0.999305228432987	0/0/0/1:3:328:239:239,89:0.989995278348144	0/0/0/1:3:157:111:111,46:0.909866619488158	0/0/1/1:2:205:119:119,86:0.995718764808377	0/0/1/1:2:170:94:94,76:0.998723162146158	0/0/0/0:4:200:200:200,0:0.999999999917237	0/0/1/1:2:244:113:113,131:0.988945248801606	0/1/1/1:1:159:49:49,110:0.994962395548835	0/0/1/1:2:228:129:129,99:0.998483537257701	0/0/1/1:2:237:130:130,107:0.999465488203058	0/0/0/1:3:257:208:208,49:0.999979226468865	0/0/0/1:3:201:162:162,39:0.999939706544281	0/0/1/1:2:239:138:138,101:0.997130795775309	0/0/1/1:2:145:85:85,60:0.990182088681032	0/1/1/1:1:251:80:80,171:0.995649427316331	0/0/0/1:3:203:164:164,39:0.999949876182596	0/1/1/1:1:261:78:78,183:0.999068740498235	0/0/1/1:2:209:128:128,81:0.971568429555421	./././.:.:.:.:.:.	0/0/1/1:2:193:98:98,95:0.999030471169147	0/1/1/1:1:272:77:77,195:0.99974497956437	1/1/1/1:0:226:1:1,225:0.999999999998281	0/0/1/1:2:214:100:100,114:0.990400000696717	0/1/1/1:1:206:66:66,140:0.993189602580074	1/1/1/1:0:188:0:0,188:0.999999999999682	0/0/1/1:2:222:107:107,115:0.99635966875226	0/0/1/1:2:224:117:117,107:0.999613081527009	0/0/1/1:2:176:97:97,79:0.998910370612045	0/0/0/1:3:250:195:195,55:0.999738154683458	./././.:.:.:.:.:.	1/1/1/1:0:126:1:1,125:0.999999970883471	0/0/0/0:4:245:245:245,0:0.999999999995138	0/0/1/1:2:240:146:146,94:0.980371057041428	0/1/1/1:1:202:39:39,163:0.999999370993914	0/0/1/1:2:189:114:114,75:0.981910342622444	0/0/0/1:3:203:148:148,55:0.982896026103446	0/0/0/1:3:188:144:144,44:0.99852636858457	0/1/1/1:1:226:73:73,153:0.993003287810452	0/0/0/0:4:227:227:227,0:0.999999999985643	0/0/1/1:2:298:156:156,142:0.999782571331746	0/0/0/0:4:271:271:271,0:0.999999999998872	0/0/1/1:2:191:92:92,99:0.995482265534874	0/0/0/1:3:149:108:108,41:0.966322370933034	./././.:.:.:.:.:.	./././.:.:.:.:.:.	0/0/1/1:2:258:146:146,112:0.998737923340864	./././.:.:.:.:.:.	0/0/1/1:2:125:56:56,69:0.95214783290194	0/1/1/1:1:173:58:58,115:0.976108223649058	0/1/1/1:1:208:61:61,147:0.99898977720723	0/0/0/0:4:242:241:241,1:0.999999999155259	0/0/0/1:3:162:127:127,35:0.999398798216363	0/0/0/1:3:210:154:154,56:0.987830840540107	0/0/1/1:2:208:110:110,98:0.999592773686064	0/1/1/1:1:141:49:49,92:0.934928467973621	0/0/0/1:3:267:202:202,65:0.998514313905398	0/1/1/1:1:154:49:49,105:0.98993740962591	0/0/1/1:2:275:138:138,137:0.999238605888094	0/0/0/1:3:219:159:159,60:0.98082868725137	0/0/1/1:2:211:119:119,92:0.998452966676475	0/0/1/1:2:205:113:113,92:0.999193543857899	0/0/0/0:4:166:166:166,0:0.999999999022552	0/0/0/1:3:219:160:160,59:0.986065347665584	./././.:.:.:.:.:.	0/0/0/0:4:179:175:175,4:0.999920183113159	0/0/0/1:3:256:194:194,62:0.998549163538725	0/0/1/1:2:205:92:92,113:0.968543777683016	0/1/1/1:1:174:61:61,113:0.939405423111906	0/0/1/1:2:131:57:57,74:0.911074268352423	0/0/1/1:2:258:133:133,125:0.999616032162048	0/1/1/1:1:199:70:70,129:0.94362493823912	0/0/1/1:2:163:102:102,61:0.926487508914575	0/0/1/1:2:197:110:110,87:0.998728768565735	0/0/1/1:2:333:171:171,162:0.999719634760424	0/0/1/1:2:233:118:118,115:0.99925381585836	0/0/1/1:2:290:149:149,141:0.99965702228713	0/0/1/1:2:227:108:108,119:0.994739562624081	0/1/1/1:1:216:42:42,174:0.999999499581668	0/0/1/1:2:232:117:117,115:0.99914881736611	0/0/0/1:3:200:151:151,49:0.997157739406962	./././.:.:.:.:.:.	0/0/1/1:2:201:122:122,79:0.978750947904807	1/1/1/1:0:174:0:0,174:0.999999999998818	./././.:.:.:.:.:.	0/0/0/0:4:142:140:140,2:0.999980191612491	0/1/1/1:1:27:5:5,22:0.986576991077005	0/0/0/1:3:158:124:124,34:0.999391825629162	0/0/0/1:3:107:84:84,23:0.998093683599583	0/0/1/1:2:144:70:70,74:0.994702426603981	0/1/1/1:1:234:78:78,156:0.986337617209878	0/0/1/1:2:166:76:76,90:0.978155745393251	0/0/0/1:3:228:175:175,53:0.999141345902462	0/0/0/1:3:198:165:165,33:0.999992841803836	0/0/1/1:2:218:119:119,99:0.999447763580161	0/0/0/1:3:233:178:178,55:0.998918673965654	0/1/1/1:1:243:59:59,184:0.999985383479144	0/1/1/1:1:249:66:66,183:0.999921600614523	0/0/0/1:3:333:261:261,72:0.999900199982092	0/0/0/1:3:248:184:184,64:0.994858020844314	0/0/0/0:4:254:254:254,0:0.999999999997106	0/0/0/1:3:247:208:208,39:0.999998241490456	./././.:.:.:.:.:.	0/0/1/1:2:282:153:153,129:0.999706115592106	0/1/1/1:1:259:65:65,194:0.999977083567023	0/0/1/1:2:159:90:90,69:0.997143244002641	0/0/0/1:3:190:141:141,49:0.992290990337142	0/0/0/1:3:223:191:191,32:0.999996319945549	0/0/1/1:2:201:122:122,79:0.978750947904807	0/0/0/1:3:193:160:160,33:0.99998889127025	0/0/0/1:3:220:181:181,39:0.999988813996242	0/0/1/1:2:195:96:96,99:0.997691672554254	0/1/1/1:1:152:36:36,116:0.999945797017053	0/0/1/1:2:194:87:87,107:0.966636369399993	0/1/1/1:1:182:45:45,137:0.999943851351126	0/1/1/1:1:180:62:62,118:0.959891588818526	0/0/1/1:2:240:148:148,92:0.967024842168724	0/1/1/1:1:170:54:54,116:0.991953548786659	0/0/0/0:4:276:276:276,0:0.999999999999138	0/0/0/0:4:175:175:175,0:0.999999999507755	0/0/0/1:3:217:169:169,48:0.999595312316301	0/0/0/0:4:216:216:216,0:0.999999999971263	./././.:.:.:.:.:.	0/0/1/1:2:246:127:127,119:0.999596017764117	./././.:.:.:.:.:.	0/0/0/1:3:254:200:200,54:0.999862392443399	0/0/1/1:2:223:130:130,93:0.995571572002329	0/0/1/1:2:256:139:139,117:0.999643184560935	0/0/1/1:2:185:114:114,71:0.960686443825302	1/1/1/1:0:126:0:0,126:0.999999999796358	0/0/1/1:2:200:106:106,94:0.999557092385313	0/0/1/1:2:176:95:95,81:0.99930845656194	./././.:.:.:.:.:.	0/0/0/1:3:190:151:151,39:0.999828073885177	0/0/0/1:3:261:205:205,56:0.999848728395212	0/0/0/1:3:202:165:165,37:0.999975165346233	0/0/1/1:2:243:117:117,126:0.996638658013577	0/0/1/1:2:186:102:102,84:0.999145665097523	0/0/1/1:2:184:85:85,99:0.984487188217809	0/0/0/0:4:196:195:195,1:0.999999983981026	0/0/1/1:2:173:101:101,72:0.993371608066416	0/0/1/1:2:193:104:104,89:0.999452021502977	0/0/1/1:2:207:122:122,85:0.992815565233374	0/1/1/1:1:191:62:62,129:0.989713737424544	0/0/1/1:2:268:161:161,107:0.989015738546718	0/1/1/1:1:210:56:56,154:0.999855746143849	0/0/1/1:2:162:97:97,65:0.983242881409551	0/0/0/0:4:317:317:317,0:0.999999999999891	0/0/0/0:4:277:277:277,0:0.999999999999182	./././.:.:.:.:.:.	1/1/1/1:0:259:0:0,259:0.999999999999999	0/0/1/1:2:278:146:146,132:0.999763223703875	0/0/1/1:2:210:119:119,91:0.998176816169029	0/0/1/1:2:216:124:124,92:0.99729406178089	0/1/1/1:1:160:50:50,110:0.993463629882972	0/0/0/0:4:196:196:196,0:0.99999999989114	./././.:.:.:.:.:.	0/1/1/1:1:233:58:58,175:0.999972750333971	0/0/0/0:4:267:267:267,0:0.999999999998598	0/0/0/1:3:240:200:200,40:0.999996651978142	0/0/1/1:2:198:109:109,89:0.999167225833052	0/0/0/1:3:168:123:123,45:0.98188985681861	0/0/1/1:2:196:111:111,85:0.997995035128129	0/0/1/1:2:165:93:93,72:0.997653078567545	0/0/1/1:2:197:124:124,73:0.919884782197514	0/1/1/1:1:232:65:65,167:0.999700943044928	0/0/1/1:2:199:93:93,106:0.98967418652888	0/0/0/1:3:203:157:157,46:0.999283688100698	0/0/0/1:3:251:185:185,66:0.992723443836706	0/0/1/1:2:249:127:127,122:0.999456759633814	0/0/0/0:4:167:167:167,0:0.999999999095421	0/0/0/1:3:282:222:222,60:0.999892135595414	0/0/0/0:4:248:248:248,0:0.999999999995917	0/0/0/1:3:250:199:199,51:0.999929758968013	0/0/1/1:2:201:108:108,93:0.999518896361405	0/0/1/1:2:271:145:145,126:0.999751848153046	0/0/1/1:2:233:139:139,94:0.990291518236181	0/0/1/1:2:209:122:122,87:0.994940597544043	0/0/0/1:3:193:136:136,57:0.912396985847907	./././.:.:.:.:.:.	0/0/0/1:3:222:189:189,33:0.999997411069307	0/0/0/0:4:224:224:224,0:0.999999999982696	0/0/1/1:2:223:132:132,91:0.992337521477981	0/0/0/1:3:218:163:163,55:0.995879487895967	0/0/1/1:2:215:135:135,80:0.930173281016023	0/0/1/1:2:236:134:134,102:0.99837827812434	0/0/0/1:3:264:219:219,45:0.999996790048686	0/0/0/1:3:203:143:143,60:0.914445684179252	0/1/1/1:1:189:56:56,133:0.998440769238987	0/0/0/0:4:197:197:197,0:0.999999999898387	./././.:.:.:.:.:.	0/0/1/1:2:216:132:132,84:0.974487651845683	./././.:.:.:.:.:.	0/0/0/1:3:298:221:221,77:0.995937154046194	0/0/0/1:3:223:168:168,55:0.997386841874874	0/0/1/1:2:202:93:93,109:0.984402573047934	0/0/1/1:2:214:132:132,82:0.963727163776768	./././.:.:.:.:.:.	0/0/0/1:3:231:184:184,47:0.999916054006777	0/0/0/0:4:191:191:191,0:0.999999999845772	0/0/0/1:3:195:155:155,40:0.99984260380257	./././.:.:.:.:.:.	0/0/1/1:2:150:79:79,71:0.999117551941726	0/0/1/1:2:118:63:63,55:0.998355750419207	0/0/1/1:2:188:108:108,80:0.996574370916624	0/1/1/1:1:243:86:86,157:0.946793064755368	0/0/1/1:2:114:67:67,47:0.984671715400605	0/0/0/1:3:216:177:177,39:0.999984265908444	0/0/0/1:3:263:200:200,63:0.998877638821714	0/0/0/0:4:277:277:277,0:0.999999999999182	0/0/0/1:3:216:152:152,64:0.91441177766867	0/0/1/1:2:250:118:118,132:0.993955183322208	0/0/0/0:4:274:274:274,0:0.99999999999904	./././.:.:.:.:.:.	0/1/1/1:1:206:74:74,132:0.913556251076245	0/1/1/1:1:150:48:48,102:0.988165691611882	0/0/1/1:2:257:123:123,134:0.996197638214062	0/0/1/1:2:154:91:91,63:0.988396164665549	0/0/0/0:4:193:193:193,0:0.999999999865938	./././.:.:.:.:.:.	0/0/0/1:3:253:185:185,68:0.988919770955102	0/1/1/1:1:184:63:63,121:0.965680779214306	0/0/0/0:4:242:242:242,0:0.999999999994202	0/1/1/1:1:262:75:75,187:0.999645303717624	0/0/0/0:4:230:230:230,0:0.999999999988066	0/0/1/1:2:210:116:116,94:0.999182323221749	0/1/1/1:1:151:51:51,100:0.966040661186334	0/0/0/1:3:126:102:102,24:0.999756647737475	./././.:.:.:.:.:.	0/0/0/1:3:258:185:185,73:0.969769812391286	0/1/1/1:1:151:46:46,105:0.995477754524893	0/0/0/1:3:235:169:169,66:0.971407360052514	0/0/1/1:2:214:116:116,98:0.999511034900115	0/0/0/1:3:312:225:225,87:0.98127209946812	./././.:.:.:.:.:.	0/0/0/1:3:273:194:194,79:0.954660213759008	0/0/1/1:2:253:139:139,114:0.999502964315438	0/0/0/1:3:247:183:183,64:0.994407249723556	0/0/0/1:3:226:191:191,35:0.999997785429572	./././.:.:.:.:.:.	0/0/1/1:2:272:135:135,137:0.998897468515084	./././.:.:.:.:.:.	./././.:.:.:.:.:.	./././.:.:.:.:.:.	./././.:.:.:.:.:.	0/0/0/0:4:222:222:222,0:0.999999999980382	0/1/1/1:1:210:54:54,156:0.999928730226901	0/0/0/1:3:287:206:206,81:0.973978235408115	0/0/1/1:2:204:127:127,77:0.947276131984756	0/0/0/1:3:267:191:191,76:0.966944145235097	0/0/1/1:2:202:113:113,89:0.998714016351273	0/1/1/1:1:258:81:81,177:0.997068363665075	./././.:.:.:.:.:.	0/0/1/1:2:215:127:127,88:0.992574167604704	0/0/1/1:2:205:95:95,110:0.987236601750363	0/0/0/1:3:263:215:215,48:0.999990575981991	0/0/1/1:2:220:113:113,107:0.999437298464558	0/0/1/1:2:310:169:169,141:0.999717798949001	0/0/0/1:3:216:162:162,54:0.99645780855623	0/0/0/1:3:271:204:204,67:0.998049511409539	0/0/1/1:2:210:94:94,116:0.966778809492316	./././.:.:.:.:.:.	0/1/1/1:1:200:62:62,138:0.99646838175716	0/1/1/1:1:281:83:83,198:0.999383487053463	0/1/1/1:1:193:64:64,129:0.983952396247441	0/1/1/1:1:217:68:68,149:0.996183049374742	0/0/0/0:4:234:234:234,0:0.999999999990647	0/0/1/1:2:201:112:112,89:0.998850325710536	./././.:.:.:.:.:.	0/0/1/1:2:257:137:137,120:0.999733535672802	0/1/1/1:1:174:61:61,113:0.939405423111906	0/0/1/1:2:267:146:146,121:0.999604579628646	0/1/1/1:1:180:58:58,122:0.990259956323008	0/0/0/1:3:275:222:222,53:0.999979712518137	0/0/0/0:4:227:227:227,0:0.999999999985643	0/0/0/0:4:252:252:252,0:0.999999999996756	0/0/1/1:2:151:95:95,56:0.907817586673457	0/1/1/1:1:218:66:66,152:0.998212473125333	0/0/1/1:2:191:119:119,72:0.943273849520973	0/0/1/1:2:243:128:128,115:0.999700750963291	0/0/1/1:2:257:124:124,133:0.997057181069153	0/0/1/1:2:252:135:135,117:0.999710354329634	0/0/0/0:4:244:244:244,0:0.999999999994845	./././.:.:.:.:.:.	./././.:.:.:.:.:.	0/0/1/1:2:160:75:75,85:0.987878883459871	0/0/0/0:4:218:218:218,0:0.999999999974718	./././.:.:.:.:.:.	0/0/0/1:3:162:125:125,37:0.998588734377477	1/1/1/1:0:168:1:1,167:0.999999999702759	0/0/0/1:3:273:210:210,63:0.999482666165707	0/0/1/1:2:201:101:101,100:0.99879388684028	0/0/1/1:2:221:112:112,109:0.999199136570764	0/1/1/1:1:251:91:91,160:0.909121401476716	0/1/1/1:1:215:66:66,149:0.997520304083575	./././.:.:.:.:.:.	0/0/1/1:2:233:129:129,104:0.999276490444444	0/1/1/1:1:202:69:69,133:0.971069416191973	0/0/0/1:3:241:186:186,55:0.999452015745339	0/1/1/1:1:194:65:65,129:0.980046153215465	0/0/1/1:2:226:110:110,116:0.997366505794271	0/0/1/1:2:247:148:148,99:0.989233005005842
chr1.1	3613850	chr1.1_003613850	A	B	.	.	DP=729855;ADS=632648,97207;BIAS=1.04960137697064;OD=0.000956692694682834;PMC=0.000720037825703068	GT:UD:DP:RA:AD:MPP	0/0/0/1:3:1441:1043:1043,398:1	0/0/0/0:4:1648:1646:1646,2:1	0/0/0/0:4:1453:1453:1453,0:1	0/0/0/0:4:1541:1541:1541,0:1	0/0/0/1:3:979:718:718,261:1	0/0/0/0:4:992:992:992,0:1	0/0/1/1:2:1229:593:593,636:1	0/0/0/0:4:1244:1244:1244,0:1	0/0/0/0:4:1149:1149:1149,0:1	0/0/0/0:4:1359:1359:1359,0:1	0/0/0/1:3:839:625:625,214:1	0/0/0/0:4:1972:1970:1970,2:1	0/0/0/1:3:1176:846:846,330:1	0/0/0/0:4:1120:1120:1120,0:1	0/0/1/1:2:1051:555:555,496:1	0/0/0/0:4:1492:1491:1491,1:1	0/0/1/1:2:1818:872:872,946:1	0/0/0/0:4:1422:1422:1422,0:1	0/0/0/0:4:1346:1346:1346,0:1	0/0/0/0:4:1465:1464:1464,1:1	0/0/0/0:4:1089:1089:1089,0:1	0/0/0/0:4:812:812:812,0:1	0/0/0/1:3:1270:951:951,319:1	0/0/0/0:4:1003:999:999,4:1	0/0/1/1:2:1444:695:695,749:1	0/0/0/0:4:848:847:847,1:1	0/0/0/1:3:1146:858:858,288:1	0/0/0/0:4:1549:1548:1548,1:1	0/0/0/0:4:1466:1465:1465,1:1	0/0/0/0:4:1160:1159:1159,1:1	0/0/0/1:3:1670:1249:1249,421:1	0/0/0/0:4:965:965:965,0:1	0/0/0/0:4:1196:1196:1196,0:1	0/0/0/0:4:1625:1625:1625,0:1	0/0/0/1:3:1705:1238:1238,467:1	0/0/0/0:4:1330:1329:1329,1:1	0/0/0/1:3:746:574:574,172:1	0/0/0/0:4:1645:1645:1645,0:1	0/0/0/1:3:1484:1102:1102,382:1	0/0/0/0:4:1053:1053:1053,0:1	0/0/0/0:4:1484:1484:1484,0:1	0/0/0/0:4:1267:1265:1265,2:1	0/0/0/1:3:1809:1335:1335,474:1	0/0/0/0:4:1491:1491:1491,0:1	0/0/0/1:3:1520:1118:1118,402:1	0/0/0/0:4:1409:1408:1408,1:1	0/0/0/0:4:1516:1514:1514,2:1	0/0/0/0:4:1741:1741:1741,0:1	0/0/0/1:3:1549:1179:1179,370:1	0/0/0/0:4:1579:1579:1579,0:1	0/0/0/1:3:1373:1029:1029,344:1	0/0/0/1:3:1249:950:950,299:1	0/0/0/0:4:1337:1337:1337,0:1	0/0/0/1:3:1174:894:894,280:1	0/0/0/1:3:1602:1220:1220,382:1	0/0/0/1:3:1529:1137:1137,392:1	0/0/0/0:4:1648:1648:1648,0:1	0/0/0/0:4:1015:1015:1015,0:1	0/0/0/1:3:1404:1053:1053,351:1	0/0/0/1:3:1316:981:981,335:1	0/0/0/1:3:2229:1660:1660,569:1	0/0/0/0:4:1183:1181:1181,2:1	0/0/0/1:3:1211:872:872,339:1	0/0/0/1:3:1077:818:818,259:1	0/0/0/0:4:999:998:998,1:1	0/0/0/0:4:1479:1479:1479,0:1	0/0/0/1:3:1689:1229:1229,460:1	0/0/0/0:4:1704:1703:1703,1:1	0/0/0/0:4:774:774:774,0:1	0/0/0/0:4:1180:1179:1179,1:1	0/0/0/0:4:737:737:737,0:1	0/0/0/0:4:993:993:993,0:1	0/0/0/0:4:1634:1634:1634,0:1	0/0/0/0:4:866:866:866,0:1	0/0/0/0:4:1328:1328:1328,0:1	0/0/0/0:4:750:750:750,0:1	0/0/0/0:4:1181:1180:1180,1:1	0/0/0/1:3:1256:923:923,333:1	0/0/0/0:4:1133:1133:1133,0:1	0/0/0/1:3:1353:1043:1043,310:1	0/0/0/0:4:1665:1664:1664,1:1	0/0/1/1:2:1325:656:656,669:1	0/0/0/0:4:1445:1445:1445,0:1	0/0/1/1:2:1244:633:633,611:1	0/0/0/0:4:1330:1330:1330,0:1	0/0/0/0:4:821:821:821,0:1	0/0/0/0:4:1666:1666:1666,0:1	0/0/0/1:3:786:572:572,214:1	0/0/0/0:4:1435:1434:1434,1:1	0/0/0/1:3:585:429:429,156:1	0/0/0/0:4:1141:1141:1141,0:1	0/0/0/1:3:1282:925:925,357:1	0/0/0/0:4:1454:1453:1453,1:1	0/0/0/1:3:1984:1450:1450,534:1	0/0/0/0:4:1071:1071:1071,0:1	0/0/0/1:3:827:628:628,199:1	0/0/0/0:4:982:982:982,0:1	0/0/0/1:3:1411:1006:1006,405:1	0/0/0/0:4:1089:1089:1089,0:1	0/0/0/1:3:694:524:524,170:1	0/0/0/0:4:1134:1134:1134,0:1	0/0/0/1:3:1048:776:776,272:1	0/0/0/0:4:1168:1168:1168,0:1	0/0/0/1:3:972:734:734,238:1	0/0/0/0:4:1244:1244:1244,0:1	0/0/1/1:2:952:468:468,484:1	0/0/0/0:4:646:646:646,0:1	0/0/0/1:3:1022:748:748,274:1	0/0/0/0:4:1216:1216:1216,0:1	0/0/1/1:2:872:440:440,432:1	0/0/0/0:4:748:747:747,1:1	0/0/0/1:3:1473:1087:1087,386:1	0/0/0/1:3:1525:1098:1098,427:1	0/0/0/0:4:1589:1582:1582,7:1	0/0/0/1:3:1380:1001:1001,379:1	0/0/0/1:3:1020:738:738,282:1	0/0/0/1:3:1289:948:948,341:1	0/0/0/0:4:926:926:926,0:1	0/0/0/0:4:1424:1423:1423,1:1	0/0/0/0:4:1095:1095:1095,0:1	0/0/0/0:4:1145:1145:1145,0:1	0/0/0/0:4:1551:1549:1549,2:1	0/0/0/1:3:1161:836:836,325:1	0/0/0/1:3:1256:930:930,326:1	0/0/0/0:4:1007:1007:1007,0:1	0/0/0/1:3:565:414:414,151:1	0/0/1/1:2:1531:715:715,816:1	0/0/0/1:3:1060:803:803,257:1	0/0/0/0:4:1101:1101:1101,0:1	0/0/0/1:3:1564:1164:1164,400:1	0/0/0/0:4:658:658:658,0:1	0/0/0/0:4:1277:1276:1276,1:1	0/0/0/0:4:871:871:871,0:1	0/0/0/0:4:1321:1320:1320,1:1	0/0/0/0:4:1173:1173:1173,0:1	0/0/0/1:3:1006:738:738,268:1	0/0/0/0:4:1130:1130:1130,0:1	0/0/0/0:4:1012:1011:1011,1:1	0/0/0/0:4:843:843:843,0:1	0/0/0/1:3:1125:834:834,291:1	0/0/0/1:3:862:636:636,226:1	0/0/0/0:4:1202:1202:1202,0:1	0/0/0/0:4:1013:1013:1013,0:1	0/0/0/1:3:1190:883:883,307:1	0/0/0/0:4:1323:1321:1321,2:1	0/0/0/1:3:846:640:640,206:1	0/0/0/0:4:1223:1223:1223,0:1	0/0/0/1:3:1366:1009:1009,357:1	0/0/0/0:4:1271:1271:1271,0:1	0/0/0/1:3:1260:936:936,324:1	0/0/0/0:4:969:968:968,1:1	0/0/0/0:4:1649:1647:1647,2:1	0/0/0/0:4:1108:1108:1108,0:1	0/0/0/1:3:972:733:733,239:1	0/0/0/0:4:1878:1878:1878,0:1	0/0/0/1:3:1211:899:899,312:1	0/0/0/0:4:1612:1612:1612,0:1	0/0/0/1:3:1123:813:813,310:1	0/0/0/0:4:1048:1048:1048,0:1	0/0/0/1:3:1281:931:931,350:1	0/0/0/0:4:1035:1034:1034,1:1	0/0/0/0:4:1444:1443:1443,1:1	0/0/0/0:4:1179:1178:1178,1:1	0/0/0/1:3:833:590:590,243:1	0/0/0/1:3:1067:771:771,296:1	0/0/0/0:4:964:964:964,0:1	0/0/0/0:4:1215:1211:1211,4:1	0/0/0/0:4:1103:1103:1103,0:1	0/0/0/0:4:1162:1162:1162,0:1	0/0/0/0:4:1293:1293:1293,0:1	0/0/0/1:3:985:742:742,243:1	0/0/0/0:4:928:928:928,0:1	0/0/0/1:3:900:669:669,231:1	0/0/0/0:4:866:865:865,1:1	0/0/0/1:3:1295:973:973,322:1	0/0/0/0:4:863:863:863,0:1	0/0/0/0:4:843:843:843,0:1	0/0/0/1:3:1140:827:827,313:1	0/0/0/0:4:1472:1470:1470,2:1	0/0/0/1:3:957:737:737,220:1	0/0/0/1:3:1319:964:964,355:1	0/0/0/1:3:529:386:386,143:1	0/0/0/1:3:1732:1283:1283,449:1	0/0/0/1:3:982:723:723,259:1	0/0/0/1:3:1785:1328:1328,457:1	0/0/0/1:3:752:572:572,180:1	0/0/0/0:4:1123:1123:1123,0:1	0/0/1/1:2:1067:502:502,565:1	0/0/0/1:3:1484:1094:1094,390:1	0/0/0/1:3:506:370:370,136:1	0/0/0/0:4:1571:1568:1568,3:1	0/0/0/1:3:1176:834:834,342:1	0/0/0/1:3:1320:983:983,337:1	0/0/0/0:4:1297:1297:1297,0:1	0/0/0/1:3:916:702:702,214:1	0/0/0/0:4:1259:1258:1258,1:1	0/0/0/0:4:1148:1148:1148,0:1	0/0/0/0:4:1284:1284:1284,0:1	0/0/0/0:4:946:945:945,1:1	0/0/0/0:4:1076:1076:1076,0:1	0/0/0/1:3:1026:763:763,263:1	0/0/0/0:4:1160:1160:1160,0:1	0/0/0/0:4:1121:1121:1121,0:1	0/0/0/1:3:1640:1152:1152,488:1	0/0/0/1:3:917:687:687,230:1	0/0/0/1:3:1070:801:801,269:1	0/0/0/0:4:1114:1114:1114,0:1	0/0/0/1:3:1130:828:828,302:1	0/0/0/0:4:1415:1415:1415,0:1	0/0/0/1:3:1507:1124:1124,383:1	0/0/0/1:3:1445:1090:1090,355:1	0/0/0/0:4:1585:1585:1585,0:1	0/0/0/0:4:1082:1082:1082,0:1	0/0/0/0:4:419:418:418,1:1	0/0/0/1:3:1080:774:774,306:1	0/0/0/1:3:1358:1015:1015,343:1	0/0/0/1:3:1581:1153:1153,428:1	0/0/1/1:2:897:456:456,441:1	0/0/0/0:4:1231:1230:1230,1:1	0/0/1/1:2:1103:499:499,604:1	0/0/0/0:4:1179:1179:1179,0:1	0/0/0/0:4:980:980:980,0:1	0/0/0/0:4:1190:1189:1189,1:1	0/0/0/0:4:965:965:965,0:1	0/0/0/1:3:977:725:725,252:1	0/0/0/1:3:1460:1088:1088,372:1	0/0/0/1:3:989:771:771,218:1	0/0/0/0:4:915:914:914,1:1	0/0/1/1:2:497:254:254,243:1	0/0/0/1:3:1097:813:813,284:1	0/0/0/1:3:987:786:786,201:1	0/0/0/0:4:1069:1068:1068,1:1	0/0/0/0:4:542:542:542,0:1	0/0/0/1:3:1015:735:735,280:1	0/0/0/0:4:825:825:825,0:1	0/0/0/0:4:1332:1332:1332,0:1	0/0/0/1:3:1153:862:862,291:1	0/0/0/0:4:1089:1089:1089,0:1	0/0/0/1:3:1013:724:724,289:1	0/0/0/0:4:1113:1113:1113,0:1	0/0/0/1:3:1297:952:952,345:1	0/0/0/1:3:1484:1096:1096,388:1	0/0/0/1:3:1242:945:945,297:1	0/0/0/1:3:1376:1059:1059,317:1	0/0/0/0:4:1331:1331:1331,0:1	0/0/1/1:2:918:452:452,466:1	0/0/0/0:4:1102:1102:1102,0:1	0/0/0/1:3:1573:1165:1165,408:1	0/0/0/0:4:1197:1197:1197,0:1	0/0/0/0:4:600:599:599,1:1	0/0/0/0:4:1848:1848:1848,0:1	0/0/0/0:4:1040:1040:1040,0:1	0/0/0/0:4:990:990:990,0:1	0/0/0/0:4:1021:1021:1021,0:1	0/0/0/0:4:1167:1167:1167,0:1	0/0/0/0:4:872:872:872,0:1	0/0/0/1:3:837:606:606,231:1	0/0/0/0:4:1173:1172:1172,1:1	0/0/0/0:4:947:946:946,1:1	0/0/0/1:3:1011:753:753,258:1	0/0/0/0:4:580:578:578,2:1	0/0/0/0:4:1604:1604:1604,0:1	0/0/0/0:4:806:806:806,0:1	0/1/1/1:1:977:281:281,696:1	0/0/0/0:4:726:724:724,2:1	0/0/0/0:4:756:755:755,1:1	0/0/0/0:4:676:676:676,0:1	0/0/0/0:4:1322:1321:1321,1:1	0/0/0/0:4:686:686:686,0:1	0/0/0/0:4:980:979:979,1:1	0/0/0/0:4:809:809:809,0:1	0/0/0/0:4:1556:1556:1556,0:1	0/0/0/0:4:1506:1505:1505,1:1	0/0/0/0:4:1190:1190:1190,0:1	0/0/0/0:4:1219:1219:1219,0:1	0/0/0/0:4:1356:1355:1355,1:1	0/0/0/0:4:1241:1241:1241,0:1	0/0/0/0:4:898:896:896,2:1	0/0/0/1:3:1388:1019:1019,369:1	0/0/0/0:4:1003:1001:1001,2:1	0/0/0/1:3:1134:855:855,279:1	0/0/0/0:4:1189:1189:1189,0:1	0/0/0/1:3:759:571:571,188:1	0/0/0/1:3:995:724:724,271:1	0/0/0/0:4:995:995:995,0:1	0/0/0/1:3:947:715:715,232:1	0/0/0/0:4:1130:1130:1130,0:1	0/0/0/0:4:761:739:739,22:1	0/0/0/1:3:1377:985:985,392:1	0/0/0/1:3:788:565:565,223:1	0/0/0/0:4:966:965:965,1:1	0/0/1/1:2:1572:760:760,812:1	0/0/0/0:4:1215:1214:1214,1:1	0/0/0/1:3:1284:935:935,349:1	0/0/0/0:4:623:623:623,0:1	0/0/0/0:4:851:851:851,0:1	0/0/0/0:4:985:984:984,1:1	0/1/1/1:1:1033:256:256,777:1	0/0/0/0:4:741:741:741,0:1	0/0/0/1:3:1036:788:788,248:1	0/0/0/0:4:1139:1139:1139,0:1	0/0/0/1:3:840:657:657,183:1	0/0/0/1:3:1011:747:747,264:1	0/0/0/1:3:1074:791:791,283:1	0/0/0/0:4:828:828:828,0:1	0/0/0/1:3:1176:871:871,305:1	0/0/0/1:3:1516:1100:1100,416:1	0/0/0/1:3:1171:853:853,318:1	0/0/0/0:4:718:718:718,0:1	0/0/0/0:4:579:578:578,1:1	0/0/0/0:4:1300:1300:1300,0:1	0/0/0/1:3:749:560:560,189:1	0/0/0/0:4:1328:1328:1328,0:1	0/0/0/0:4:1350:1350:1350,0:1	0/0/1/1:2:1334:638:638,696:1	0/0/0/0:4:1197:1196:1196,1:1	0/0/0/1:3:1013:743:743,270:1	0/0/0/0:4:1219:1216:1216,3:1	0/0/0/1:3:1738:1267:1267,471:1	0/0/0/1:3:902:650:650,252:1	0/0/0/0:4:741:741:741,0:1	0/0/0/1:3:1028:775:775,253:1	0/0/0/1:3:1005:737:737,268:1	0/0/1/1:2:725:291:291,434:0.999999999692195	0/0/0/1:3:664:513:513,151:1	0/0/0/0:4:1203:1203:1203,0:1	0/0/0/1:3:1125:866:866,259:1	0/0/0/0:4:1065:1063:1063,2:1	0/0/0/1:3:1240:921:921,319:1	0/0/0/1:3:915:674:674,241:1	0/0/0/0:4:627:627:627,0:1	0/0/0/1:3:741:564:564,177:1	0/0/0/1:3:914:674:674,240:1	0/0/0/1:3:677:494:494,183:1	0/0/1/1:2:1231:641:641,590:1	0/0/0/0:4:868:867:867,1:1	0/0/0/1:3:1566:1184:1184,382:1	0/0/0/0:4:843:843:843,0:1	0/0/0/0:4:1155:1155:1155,0:1	0/0/0/0:4:1277:1277:1277,0:1	0/0/0/0:4:1008:1006:1006,2:1	0/0/0/0:4:824:824:824,0:1	0/0/0/0:4:991:983:983,8:1	0/0/0/0:4:1318:1317:1317,1:1	0/0/0/1:3:1107:825:825,282:1	0/0/0/0:4:937:936:936,1:1	0/0/0/1:3:1297:965:965,332:1	0/0/0/0:4:1176:1175:1175,1:1	0/0/0/0:4:1259:1259:1259,0:1	0/0/0/0:4:1121:1121:1121,0:1	0/0/0/1:3:1105:815:815,290:1	0/0/0/0:4:833:833:833,0:1	0/0/0/1:3:1204:886:886,318:1	0/0/0/1:3:1182:868:868,314:1	0/0/1/1:2:997:454:454,543:1	0/0/0/0:4:947:947:947,0:1	0/0/1/1:2:1229:585:585,644:1	0/0/0/0:4:940:939:939,1:1	0/0/0/1:3:1083:775:775,308:1	0/0/0/1:3:1034:751:751,283:1	0/0/0/1:3:613:416:416,197:0.999999999997923	0/0/0/0:4:1121:1121:1121,0:1	0/0/0/1:3:900:656:656,244:1	0/0/0/0:4:1522:1522:1522,0:1	0/0/0/1:3:969:723:723,246:1	0/0/0/0:4:835:835:835,0:1	0/0/1/1:2:1046:481:481,565:1	0/0/0/0:4:1153:1153:1153,0:1	0/0/0/1:3:1193:873:873,320:1	0/0/0/0:4:744:744:744,0:1	0/0/0/1:3:777:576:576,201:1	0/0/0/0:4:1037:1037:1037,0:1	0/0/0/0:4:936:936:936,0:1	0/0/0/0:4:735:735:735,0:1	0/0/1/1:2:999:450:450,549:1	0/0/0/0:4:1085:1085:1085,0:1	0/0/0/0:4:1354:1352:1352,2:1	0/0/0/0:4:1036:1036:1036,0:1	0/0/0/1:3:1394:1054:1054,340:1	0/0/1/1:2:1329:629:629,700:1	0/0/0/0:4:1607:1606:1606,1:1	0/0/0/0:4:1105:1105:1105,0:1	0/0/0/0:4:1109:1108:1108,1:1	0/0/0/0:4:1042:1042:1042,0:1	0/0/0/0:4:958:956:956,2:1	0/0/0/1:3:1541:1136:1136,405:1	0/0/0/0:4:1450:1448:1448,2:1	0/0/0/1:3:1153:870:870,283:1	0/0/0/0:4:1048:1048:1048,0:1	0/0/0/1:3:1063:789:789,274:1	0/0/0/1:3:1783:1292:1292,491:1	0/0/0/0:4:866:866:866,0:1	0/0/0/0:4:1434:1434:1434,0:1	0/0/0/0:4:1241:1241:1241,0:1	0/0/0/0:4:1131:1131:1131,0:1	0/0/0/0:4:1321:1321:1321,0:1	0/0/0/0:4:1277:1277:1277,0:1	0/0/0/0:4:1055:1055:1055,0:1	0/0/0/0:4:1219:1217:1217,2:1	0/0/0/0:4:1176:1176:1176,0:1	0/0/0/0:4:1070:1070:1070,0:1	0/0/0/0:4:734:734:734,0:1	0/0/0/0:4:1349:1349:1349,0:1	0/0/0/0:4:1153:1153:1153,0:1	0/0/0/0:4:1346:1344:1344,2:1	0/0/0/0:4:1060:1060:1060,0:1	0/0/1/1:2:1002:513:513,489:1	0/0/0/1:3:861:635:635,226:1	0/0/0/0:4:1102:1101:1101,1:1	0/0/0/1:3:643:455:455,188:1	0/0/0/0:4:1050:1042:1042,8:1	0/0/0/0:4:947:940:940,7:1	0/0/0/0:4:1237:1237:1237,0:1	0/0/0/0:4:957:957:957,0:1	0/0/0/0:4:1461:1461:1461,0:1	0/0/0/0:4:982:982:982,0:1	0/0/0/0:4:1363:1363:1363,0:1	0/0/0/0:4:1083:1083:1083,0:1	0/0/0/0:4:1048:1047:1047,1:1	0/0/0/0:4:913:911:911,2:1	0/0/0/0:4:1204:1204:1204,0:1	0/0/0/0:4:1043:1043:1043,0:1	0/0/0/0:4:1197:1196:1196,1:1	0/0/0/1:3:1081:793:793,288:1	0/0/0/0:4:1129:1129:1129,0:1	0/0/0/1:3:1228:881:881,347:1	0/0/0/0:4:1770:1769:1769,1:1	0/0/0/0:4:978:977:977,1:1	0/0/0/1:3:1113:816:816,297:1	0/0/0/0:4:769:769:769,0:1	0/0/0/0:4:1039:1039:1039,0:1	0/0/0/1:3:744:565:565,179:1	0/0/0/1:3:526:390:390,136:1	0/0/0/0:4:709:709:709,0:1	0/0/0/1:3:1152:842:842,310:1	0/0/0/0:4:860:860:860,0:1	0/0/0/0:4:1524:1523:1523,1:1	0/0/0/0:4:982:982:982,0:1	0/0/0/1:3:1228:900:900,328:1	0/0/0/0:4:1213:1212:1212,1:1	0/0/0/0:4:1070:1067:1067,3:1	0/0/0/1:3:991:740:740,251:1	0/0/0/0:4:894:894:894,0:1	0/0/0/0:4:1181:1181:1181,0:1	0/0/0/1:3:1477:1165:1165,312:1	0/0/0/1:3:995:731:731,264:1	0/0/0/1:3:1279:920:920,359:1	0/0/0/0:4:1423:1423:1423,0:1	0/0/0/0:4:975:973:973,2:1	0/0/0/0:4:1005:1004:1004,1:1	0/0/0/0:4:1845:1844:1844,1:1	0/0/0/1:3:1300:983:983,317:1	0/0/0/0:4:1382:1382:1382,0:1	0/0/1/1:2:1295:654:654,641:1	0/0/0/1:3:1205:891:891,314:1	0/0/0/0:4:918:918:918,0:1	0/0/1/1:2:1209:572:572,637:1	0/0/1/1:2:815:396:396,419:1	0/0/0/0:4:897:897:897,0:1	0/0/0/1:3:723:536:536,187:1	0/0/0/0:4:985:985:985,0:1	0/0/0/1:3:1003:757:757,246:1	0/0/1/1:2:1288:644:644,644:1	0/0/1/1:2:1116:580:580,536:1	0/0/0/0:4:1335:1333:1333,2:1	0/0/0/0:4:1310:1310:1310,0:1	0/0/0/0:4:866:866:866,0:1	0/0/0/1:3:1182:891:891,291:1	0/0/0/1:3:1286:972:972,314:1	0/0/0/0:4:1506:1506:1506,0:1	0/0/0/0:4:1454:1454:1454,0:1	0/0/0/1:3:1045:770:770,275:1	0/0/0/1:3:963:726:726,237:1	0/0/0/0:4:1143:1143:1143,0:1	0/0/0/1:3:855:639:639,216:1	./././.:.:.:.:.:.	0/0/1/1:2:962:483:483,479:1	0/0/0/1:3:801:578:578,223:1	0/0/0/0:4:669:669:669,0:1	0/0/0/0:4:677:677:677,0:1	0/0/0/0:4:1466:1466:1466,0:1	0/0/0/1:3:660:503:503,157:1	0/0/1/1:2:1082:524:524,558:1	0/0/0/0:4:723:722:722,1:1	0/0/0/0:4:1129:1129:1129,0:1	0/0/0/1:3:730:530:530,200:1	0/0/0/0:4:1352:1352:1352,0:1	0/0/0/0:4:686:686:686,0:1	0/0/0/1:3:1319:983:983,336:1	0/0/0/0:4:962:962:962,0:1	0/0/0/0:4:1461:1461:1461,0:1	0/0/0/1:3:1244:938:938,306:1	0/0/1/1:2:640:315:315,325:1	0/0/0/1:3:1245:929:929,316:1	0/0/0/1:3:1204:900:900,304:1	0/0/0/1:3:1033:788:788,245:1	0/0/0/1:3:1212:884:884,328:1	0/0/0/1:3:1402:989:989,413:1	0/0/1/1:2:861:428:428,433:1	0/0/0/1:3:1239:916:916,323:1	0/0/0/1:3:923:674:674,249:1	0/0/0/1:3:1234:941:941,293:1	0/0/0/0:4:526:526:526,0:1	0/0/0/1:3:1060:787:787,273:1	0/0/0/1:3:707:546:546,161:1	0/0/0/1:3:998:756:756,242:1	0/0/0/1:3:891:661:661,230:1	0/0/0/0:4:1011:1011:1011,0:1	0/0/0/1:3:1018:763:763,255:1	0/0/0/0:4:1233:1231:1231,2:1	0/0/0/1:3:872:626:626,246:1	0/0/0/1:3:1294:956:956,338:1	0/0/0/1:3:1080:769:769,311:1	0/0/1/1:2:970:462:462,508:1	0/0/0/0:4:1196:1194:1194,2:1	0/0/0/1:3:1582:1160:1160,422:1	0/0/0/0:4:859:857:857,2:1	0/0/0/1:3:1309:976:976,333:1	0/0/0/1:3:1290:965:965,325:1	0/0/0/0:4:1148:1146:1146,2:1	0/0/0/0:4:1224:1224:1224,0:1	0/0/0/0:4:1049:1049:1049,0:1	0/0/1/1:2:1138:531:531,607:1	0/0/0/0:4:1124:1124:1124,0:1	0/0/0/1:3:840:633:633,207:1	0/0/0/1:3:1138:855:855,283:1	0/0/0/1:3:945:668:668,277:1	0/0/0/0:4:944:944:944,0:1	0/0/1/1:2:953:482:482,471:1	0/0/0/1:3:1190:890:890,300:1	0/0/0/1:3:843:625:625,218:1	0/0/0/1:3:1290:977:977,313:1	0/0/0/1:3:1393:1040:1040,353:1	0/0/0/1:3:991:716:716,275:1	0/0/0/1:3:1044:763:763,281:1	0/0/0/1:3:2260:1729:1729,531:1	0/0/0/0:4:856:856:856,0:1	0/0/0/1:3:1255:946:946,309:1	0/0/0/1:3:1697:1270:1270,427:1	0/0/0/1:3:1226:925:925,301:1	0/0/0/0:4:1215:1215:1215,0:1	0/0/0/0:4:863:863:863,0:1	0/0/0/0:4:1298:1296:1296,2:1	0/0/0/1:3:1134:851:851,283:1	0/0/0/1:3:1015:751:751,264:1	0/0/0/1:3:1308:989:989,319:1	0/0/0/1:3:1079:816:816,263:1	0/0/0/0:4:1835:1834:1834,1:1	0/0/0/0:4:867:866:866,1:1	0/0/0/0:4:621:621:621,0:1	0/0/0/1:3:774:574:574,200:1	0/0/0/0:4:1090:1090:1090,0:1	0/0/0/1:3:727:550:550,177:1	0/0/1/1:2:913:463:463,450:1	0/0/1/1:2:955:488:488,467:1	0/0/0/0:4:1074:1074:1074,0:1	0/0/0/1:3:902:657:657,245:1	0/0/0/0:4:896:895:895,1:1	0/0/0/0:4:935:935:935,0:1	0/0/0/0:4:1296:1296:1296,0:1	0/0/0/0:4:1247:1247:1247,0:1	0/0/0/0:4:1330:1329:1329,1:1	0/0/0/0:4:950:950:950,0:1	0/0/0/0:4:816:816:816,0:1	0/0/0/0:4:1206:1205:1205,1:1	0/0/0/0:4:1204:1204:1204,0:1	0/0/0/0:4:1020:1020:1020,0:1	0/0/0/1:3:1311:975:975,336:1	0/0/0/0:4:1184:1184:1184,0:1	0/0/0/1:3:1022:777:777,245:1	0/0/0/1:3:694:516:516,178:1	0/0/0/1:3:1072:780:780,292:1	0/0/0/1:3:832:585:585,247:1	0/0/1/1:2:764:337:337,427:1	0/1/1/1:1:717:193:193,524:1	0/0/0/0:4:852:852:852,0:1	0/0/1/1:2:957:455:455,502:1	0/0/0/1:3:1178:864:864,314:1	0/0/1/1:2:1290:630:630,660:1	0/0/0/1:3:1269:954:954,315:1	0/1/1/1:1:770:168:168,602:1	0/0/0/0:4:1017:1017:1017,0:1	0/0/0/1:3:1039:757:757,282:1	0/0/0/0:4:1473:1472:1472,1:1	0/0/0/0:4:1245:1245:1245,0:1	0/0/0/0:4:1036:1036:1036,0:1	0/0/0/0:4:1134:1134:1134,0:1	0/0/0/0:4:989:989:989,0:1	0/0/0/0:4:1246:1245:1245,1:1	0/0/0/0:4:1162:1162:1162,0:1	0/0/0/1:3:1199:890:890,309:1	0/0/0/1:3:1308:968:968,340:1	0/0/0/1:3:979:711:711,268:1	0/0/0/0:4:1198:1198:1198,0:1	0/0/1/1:2:995:460:460,535:1	0/0/0/1:3:923:700:700,223:1	0/0/1/1:2:878:459:459,419:1	0/0/0/0:4:1008:1008:1008,0:1	0/0/0/0:4:1364:1364:1364,0:1	0/0/0/0:4:886:885:885,1:1	0/0/0/0:4:713:713:713,0:1	0/0/0/0:4:1072:1072:1072,0:1	0/0/0/0:4:895:895:895,0:1	0/0/0/1:3:1257:931:931,326:1	0/0/0/0:4:873:873:873,0:1	0/0/0/1:3:1103:825:825,278:1	0/0/0/0:4:1043:1043:1043,0:1	0/0/0/0:4:1463:1463:1463,0:1	0/0/0/0:4:1136:1136:1136,0:1	0/0/0/0:4:1021:1020:1020,1:1	0/0/0/0:4:1343:1343:1343,0:1	0/0/0/0:4:875:874:874,1:1	0/0/0/0:4:1016:1016:1016,0:1	0/0/0/0:4:929:929:929,0:1	0/0/0/0:4:936:935:935,1:1	0/0/0/0:4:1412:1412:1412,0:1	0/0/0/0:4:1033:1033:1033,0:1	0/0/0/0:4:1071:1071:1071,0:1	0/0/0/0:4:1132:1131:1131,1:1	0/0/0/0:4:931:930:930,1:1	0/0/0/0:4:831:831:831,0:1	0/0/0/1:3:939:689:689,250:1	0/0/0/0:4:835:834:834,1:1	0/0/0/0:4:1127:1126:1126,1:1	0/0/0/0:4:882:882:882,0:1	0/0/0/1:3:952:686:686,266:1	0/0/0/1:3:1249:915:915,334:1	0/0/0/1:3:1259:924:924,335:1	0/0/0/0:4:1222:1222:1222,0:1	0/0/0/0:4:1028:1027:1027,1:1	0/0/0/0:4:1219:1218:1218,1:1	0/0/0/0:4:1099:1098:1098,1:1	0/0/0/0:4:1090:1090:1090,0:1	0/0/0/0:4:1115:1112:1112,3:1	0/0/0/0:4:1025:1025:1025,0:1	0/0/0/0:4:1213:1213:1213,0:1	0/0/0/1:3:1157:832:832,325:1	0/0/0/1:3:819:600:600,219:1	0/0/0/1:3:866:639:639,227:1	0/0/0/0:4:813:813:813,0:1	0/0/0/0:4:1083:1083:1083,0:1	0/0/0/0:4:1049:1049:1049,0:1	0/0/0/0:4:1208:1207:1207,1:1	0/0/0/0:4:1113:1113:1113,0:1	0/0/0/1:3:1262:944:944,318:1	0/0/0/1:3:1192:849:849,343:1	0/0/0/0:4:957:957:957,0:1	0/0/1/1:2:1271:640:640,631:1
chr1.1	3712477	chr1.1_003712477	A	B	.	.	DP=42127;ADS=19859,22268;BIAS=1.21106540599648;OD=0.00252825445623384;PMC=0.0454672938188782	GT:UD:DP:RA:AD:MPP	1/1/1/1:0:52:0:0,52:0.999954038916075	1/1/1/1:0:61:0:0,61:0.999993001620438	0/0/0/0:4:61:61:61,0:0.999999970834872	0/0/0/1:3:53:36:36,17:0.986492581273628	0/0/1/1:2:62:26:26,36:0.997462947143864	0/0/0/1:3:50:34:34,16:0.983494764345056	0/0/0/1:3:40:28:28,12:0.98296978216884	0/0/0/1:3:39:27:27,12:0.974702457948251	0/0/0/1:3:63:46:46,17:0.999704275498603	0/1/1/1:1:44:6:6,38:0.999558582287947	0/0/0/1:3:47:31:31,16:0.947783835714419	./././.:.:.:.:.:.	0/0/1/1:2:66:33:33,33:0.996828947121133	./././.:.:.:.:.:.	0/1/1/1:1:63:16:16,47:0.97617766402103	0/0/1/1:2:70:27:27,43:0.988115055123075	0/0/1/1:2:61:33:33,28:0.955556531242124	0/0/1/1:2:105:42:42,63:0.99919058115712	0/0/1/1:2:88:39:39,49:0.999921135358688	0/1/1/1:1:89:23:23,66:0.992163460765432	0/0/0/0:4:59:59:59,0:0.999999948227947	0/1/1/1:1:58:9:9,49:0.999877936245266	0/0/1/1:2:60:23:23,37:0.97874522149948	0/0/0/1:3:94:67:67,27:0.999958969103969	./././.:.:.:.:.:.	0/0/0/1:3:59:40:40,19:0.990896144335999	0/0/1/1:2:52:25:25,27:0.996524966014316	0/1/1/1:1:64:15:15,49:0.993125660475962	0/0/0/1:3:36:24:24,12:0.919021287818646	./././.:.:.:.:.:.	0/0/0/0:4:59:59:59,0:0.999999948227947	0/0/1/1:2:67:35:35,32:0.988289330252925	./././.:.:.:.:.:.	0/1/1/1:1:88:14:14,74:0.999997432539559	0/0/1/1:2:67:33:33,34:0.998117168025822	0/0/1/1:2:59:25:25,34:0.997477504730732	./././.:.:.:.:.:.	0/0/1/1:2:50:27:27,23:0.937461066502415	0/1/1/1:1:62:9:9,53:0.999963120618333	0/0/1/1:2:66:35:35,31:0.980181601347105	0/0/0/1:3:43:32:32,11:0.998082941053518	0/1/1/1:1:43:8:8,35:0.99543786434639	0/0/1/1:2:62:27:27,35:0.998905443847575	0/0/0/1:3:96:82:82,14:0.999999997113706	0/1/1/1:1:66:12:12,54:0.999788937535187	0/0/1/1:2:60:30:30,30:0.995217737776367	1/1/1/1:0:62:0:0,62:0.999994307704282	0/0/1/1:2:66:29:29,37:0.999359913113228	0/0/1/1:2:63:32:32,31:0.993836952639021	0/0/0/1:3:56:41:41,15:0.999384539506862	0/0/1/1:2:69:32:32,37:0.999643588288389	0/0/1/1:2:46:21:21,25:0.996510704095489	0/0/1/1:2:70:39:39,31:0.912440654492972	0/1/1/1:1:85:22:22,63:0.990094411772163	0/0/0/1:3:70:46:46,24:0.984468207975512	0/1/1/1:1:86:17:17,69:0.999925342370981	0/0/0/1:3:83:64:64,19:0.99999866892822	0/0/0/0:4:69:69:69,0:0.999999996976671	0/0/0/1:3:57:39:39,18:0.992451573351435	./././.:.:.:.:.:.	0/0/1/1:2:56:21:21,35:0.961098825997961	0/0/1/1:2:57:22:22,35:0.978851053210654	0/0/0/0:4:59:59:59,0:0.999999948227947	0/0/1/1:2:68:27:27,41:0.993545504815646	./././.:.:.:.:.:.	0/0/0/1:3:55:40:40,15:0.999096521384369	0/0/1/1:2:38:15:15,23:0.960833842572983	0/0/0/1:3:62:44:44,18:0.998879061462487	0/1/1/1:1:45:11:11,34:0.953108217891301	0/0/0/1:3:41:30:30,11:0.995755545046381	0/0/1/1:2:37:18:18,19:0.983076414488706	./././.:.:.:.:.:.	0/0/1/1:2:49:26:26,23:0.957410666766577	1/1/1/1:0:192:0:0,192:1	0/0/1/1:2:62:24:24,38:0.984266814298181	./././.:.:.:.:.:.	0/1/1/1:1:89:16:16,73:0.999987346843565	0/0/0/1:3:38:30:30,8:0.999308714712664	0/1/1/1:1:43:9:9,34:0.987607017646883	0/0/1/1:2:66:33:33,33:0.996828947121133	0/0/0/1:3:54:39:39,15:0.998671954031189	0/0/0/0:4:75:75:75,0:0.999999999431113	1/1/1/1:0:62:0:0,62:0.999994307704282	0/0/0/0:4:83:82:82,1:0.999999986366262	./././.:.:.:.:.:.	0/0/1/1:2:46:20:20,26:0.99506138445032	0/0/1/1:2:64:28:28,36:0.999165207205095	0/0/1/1:2:56:28:28,28:0.993668397558005	0/1/1/1:1:68:16:16,52:0.994604076808537	0/0/1/1:2:30:13:13,17:0.974131150631472	1/1/1/1:0:43:0:0,43:0.999685015117271	0/0/0/1:3:71:52:52,19:0.999899603218802	0/0/1/1:2:59:24:24,35:0.993781089468086	0/0/1/1:2:94:42:42,52:0.999960685409277	0/1/1/1:1:69:11:11,58:0.999966918847345	./././.:.:.:.:.:.	0/1/1/1:1:47:8:8,39:0.998693935571667	0/0/1/1:2:79:38:38,41:0.99963747593692	0/1/1/1:1:49:11:11,38:0.986213787919283	./././.:.:.:.:.:.	0/1/1/1:1:42:10:10,32:0.955073190065762	0/0/1/1:2:75:30:30,45:0.996332001421321	0/0/1/1:2:57:22:22,35:0.978851053210654	./././.:.:.:.:.:.	0/1/1/1:1:43:8:8,35:0.99543786434639	0/0/0/1:3:43:35:35,8:0.99990460628077	0/1/1/1:1:36:8:8,28:0.958866197372237	0/1/1/1:1:84:20:20,64:0.997877374523784	./././.:.:.:.:.:.	0/1/1/1:1:48:11:11,37:0.98124258918561	0/0/1/1:2:40:15:15,25:0.927797475270934	0/0/1/1:2:99:50:50,49:0.99938298640501	0/0/1/1:2:69:35:35,34:0.99590834463904	0/0/1/1:2:62:28:28,34:0.999349917601799	0/1/1/1:1:56:11:11,45:0.998392996151842	0/1/1/1:1:68:19:19,49:0.915197287945067	0/0/0/0:4:56:56:56,0:0.99999987687448	0/0/0/1:3:39:34:34,5:0.999947311450935	0/1/1/1:1:68:9:9,59:0.999993684139892	0/0/1/1:2:50:22:22,28:0.997156193207265	0/0/0/1:3:63:48:48,15:0.99995645085114	0/1/1/1:1:66:13:13,53:0.999444980453792	0/1/1/1:1:74:20:20,54:0.962157027971209	0/0/1/1:2:63:30:30,33:0.998953509730992	1/1/1/1:0:86:1:1,85:0.999989900516784	0/0/1/1:2:81:32:32,49:0.996205030127588	0/0/0/0:4:89:89:89,0:0.999999999987321	0/0/0/1:3:64:51:51,13:0.999995608294109	0/0/0/1:3:63:43:43,20:0.994866397609819	0/1/1/1:1:56:11:11,45:0.998392996151842	./././.:.:.:.:.:.	0/0/1/1:2:66:29:29,37:0.999359913113228	0/0/1/1:2:28:14:14,14:0.946456437034109	0/1/1/1:1:75:15:15,60:0.999733105226972	0/0/1/1:2:47:22:22,25:0.996312361537468	0/1/1/1:1:44:11:11,33:0.936707531092324	0/1/1/1:1:80:16:16,64:0.999838141024083	0/0/0/1:3:50:34:34,16:0.983494764345056	0/0/1/1:2:53:22:22,31:0.993874075726361	0/0/1/1:2:49:25:25,24:0.983268803942862	0/1/1/1:1:43:6:6,37:0.999396659650355	0/0/1/1:2:69:33:33,36:0.999308326489626	0/0/0/0:4:39:39:39,0:0.999980984392289	0/0/1/1:2:68:33:33,35:0.99887042487687	0/0/1/1:2:63:30:30,33:0.998953509730992	0/1/1/1:1:37:8:8,29:0.969873452513803	1/1/1/1:0:72:0:0,72:0.99999925863857	1/1/1/1:0:54:0:0,54:0.999969857999546	0/0/1/1:2:45:22:22,23:0.99100596220792	./././.:.:.:.:.:.	0/0/1/1:2:27:12:12,15:0.968127450299637	0/0/0/1:3:54:43:43,11:0.999973286866825	0/1/1/1:1:64:9:9,55:0.999979608558576	0/1/1/1:1:56:12:12,44:0.995724945388846	0/1/1/1:1:73:14:14,59:0.999815486240723	0/1/1/1:1:73:16:16,57:0.998766016269413	0/0/0/1:3:76:55:55,21:0.999895400142955	0/1/1/1:1:64:15:15,49:0.993125660475962	0/0/0/1:3:38:28:28,10:0.994815150521203	0/0/1/1:2:39:19:19,20:0.985610957278969	0/1/1/1:1:89:18:18,71:0.999918932528652	0/1/1/1:1:73:11:11,62:0.999989661514943	./././.:.:.:.:.:.	0/0/1/1:2:47:22:22,25:0.996312361537468	./././.:.:.:.:.:.	0/0/0/1:3:67:49:49,18:0.999828461180938	0/0/1/1:2:27:14:14,13:0.91073208484568	0/1/1/1:1:47:10:10,37:0.990413400120214	0/0/0/1:3:45:34:34,11:0.999129831828255	0/0/1/1:2:76:31:31,45:0.997963674524624	./././.:.:.:.:.:.	0/0/0/1:3:74:53:53,21:0.999782788165365	0/1/1/1:1:44:11:11,33:0.936707531092324	0/0/1/1:2:64:31:31,33:0.998522503653105	0/0/1/1:2:56:28:28,28:0.993668397558005	0/0/0/1:3:49:34:34,15:0.990734350746497	0/0/0/1:3:44:29:29,15:0.936022935502612	0/0/1/1:2:39:19:19,20:0.985610957278969	0/0/1/1:2:62:31:31,31:0.995835321091963	0/0/0/1:3:39:26:26,13:0.934037383416719	0/0/0/1:3:76:57:57,19:0.999983794375789	0/0/1/1:2:53:23:23,30:0.99737301550112	./././.:.:.:.:.:.	0/0/1/1:2:46:18:18,28:0.971504101466595	0/0/0/1:3:61:45:45,16:0.999758901245113	./././.:.:.:.:.:.	0/0/1/1:2:62:32:32,30:0.989511533023177	0/0/1/1:2:62:28:28,34:0.999349917601799	0/0/0/1:3:52:36:36,16:0.992401643974742	./././.:.:.:.:.:.	0/0/1/1:2:84:37:37,47:0.999871408981669	0/0/1/1:2:62:26:26,36:0.997462947143864	./././.:.:.:.:.:.	0/0/0/1:3:61:49:49,12:0.999994916109197	0/0/1/1:2:79:31:31,48:0.994957517176447	0/0/0/1:3:80:59:59,21:0.999975364498404	./././.:.:.:.:.:.	0/1/1/1:1:59:12:12,47:0.998281849726899	./././.:.:.:.:.:.	0/0/1/1:2:102:47:47,55:0.999983565999659	0/0/1/1:2:67:25:25,42:0.970980505072374	0/0/1/1:2:68:31:31,37:0.999653104186605	0/0/0/1:3:59:44:44,15:0.999803832603317	0/0/0/1:3:68:51:51,17:0.999954145607177	0/0/0/1:3:52:35:35,17:0.980146048234244	./././.:.:.:.:.:.	0/0/0/0:4:72:72:72,0:0.999999998692605	./././.:.:.:.:.:.	0/0/1/1:2:112:55:55,57:0.999916260039774	0/1/1/1:1:48:6:6,42:0.999871673713361	0/0/1/1:2:86:31:31,55:0.960584066676434	0/1/1/1:1:82:18:18,64:0.999408092759816	1/1/1/1:0:95:0:0,95:0.999999991845352	./././.:.:.:.:.:.	0/0/1/1:2:65:31:31,34:0.999090824003632	0/1/1/1:1:63:11:11,52:0.999805300141833	0/0/0/1:3:55:38:38,17:0.9937544817732	0/0/1/1:2:47:21:21,26:0.996674820321066	./././.:.:.:.:.:.	./././.:.:.:.:.:.	./././.:.:.:.:.:.	0/1/1/1:1:55:11:11,44:0.997819598833816	0/1/1/1:1:66:13:13,53:0.999444980453792	0/0/1/1:2:90:44:44,46:0.999713166106502	0/0/1/1:2:69:30:30,39:0.999379749073042	0/0/0/1:3:60:44:44,16:0.999648042528231	0/0/1/1:2:33:15:15,18:0.984736432771914	0/0/0/1:3:136:97:97,39:0.999998877914432	./././.:.:.:.:.:.	0/0/0/1:3:36:28:28,8:0.998457435305303	./././.:.:.:.:.:.	0/0/0/1:3:50:33:33,17:0.957363615717869	0/0/1/1:2:63:28:28,35:0.999305864532932	0/0/0/0:4:33:33:33,0:0.999880967274003	0/1/1/1:1:65:13:13,52:0.99925257889158	0/0/0/1:3:47:34:34,13:0.997133952095215	0/1/1/1:1:36:5:5,31:0.998013251644321	./././.:.:.:.:.:.	0/1/1/1:1:96:18:18,78:0.999988426872677	./././.:.:.:.:.:.	1/1/1/1:0:110:1:1,109:0.999999894685877	0/1/1/1:1:72:16:16,56:0.99834492051153	0/1/1/1:1:68:17:17,51:0.986170827108194	0/0/0/1:3:72:58:58,14:0.999999382501739	0/0/1/1:2:72:35:35,37:0.999130593801481	0/0/0/1:3:70:45:45,25:0.961464176840206	0/0/1/1:2:54:26:26,28:0.997004942386179	0/0/0/1:3:63:44:44,19:0.998010545755713	./././.:.:.:.:.:.	0/1/1/1:1:52:9:9,43:0.99924316101103	0/1/1/1:1:62:14:14,48:0.995187917608477	0/1/1/1:1:44:5:5,39:0.999833746919333	0/1/1/1:1:63:15:15,48:0.990727153071912	0/0/0/1:3:93:67:67,26:0.999976308410905	0/0/1/1:2:81:42:42,39:0.99545556915939	./././.:.:.:.:.:.	0/1/1/1:1:37:9:9,28:0.921135505337043	0/0/0/1:3:48:38:38,10:0.999900161208567	0/1/1/1:1:113:24:24,89:0.999974140904938	./././.:.:.:.:.:.	./././.:.:.:.:.:.	./././.:.:.:.:.:.	0/1/1/1:1:79:19:19,60:0.996438975656523	0/0/1/1:2:86:35:35,51:0.998780910192125	1/1/1/1:0:93:0:0,93:0.999999988042596	0/0/1/1:2:87:31:31,56:0.947767736656091	0/0/1/1:2:94:39:39,55:0.999584824131623	0/0/0/1:3:71:56:56,15:0.999997708791293	0/1/1/1:1:58:11:11,47:0.999124794962362	0/1/1/1:1:134:24:24,110:0.999999886969312	0/0/1/1:2:128:53:53,75:0.99993084778599	0/0/1/1:2:79:31:31,48:0.994957517176447	0/0/1/1:2:122:52:52,70:0.999971303436884	0/0/1/1:2:80:33:33,47:0.998837670159403	./././.:.:.:.:.:.	0/1/1/1:1:54:10:10,44:0.998894762185784	0/0/1/1:2:95:47:47,48:0.999670240426337	0/0/1/1:2:37:19:19,18:0.958792540099647	./././.:.:.:.:.:.	0/1/1/1:1:73:18:18,55:0.991919855094534	0/0/1/1:2:68:33:33,35:0.99887042487687	0/1/1/1:1:73:16:16,57:0.998766016269413	./././.:.:.:.:.:.	0/1/1/1:1:45:9:9,36:0.993369746724368	0/0/0/1:3:61:46:46,15:0.999907828147701	./././.:.:.:.:.:.	./././.:.:.:.:.:.	./././.:.:.:.:.:.	0/0/1/1:2:41:16:16,25:0.96102990196074	0/1/1/1:1:57:12:12,45:0.99684744990762	0/1/1/1:1:62:13:13,49:0.998164991874093	0/0/0/1:3:72:50:50,22:0.998846004877646	0/0/1/1:2:58:22:22,36:0.971251963966074	0/0/1/1:2:61:26:26,35:0.99810977154789	0/1/1/1:1:72:11:11,61:0.999986191674527	0/1/1/1:1:25:5:5,20:0.932796630049266	0/1/1/1:1:44:6:6,38:0.999558582287947	0/1/1/1:1:84:23:23,61:0.967798387459262	./././.:.:.:.:.:.	0/1/1/1:1:85:19:19,66:0.99936582242332	0/0/0/1:3:58:41:41,17:0.998027633886586	0/0/1/1:2:138:68:68,70:0.999977463790658	0/0/1/1:2:83:41:41,42:0.999323641176179	0/0/0/1:3:77:49:49,28:0.955587887706136	0/0/0/1:3:81:54:54,27:0.995759556496287	0/0/1/1:2:107:51:51,56:0.999968251845672	0/0/0/1:3:66:49:49,17:0.999903746690913	0/0/1/1:2:44:21:21,23:0.993496687607407	./././.:.:.:.:.:.	./././.:.:.:.:.:.	0/0/1/1:2:68:26:26,42:0.984036251905397	0/0/1/1:2:66:31:31,35:0.999410548202769	./././.:.:.:.:.:.	./././.:.:.:.:.:.	0/0/0/1:3:56:36:36,20:0.928719610335216	0/0/1/1:2:76:35:35,41:0.99983257052458	0/0/0/1:3:33:27:27,6:0.99932451495113	0/0/0/1:3:68:51:51,17:0.999954145607177	0/0/0/1:3:53:36:36,17:0.986492581273628	0/0/0/1:3:79:60:60,19:0.999994489617015	0/0/0/1:3:31:21:21,10:0.916295539199341	0/0/1/1:2:101:41:41,60:0.999410153537186	0/0/1/1:2:93:42:42,51:0.999964606419882	0/0/1/1:2:52:25:25,27:0.996524966014316	0/0/0/1:3:54:39:39,15:0.998671954031189	0/0/1/1:2:69:33:33,36:0.999308326489626	0/0/0/1:3:79:57:57,22:0.99991093721348	0/0/0/1:3:142:105:105,37:0.999999967210177	./././.:.:.:.:.:.	0/1/1/1:1:116:28:28,88:0.999614195789168	1/1/1/1:0:169:0:0,169:0.999999999999983	0/0/1/1:2:129:63:63,66:0.99997662298653	0/0/0/0:4:86:86:86,0:0.99999999997166	0/0/1/1:2:77:28:28,49:0.96077046821783	0/0/1/1:2:47:21:21,26:0.996674820321066	0/0/0/1:3:77:62:62,15:0.999999734095607	0/0/0/1:3:79:63:63,16:0.999999665279847	0/1/1/1:1:92:17:17,75:0.999986101713755	0/0/0/1:3:79:59:59,20:0.999986040040588	0/0/0/1:3:118:76:76,42:0.99503053219549	0/0/0/1:3:147:108:108,39:0.999999963346553	./././.:.:.:.:.:.	0/0/0/1:3:69:48:48,21:0.99861940979184	0/0/1/1:2:96:41:41,55:0.999862576937184	0/0/0/0:4:52:52:52,0:0.999999605016518	0/0/1/1:2:48:22:22,26:0.997172703377079	0/0/0/1:3:49:34:34,15:0.990734350746497	0/0/1/1:2:55:26:26,29:0.998102460763269	0/0/1/1:2:86:42:42,44:0.999636219748917	0/0/1/1:2:49:22:22,27:0.997397180794211	0/0/1/1:2:38:15:15,23:0.960833842572983	0/1/1/1:1:114:22:22,92:0.999996634748323	0/0/0/1:3:63:47:47,16:0.999886394800631	0/0/1/1:2:72:39:39,33:0.968014952433669	0/0/1/1:2:44:18:18,26:0.9846584965783	0/0/1/1:2:143:65:65,78:0.999999359508481	0/0/1/1:2:69:37:37,32:0.974765876096846	0/0/0/1:3:125:83:83,42:0.999520314307158	0/0/1/1:2:56:24:24,32:0.997458332526627	0/0/1/1:2:106:47:47,59:0.999981356232427	0/0/1/1:2:32:15:15,17:0.980919804429916	0/0/0/1:3:136:100:100,36:0.999999907740308	0/1/1/1:1:73:19:19,54:0.979622870634571	0/0/0/1:3:70:45:45,25:0.961464176840206	0/0/0/0:4:82:82:82,0:0.999999999916426	0/0/1/1:2:86:34:34,52:0.997082699695026	0/0/0/0:4:65:65:65,0:0.999999990663358	0/0/0/1:3:50:37:37,13:0.999113034954352	0/0/0/1:3:83:52:52,31:0.928122196119265	0/0/0/1:3:67:51:51,16:0.999974358504452	0/0/0/1:3:53:34:34,19:0.913227075313205	0/0/0/1:3:53:40:40,13:0.999722155976792	0/0/0/1:3:76:50:50,26:0.989394427141007	0/0/1/1:2:75:30:30,45:0.996332001421321	0/0/0/1:3:89:62:62,27:0.9997614647372	./././.:.:.:.:.:.	0/0/1/1:2:49:18:18,31:0.928720375052045	0/0/1/1:2:40:21:21,19:0.947725553747048	0/0/1/1:2:57:29:29,28:0.990613910940384	0/0/1/1:2:67:35:35,32:0.988289330252925	0/0/0/0:4:47:47:47,0:0.999998274750019	0/0/0/0:4:34:34:34,0:0.999912500549151	./././.:.:.:.:.:.	0/0/1/1:2:65:27:27,38:0.997430892152158	0/0/0/1:3:56:41:41,15:0.999384539506862	0/1/1/1:1:45:8:8,37:0.99756298911814	0/0/1/1:2:87:33:33,54:0.990621506332525	0/1/1/1:1:76:11:11,65:0.999995637055845	0/0/1/1:2:75:37:37,38:0.998882873685955	0/1/1/1:1:55:14:14,41:0.960521634428086	0/0/1/1:2:72:29:29,43:0.996393676903822	0/0/0/1:3:72:49:49,23:0.997071433491743	0/1/1/1:1:66:16:16,50:0.990225601166858	0/1/1/1:1:47:6:6,41:0.999825715800318	./././.:.:.:.:.:.	0/1/1/1:1:49:9:9,40:0.998090972806506	0/1/1/1:1:71:18:18,53:0.985478031876542	0/1/1/1:1:73:8:8,65:0.999998841555886	./././.:.:.:.:.:.	./././.:.:.:.:.:.	./././.:.:.:.:.:.	0/0/0/1:3:71:49:49,22:0.998327746343542	0/0/1/1:2:53:20:20,33:0.961126647461783	0/0/0/1:3:84:63:63,21:0.99999407873707	0/0/0/1:3:46:33:33,13:0.995752934902735	0/0/1/1:2:68:32:32,36:0.999491034138337	0/0/0/1:3:70:46:46,24:0.984468207975512	0/0/1/1:2:58:24:24,34:0.99543117198337	1/1/1/1:0:84:0:0,84:0.999999931588918	0/0/1/1:2:44:18:18,26:0.9846584965783	./././.:.:.:.:.:.	0/1/1/1:1:50:10:10,40:0.996217226092142	0/1/1/1:1:98:21:21,77:0.999896938805759	0/0/1/1:2:94:45:45,49:0.999902429890498	0/0/1/1:2:50:23:23,27:0.997689640033153	0/1/1/1:1:86:15:15,71:0.999988496265909	0/0/1/1:2:69:30:30,39:0.999379749073042	0/0/0/1:3:82:69:69,13:0.999999992291823	0/0/1/1:2:48:18:18,30:0.947221461589554	0/0/0/1:3:57:41:41,16:0.998896127481651	0/0/0/0:4:62:62:62,0:0.999999978085867	0/0/0/1:3:87:69:69,18:0.999999869555294	0/0/0/1:3:58:48:48,10:0.999997777605554	0/1/1/1:1:61:7:7,54:0.999992400225882	0/0/0/1:3:54:40:40,14:0.999498052135563	./././.:.:.:.:.:.	0/1/1/1:1:80:18:18,62:0.998947409389843	0/1/1/1:1:74:20:20,54:0.962157027971209	0/1/1/1:1:60:13:13,47:0.996646708777404	0/0/0/1:3:86:61:61,25:0.999886824696684	./././.:.:.:.:.:.	0/1/1/1:1:123:28:28,95:0.999939433523626	./././.:.:.:.:.:.	./././.:.:.:.:.:.	0/1/1/1:1:89:14:14,75:0.999998055830651	0/0/1/1:2:76:36:36,40:0.999706874062467	0/0/0/1:3:62:40:40,22:0.951931024451273	0/0/1/1:2:102:40:40,62:0.998168299923552	0/1/1/1:1:60:10:10,50:0.999820623823501	1/1/1/1:0:50:0:0,50:0.999929769882677	0/0/0/1:3:45:37:37,8:0.99995633415228	0/1/1/1:1:74:17:17,57:0.997636871951932	0/0/0/1:3:62:52:52,10:0.999999489611659	./././.:.:.:.:.:.	0/0/1/1:2:99:35:35,64:0.947764970542872	0/1/1/1:1:126:34:34,92:0.995446659721476	0/0/0/0:4:60:60:60,0:0.99999996115632	0/0/1/1:2:69:31:31,38:0.999660978075177	0/0/1/1:2:49:24:24,25:0.993344436159366	0/0/1/1:2:56:28:28,28:0.993668397558005	0/0/0/1:3:48:34:34,14:0.994833040459801	0/0/1/1:2:42:19:19,23:0.994542043765481	./././.:.:.:.:.:.	0/0/0/1:3:48:32:32,16:0.964309414198576	0/0/0/1:3:49:36:36,13:0.9986903860185	0/0/1/1:2:83:32:32,51:0.993104200913902	0/0/1/1:2:44:23:23,21:0.961255658967473	0/0/0/0:4:93:93:93,0:0.999999999995623	0/0/1/1:2:59:28:28,31:0.998600812562904	0/0/0/0:4:92:92:92,0:0.999999999994295	0/0/0/1:3:40:28:28,12:0.98296978216884	0/0/0/1:3:78:57:57,21:0.999949367401099	0/0/0/0:4:78:78:78,0:0.999999999750941	0/0/1/1:2:88:39:39,49:0.999921135358688	0/0/1/1:2:71:34:34,37:0.999394570710842	0/0/1/1:2:32:13:13,19:0.959539572996765	./././.:.:.:.:.:.	./././.:.:.:.:.:.	0/0/0/1:3:55:40:40,15:0.999096521384369	0/0/0/1:3:35:27:27,8:0.997690936401022	0/0/1/1:2:54:21:21,33:0.97895034605118	0/1/1/1:1:62:17:17,45:0.920835252890006	0/1/1/1:1:58:15:15,43:0.958822122746427	0/0/0/1:3:68:50:50,18:0.999881678966333	./././.:.:.:.:.:.	./././.:.:.:.:.:.	0/0/0/0:4:75:75:75,0:0.999999999431113	0/0/1/1:2:25:10:10,15:0.921828967179099	0/0/1/1:2:54:21:21,33:0.97895034605118	0/0/0/1:3:44:31:31,13:0.990652462558263	0/0/1/1:2:64:26:26,38:0.995320427427684	0/0/0/1:3:44:30:30,14:0.975210308897041	0/0/0/0:4:61:61:61,0:0.999999970834872	./././.:.:.:.:.:.	0/0/0/1:3:72:51:51,21:0.999546588331891	0/0/0/1:3:45:33:33,12:0.99765349100383	0/0/0/1:3:54:43:43,11:0.999973286866825	0/0/1/1:2:37:18:18,19:0.983076414488706	0/0/0/1:3:41:32:32,9:0.999426733141488	./././.:.:.:.:.:.	0/0/1/1:2:44:24:24,20:0.903362390751258	0/0/1/1:2:82:30:30,52:0.970484988573348	0/0/0/0:4:38:38:38,0:0.999974238425428	0/0/1/1:2:87:32:32,55:0.977699364657407	./././.:.:.:.:.:.	0/0/1/1:2:57:22:22,35:0.978851053210654	0/0/0/1:3:85:58:58,27:0.999003294394792	0/0/1/1:2:116:47:47,69:0.999700766316919	0/0/0/0:4:81:81:81,0:0.999999999890302	0/0/0/1:3:84:62:62,22:0.999985152061064	./././.:.:.:.:.:.	0/0/0/1:3:68:48:48,20:0.999217214444482	0/1/1/1:1:36:4:4,32:0.99926201784423	0/0/0/1:3:70:53:53,17:0.999978037614987	0/0/1/1:2:90:38:38,52:0.999700018828241	0/0/0/1:3:41:31:31,10:0.998437156202988	0/1/1/1:1:109:26:26,83:0.999558004685272	0/0/1/1:2:88:37:37,51:0.999608790380435	0/1/1/1:1:57:10:10,47:0.999556647461124	0/0/1/1:2:50:19:19,31:0.961144168086196	0/0/1/1:2:59:29:29,30:0.996754155129116	0/0/0/1:3:75:50:50,25:0.993867355454617	0/0/0/1:3:49:35:35,14:0.996506785626404	0/0/0/1:3:72:50:50,22:0.998846004877646	0/1/1/1:1:66:16:16,50:0.990225601166858	0/0/0/1:3:46:36:36,10:0.99978251112781	0/0/1/1:2:140:68:68,72:0.999990667503905	0/0/0/1:3:58:50:50,8:0.999999044238738	./././.:.:.:.:.:.	0/0/1/1:2:71:33:33,38:0.999696070944273	0/1/1/1:1:62:10:10,52:0.999901403726493	0/0/1/1:2:69:28:28,41:0.996453363668505	0/0/0/1:3:107:78:78,29:0.999997183647386	0/0/0/1:3:70:51:51,19:0.999854839920824	0/0/0/1:3:47:35:35,12:0.998931361333457	0/0/1/1:2:68:30:30,38:0.999506457134572	0/0/1/1:2:69:29:29,40:0.998553491479872	1/1/1/1:0:64:0:0,64:0.999996228434679	0/0/0/1:3:83:54:54,29:0.987499183198323	0/0/0/1:3:51:39:39,12:0.999774675261564	0/0/1/1:2:65:30:30,35:0.999500835716855	0/0/0/1:3:71:51:51,20:0.9997430218831	0/0/0/1:3:69:47:47,22:0.996476837532704	0/0/0/1:3:53:35:35,18:0.965155602697421	0/0/1/1:2:67:34:34,33:0.995315431956003	0/0/1/1:2:35:18:18,17:0.951952942141274	0/0/0/1:3:46:35:35,11:0.99941252934374	0/0/0/1:3:49:43:43,6:0.999976216824184	0/0/0/1:3:57:39:39,18:0.992451573351435	./././.:.:.:.:.:.	0/1/1/1:1:73:10:10,63:0.999996073537128	0/0/0/1:3:44:30:30,14:0.975210308897041	./././.:.:.:.:.:.	0/0/0/1:3:64:46:46,18:0.999473053777027	0/1/1/1:1:89:14:14,75:0.999998055830651	0/0/1/1:2:68:24:24,44:0.907261648461689	./././.:.:.:.:.:.	0/1/1/1:1:106:18:18,88:0.999999231239233	0/0/1/1:2:66:26:26,40:0.991332615988184	0/1/1/1:1:42:6:6,36:0.999174401166612	0/0/1/1:2:60:23:23,37:0.97874522149948	0/0/1/1:2:83:37:37,46:0.999894435043285	0/0/1/1:2:29:14:14,15:0.966484461297077	0/1/1/1:1:66:14:14,52:0.998547156908579	./././.:.:.:.:.:.	0/0/1/1:2:66:29:29,37:0.999359913113228	0/0/0/1:3:78:58:58,20:0.999979999397537	0/1/1/1:1:53:11:11,42:0.9959765482167	0/0/1/1:2:70:30:30,40:0.999185810954443	./././.:.:.:.:.:.	0/0/1/1:2:65:34:34,31:0.986534502649859	0/0/1/1:2:39:18:18,21:0.99208567545619	0/0/0/1:3:54:40:40,14:0.999498052135563	0/0/1/1:2:48:19:19,29:0.979103666394877	0/1/1/1:1:67:16:16,51:0.992738774002538	0/0/1/1:2:69:30:30,39:0.999379749073042	0/1/1/1:1:75:11:11,64:0.9999941886667	0/0/1/1:2:85:34:34,51:0.997834266860226	0/0/0/0:4:64:64:64,0:0.999999987600925	0/0/0/1:3:61:43:43,18:0.998361984338655	0/0/1/1:2:67:35:35,32:0.988289330252925	1/1/1/1:0:92:0:0,92:0.999999985511096	1/1/1/1:0:89:0:0,89:0.999999974155213	0/0/0/0:4:112:110:110,2:0.999999999413803	0/1/1/1:1:107:30:30,77:0.975365675004416	0/1/1/1:1:73:20:20,53:0.949734923685803	0/1/1/1:1:52:9:9,43:0.99924316101103	0/0/0/1:3:48:36:36,12:0.999277390491678	0/0/1/1:2:47:22:22,25:0.996312361537468	0/0/0/1:3:80:57:57,23:0.999843841028223	0/1/1/1:1:65:15:15,50:0.99490197603433	0/0/0/1:3:123:76:76,47:0.942695665316412	0/1/1/1:1:61:10:10,51:0.99986707569722	0/0/1/1:2:56:27:27,29:0.997411664319804	0/0/1/1:2:54:20:20,34:0.947387003619071	0/0/1/1:2:47:24:24,23:0.980609505895918	./././.:.:.:.:.:.	0/0/0/1:3:84:59:59,25:0.999768597375019	./././.:.:.:.:.:.	./././.:.:.:.:.:.	0/1/1/1:1:79:13:13,66:0.999987410109524	0/0/1/1:2:92:46:46,46:0.999392838743454	0/0/1/1:2:67:32:32,35:0.999207982335015	0/0/0/1:3:75:60:60,15:0.999999457627463	./././.:.:.:.:.:.	0/0/0/1:3:96:69:69,27:0.999979535872465	./././.:.:.:.:.:.	0/0/1/1:2:84:45:45,39:0.985935014344539	0/0/1/1:2:113:46:46,67:0.999710203837134	0/0/1/1:2:81:40:40,41:0.99923461725272	0/0/1/1:2:87:40:40,47:0.999940628092969	0/0/0/1:3:55:40:40,15:0.999096521384369	0/0/1/1:2:76:30:30,46:0.995033363257102	./././.:.:.:.:.:.	0/0/1/1:2:46:20:20,26:0.99506138445032	0/0/1/1:2:83:41:41,42:0.999323641176179	0/0/0/1:3:48:34:34,14:0.994833040459801	0/1/1/1:1:54:10:10,44:0.998894762185784	0/0/1/1:2:63:30:30,33:0.998953509730992	0/0/0/1:3:69:50:50,19:0.999789839062603	0/0/0/1:3:67:54:54,13:0.99999854139464	0/0/0/1:3:51:38:38,13:0.999398463541287	0/1/1/1:1:75:9:9,66:0.999999097029317	./././.:.:.:.:.:.	0/1/1/1:1:78:18:18,60:0.998122077415681	0/0/0/1:3:39:26:26,13:0.934037383416719	0/0/0/1:3:85:60:60,25:0.999838270210065	0/1/1/1:1:82:20:20,62:0.996229822379863	0/0/0/1:3:105:75:75,30:0.999986674962061	1/1/1/1:0:43:0:0,43:0.999685015117271	1/1/1/1:0:183:0:0,183:0.999999999999998	0/1/1/1:1:74:15:15,59:0.999642904111935	0/1/1/1:1:92:15:15,77:0.999997836748187	0/0/1/1:2:67:28:28,39:0.998075206622584	0/0/0/1:3:94:68:68,26:0.999983278533309	0/0/1/1:2:81:38:38,43:0.999852491551593	1/1/1/1:0:38:0:0,38:0.999064953973292	0/0/1/1:2:54:27:27,27:0.992699314348027	0/1/1/1:1:74:17:17,57:0.997636871951932	0/0/1/1:2:98:46:46,52:0.999964025707734	0/0/1/1:2:73:37:37,36:0.996867264721741	0/1/1/1:1:78:20:20,58:0.988034801613281	0/1/1/1:1:89:17:17,72:0.999967910582706	0/0/1/1:2:68:33:33,35:0.99887042487687	0/1/1/1:1:75:19:19,56:0.988610688778526	0/0/1/1:2:82:40:40,42:0.999536432434639	./././.:.:.:.:.:.	1/1/1/1:0:54:0:0,54:0.999969857999546	0/0/1/1:2:88:45:45,43:0.998138439571032	0/0/1/1:2:87:46:46,41:0.992575034181666	0/0/1/1:2:99:51:51,48:0.998543293785452	0/0/1/1:2:88:48:48,40:0.974311341401947	0/0/1/1:2:97:37:37,60:0.994488025563142	0/0/0/0:4:63:63:63,0:0.999999983522173	0/1/1/1:1:80:16:16,64:0.999838141024083	0/0/1/1:2:57:30:30,27:0.976218698240782	0/0/0/1:3:51:34:34,17:0.970862402507631	0/0/1/1:2:73:34:34,39:0.999739403066849
chr1.1	3898103	chr1.1_003898103	A	B	.	.	DP=87216;ADS=51326,35890;BIAS=0.799109883100084;OD=0.00623588842900982;PMC=0.0345203877693466	GT:UD:DP:RA:AD:MPP	0/0/0/1:3:127:107:107,20:0.999997731494855	0/0/0/0:4:126:126:126,0:0.999999997707949	0/1/1/1:1:113:26:26,87:0.999998746788819	0/1/1/1:1:119:35:35,84:0.999879754279388	./././.:.:.:.:.:.	0/1/1/1:1:110:25:25,85:0.999998725376215	0/1/1/1:1:106:21:21,85:0.999999796200537	0/0/1/1:2:114:55:55,59:0.992119471832363	0/1/1/1:1:140:47:47,93:0.998458035927912	0/0/0/1:3:99:74:74,25:0.985791212760511	0/0/0/1:3:170:130:130,40:0.999472928640399	./././.:.:.:.:.:.	0/0/0/0:4:87:85:85,2:0.999105574942602	0/0/1/1:2:129:76:76,53:0.999102538497803	./././.:.:.:.:.:.	0/0/1/1:2:131:70:70,61:0.999871858696388	./././.:.:.:.:.:.	0/0/1/1:2:154:87:87,67:0.999922778200878	0/1/1/1:1:98:35:35,63:0.976210633389958	0/0/0/1:3:125:101:101,24:0.999949984372627	0/1/1/1:1:174:48:48,126:0.999997627076173	0/0/0/1:3:169:133:133,36:0.999937859545155	./././.:.:.:.:.:.	1/1/1/1:0:141:3:3,138:0.999999999310054	0/1/1/1:1:72:26:26,46:0.937326857520831	0/1/1/1:1:124:39:39,85:0.999528157198681	1/1/1/1:0:61:1:1,60:0.99999041884456	0/0/0/1:3:134:106:106,28:0.999856167741553	0/1/1/1:1:91:23:23,68:0.99996544804995	0/0/1/1:2:114:64:64,50:0.999755792855016	0/1/1/1:1:123:33:33,90:0.999987014806971	0/0/1/1:2:131:77:77,54:0.999228855654093	0/0/0/1:3:110:86:86,24:0.999192962588794	0/0/0/1:3:142:112:112,30:0.999869844137672	0/1/1/1:1:111:41:41,70:0.960045954036941	0/0/0/1:3:148:111:111,37:0.996635259002187	0/0/0/0:4:142:142:142,0:0.999999999668966	0/0/1/1:2:147:74:74,73:0.999204499716096	0/0/0/0:4:119:119:119,0:0.999999994455819	0/0/1/1:2:121:63:63,58:0.999560563387471	0/1/1/1:1:170:52:52,118:0.999953304417799	0/0/0/1:3:144:112:112,32:0.999677154156044	./././.:.:.:.:.:.	0/1/1/1:1:146:30:30,116:0.99999998586743	./././.:.:.:.:.:.	0/0/1/1:2:119:57:57,62:0.990877375448796	0/0/0/0:4:174:174:174,0:0.999999999990603	0/0/0/1:3:128:97:97,31:0.99713859023365	0/0/0/1:3:168:141:141,27:0.999999681083494	0/0/1/1:2:142:81:81,61:0.999838905308314	0/0/0/1:3:142:116:116,26:0.999989943426576	0/1/1/1:1:88:31:31,57:0.976601143041808	0/0/1/1:2:160:83:83,77:0.99983212557821	0/0/0/1:3:122:87:87,35:0.901340327982112	0/0/1/1:2:135:71:71,64:0.999806441959992	0/0/0/1:3:117:86:86,31:0.977975135979493	0/1/1/1:1:159:41:41,118:0.999999176041867	0/0/1/1:2:91:56:56,35:0.986148213245806	0/0/1/1:2:125:66:66,59:0.999766241413126	./././.:.:.:.:.:.	0/0/0/1:3:102:82:82,20:0.999773209620418	0/0/0/1:3:147:117:117,30:0.999943714976667	0/1/1/1:1:112:37:37,75:0.997583735395015	0/0/1/1:2:125:79:79,46:0.978689066636163	0/0/1/1:2:126:71:71,55:0.999826779621702	0/1/1/1:1:142:45:45,97:0.999697280382306	0/0/1/1:2:164:94:94,70:0.999891098313879	0/0/1/1:2:151:78:78,73:0.999748882322557	0/0/0/1:3:157:123:123,34:0.999873031408305	0/1/1/1:1:185:59:59,126:0.999894107074012	0/0/1/1:2:152:96:96,56:0.985451609149827	0/0/1/1:2:87:56:56,31:0.923609406416632	0/0/1/1:2:160:83:83,77:0.99983212557821	0/0/0/0:4:259:259:259,0:0.999999999999997	0/0/1/1:2:157:85:85,72:0.999961976612828	0/0/0/1:3:166:139:139,27:0.999999571475777	0/0/1/1:2:115:69:69,46:0.997218568515026	0/0/1/1:2:145:72:72,73:0.998562893315136	0/0/0/1:3:178:137:137,41:0.999731384981362	0/0/0/1:3:139:109:109,30:0.999782766352141	0/1/1/1:1:143:39:39,104:0.999993295651068	0/1/1/1:1:89:32:32,57:0.964684471088851	0/0/0/1:3:168:136:136,32:0.999993203073873	./././.:.:.:.:.:.	0/1/1/1:1:137:43:43,94:0.999721328136837	0/0/1/1:2:175:104:104,71:0.999518995693925	0/0/1/1:2:179:92:92,87:0.999835552096683	./././.:.:.:.:.:.	0/0/1/1:2:154:72:72,82:0.986938568129846	0/0/1/1:2:101:52:52,49:0.998714621859693	0/0/0/1:3:110:82:82,28:0.987916172810864	0/0/1/1:2:134:84:84,50:0.987135375694804	0/0/1/1:2:163:95:95,68:0.999759958387845	0/1/1/1:1:133:46:46,87:0.995780474238339	0/0/1/1:2:138:82:82,56:0.998963774441922	0/1/1/1:1:103:39:39,64:0.915251907189656	0/0/0/1:3:145:110:110,35:0.998300122859707	0/0/1/1:2:75:41:41,34:0.998768815751886	0/0/0/1:3:111:85:85,26:0.997389972949292	0/0/0/0:4:152:152:152,0:0.99999999989566	0/0/0/1:3:200:167:167,33:0.999999875819196	0/1/1/1:1:146:40:40,106:0.999993506321242	0/0/0/0:4:123:123:123,0:0.99999999666279	0/1/1/1:1:119:43:43,76:0.980831881853276	0/0/0/0:4:123:123:123,0:0.99999999666279	0/0/1/1:2:120:57:57,63:0.988073253770418	0/0/0/0:4:154:154:154,0:0.999999999916781	0/0/0/1:3:120:93:93,27:0.999072268215286	0/1/1/1:1:138:34:34,104:0.999999106271068	0/0/1/1:2:88:54:54,34:0.986477447568237	0/0/1/1:2:180:116:116,64:0.967604176192633	./././.:.:.:.:.:.	0/0/1/1:2:148:80:80,68:0.999947412902707	0/1/1/1:1:100:24:24,76:0.99999286360897	0/0/0/0:4:170:170:170,0:0.999999999985627	0/0/1/1:2:160:94:94,66:0.999626676075785	1/1/1/1:0:155:0:0,155:0.999999999999999	./././.:.:.:.:.:.	0/0/0/0:4:135:135:135,0:0.999999999238755	0/1/1/1:1:105:34:34,71:0.998035688602016	0/1/1/1:1:124:44:44,80:0.989454065847326	0/0/1/1:2:137:69:69,68:0.999016887582238	0/0/0/0:4:106:106:106,0:0.999999969486827	0/0/1/1:2:183:108:108,75:0.999707108859549	0/0/0/0:4:150:150:150,0:0.999999999868976	./././.:.:.:.:.:.	0/1/1/1:1:122:34:34,88:0.999968804192768	0/0/1/1:2:154:87:87,67:0.999922778200878	0/0/1/1:2:164:90:90,74:0.999972862994684	0/0/0/0:4:67:67:67,0:0.999990752500225	0/0/0/1:3:128:119:119,9:0.924322059533013	./././.:.:.:.:.:.	0/0/0/1:3:143:122:122,21:0.99999962260256	0/0/0/1:3:103:78:78,25:0.993648066143649	0/0/1/1:2:133:69:69,64:0.999654335714442	0/0/0/0:4:142:142:142,0:0.999999999668966	0/0/0/1:3:143:121:121,22:0.999999373121481	0/0/1/1:2:138:79:79,59:0.999790331265853	0/0/1/1:2:117:69:69,48:0.998691393210618	0/0/0/1:3:99:73:73,26:0.971958005762573	0/0/0/1:3:183:145:145,38:0.99997633688151	./././.:.:.:.:.:.	0/0/1/1:2:142:83:83,59:0.999546190130997	0/1/1/1:1:79:27:27,52:0.982749950370029	./././.:.:.:.:.:.	0/0/0/1:3:144:113:113,31:0.999826419914753	0/0/0/0:4:151:151:151,0:0.9999999998831	0/0/1/1:2:94:58:58,36:0.985817888263784	0/0/1/1:2:172:98:98,74:0.999931474837242	0/1/1/1:1:130:40:40,90:0.99978181879121	0/0/1/1:2:166:96:96,70:0.999843944159518	1/1/1/1:0:142:0:0,142:0.999999999999988	0/0/0/1:3:97:81:81,16:0.999968464331055	0/0/0/1:3:127:99:99,28:0.999502395666974	0/0/0/1:3:153:119:119,34:0.999756462675901	0/0/0/1:3:104:85:85,19:0.999925719100699	0/1/1/1:1:143:41:41,102:0.999977593059876	0/0/0/1:3:132:98:98,34:0.99096278398872	0/1/1/1:1:134:50:50,84:0.964788088457983	0/1/1/1:1:101:25:25,76:0.99998872605983	0/0/0/1:3:188:134:134,54:0.945667163570086	0/0/0/1:3:183:143:143,40:0.999927345059357	0/0/1/1:2:130:85:85,45:0.905654595521912	0/0/1/1:2:89:42:42,47:0.973842747627475	0/0/1/1:2:146:83:83,63:0.999875077917625	0/0/1/1:2:175:99:99,76:0.999953433730094	0/0/1/1:2:93:51:51,42:0.999547952238223	0/0/0/0:4:172:172:172,0:0.999999999988386	0/0/1/1:2:85:44:44,41:0.997961385534517	0/0/0/1:3:119:89:89,30:0.992028450945507	0/0/0/0:4:141:141:141,0:0.99999999962762	0/0/1/1:2:208:124:124,84:0.999672267514808	0/0/1/1:2:145:78:78,67:0.999934598801425	./././.:.:.:.:.:.	./././.:.:.:.:.:.	0/0/1/1:2:166:87:87,79:0.999906698535012	0/1/1/1:1:110:32:32,78:0.999852704446364	0/1/1/1:1:100:23:23,77:0.99999649309908	0/0/1/1:2:153:81:81,72:0.999912465694164	0/0/1/1:2:107:67:67,40:0.980850972060944	0/1/1/1:1:100:35:35,65:0.985949188494825	0/0/1/1:2:122:55:55,67:0.935539935534945	0/1/1/1:1:99:35:35,64:0.981721071211284	0/0/1/1:2:82:50:50,32:0.98713113436733	0/1/1/1:1:115:44:44,71:0.9084881796464	0/0/1/1:2:132:71:71,61:0.999897033520541	0/1/1/1:1:155:42:42,113:0.999996698576082	0/1/1/1:1:110:40:40,70:0.972531794898972	0/0/1/1:2:131:67:67,64:0.99936687606946	0/0/0/1:3:142:121:121,21:0.999999577233426	0/0/1/1:2:172:98:98,74:0.999931474837242	0/1/1/1:1:64:23:23,41:0.926090873028675	./././.:.:.:.:.:.	0/0/1/1:2:105:59:59,46:0.99963644781969	./././.:.:.:.:.:.	0/1/1/1:1:144:52:52,92:0.988582509815759	0/0/1/1:2:138:77:77,61:0.999915524513971	0/0/0/0:4:162:161:161,1:0.999999997469033	0/0/1/1:2:119:68:68,51:0.999638874277229	0/0/1/1:2:173:92:92,81:0.999957572988071	0/0/1/1:2:148:68:68,80:0.973298592215127	0/1/1/1:1:128:36:36,92:0.999971752997994	0/1/1/1:1:153:45:45,108:0.99997137842094	0/0/1/1:2:139:72:72,67:0.999690776356442	0/1/1/1:1:134:35:35,99:0.999996039642751	0/0/0/1:3:150:125:125,25:0.999998576373944	0/1/1/1:1:147:41:41,106:0.99999043176717	0/1/1/1:1:122:25:25,97:0.999999916686152	0/0/1/1:2:230:131:131,99:0.999979546122473	0/0/1/1:2:105:60:60,45:0.999394522277398	0/1/1/1:1:124:47:47,77:0.936793003496959	0/0/0/0:4:211:211:211,0:0.999999999999766	0/0/0/0:4:165:165:165,0:0.999999999975363	0/0/0/0:4:207:207:207,0:0.999999999999658	0/0/0/1:3:79:59:59,20:0.972435707302701	0/0/1/1:2:151:76:76,75:0.999266219276104	0/0/1/1:2:143:70:70,73:0.997381389607936	./././.:.:.:.:.:.	0/1/1/1:1:126:32:32,94:0.999996554557526	1/1/1/1:0:68:1:1,67:0.999998155313032	0/1/1/1:1:160:50:50,110:0.999883607675332	0/0/0/1:3:100:82:82,18:0.999922157022332	0/0/0/1:3:134:104:104,30:0.999481629578848	0/0/0/1:3:93:67:67,26:0.907562621905794	0/1/1/1:1:153:44:44,109:0.999983995898587	0/0/1/1:2:117:65:65,52:0.999831075394255	0/0/0/0:4:95:95:95,0:0.999999861225803	0/1/1/1:1:213:64:64,149:0.999991796613782	0/0/1/1:2:109:57:57,52:0.99942553365565	0/0/1/1:2:163:90:90,73:0.999970228332406	0/0/1/1:2:165:96:96,69:0.999788354926335	0/1/1/1:1:133:48:48,85:0.98613582376258	0/0/1/1:2:216:132:132,84:0.998841147977585	0/1/1/1:1:111:34:34,77:0.999565813336547	0/0/0/1:3:153:121:121,32:0.999927629589793	0/1/1/1:1:96:29:29,67:0.999332695447407	0/0/0/1:3:147:112:112,35:0.99879040347645	0/0/1/1:2:169:92:92,77:0.999975909649971	0/0/0/0:4:176:176:176,0:0.999999999992386	0/0/1/1:2:183:108:108,75:0.999707108859549	0/0/0/0:4:205:205:205,0:0.999999999999586	0/0/0/1:3:207:166:166,41:0.999995835880568	0/0/0/0:4:158:158:158,0:0.99999999994682	0/0/1/1:2:79:40:40,39:0.995143314815565	0/0/1/1:2:190:110:110,80:0.999901800137902	1/1/1/1:0:80:0:0,80:0.999999998309829	0/0/1/1:2:129:62:62,67:0.993262723883855	./././.:.:.:.:.:.	0/0/1/1:2:70:40:40,30:0.996986951452611	0/0/0/1:3:115:92:92,23:0.999843256128618	0/0/0/1:3:198:155:155,43:0.999957426934298	0/0/0/1:3:153:125:125,28:0.999993977026996	0/0/0/1:3:143:115:115,28:0.999969074510731	0/0/1/1:2:133:67:67,66:0.998925489680399	0/0/1/1:2:170:86:86,84:0.999601189917357	0/0/0/1:3:118:93:93,25:0.999647857838291	0/0/0/0:4:114:114:114,0:0.999999989426364	0/1/1/1:1:128:37:37,91:0.99994694495442	0/0/0/1:3:140:112:112,28:0.999948742143643	0/0/1/1:2:157:90:90,67:0.999869149990737	0/0/1/1:2:168:96:96,72:0.999913920159112	0/0/0/1:3:129:98:98,31:0.997612901797937	0/0/0/1:3:183:149:149,34:0.999997615818374	0/1/1/1:1:157:49:49,108:0.999876704703963	0/0/0/0:4:175:175:175,0:0.999999999991542	0/0/0/1:3:146:120:120,26:0.999994802744993	0/1/1/1:1:228:83:83,145:0.995481224681025	0/0/1/1:2:134:70:70,64:0.999742430548785	0/0/0/1:3:217:180:180,37:0.999999874958997	0/0/0/1:3:217:179:179,38:0.99999978363005	0/0/1/1:2:132:69:69,63:0.999732749050132	0/0/0/1:3:190:143:143,47:0.998861805524859	0/0/1/1:2:111:66:66,45:0.997841144320879	0/0/1/1:2:101:58:58,43:0.999164130429133	0/0/0/1:3:162:133:133,29:0.999997265168763	0/0/0/0:4:144:144:144,0:0.99999999973807	0/0/0/1:3:184:147:147,37:0.99998840733404	0/0/1/1:2:152:88:88,64:0.999769583729647	./././.:.:.:.:.:.	0/0/0/1:3:178:140:140,38:0.999950218787112	0/0/0/1:3:160:130:130,30:0.999993069804181	0/0/0/0:4:153:153:153,0:0.999999999906835	0/0/0/1:3:117:99:99,18:0.999996763552298	0/0/0/0:4:166:166:166,0:0.999999999977896	0/0/1/1:2:151:77:77,74:0.999571522202261	0/0/0/1:3:139:118:118,21:0.99999936898663	0/0/1/1:2:184:107:107,77:0.9998621794069	0/0/1/1:2:63:38:38,25:0.982271746916816	0/0/1/1:2:94:44:44,50:0.970084508823312	0/0/1/1:2:169:93:93,76:0.999976184639156	0/0/0/1:3:157:114:114,43:0.976958420692941	1/1/1/1:0:111:2:2,109:0.99999999264517	0/0/1/1:2:143:71:71,72:0.998496080753866	1/1/1/1:0:101:0:0,101:0.999999999978151	0/0/0/1:3:150:119:119,31:0.999936089157359	0/0/0/1:3:124:93:93,31:0.994045526184008	0/0/0/1:3:102:83:83,19:0.999890368263397	1/1/1/1:0:63:1:1,62:0.999994051918534	0/0/0/1:3:149:119:119,30:0.999959538286511	0/0/0/0:4:65:64:64,1:0.99900666261753	0/0/1/1:2:140:91:91,49:0.932959566734755	0/1/1/1:1:155:44:44,111:0.999989407029337	1/1/1/1:0:81:0:0,81:0.999999998638986	./././.:.:.:.:.:.	0/0/1/1:2:164:99:99,65:0.99872432676068	0/0/0/1:3:175:136:136,39:0.999861766457595	0/0/1/1:2:134:79:79,55:0.9991894555218	0/1/1/1:1:84:23:23,61:0.999775436680821	./././.:.:.:.:.:.	0/0/1/1:2:151:91:91,60:0.998502792975223	0/1/1/1:1:116:37:37,79:0.99909996099888	0/0/0/1:3:207:158:158,49:0.999722520531928	0/0/1/1:2:140:86:86,54:0.995475199677777	0/0/1/1:2:125:70:70,55:0.999851172351593	0/0/1/1:2:100:65:65,35:0.905923458809021	0/0/1/1:2:131:71:71,60:0.999908746995497	./././.:.:.:.:.:.	0/0/1/1:2:97:46:46,51:0.980701614275115	0/0/0/1:3:115:91:91,24:0.999687973602709	0/1/1/1:1:136:37:37,99:0.999991098321749	./././.:.:.:.:.:.	0/1/1/1:1:117:44:44,73:0.942954190373052	1/1/1/1:0:134:0:0,134:0.999999999999951	./././.:.:.:.:.:.	0/0/1/1:2:114:51:51,63:0.913323809522993	0/0/1/1:2:154:79:79,75:0.999688688317347	0/1/1/1:1:145:37:37,108:0.99999869474031	0/1/1/1:1:200:58:58,142:0.999996012083959	0/0/1/1:2:123:75:75,48:0.995472297845771	0/0/0/1:3:211:164:164,47:0.999942854848224	0/0/0/1:3:220:169:169,51:0.999872020983068	0/0/1/1:2:184:105:105,79:0.999944415009716	1/1/1/1:0:93:1:1,92:0.999999992048919	0/0/1/1:2:194:113:113,81:0.999876807367923	0/0/0/1:3:146:119:119,27:0.999990091730306	0/0/1/1:2:169:92:92,77:0.999975909649971	0/0/1/1:2:189:107:107,82:0.999965497387834	0/0/0/1:3:165:131:131,34:0.999964317566026	0/0/0/1:3:183:155:155,28:0.999999925137511	0/1/1/1:1:154:42:42,112:0.999995952382474	0/0/0/1:3:139:107:107,32:0.999239015514834	0/0/1/1:2:145:88:88,57:0.997658840902704	0/1/1/1:1:144:48:48,96:0.998865968460741	0/0/1/1:2:144:75:75,69:0.999783818885314	0/1/1/1:1:174:44:44,130:0.999999745032567	0/0/1/1:2:131:82:82,49:0.987414165726508	0/0/0/1:3:133:99:99,34:0.992446381745662	0/0/0/1:3:158:124:124,34:0.999891919281463	0/0/0/1:3:172:141:141,31:0.999997967743711	0/0/1/1:2:134:74:74,60:0.999921094972475	0/1/1/1:1:113:34:34,79:0.999734374146945	0/0/0/0:4:124:124:124,0:0.999999997056989	./././.:.:.:.:.:.	0/0/0/1:3:139:111:111,28:0.999939245221317	./././.:.:.:.:.:.	0/0/0/1:3:230:177:177,53:0.999908863919693	0/1/1/1:1:114:32:32,82:0.999944242778333	0/1/1/1:1:203:61:61,142:0.999989317139452	./././.:.:.:.:.:.	0/0/1/1:2:198:98:98,100:0.999341856826451	1/1/1/1:0:64:0:0,64:0.999999937455307	0/1/1/1:1:194:55:55,139:0.999997514352844	./././.:.:.:.:.:.	0/1/1/1:1:140:42:42,98:0.999921571164496	0/1/1/1:1:175:42:42,133:0.999999931621284	0/0/1/1:2:155:80:80,75:0.999764795128225	./././.:.:.:.:.:.	0/0/1/1:2:163:88:88,75:0.999966259752587	0/0/1/1:2:222:134:134,88:0.999463466007332	0/0/1/1:2:127:76:76,51:0.998160476221675	0/0/1/1:2:161:104:104,57:0.957883413210841	0/0/1/1:2:126:79:79,47:0.985338086813471	0/1/1/1:1:147:49:49,98:0.998954284637648	0/0/0/1:3:188:155:155,33:0.999999350118917	./././.:.:.:.:.:.	0/1/1/1:1:139:36:36,103:0.999997493308953	0/0/1/1:2:127:58:58,69:0.959376480458279	0/1/1/1:1:98:22:22,76:0.999997185017816	0/0/1/1:2:174:96:96,78:0.999978700891523	1/1/1/1:0:47:2:2,45:0.989267197245435	0/0/1/1:2:119:63:63,56:0.999735149604614	0/0/1/1:2:114:60:60,54:0.999614146767233	0/0/0/1:3:132:94:94,38:0.905023360435464	0/0/0/1:3:143:111:111,32:0.999617357280607	0/0/1/1:2:105:62:62,43:0.998020507700367	0/0/0/0:4:84:83:83,1:0.999947815121255	0/0/0/1:3:131:96:96,35:0.980115521866582	0/0/0/0:4:102:102:102,0:0.999999947490087	0/0/0/0:4:166:165:165,1:0.999999998365866	./././.:.:.:.:.:.	0/0/1/1:2:128:64:64,64:0.998387296151314	0/0/1/1:2:123:68:68,55:0.999877722464713	0/0/1/1:2:101:57:57,44:0.999513851394913	0/0/0/1:3:102:79:79,23:0.998071403063539	0/0/1/1:2:129:74:74,55:0.999699889817544	0/0/1/1:2:119:63:63,56:0.999735149604614	0/1/1/1:1:103:30:30,73:0.999781300532253	0/0/1/1:2:146:78:78,68:0.999922067987561	0/0/1/1:2:161:88:88,73:0.999970247335357	./././.:.:.:.:.:.	0/0/1/1:2:79:40:40,39:0.995143314815565	0/0/1/1:2:160:103:103,57:0.964455492603567	0/0/1/1:2:122:70:70,52:0.999620247868697	0/0/1/1:2:130:73:73,57:0.999865454533451	0/1/1/1:1:165:64:64,101:0.921344187658956	0/0/0/1:3:120:87:87,33:0.956395855214338	1/1/1/1:0:86:2:2,84:0.999998860714616	0/1/1/1:1:102:36:36,66:0.98385065189591	0/0/0/0:4:124:124:124,0:0.999999997056989	0/0/0/1:3:129:95:95,34:0.984472338131383	0/0/0/0:4:188:184:184,4:0.999999239624077	0/0/0/1:3:111:92:92,19:0.999980367869912	0/0/0/1:3:188:142:142,46:0.999097258762495	0/0/1/1:2:121:60:60,61:0.997409255262814	0/0/0/1:3:135:103:103,32:0.998467273544101	0/0/0/1:3:153:116:116,37:0.998547826175809	0/0/0/1:3:128:104:104,24:0.999970619530481	0/0/1/1:2:137:75:75,62:0.999933186170016	0/0/1/1:2:96:45:45,51:0.972300441848684	0/0/1/1:2:144:83:83,61:0.999765368042274	0/0/1/1:2:141:69:69,72:0.997247662931277	0/1/1/1:1:139:39:39,100:0.999984159472406	0/1/1/1:1:152:43:43,109:0.999989021199732	0/0/0/1:3:110:83:83,27:0.993788039780838	0/0/1/1:2:126:75:75,51:0.998498571907918	0/0/0/0:4:144:144:144,0:0.99999999973807	0/0/0/1:3:184:143:143,41:0.999890945761128	0/0/0/1:3:107:89:89,18:0.999979845860505	0/0/1/1:2:148:79:79,69:0.999924675405215	0/0/1/1:2:166:79:79,87:0.99440452396943	0/0/0/0:4:93:93:93,0:0.999999815837397	0/0/0/1:3:177:140:140,37:0.999967297562323	1/1/1/1:0:52:3:3,49:0.936001059074706	0/0/0/1:3:133:100:100,33:0.995924287272868	0/0/1/1:2:69:43:43,26:0.962424163734284	0/0/1/1:2:128:60:60,68:0.983407207387049	0/0/1/1:2:159:83:83,76:0.999868072974016	0/0/1/1:2:151:73:73,78:0.996293225630453	./././.:.:.:.:.:.	./././.:.:.:.:.:.	0/1/1/1:1:126:33:33,93:0.999993436462582	0/0/0/1:3:124:95:95,29:0.998353709196812	0/0/1/1:2:172:107:107,65:0.994767313369684	0/0/1/1:2:108:58:58,50:0.99972336998456	./././.:.:.:.:.:.	0/0/0/1:3:156:120:120,36:0.999508982134477	0/1/1/1:1:105:22:22,83:0.999999487388067	0/0/1/1:2:118:70:70,48:0.998386600042395	0/0/1/1:2:114:54:54,60:0.985471579517345	0/0/1/1:2:126:65:65,61:0.999472526793919	./././.:.:.:.:.:.	./././.:.:.:.:.:.	0/0/0/1:3:130:104:104,26:0.999921532467621	0/0/0/1:3:96:72:72,24:0.986884703247555	0/1/1/1:1:81:29:29,52:0.959402008165301	0/1/1/1:1:138:34:34,104:0.999999106271068	./././.:.:.:.:.:.	0/1/1/1:1:152:50:50,102:0.999372910501623	0/0/1/1:2:118:64:64,54:0.999848925278697	0/0/1/1:2:151:93:93,58:0.995745009457561	0/1/1/1:1:135:43:43,92:0.999562539312403	0/1/1/1:1:139:34:34,105:0.999999277133336	0/1/1/1:1:119:34:34,85:0.999937075274897	0/1/1/1:1:99:31:31,68:0.99878589277244	./././.:.:.:.:.:.	0/0/1/1:2:129:78:78,51:0.997247545845126	0/1/1/1:1:135:39:39,96:0.999961880576218	0/0/0/1:3:127:93:93,34:0.977679560561441	0/0/1/1:2:110:58:58,52:0.999576844313452	0/0/1/1:2:151:83:83,68:0.999958558224318	0/0/1/1:2:109:62:62,47:0.999555316563224	0/0/1/1:2:107:68:68,39:0.964845072913625	0/1/1/1:1:192:56:56,136:0.999993987109568	0/1/1/1:1:143:45:45,98:0.999757077174161	0/0/0/0:4:70:70:70,0:0.999994255774413	./././.:.:.:.:.:.	0/1/1/1:1:114:33:33,81:0.999892096653705	0/0/1/1:2:64:41:41,23:0.905515999363615	0/0/1/1:2:157:95:95,62:0.998375677403515	0/1/1/1:1:120:43:43,77:0.984978718430722	0/1/1/1:1:128:30:30,98:0.999999395206902	./././.:.:.:.:.:.	./././.:.:.:.:.:.	0/1/1/1:1:160:51:51,109:0.999796075594228	1/1/1/1:0:101:0:0,101:0.999999999978151	0/0/1/1:2:95:50:50,45:0.999175940099424	1/1/1/1:0:90:0:0,90:0.999999999797469	0/0/0/1:3:202:166:166,36:0.999999478439315	0/1/1/1:1:95:34:34,61:0.972931053423528	0/0/1/1:2:135:71:71,64:0.999806441959992	0/0/1/1:2:145:80:80,65:0.999947337721357	0/0/0/1:3:140:101:101,39:0.95734498099247	0/0/1/1:2:107:49:49,58:0.953312715971026	0/0/0/1:3:120:86:86,34:0.920951895822148	0/1/1/1:1:98:36:36,62:0.954199527099002	0/1/1/1:1:112:39:39,73:0.991210602823484	0/0/1/1:2:177:104:104,73:0.999736292629131	./././.:.:.:.:.:.	./././.:.:.:.:.:.	0/0/1/1:2:179:105:105,74:0.999766458036851	./././.:.:.:.:.:.	0/1/1/1:1:95:32:32,63:0.993038134788658	0/0/0/1:3:129:96:96,33:0.991620432178535	./././.:.:.:.:.:.	0/0/1/1:2:84:48:48,36:0.998510545289086	./././.:.:.:.:.:.	0/0/1/1:2:125:69:69,56:0.999889237111198	0/0/1/1:2:189:106:106,83:0.999976853704534	./././.:.:.:.:.:.	0/0/0/1:3:120:99:99,21:0.999984418128037	0/0/1/1:2:102:64:64,38:0.977185471037484	0/0/1/1:2:150:82:82,68:0.999957543153657	0/0/1/1:2:89:53:53,36:0.995432879305061	./././.:.:.:.:.:.	0/0/0/0:4:201:201:201,0:0.99999999999939	./././.:.:.:.:.:.	0/0/1/1:2:174:103:103,71:0.999596718620177	0/0/1/1:2:154:79:79,75:0.999688688317347	0/0/0/1:3:163:129:129,34:0.999951190827818	0/0/1/1:2:144:69:69,75:0.994147035327919	0/0/0/0:4:111:111:111,0:0.999999984328591	0/0/1/1:2:184:111:111,73:0.999114972460707	1/1/1/1:0:136:2:2,134:0.999999999922065	0/1/1/1:1:136:35:35,101:0.999997435158442	0/0/1/1:2:56:32:32,24:0.993221115514522	0/0/1/1:2:130:73:73,57:0.999865454533451	./././.:.:.:.:.:.	0/0/0/0:4:205:205:205,0:0.999999999999586	1/1/1/1:0:153:3:3,150:0.999999999907034	0/0/1/1:2:148:82:82,66:0.999949019790001	./././.:.:.:.:.:.	./././.:.:.:.:.:.	./././.:.:.:.:.:.	0/0/1/1:2:154:92:92,62:0.999067682339946	0/0/1/1:2:115:64:64,51:0.999810179074133	0/0/0/1:3:93:68:68,25:0.951908492638634	./././.:.:.:.:.:.	0/0/1/1:2:139:75:75,64:0.999925599344861	0/0/1/1:2:130:84:84,46:0.944830706111926	0/0/1/1:2:131:68:68,63:0.999640826975323	0/0/0/1:3:141:119:119,22:0.999999145705714	0/0/1/1:2:166:103:103,63:0.995054506174152	0/0/0/0:4:161:161:161,0:0.999999999961842	0/0/1/1:2:142:85:85,57:0.998682731159909	0/1/1/1:1:140:43:43,97:0.999857028400455	0/0/0/1:3:178:131:131,47:0.992976240636991	1/1/1/1:0:67:0:0,67:0.999999968906891	0/0/0/1:3:212:176:176,36:0.99999986240314	0/0/0/1:3:120:89:89,31:0.987466236370551	0/0/0/1:3:204:167:167,37:0.999999303407988	1/1/1/1:0:77:0:0,77:0.999999996743086	0/0/1/1:2:158:79:79,79:0.999166596670168	1/1/1/1:0:74:0:0,74:0.999999993664532	0/0/1/1:2:104:48:48,56:0.961520818442594	0/0/1/1:2:193:122:122,71:0.990038482277783	0/0/1/1:2:126:66:66,60:0.999700200941316	0/1/1/1:1:137:40:40,97:0.999954815648597	0/0/1/1:2:187:101:101,86:0.99998287701626	0/1/1/1:1:140:36:36,104:0.999997974763967	0/0/0/0:4:203:203:203,0:0.999999999999497	0/0/0/1:3:102:86:86,16:0.999988039329844	0/0/0/1:3:138:112:112,26:0.999980304130158	0/0/1/1:2:110:71:71,39:0.935821842306501	0/0/0/1:3:145:121:121,24:0.999998343220777	0/0/0/1:3:168:124:124,44:0.99329024837807	0/0/0/1:3:145:112:112,33:0.999495819116477	0/0/0/0:4:155:155:155,0:0.999999999925637	0/1/1/1:1:189:51:51,138:0.999999255568714	1/1/1/1:0:113:0:0,113:0.999999999997838	0/1/1/1:1:131:31:31,100:0.999999400250232	0/0/1/1:2:108:62:62,46:0.999366999637048	0/0/0/1:3:116:86:86,30:0.985942874405837	./././.:.:.:.:.:.	0/0/1/1:2:230:126:126,104:0.999994907076955	0/1/1/1:1:123:47:47,76:0.920418584736104	0/0/0/1:3:111:92:92,19:0.999980367869912	0/0/0/1:3:100:77:77,23:0.997119652607342	0/0/1/1:2:119:68:68,51:0.999638874277229	0/1/1/1:1:76:25:25,51:0.99052765701934	0/0/1/1:2:167:93:93,74:0.999967812120011	0/1/1/1:1:46:5:5,41:0.987224776349029	0/1/1/1:1:178:55:55,123:0.999950658592317	0/0/0/1:3:87:64:64,23:0.957741307750256	0/0/0/1:3:161:122:122,39:0.998750207466516	0/0/1/1:2:132:70:70,62:0.999841568109108	0/0/1/1:2:130:66:66,64:0.999137968220007	0/0/0/1:3:196:156:156,40:0.999988924328263	0/1/1/1:1:131:36:36,95:0.999985615134059	0/0/1/1:2:135:69:69,66:0.999417057614135	0/0/0/0:4:163:163:163,0:0.999999999969361	0/0/1/1:2:124:68:68,56:0.99988973888077	0/0/0/1:3:145:116:116,29:0.999958169762411	./././.:.:.:.:.:.	0/1/1/1:1:153:50:50,103:0.99949385589306	0/0/1/1:2:80:51:51,29:0.938927799520099	0/0/1/1:2:150:82:82,68:0.999957543153657	0/0/1/1:2:97:54:54,43:0.999573189475341	0/0/1/1:2:197:96:96,101:0.998646392648168	0/0/0/1:3:233:177:177,56:0.999738443853937	0/0/1/1:2:156:81:81,75:0.999821668241187	0/0/1/1:2:151:75:75,76:0.998741516625019	0/1/1/1:1:138:35:35,103:0.999998331379485	0/0/0/1:3:140:106:106,34:0.997805617543566	0/0/1/1:2:185:93:93,92:0.999600804348857	0/0/1/1:2:98:59:59,39:0.99491513365841	0/0/1/1:2:170:85:85,85:0.999337517673326	0/0/1/1:2:128:72:72,56:0.999847586870671	0/0/0/1:3:116:87:87,29:0.992649276904223	0/0/1/1:2:164:100:100,64:0.997897296964198	0/1/1/1:1:128:37:37,91:0.99994694495442	0/0/1/1:2:125:67:67,58:0.999853921479943	0/0/1/1:2:193:112:112,81:0.999895886113589	0/0/0/1:3:179:150:150,29:0.999999781997837	0/0/0/0:4:170:170:170,0:0.999999999985627	0/0/0/0:4:179:179:179,0:0.999999999994433	0/1/1/1:1:96:24:24,72:0.999980460637613	0/1/1/1:1:163:53:53,110:0.99966646276266	0/0/0/1:3:163:122:122,41:0.997175602336497	0/1/1/1:1:144:43:43,101:0.999940306949395	0/0/0/1:3:177:141:141,36:0.99998159904275	0/0/0/0:4:238:238:238,0:0.99999999999998	0/0/1/1:2:149:88:88,61:0.999390074276952	0/0/0/1:3:156:123:123,33:0.999918268138254	0/0/0/1:3:148:121:121,27:0.999992856291188	0/1/1/1:1:158:46:46,112:0.999981846123339	0/0/1/1:2:158:86:86,72:0.999966216911153	0/0/0/1:3:124:100:100,24:0.999940177097721	0/0/0/1:3:105:78:78,27:0.983428164648995	0/0/0/1:3:153:112:112,41:0.985349249031502	0/0/0/1:3:133:109:109,24:0.99998769033067	0/0/1/1:2:115:64:64,51:0.999810179074133	0/0/1/1:2:102:51:51,51:0.996755606101953	0/0/0/1:3:140:107:107,33:0.998811880616236	0/0/1/1:2:104:59:59,45:0.999500869571514	0/0/0/1:3:159:128:128,31:0.999985006257506	0/1/1/1:1:104:24:24,80:0.999997329971998	0/1/1/1:1:152:49:49,103:0.999645801532026	0/0/0/1:3:169:134:134,35:0.999965361951028	0/0/1/1:2:121:68:68,53:0.999808468059342	0/1/1/1:1:139:40:40,99:0.999970872225998	0/1/1/1:1:145:36:36,109:0.999999291377207	0/0/1/1:2:181:105:105,76:0.999869905442838	0/0/1/1:2:199:99:99,100:0.999487491849853	0/1/1/1:1:116:25:25,91:0.999999682805826	./././.:.:.:.:.:.	./././.:.:.:.:.:.	0/0/1/1:2:142:80:80,62:0.999899745093309	1/1/1/1:0:84:2:2,82:0.999998251790008
chr1.1	4102347	chr1.1_004102347	A	B	.	.	DP=95612;ADS=64684,30928;BIAS=0.792502853144841;OD=0.00175097754445538;PMC=0.00694077761100764	GT:UD:DP:RA:AD:MPP	0/0/0/0:4:165:165:165,0:0.99999999999999	0/0/0/1:3:150:120:120,30:0.99999984447625	0/0/1/1:2:115:60:60,55:0.999989163099843	0/0/0/1:3:181:138:138,43:0.999995582445341	0/0/1/1:2:109:56:56,53:0.999963231220367	0/0/0/1:3:161:125:125,36:0.999998195869768	0/0/0/1:3:103:86:86,17:0.999999666745926	0/0/1/1:2:131:75:75,56:0.999995908192702	0/0/0/1:3:126:105:105,21:0.999999975172779	0/0/0/1:3:103:80:80,23:0.999896055137674	0/0/1/1:2:96:50:50,46:0.999951122862869	0/0/0/1:3:170:120:120,50:0.971254144050019	0/0/1/1:2:147:85:85,62:0.999997433480803	0/0/0/1:3:159:129:129,30:0.999999985359331	0/0/1/1:2:76:39:39,37:0.999588029999017	0/0/0/1:3:131:109:109,22:0.999999983727364	0/0/1/1:2:157:86:86,71:0.999999953755374	0/0/0/0:4:195:195:195,0:1	0/0/1/1:2:204:124:124,80:0.99999210922611	0/0/0/1:3:181:151:151,30:0.999999999946082	0/0/1/1:2:134:81:81,53:0.999872517928476	0/0/0/0:4:139:139:139,0:0.999999999998907	0/0/0/1:3:162:126:126,36:0.999998611738324	0/0/0/1:3:188:157:157,31:0.999999999977002	0/0/0/1:3:168:136:136,32:0.999999991471511	0/0/0/0:4:170:170:170,0:0.999999999999996	0/0/1/1:2:157:91:91,66:0.999998418892272	0/0/0/1:3:136:110:110,26:0.999999828027563	0/0/0/1:3:206:165:165,41:0.999999998414219	0/0/0/1:3:101:75:75,26:0.996849306376478	0/0/0/1:3:182:147:147,35:0.999999996580207	0/0/0/0:4:143:143:143,0:0.999999999999475	0/0/0/1:3:134:110:110,24:0.999999953481901	0/0/0/1:3:239:182:182,57:0.999999695048108	0/0/0/1:3:195:159:159,36:0.999999999677464	0/0/0/1:3:166:136:136,30:0.999999997601759	0/0/0/1:3:105:80:80,25:0.999613249280263	0/0/0/1:3:140:100:100,40:0.982825813840186	0/0/0/0:4:150:150:150,0:0.999999999999853	0/0/0/1:3:195:154:154,41:0.999999976400723	0/0/0/1:3:185:143:143,42:0.999999320864295	0/0/0/1:3:114:90:90,24:0.999988376207708	0/0/0/1:3:161:127:127,34:0.999999691967176	0/0/1/1:2:212:125:125,87:0.999999699530988	0/0/0/1:3:182:156:156,26:0.999999999998814	0/0/1/1:2:87:48:48,39:0.999965789637261	0/0/0/0:4:196:196:196,0:1	0/0/0/1:3:104:78:78,26:0.998678755171261	0/0/0/1:3:168:123:123,45:0.999287243743217	0/0/0/0:4:155:155:155,0:0.99999999999994	0/0/0/1:3:196:159:159,37:0.999999999401889	0/0/0/1:3:180:144:144,36:0.999999986452794	0/1/1/1:1:221:59:59,162:0.999999999996264	0/0/0/0:4:159:158:158,1:0.999999999988355	0/0/0/0:4:218:218:218,0:1	0/0/0/0:4:189:189:189,0:1	0/0/1/1:2:241:141:141,100:0.999999966093001	0/0/0/1:3:140:116:116,24:0.999999990722107	0/0/0/0:4:217:217:217,0:1	0/0/0/0:4:174:173:173,1:0.999999999999178	0/0/0/1:3:180:148:148,32:0.999999999593957	0/0/0/1:3:131:99:99,32:0.999837347088345	0/0/1/1:2:92:54:54,38:0.999691051115623	0/0/0/1:3:185:142:142,43:0.999998405101625	0/0/0/1:3:93:74:74,19:0.999958975056291	0/0/0/1:3:176:139:139,37:0.999999910562269	0/0/1/1:2:172:100:100,72:0.99999921432894	0/0/1/1:2:208:117:117,91:0.99999999493333	0/0/0/1:3:127:109:109,18:0.999999998888311	0/0/1/1:2:146:80:80,66:0.999999883144384	0/0/1/1:2:52:23:23,29:0.904600170752399	0/0/1/1:2:109:49:49,60:0.979047851657227	0/0/1/1:2:126:81:81,45:0.986689406532339	0/0/0/1:3:229:181:181,48:0.999999997789765	0/0/0/0:4:197:197:197,0:1	0/0/1/1:2:101:56:56,45:0.999990202587905	0/0/1/1:2:209:117:117,92:0.999999996861197	0/0/0/0:4:149:149:149,0:0.999999999999824	0/0/1/1:2:104:53:53,51:0.999923290249087	0/0/0/0:4:152:152:152,0:0.999999999999897	0/0/0/0:4:154:154:154,0:0.999999999999929	0/0/0/1:3:180:135:135,45:0.999968592093354	0/0/1/1:2:138:78:78,60:0.999998949627499	0/0/0/1:3:171:134:134,37:0.9999996776364	./././.:.:.:.:.:.	0/0/1/1:2:89:51:51,38:0.999875813520142	0/0/0/1:3:181:143:143,38:0.999999940180341	0/0/1/1:2:153:90:90,63:0.99999388881436	0/0/1/1:2:183:91:91,92:0.999995241282659	0/0/0/1:3:68:57:57,11:0.999973958825764	0/0/1/1:2:190:116:116,74:0.999978865799329	0/1/1/1:1:133:38:38,95:0.999999720792983	0/0/0/1:3:151:111:111,40:0.99913221081297	0/0/1/1:2:154:102:102,52:0.923554842449277	0/0/1/1:2:117:66:66,51:0.999994866046165	0/0/1/1:2:68:31:31,37:0.968095460290666	0/0/0/1:3:94:71:71,23:0.998576276274427	0/0/0/1:3:201:168:168,33:0.999999999994457	0/0/0/1:3:140:110:110,30:0.999997740352652	0/0/1/1:2:56:33:33,23:0.994004269868954	0/0/0/0:4:120:120:120,0:0.999999999962069	0/1/1/1:1:151:48:48,103:0.999996602352127	0/0/1/1:2:200:109:109,91:0.999999998239939	0/0/1/1:2:116:68:68,48:0.999948000972503	0/0/1/1:2:137:75:75,62:0.999999747440018	0/1/1/1:1:122:27:27,95:0.999999999374308	0/0/1/1:2:51:28:28,23:0.998345602212221	0/1/1/1:1:176:52:52,124:0.999999979480597	0/0/1/1:2:144:82:82,62:0.999998907824709	0/0/1/1:2:100:58:58,42:0.999908074172559	0/0/0/0:4:112:112:112,0:0.999999999825589	0/0/1/1:2:188:101:101,87:0.999999990610624	0/0/0/1:3:155:130:130,25:0.999999999552406	0/0/1/1:2:160:87:87,73:0.999999961085393	0/0/1/1:2:187:95:95,92:0.999999216117143	0/0/1/1:2:132:86:86,46:0.969773912008263	0/0/0/1:3:205:168:168,37:0.999999999933253	0/1/1/1:1:80:22:22,58:0.999962384377083	0/0/1/1:2:214:124:124,90:0.999999947618166	0/0/0/1:3:204:163:163,41:0.999999997419658	0/0/1/1:2:139:77:77,62:0.999999700722529	0/1/1/1:1:149:38:38,111:0.999999998981505	0/0/0/0:4:186:186:186,0:1	0/0/1/1:2:171:95:95,76:0.999999973655512	0/0/1/1:2:182:108:108,74:0.999997548024192	0/0/0/1:3:129:100:100,29:0.999981685104615	0/0/0/1:3:176:134:134,42:0.999993233295533	0/0/1/1:2:162:91:91,71:0.999999889378268	0/0/0/1:3:138:114:114,24:0.999999984155059	0/0/1/1:2:186:113:113,73:0.999984009505497	0/0/1/1:2:44:27:27,17:0.95388150451144	0/0/1/1:2:184:103:103,81:0.999999982723639	0/0/0/1:3:90:74:74,16:0.999994662474126	0/0/0/0:4:176:176:176,0:0.999999999999999	0/0/0/1:3:173:141:141,32:0.999999997622053	0/0/0/0:4:107:107:107,0:0.999999999542851	0/0/0/1:3:196:143:143,53:0.999568725489389	0/0/0/0:4:145:145:145,0:0.999999999999635	0/0/1/1:2:92:53:53,39:0.999876056912541	0/0/0/0:4:159:159:159,0:0.999999999999971	0/0/0/1:3:118:90:90,28:0.999843244752855	0/0/0/1:3:158:130:130,28:0.999999996865425	0/0/1/1:2:133:74:74,59:0.999999379276621	0/0/0/1:3:132:110:110,22:0.999999987585596	0/0/0/0:4:182:182:182,0:1	./././.:.:.:.:.:.	0/0/1/1:2:155:81:81,74:0.999999369296651	0/1/1/1:1:122:29:29,93:0.99999999603873	0/0/0/1:3:125:97:97,28:0.999977889056155	0/0/0/1:3:128:99:99,29:0.999975856709129	0/0/0/0:4:108:108:108,0:0.99999999962322	0/0/1/1:2:188:113:113,75:0.999994389469487	0/0/1/1:2:189:97:97,92:0.99999967920355	0/0/0/1:3:178:141:141,37:0.999999946260138	0/0/0/1:3:200:151:151,49:0.999994262712493	0/0/1/1:2:157:91:91,66:0.999998418892272	0/0/0/1:3:188:156:156,32:0.999999999944578	0/0/1/1:2:168:93:93,75:0.99999997306007	0/0/0/1:3:86:70:70,16:0.999982754396171	0/0/1/1:2:80:45:45,35:0.9998704882207	0/0/0/1:3:167:132:132,35:0.999999843361405	0/0/0/0:4:124:124:124,0:0.999999999982182	0/0/1/1:2:116:66:66,50:0.999990965921142	0/0/1/1:2:107:53:53,54:0.999746592452407	0/0/1/1:2:126:62:62,64:0.99986611862259	0/0/0/1:3:125:105:105,20:0.999999987284577	0/0/1/1:2:151:96:96,55:0.997169143443642	0/0/1/1:2:113:65:65,48:0.999978607165818	0/0/1/1:2:153:88:88,65:0.999998833176565	0/0/1/1:2:167:89:89,78:0.999999928568929	0/0/0/0:4:119:119:119,0:0.999999999954149	0/0/1/1:2:120:64:64,56:0.999997666661254	0/0/0/1:3:156:126:126,30:0.999999967966718	0/0/0/1:3:144:109:109,35:0.999930989324923	0/0/0/1:3:141:110:110,31:0.999995732138682	0/1/1/1:1:101:30:30,71:0.999976529546017	0/0/0/1:3:110:83:83,27:0.999399941837809	0/0/1/1:2:162:83:83,79:0.999998390456362	0/0/0/0:4:133:133:133,0:0.999999999996688	0/0/0/1:3:88:66:66,22:0.996788267175174	0/0/1/1:2:130:74:74,56:0.999996934111358	0/1/1/1:1:62:17:17,45:0.999631970967474	0/0/1/1:2:121:75:75,46:0.998686624542997	0/0/0/1:3:116:89:89,27:0.999890990238803	0/0/0/1:3:185:140:140,45:0.999991264186618	0/0/1/1:2:120:60:60,60:0.999923106257109	0/0/1/1:2:116:68:68,48:0.999948000972503	0/0/0/1:3:147:110:110,37:0.999818433211884	0/1/1/1:1:148:52:52,96:0.999676708982574	0/1/1/1:1:32:8:8,24:0.989063625806488	0/0/0/0:4:258:258:258,0:1	0/0/1/1:2:152:81:81,71:0.999999791342499	0/0/1/1:2:77:44:44,33:0.99968218475734	0/0/0/1:3:114:94:94,20:0.999999734338177	./././.:.:.:.:.:.	./././.:.:.:.:.:.	0/0/0/1:3:142:115:115,27:0.999999914266854	0/0/0/1:3:160:119:119,41:0.999812899300691	0/0/0/1:3:108:82:82,26:0.999582226506465	0/0/1/1:2:184:110:110,74:0.999995784775483	0/0/0/1:3:128:106:106,22:0.999999963228781	0/0/1/1:2:131:66:66,65:0.999972812388251	0/0/1/1:2:151:88:88,63:0.999996526455971	0/0/0/1:3:195:164:164,31:0.999999999995862	0/0/0/1:3:114:87:87,27:0.999807980345355	0/0/1/1:2:142:81:81,61:0.999998578139874	0/0/0/0:4:176:176:176,0:0.999999999999999	1/1/1/1:0:95:0:0,95:0.999999999999212	0/0/0/0:4:164:164:164,0:0.999999999999988	0/0/1/1:2:122:75:75,47:0.999271019005742	0/0/0/1:3:235:182:182,53:0.999999968468369	0/0/1/1:2:174:97:97,77:0.999999973601617	0/0/1/1:2:159:98:98,61:0.999828103630074	0/0/1/1:2:62:29:29,33:0.981429006170577	0/0/1/1:2:133:76:76,57:0.999996882950164	0/1/1/1:1:153:45:45,108:0.999999877533094	0/0/0/1:3:190:145:145,45:0.999997540214619	0/0/1/1:2:115:69:69,46:0.999773615820293	0/0/0/1:3:130:103:103,27:0.999997786638891	0/0/1/1:2:130:73:73,57:0.999998664235922	./././.:.:.:.:.:.	0/0/1/1:2:106:55:55,51:0.999972329988093	0/0/0/0:4:202:202:202,0:1	0/0/1/1:2:128:66:66,62:0.999991482004368	0/0/0/1:3:125:99:99,26:0.999996518479724	0/0/0/0:4:258:258:258,0:1	0/0/0/0:4:91:91:91,0:0.999999989467549	0/0/0/1:3:291:213:213,78:0.999979824155385	0/0/0/1:3:100:82:82,18:0.999997938859348	0/0/0/1:3:134:102:102,32:0.999928867247251	0/0/0/0:4:83:83:83,0:0.999999947817231	0/0/0/1:3:128:101:101,27:0.999996164779675	0/0/1/1:2:78:46:46,32:0.998904693423357	0/1/1/1:1:139:39:39,100:0.999999918813228	0/0/0/1:3:118:86:86,32:0.993807172382149	0/0/0/1:3:189:147:147,42:0.999999752409052	0/0/0/1:3:86:68:68,18:0.999878362780312	0/1/1/1:1:241:79:79,162:0.999999936463791	0/0/1/1:2:132:75:75,57:0.999997661573123	0/0/0/1:3:151:126:126,25:0.999999998729939	0/0/1/1:2:194:95:95,99:0.999990447226089	0/1/1/1:1:156:50:50,106:0.999996620160337	0/0/1/1:2:158:81:81,77:0.999998058772975	0/0/0/1:3:172:135:135,37:0.999999750800399	0/0/0/1:3:162:129:129,33:0.99999990227602	0/0/1/1:2:132:72:72,60:0.999999608982018	0/0/0/1:3:115:88:88,27:0.999855364120826	0/0/1/1:2:184:94:94,90:0.999999403651847	0/0/0/1:3:49:36:36,13:0.932515206965334	0/0/0/0:4:116:116:116,0:0.999999999918864	0/0/0/1:3:160:130:130,30:0.999999988710856	0/0/1/1:2:80:49:49,31:0.994798320305762	0/0/0/1:3:143:111:111,32:0.999993866237867	0/0/0/1:3:190:148:148,42:0.99999980738029	0/0/1/1:2:158:96:96,62:0.999943176273392	0/0/0/1:3:122:90:90,32:0.997996078472773	0/0/1/1:2:81:48:48,33:0.998914718923345	0/0/1/1:2:127:70:70,57:0.999999292510637	0/0/1/1:2:123:68:68,55:0.999998874248211	0/0/0/1:3:182:144:144,38:0.999999953551256	0/0/0/0:4:113:113:113,0:0.999999999856026	0/0/1/1:2:182:92:92,90:0.999998530703877	0/0/0/1:3:135:102:102,33:0.999866493180678	0/0/1/1:2:211:124:124,87:0.999999768912208	0/0/0/1:3:105:85:85,20:0.999996631549238	0/0/0/1:3:165:137:137,28:0.999999999484717	0/0/1/1:2:125:65:65,60:0.999993591775378	0/0/1/1:2:164:99:99,65:0.99997467748555	0/0/0/1:3:97:79:79,18:0.999995113229732	0/0/0/1:3:217:172:172,45:0.999999996788626	0/0/1/1:2:175:106:106,69:0.999979954359158	0/0/0/1:3:148:113:113,35:0.999976544323875	0/0/0/1:3:170:142:142,28:0.999999999855972	0/0/0/1:3:199:150:150,49:0.999992635871022	0/0/1/1:2:84:49:49,35:0.99957547930958	0/0/1/1:2:103:64:64,39:0.99658088949907	0/0/1/1:2:131:86:86,45:0.946665270681746	0/0/0/1:3:122:90:90,32:0.997996078472773	0/0/0/1:3:181:153:153,28:0.999999999990901	0/0/0/0:4:135:135:135,0:0.999999999997714	0/0/1/1:2:132:70:70,62:0.999998761206527	0/0/1/1:2:113:54:54,59:0.998910766123448	0/0/1/1:2:83:41:41,42:0.998907489692187	0/0/1/1:2:114:66:66,48:0.999971234864307	0/1/1/1:1:111:37:37,74:0.999639389304372	./././.:.:.:.:.:.	0/0/1/1:2:149:81:81,68:0.999999904204515	0/0/1/1:2:71:45:45,26:0.963875117976549	0/0/1/1:2:90:42:42,48:0.992697811440951	0/0/1/1:2:113:73:73,40:0.974020800379764	0/0/0/1:3:163:133:133,30:0.999999994808538	0/0/1/1:2:167:90:90,77:0.999999965985244	./././.:.:.:.:.:.	0/0/1/1:2:159:91:91,68:0.999999461361337	0/0/0/1:3:146:109:109,37:0.99976201808858	0/0/0/1:3:95:72:72,23:0.99893804507421	0/0/1/1:2:112:64:64,48:0.999984074046646	0/0/1/1:2:156:93:93,63:0.999985801723479	0/1/1/1:1:71:18:18,53:0.999973536574443	0/0/1/1:2:206:126:126,80:0.99998666671566	0/0/0/1:3:125:103:103,22:0.999999916485785	0/1/1/1:1:180:50:50,130:0.999999999005873	0/0/0/1:3:113:96:96,17:0.999999980000404	0/0/1/1:2:128:79:79,49:0.99927874850713	0/0/1/1:2:152:79:79,73:0.999998894637875	0/0/1/1:2:173:100:100,73:0.999999536054038	0/0/1/1:2:158:88:88,70:0.999999915365047	0/0/1/1:2:135:71:71,64:0.999998372312642	0/1/1/1:1:61:21:21,40:0.971207445471571	0/1/1/1:1:73:14:14,59:0.999999768262763	0/0/1/1:2:132:76:76,56:0.999994533912159	0/0/0/1:3:92:69:69,23:0.997437056060467	0/0/1/1:2:111:69:69,42:0.997548424044276	0/1/1/1:1:130:43:43,87:0.999926017326668	0/0/0/0:4:137:137:137,0:0.99999999999842	0/0/1/1:2:137:81:81,56:0.999976838132395	0/0/0/0:4:125:125:125,0:0.999999999985238	0/1/1/1:1:153:41:41,112:0.999999996349672	0/0/0/1:3:153:119:119,34:0.999997467603513	0/1/1/1:1:137:45:45,92:0.999965045503887	0/0/0/0:4:109:109:109,0:0.999999999689361	0/1/1/1:1:230:73:73,157:0.99999998282879	0/1/1/1:1:159:42:42,117:0.999999998868457	0/0/0/1:3:90:67:67,23:0.995378320503498	0/0/0/1:3:116:91:91,25:0.999983107756513	0/1/1/1:1:133:37:37,96:0.99999988663468	0/0/1/1:2:85:44:44,41:0.999851800953342	0/0/0/1:3:220:179:179,41:0.999999999944839	0/0/0/1:3:125:104:104,21:0.99999996736538	0/0/1/1:2:127:63:63,64:0.999918602550665	0/1/1/1:1:122:43:43,79:0.99859280247373	0/0/0/1:3:159:128:128,31:0.999999964119853	0/0/0/1:3:140:104:104,36:0.999499352521813	0/0/0/1:3:107:79:79,28:0.996397773915591	0/0/1/1:2:105:62:62,43:0.999831974445765	0/1/1/1:1:180:44:44,136:0.999999999994046	0/0/0/0:4:174:174:174,0:0.999999999999998	0/0/1/1:2:153:91:91,62:0.999985974060864	0/1/1/1:1:127:37:37,90:0.999999020719091	0/0/0/1:3:215:172:172,43:0.9999999990252	0/1/1/1:1:193:60:60,133:0.999999938660635	0/0/0/0:4:104:104:104,0:0.99999999918193	0/1/1/1:1:169:52:52,117:0.999999783201772	0/0/1/1:2:201:129:129,72:0.998141332250401	0/0/0/1:3:131:102:102,29:0.99998944227394	0/0/1/1:2:198:120:120,78:0.999992333273793	0/0/0/1:3:169:130:130,39:0.999996907525788	0/0/0/0:4:159:159:159,0:0.999999999999971	0/0/1/1:2:242:135:135,107:0.999999999716772	0/0/1/1:2:113:73:73,40:0.974020800379764	0/0/0/1:3:93:72:72,21:0.999718309478731	0/0/1/1:2:160:93:93,67:0.999998384855138	0/0/0/1:3:122:97:97,25:0.999996842660056	0/1/1/1:1:101:22:22,79:0.999999987734485	0/0/1/1:2:157:75:75,82:0.999787841402551	0/0/0/1:3:175:134:134,41:0.999996297784931	0/0/0/1:3:193:149:149,44:0.999999503343682	0/0/1/1:2:175:96:96,79:0.99999998892477	0/0/1/1:2:131:74:74,57:0.999998239701214	0/0/0/0:4:225:225:225,0:1	0/0/1/1:2:64:40:40,24:0.971956013766366	0/0/0/0:4:294:294:294,0:1	0/0/1/1:2:143:80:80,63:0.999999631382618	0/0/0/0:4:192:192:192,0:1	0/0/0/1:3:174:131:131,43:0.999973222193251	0/0/1/1:2:101:60:60,41:0.999693212717755	0/0/1/1:2:120:58:58,62:0.999541040215581	0/0/0/1:3:131:102:102,29:0.99998944227394	0/0/1/1:2:132:82:82,50:0.99904405259321	0/0/1/1:2:98:61:61,37:0.995261378271671	0/1/1/1:1:92:25:25,67:0.999993602917247	0/0/1/1:2:200:94:94,106:0.99982511906606	0/1/1/1:1:121:46:46,75:0.970057972386423	0/0/0/1:3:105:85:85,20:0.999996631549238	0/0/0/0:4:200:200:200,0:1	0/1/1/1:1:136:43:43,93:0.999991569959864	0/0/1/1:2:93:60:60,33:0.959297503307015	0/0/1/1:2:132:76:76,56:0.999994533912159	0/0/0/1:3:150:122:122,28:0.999999974551142	0/0/0/1:3:147:121:121,26:0.999999990916025	0/1/1/1:1:137:33:33,104:0.999999999254237	0/0/0/0:4:112:112:112,0:0.999999999825589	0/0/1/1:2:127:69:69,58:0.999999361284997	0/0/1/1:2:125:65:65,60:0.999993591775378	0/0/0/1:3:148:119:119,29:0.999999892991156	0/0/0/0:4:191:190:190,1:0.999999999999956	0/0/0/1:3:207:166:166,41:0.999999998756008	0/0/0/0:4:172:172:172,0:0.999999999999997	0/0/1/1:2:106:69:69,37:0.950943133224941	0/0/0/1:3:184:149:149,35:0.999999997929198	0/0/0/0:4:124:124:124,0:0.999999999982182	0/0/0/1:3:182:149:149,33:0.999999999406793	0/0/0/1:3:182:148:148,34:0.999999998573867	0/0/0/1:3:120:102:102,18:0.99999999249199	0/0/1/1:2:119:68:68,51:0.999990869705984	0/0/1/1:2:123:64:64,59:0.999992892709767	0/0/1/1:2:140:76:76,64:0.999999789150339	0/0/0/1:3:129:94:94,35:0.995737695024349	0/0/1/1:2:137:83:83,54:0.999872186393254	0/0/0/1:3:183:150:150,33:0.99999999953806	0/1/1/1:1:104:39:39,65:0.968013629357079	0/0/1/1:2:101:53:53,48:0.99997649716076	0/0/1/1:2:130:67:67,63:0.999992314769178	0/0/0/1:3:205:180:180,25:0.999999999999986	0/0/0/1:3:159:122:122,37:0.999992634179729	0/0/0/1:3:173:136:136,37:0.999999807262447	0/0/1/1:2:194:90:90,104:0.999469134487361	0/0/0/0:4:127:127:127,0:0.999999999989857	0/0/0/1:3:179:134:134,45:0.999959371230151	0/0/0/0:4:86:86:86,0:0.999999971437093	0/0/1/1:2:121:73:73,48:0.999773727382213	0/0/1/1:2:206:114:114,92:0.999999998418188	0/0/0/0:4:212:212:212,0:1	0/0/0/0:4:211:211:211,0:1	0/0/1/1:2:152:90:90,62:0.999989416379675	0/0/1/1:2:160:89:89,71:0.999999933189253	0/0/0/1:3:149:119:119,30:0.999999797247672	0/1/1/1:1:156:44:44,112:0.99999998187465	0/0/1/1:2:95:44:44,51:0.991611147574119	0/0/1/1:2:141:86:86,55:0.999829658462088	1/1/1/1:0:153:0:0,153:1	0/1/1/1:1:143:49:49,94:0.999860623713287	0/1/1/1:1:190:62:62,128:0.999999134508242	0/0/0/1:3:163:132:132,31:0.999999987303127	0/0/0/1:3:157:132:132,25:0.999999999733468	0/0/1/1:2:131:72:72,59:0.999999542422317	0/0/0/1:3:109:88:88,21:0.999997194823603	0/0/0/1:3:210:173:173,37:0.999999999979951	0/1/1/1:1:160:60:60,100:0.995435336047585	0/0/1/1:2:117:55:55,62:0.997896108020148	0/0/1/1:2:97:48:48,49:0.999540485412487	0/0/1/1:2:148:89:89,59:0.999957952428445	./././.:.:.:.:.:.	0/0/0/1:3:108:85:85,23:0.999975186322554	0/0/0/1:3:105:95:95,10:0.999999918185629	0/0/0/1:3:183:143:143,40:0.999999797283016	0/0/0/1:3:171:133:133,38:0.999999228592042	0/0/0/1:3:252:197:197,55:0.99999999698704	0/0/0/1:3:174:134:134,40:0.99999798018015	0/0/0/1:3:114:96:96,18:0.999999960530975	./././.:.:.:.:.:.	0/0/1/1:2:159:87:87,72:0.999999961033261	0/1/1/1:1:124:41:41,83:0.999890100475632	0/1/1/1:1:133:39:39,94:0.999999313140684	0/0/1/1:2:227:101:101,126:0.993017448970593	0/0/1/1:2:178:106:106,72:0.999995926708645	0/0/1/1:2:146:71:71,75:0.999893136677313	0/0/0/1:3:151:124:124,27:0.999999992118691	0/0/1/1:2:142:76:76,66:0.999999661390283	0/0/0/0:4:218:218:218,0:1	0/0/0/1:3:167:146:146,21:0.999999999999424	0/0/0/1:3:128:102:102,26:0.999998477568357	0/0/0/1:3:146:114:114,32:0.999997262914014	0/0/0/1:3:119:91:91,28:0.9998817128784	0/0/0/1:3:110:86:86,24:0.999963927834791	0/0/1/1:2:136:79:79,57:0.999992588019861	0/0/0/0:4:120:120:120,0:0.999999999962069	0/0/0/1:3:140:111:111,29:0.999999089659921	0/0/1/1:2:138:75:75,63:0.999999756697201	0/0/1/1:2:128:72:72,56:0.999998257799384	0/0/0/1:3:134:106:106,28:0.99999814159384	0/0/1/1:2:181:102:102,79:0.99999996406021	0/0/1/1:2:190:110:110,80:0.999999810968591	0/0/1/1:2:123:65:65,58:0.99999701419171	0/0/1/1:2:165:97:97,68:0.999997121564441	0/1/1/1:1:94:27:27,67:0.99998005133034	0/0/0/1:3:117:98:98,19:0.999999955467662	0/0/0/1:3:146:111:111,35:0.999959811168677	0/0/1/1:2:123:69:69,54:0.99999773008178	0/0/0/0:4:145:145:145,0:0.999999999999635	0/0/1/1:2:150:92:92,58:0.999828908947723	0/0/0/0:4:193:193:193,0:1	0/0/0/1:3:118:92:92,26:0.99997551854413	0/1/1/1:1:158:56:56,102:0.999700040947495	0/0/1/1:2:160:100:100,60:0.999480104629201	0/1/1/1:1:86:29:29,57:0.996999205066831	0/0/0/1:3:183:135:135,48:0.999816022677816	0/0/1/1:2:122:67:67,55:0.999998981138145	0/1/1/1:1:69:23:23,46:0.991990364637967	0/0/1/1:2:92:47:47,45:0.999845695405772	0/0/1/1:2:162:100:100,62:0.999827823486875	0/0/0/1:3:103:87:87,16:0.999999873350239	0/0/1/1:2:178:100:100,78:0.999999965139072	./././.:.:.:.:.:.	0/0/1/1:2:163:84:84,79:0.999998988316165	0/0/0/1:3:90:67:67,23:0.995378320503498	0/0/1/1:2:117:72:72,45:0.999011681429383	0/0/0/1:3:104:78:78,26:0.998678755171261	0/0/0/0:4:188:188:188,0:1	0/0/0/1:3:97:74:74,23:0.999408158542601	0/0/1/1:2:148:72:72,76:0.999904025000534	0/0/1/1:2:145:90:90,55:0.999471554895652	0/0/0/1:3:100:72:72,28:0.973038582979386	0/0/0/0:4:264:263:263,1:1	0/0/0/1:3:143:115:115,28:0.999999836510703	0/0/0/1:3:136:111:111,25:0.999999931612978	0/0/1/1:2:173:102:102,71:0.999997686864217	0/0/1/1:2:200:117:117,83:0.999999730667437	0/0/0/1:3:203:155:155,48:0.99999881566044	0/0/0/0:4:224:224:224,0:1	0/0/0/1:3:116:94:94,22:0.999998990722025	0/0/0/1:3:176:137:137,39:0.999999491636036	0/0/0/1:3:40:31:31,9:0.978946688019265	0/0/1/1:2:193:105:105,88:0.999999996903673	0/0/0/1:3:156:114:114,42:0.998703255513435	0/0/0/0:4:110:110:110,0:0.999999999743812	0/1/1/1:1:163:51:51,112:0.999999287168807	0/0/1/1:2:163:87:87,76:0.999999914847713	0/1/1/1:1:121:35:35,86:0.999998595330173	0/1/1/1:1:92:32:32,60:0.995065949414341	0/0/0/1:3:151:124:124,27:0.999999992118691	0/1/1/1:1:130:24:24,106:0.999999999997668	./././.:.:.:.:.:.	0/0/0/1:3:155:123:123,32:0.999999749590327	0/0/0/1:3:183:149:149,34:0.999999998889975	0/1/1/1:1:120:29:29,91:0.99999999185793	0/0/1/1:2:155:88:88,67:0.999999603230537	0/0/0/1:3:186:143:143,43:0.999998762195049	0/0/1/1:2:177:101:101,76:0.999999872433852	0/0/1/1:2:159:95:95,64:0.999985628120533	0/0/1/1:2:120:69:69,51:0.999987761116015	0/0/0/0:4:149:149:149,0:0.999999999999824	0/0/1/1:2:191:107:107,84:0.999999988770337	0/0/0/1:3:154:123:123,31:0.999999867002849	0/0/1/1:2:92:56:56,36:0.998056102676214	0/1/1/1:1:125:34:34,91:0.999999868309141	0/0/1/1:2:163:89:89,74:0.999999971690228	0/0/0/1:3:129:106:106,23:0.99999992869889	0/0/1/1:2:159:91:91,68:0.999999461361337	0/0/0/1:3:181:153:153,28:0.999999999990901	0/0/0/1:3:175:136:136,39:0.999999343040022	0/0/0/1:3:173:131:131,42:0.999985307883688	0/0/0/1:3:159:122:122,37:0.999992634179729	0/0/0/0:4:113:113:113,0:0.999999999856026	1/1/1/1:0:131:0:0,131:1	0/0/0/1:3:158:127:127,31:0.999999953419864	0/0/1/1:2:84:42:42,42:0.999360203893771	0/0/1/1:2:159:80:80,79:0.999993458750492	0/0/1/1:2:113:59:59,54:0.999987932753747	0/0/0/1:3:185:147:147,38:0.999999978191693	0/0/0/1:3:222:174:174,48:0.999999988345362	0/0/1/1:2:101:51:51,50:0.999855871335937	0/0/1/1:2:199:103:103,96:0.999999904740884	0/0/0/1:3:204:162:162,42:0.999999993979892	0/0/1/1:2:161:86:86,75:0.999999906868247	0/0/1/1:2:137:68:68,69:0.999952667251374	0/0/0/1:3:146:121:121,25:0.999999995267593	0/0/1/1:2:188:122:122,66:0.992705072726932	0/1/1/1:1:116:30:30,86:0.99999991222495	0/0/1/1:2:79:44:44,35:0.999898343407143	0/0/1/1:2:179:104:104,75:0.999999511305212	0/1/1/1:1:171:50:50,121:0.999999980091464	0/0/1/1:2:76:43:43,33:0.999762522960664	0/0/0/1:3:132:99:99,33:0.999694746380677	0/0/0/0:4:134:133:133,1:0.999999998895488	0/0/1/1:2:206:112:112,94:0.999999998737295	0/0/0/0:4:159:159:159,0:0.999999999999971	./././.:.:.:.:.:.	0/0/1/1:2:176:102:102,74:0.999999523804868	0/0/1/1:2:158:101:101,57:0.996350609815145	0/0/1/1:2:153:87:87,66:0.999999487526133	0/0/1/1:2:114:57:57,57:0.999892349090177	0/0/1/1:2:150:79:79,71:0.999999478809518	0/1/1/1:1:135:41:41,94:0.999997981012694	0/0/1/1:2:201:95:95,106:0.999888349403808	0/0/0/1:3:171:141:141,30:0.999999999331313	0/0/0/1:3:174:139:139,35:0.999999974068972	0/1/1/1:1:87:24:24,63:0.999983110686593	0/0/0/0:4:152:152:152,0:0.999999999999897	0/0/1/1:2:176:110:110,66:0.999702024647556	0/0/0/1:3:100:79:79,21:0.999963237572004	0/0/1/1:2:195:118:118,77:0.999992443825563	0/1/1/1:1:84:25:25,59:0.999857717068835	./././.:.:.:.:.:.	0/1/1/1:1:94:19:19,75:0.999999990426574	0/0/0/0:4:223:222:222,1:1	0/1/1/1:1:133:41:41,92:0.999995857427235	0/0/0/0:4:195:195:195,0:1	0/0/0/1:3:174:138:138,36:0.999999937734026	0/0/0/1:3:189:145:145,44:0.999998642908979	0/0/1/1:2:137:76:76,61:0.999999620142565	0/0/1/1:2:228:128:128,100:0.99999999879613	0/0/1/1:2:223:123:123,100:0.999999999597603	0/0/1/1:2:143:72:72,71:0.999985449587332	0/0/0/1:3:182:146:146,36:0.999999991820259	0/0/1/1:2:128:75:75,53:0.999977530168988	0/0/0/1:3:146:115:115,31:0.999998887905215	0/0/1/1:2:239:120:120,119:0.999999802053562	0/0/0/1:3:231:181:181,50:0.999999992912165	0/0/1/1:2:187:103:103,84:0.999999995070812	0/0/1/1:2:198:116:116,82:0.999999657776303	0/0/1/1:2:149:89:89,60:0.999975892314222	0/0/1/1:2:193:113:113,80:0.999999575710298	0/0/1/1:2:175:86:86,89:0.999984179341737	0/0/1/1:2:158:91:91,67:0.999999078386268	0/0/0/1:3:202:164:164,38:0.999999999674413	0/0/1/1:2:128:74:74,54:0.999990510108992	0/0/0/1:3:219:178:178,41:0.99999999993008	0/1/1/1:1:208:59:59,149:0.999999999784511	0/0/0/0:4:175:175:175,0:0.999999999999998	0/0/0/0:4:179:179:179,0:0.999999999999999	0/0/1/1:2:190:113:113,77:0.999998014882871	0/0/0/1:3:175:144:144,31:0.999999999409596	0/0/1/1:2:239:110:110,129:0.999618344293255	0/0/0/1:3:175:134:134,41:0.999996297784931	0/1/1/1:1:155:32:32,123:0.999999999999359	0/0/1/1:2:166:94:94,72:0.999999850836273	0/0/0/1:3:138:117:117,21:0.999999999025458	0/0/0/1:3:144:112:112,32:0.999995315363835	0/0/0/0:4:248:248:248,0:1	0/1/1/1:1:152:50:50,102:0.999986295368654	0/1/1/1:1:131:34:34,97:0.999999984674802	0/0/0/1:3:226:180:180,46:0.999999999136334	0/0/1/1:2:75:39:39,36:0.999721999871238	0/0/1/1:2:155:82:82,73:0.999999726632642	0/1/1/1:1:152:39:39,113:0.999999999118794	0/0/1/1:2:177:102:102,75:0.999999717593598	0/1/1/1:1:157:44:44,113:0.999999987138294	0/0/1/1:2:203:103:103,100:0.999999605885694	0/0/1/1:2:123:71:71,52:0.999987613808543	0/0/0/0:4:189:189:189,0:1	0/0/1/1:2:152:88:88,64:0.999997989355911	0/0/0/1:3:184:149:149,35:0.999999997929198	0/0/1/1:2:143:76:76,67:0.999999521984481	0/0/0/1:3:123:101:101,22:0.999999855289806	0/0/1/1:2:173:94:94,79:0.999999985592858	0/1/1/1:1:139:30:30,109:0.999999999975349	0/0/0/1:3:165:119:119,46:0.99630139727087	0/0/1/1:2:214:122:122,92:0.999999988385144	0/1/1/1:1:123:33:33,90:0.9999998911912	0/0/0/1:3:163:123:123,40:0.999964543367099	0/0/1/1:2:224:125:125,99:0.999999999099519	0/0/1/1:2:229:127:127,102:0.999999999611026	0/0/0/1:3:181:137:137,44:0.999989629154554	0/0/0/1:3:138:104:104,34:0.999855661162297	0/0/1/1:2:186:112:112,74:0.999992769599468	0/0/1/1:2:128:72:72,56:0.999998257799384	0/0/1/1:2:113:55:55,58:0.999558648591704	0/0/1/1:2:174:104:104,70:0.999993190266873	0/0/0/1:3:168:121:121,47:0.996075729758047	0/0/0/1:3:179:148:148,31:0.999999999784343	0/0/0/1:3:136:112:112,24:0.999999972880673	0/0/0/0:4:150:150:150,0:0.999999999999853	0/0/1/1:2:138:81:81,57:0.999986816134225	0/0/0/0:4:152:152:152,0:0.999999999999897	0/0/1/1:2:133:79:79,54:0.999959516448423	0/0/0/0:4:166:166:166,0:0.999999999999992	0/0/0/1:3:179:136:136,43:0.999992626169925
chr1.1	4102352	chr1.1_004102352	A	B	.	.	DP=95612;ADS=52769,42843;BIAS=0.810564451822633;OD=0.00145887630207136;PMC=0.00640966121650999	GT:UD:DP:RA:AD:MPP	0/0/0/1:3:165:135:135,30:0.999999998633469	0/0/0/1:3:150:120:120,30:0.999999913885944	0/1/1/1:1:115:25:25,90:0.999999999442455	0/0/0/1:3:181:138:138,43:0.999997718098327	1/1/1/1:0:109:0:0,109:0.999999999999994	0/0/0/1:3:161:125:125,36:0.999998989398803	0/0/0/1:3:103:86:86,17:0.999999738270519	0/0/1/1:2:131:75:75,56:0.999997517687413	0/1/1/1:1:126:35:35,91:0.999999878185	0/0/0/1:3:103:80:80,23:0.99990718700835	0/0/1/1:2:96:49:49,47:0.999872953422572	0/0/0/1:3:170:120:120,50:0.977476658971454	0/0/1/1:2:147:85:85,62:0.999998455876669	0/0/0/1:3:159:129:129,30:0.999999992923693	0/1/1/1:1:76:19:19,57:0.999994622805799	0/0/0/1:3:131:109:109,22:0.999999990328345	0/1/1/1:1:157:49:49,108:0.999999423773814	0/0/0/0:4:195:195:195,0:1	0/0/1/1:2:204:123:123,81:0.999997689000817	0/0/1/1:2:181:96:96,85:0.999999981976525	0/0/1/1:2:134:81:81,53:0.999910895856523	0/0/0/0:4:139:139:139,0:0.999999999999465	0/0/1/1:2:162:91:91,71:0.999999942318249	0/0/1/1:2:188:107:107,81:0.999999974746075	0/0/1/1:2:168:79:79,89:0.999700755532396	0/0/0/1:3:170:134:134,36:0.999999915146483	0/0/1/1:2:157:91:91,66:0.999999063763474	0/0/1/1:2:136:73:73,63:0.999999695219569	0/0/0/1:3:206:165:165,41:0.999999999487239	0/0/1/1:2:101:57:57,44:0.999986703538729	0/0/1/1:2:182:103:103,79:0.99999997647077	0/0/0/0:4:143:143:143,0:0.999999999999754	0/0/0/1:3:134:110:110,24:0.999999972204397	0/0/0/1:3:239:182:182,57:0.999999897541192	0/0/1/1:2:195:108:108,87:0.999999998470257	0/0/0/1:3:166:136:136,30:0.99999999895936	0/1/1/1:1:105:33:33,72:0.999947773989542	0/0/0/1:3:140:100:100,40:0.985169975695043	0/0/1/1:2:150:78:78,72:0.999999224914589	0/0/0/1:3:195:154:154,41:0.999999990874234	0/0/1/1:2:185:102:102,83:0.99999999743974	0/0/0/1:3:114:90:90,24:0.999990810587837	0/1/1/1:1:161:48:48,113:0.999999943671341	0/0/1/1:2:212:125:125,87:0.999999833607825	0/0/1/1:2:182:116:116,66:0.998740492007625	0/0/1/1:2:87:48:48,39:0.999975614225112	0/0/0/0:4:196:196:196,0:1	0/0/0/1:3:104:78:78,26:0.998750273984351	0/0/1/1:2:168:83:83,85:0.999990669452008	0/0/1/1:2:155:74:74,81:0.999820673166194	0/0/1/1:2:196:100:100,96:0.999999837390879	0/1/1/1:1:180:42:42,138:0.999999999999634	0/1/1/1:1:221:59:59,162:0.999999999998734	0/0/1/1:2:159:82:82,77:0.999999265985166	0/0/0/1:3:218:166:166,52:0.999999679790967	0/0/1/1:2:189:100:100,89:0.999999987754102	0/0/1/1:2:241:140:140,101:0.999999992398236	1/1/1/1:0:140:0:0,140:1	0/0/0/1:3:217:172:172,45:0.999999999005024	0/0/1/1:2:174:91:91,83:0.999999908889409	0/0/1/1:2:180:102:102,78:0.999999969726069	0/1/1/1:1:131:33:33,98:0.99999999703545	./././.:.:.:.:.:.	0/0/0/1:3:185:142:142,43:0.999999226206395	0/0/0/1:3:93:74:74,19:0.999961844497063	0/0/0/1:3:176:139:139,37:0.999999958963709	0/0/1/1:2:172:100:100,72:0.999999546981728	0/0/1/1:2:208:117:117,91:0.999999997785202	0/0/0/1:3:127:109:109,18:0.999999999360914	0/0/1/1:2:146:80:80,66:0.999999936838385	./././.:.:.:.:.:.	0/0/1/1:2:109:49:49,60:0.976624484023613	0/0/1/1:2:126:81:81,45:0.98904765646841	0/0/0/1:3:229:181:181,48:0.999999999375519	0/0/0/0:4:197:197:197,0:1	0/0/1/1:2:101:56:56,45:0.999993634894853	0/0/1/1:2:209:117:117,92:0.999999998671413	0/0/0/1:3:149:114:114,35:0.99998834669462	0/0/1/1:2:104:53:53,51:0.999924844209384	0/0/0/1:3:152:124:124,28:0.999999992360207	0/0/0/1:3:154:116:116,38:0.999955690532581	0/0/1/1:2:180:101:101,79:0.999999986661112	0/0/1/1:2:138:78:78,60:0.999999395197133	0/0/1/1:2:171:88:88,83:0.999999614374831	0/0/1/1:2:88:43:43,45:0.998515764729183	0/0/1/1:2:89:51:51,38:0.999919007862554	0/0/1/1:2:181:93:93,88:0.999999771158092	0/1/1/1:1:153:57:57,96:0.996772297227326	0/1/1/1:1:183:47:47,136:0.999999999988774	0/0/1/1:2:68:36:36,32:0.999645923031547	0/0/1/1:2:190:116:116,74:0.999985432597698	0/1/1/1:1:133:38:38,95:0.999999849360374	0/0/0/1:3:151:111:111,40:0.999360923795319	0/1/1/1:1:154:58:58,96:0.994541024446449	0/1/1/1:1:117:36:36,81:0.999990869468343	0/1/1/1:1:68:13:13,55:0.99999968007987	0/0/0/1:3:94:71:71,23:0.998576081976251	0/0/1/1:2:201:118:118,83:0.999999804033831	0/0/0/1:3:140:110:110,30:0.999998550573963	0/1/1/1:1:56:18:18,38:0.993081134109642	0/0/0/1:3:120:94:94,26:0.999989301295736	0/1/1/1:1:151:48:48,103:0.999997971728886	0/0/1/1:2:200:109:109,91:0.999999999370773	0/0/1/1:2:116:68:68,48:0.999965777960541	0/0/1/1:2:137:75:75,62:0.999999854500458	1/1/1/1:0:122:0:0,122:1	0/0/1/1:2:51:28:28,23:0.998578334773978	0/1/1/1:1:176:52:52,124:0.999999989707859	0/0/1/1:2:144:82:82,62:0.99999936834342	0/1/1/1:1:100:32:32,68:0.999860525082178	0/0/0/0:4:112:112:112,0:0.999999999887209	0/0/1/1:2:188:101:101,87:0.999999996192701	0/0/0/1:3:155:130:130,25:0.999999999799411	0/0/1/1:2:160:87:87,73:0.999999980491771	0/0/1/1:2:187:95:95,92:0.999999608413592	0/1/1/1:1:132:40:40,92:0.999998604803785	0/0/0/1:3:205:168:168,37:0.999999999980791	0/1/1/1:1:80:22:22,58:0.999978535579524	0/0/1/1:2:214:124:124,90:0.99999997376206	0/0/0/1:3:204:163:163,41:0.999999999137851	0/0/1/1:2:139:77:77,62:0.99999983487305	0/1/1/1:1:149:39:39,110:0.999999998851671	0/0/0/0:4:186:186:186,0:1	0/1/1/1:1:171:47:47,124:0.999999999311246	0/0/1/1:2:182:108:108,74:0.999998495938805	0/0/1/1:2:129:66:66,63:0.999990053400156	0/0/0/1:3:176:134:134,42:0.99999634704821	0/1/1/1:1:162:47:47,115:0.999999983898951	0/0/0/1:3:138:114:114,24:0.999999991068568	0/1/1/1:1:186:54:54,132:0.999999998091483	0/0/1/1:2:44:27:27,17:0.969043648053081	0/0/1/1:2:184:103:103,81:0.99999999185905	0/0/0/1:3:90:74:74,16:0.999995138229253	0/0/0/1:3:176:147:147,29:0.99999999997209	0/0/0/1:3:173:141:141,32:0.999999999019327	0/0/1/1:2:107:60:60,47:0.999994398440598	0/0/0/1:3:196:143:143,53:0.999748913218903	0/0/1/1:2:145:75:75,70:0.999998404732064	0/0/1/1:2:92:53:53,39:0.999918929913051	0/0/1/1:2:159:84:84,75:0.999999871243055	0/0/0/1:3:118:89:89,29:0.999664578182654	0/0/1/1:2:158:93:93,65:0.999997027993427	0/0/1/1:2:133:74:74,59:0.999999647949386	0/0/1/1:2:132:80:80,52:0.999880441242706	0/0/0/0:4:182:182:182,0:1	0/1/1/1:1:77:20:20,57:0.999990235606245	0/0/1/1:2:155:81:81,74:0.999999619797833	1/1/1/1:0:122:0:0,122:1	0/0/0/1:3:125:97:97,28:0.999983376068997	0/0/1/1:2:128:64:64,64:0.999958612082684	0/0/0/0:4:108:108:108,0:0.999999999746502	0/0/1/1:2:188:113:113,75:0.999996395059742	0/0/1/1:2:189:96:96,93:0.999999646874324	0/0/1/1:2:178:86:86,92:0.999970582854361	0/0/0/1:3:200:151:151,49:0.999997292921907	0/1/1/1:1:157:44:44,113:0.999999993678041	0/0/0/1:3:188:156:156,32:0.999999999982005	0/1/1/1:1:168:47:47,121:0.999999998042878	0/0/0/1:3:86:70:70,16:0.999983494455456	0/1/1/1:1:80:21:21,59:0.999992031865821	0/0/0/1:3:167:132:132,35:0.99999992235633	0/0/0/0:4:124:124:124,0:0.999999999989795	0/0/1/1:2:116:66:66,50:0.999994416033913	0/1/1/1:1:107:24:24,83:0.999999995726387	0/0/1/1:2:126:62:62,64:0.999883127907649	0/0/1/1:2:125:74:74,51:0.999964665764335	0/0/1/1:2:151:96:96,55:0.997682312765914	0/0/1/1:2:113:65:65,48:0.999986412814617	0/1/1/1:1:153:50:50,103:0.999994007283882	0/0/1/1:2:167:89:89,78:0.999999963653084	0/0/1/1:2:119:53:53,66:0.971225437307667	0/0/1/1:2:120:64:64,56:0.99999818913235	0/1/1/1:1:156:47:47,109:0.999999864122214	0/0/0/1:3:144:109:109,35:0.999951771688241	0/0/1/1:2:141:74:74,67:0.999999178397554	0/1/1/1:1:101:30:30,71:0.999986210462367	0/0/0/1:3:110:83:83,27:0.999461721972354	0/1/1/1:1:162:39:39,123:0.999999999988224	0/0/0/0:4:133:133:133,0:0.999999999998272	0/0/1/1:2:88:40:40,48:0.973883822988481	0/1/1/1:1:130:41:41,89:0.999992580197446	0/1/1/1:1:62:17:17,45:0.999790014212989	0/1/1/1:1:121:44:44,77:0.996395711192626	0/0/1/1:2:116:60:60,56:0.999986121464408	0/0/1/1:2:185:101:101,84:0.999999997922026	0/0/1/1:2:120:60:60,60:0.999931678008494	0/0/1/1:2:116:68:68,48:0.999965777960541	0/0/1/1:2:147:76:76,71:0.999998574653411	0/1/1/1:1:148:52:52,96:0.999774204129233	1/1/1/1:0:32:0:0,32:0.999887603242342	0/0/0/0:4:258:258:258,0:1	0/0/1/1:2:152:81:81,71:0.999999877933484	1/1/1/1:0:77:0:0,77:0.999999999920676	0/0/0/1:3:114:94:94,20:0.999999808407814	0/1/1/1:1:118:41:41,77:0.999311728913155	./././.:.:.:.:.:.	0/0/1/1:2:142:81:81,61:0.999999168959956	0/0/0/1:3:160:119:119,41:0.999875386152889	0/1/1/1:1:108:27:27,81:0.999999947401397	0/0/1/1:2:184:109:109,75:0.999998843978398	0/0/1/1:2:128:81:81,47:0.996740306728839	0/0/1/1:2:131:66:66,65:0.999978151976032	0/1/1/1:1:151:48:48,103:0.999997971728886	0/0/1/1:2:195:111:111,84:0.999999984062885	0/1/1/1:1:114:29:29,85:0.99999996296829	0/1/1/1:1:142:40:40,102:0.999999964300056	0/0/0/1:3:176:130:130,46:0.999872214224515	1/1/1/1:0:95:0:0,95:0.999999999999639	0/0/0/0:4:164:164:164,0:0.999999999999996	0/0/1/1:2:122:75:75,47:0.999466479548504	0/0/1/1:2:235:137:137,98:0.999999984678137	0/0/1/1:2:174:97:97,77:0.999999987286525	0/0/1/1:2:159:98:98,61:0.999873711819273	0/0/1/1:2:62:29:29,33:0.973640261505864	0/0/1/1:2:133:76:76,57:0.99999812714988	0/1/1/1:1:153:45:45,108:0.999999934883515	0/0/0/1:3:190:144:144,46:0.999997154110765	0/1/1/1:1:115:36:36,79:0.99998047736303	0/0/0/1:3:130:103:103,27:0.999998488384699	0/1/1/1:1:130:37:37,93:0.999999820389769	./././.:.:.:.:.:.	0/0/1/1:2:106:55:55,51:0.999974056540369	0/0/0/0:4:202:202:202,0:1	0/0/1/1:2:128:66:66,62:0.999993295396837	0/0/1/1:2:125:69:69,56:0.999999471905539	0/0/0/1:3:258:206:206,52:0.999999999985987	0/1/1/1:1:91:22:22,69:0.999999718558161	0/0/0/1:3:291:213:213,78:0.999993298704155	0/1/1/1:1:100:27:27,73:0.99999887852824	0/0/1/1:2:134:68:68,66:0.999988406616835	0/0/0/0:4:83:83:83,0:0.999999955560898	0/0/0/1:3:128:101:101,27:0.999997305785818	0/0/1/1:2:78:46:46,32:0.999260086797396	1/1/1/1:0:139:0:0,139:1	0/0/0/1:3:118:86:86,32:0.994299835798665	0/0/0/1:3:189:147:147,42:0.999999890995303	0/0/0/1:3:86:68:68,18:0.999879112609182	0/1/1/1:1:241:79:79,162:0.999999965855302	0/0/1/1:2:132:75:75,57:0.999998612206986	0/0/0/1:3:151:126:126,25:0.999999999395047	0/0/1/1:2:194:95:95,99:0.999994863530197	0/1/1/1:1:156:50:50,106:0.999997970549161	0/0/1/1:2:158:81:81,77:0.999998799548217	0/0/1/1:2:172:90:90,82:0.99999989909832	0/0/0/1:3:162:129:129,33:0.999999950765466	0/1/1/1:1:132:36:36,96:0.999999966155929	0/0/0/1:3:115:88:88,27:0.999878557425021	0/1/1/1:1:184:46:46,138:0.999999999996695	0/0/0/1:3:49:36:36,13:0.9099839808657	0/0/1/1:2:116:60:60,56:0.999986121464408	0/0/0/1:3:160:130:130,30:0.999999994626424	0/0/1/1:2:80:49:49,31:0.996320775186177	0/0/0/1:3:143:111:111,32:0.999996015144042	0/0/0/1:3:190:148:148,42:0.999999916535883	0/0/1/1:2:158:96:96,62:0.999960336071635	0/0/0/1:3:122:90:90,32:0.998251912700229	0/0/1/1:2:81:48:48,33:0.99926217163105	0/0/1/1:2:127:70:70,57:0.999999581845834	0/0/1/1:2:123:68:68,55:0.999999328512557	0/0/0/1:3:182:143:143,39:0.999999950894608	0/0/0/0:4:113:113:113,0:0.999999999907816	0/0/1/1:2:182:92:92,90:0.99999922275797	0/0/1/1:2:135:71:71,64:0.999998845717293	0/0/1/1:2:211:124:124,87:0.999999873947842	0/0/0/1:3:105:85:85,20:0.999997258226036	0/0/0/1:3:165:137:137,28:0.9999999997854	0/1/1/1:1:125:28:28,97:0.999999999758594	0/0/1/1:2:164:99:99,65:0.999982848859491	0/0/0/1:3:97:80:80,17:0.999998423563777	0/0/0/1:3:217:172:172,45:0.999999999005024	0/0/1/1:2:175:106:106,69:0.999986420424402	0/0/0/1:3:148:113:113,35:0.999984533830589	0/0/0/1:3:170:142:142,28:0.999999999944532	0/0/0/1:3:199:150:150,49:0.999996469247365	0/0/1/1:2:84:49:49,35:0.999716707107635	0/0/1/1:2:103:64:64,39:0.997467568047464	0/0/1/1:2:131:86:86,45:0.952945603415993	0/0/0/1:3:122:90:90,32:0.998251912700229	0/0/1/1:2:181:105:105,76:0.999999787185516	0/0/0/0:4:135:135:135,0:0.999999999998832	0/1/1/1:1:132:43:43,89:0.999977542168489	0/0/1/1:2:113:54:54,59:0.998906774209308	0/1/1/1:1:83:23:23,60:0.999982523485417	0/1/1/1:1:114:34:34,80:0.999995700789721	0/1/1/1:1:111:37:37,74:0.999767392302347	0/1/1/1:1:67:18:18,49:0.999925453270416	0/0/1/1:2:149:81:81,68:0.999999947413603	0/0/1/1:2:71:44:44,27:0.989989755944328	0/0/1/1:2:90:42:42,48:0.991248816988329	0/0/1/1:2:113:73:73,40:0.978813740287778	0/0/0/1:3:163:133:133,30:0.999999997640253	0/1/1/1:1:167:38:38,129:0.999999999999155	./././.:.:.:.:.:.	0/0/1/1:2:159:91:91,68:0.999999696473617	0/0/0/1:3:146:107:107,39:0.998930212611089	0/0/0/1:3:95:72:72,23:0.998950913831887	0/0/1/1:2:112:64:64,48:0.999989996599854	0/1/1/1:1:156:50:50,106:0.999997970549161	0/1/1/1:1:71:18:18,53:0.999985266866239	0/1/1/1:1:206:68:68,138:0.99999962769633	0/0/0/1:3:125:103:103,22:0.9999999459164	0/1/1/1:1:180:50:50,130:0.99999999955764	0/0/0/1:3:113:96:96,17:0.999999986280273	0/1/1/1:1:128:43:43,85:0.999899626626448	0/0/1/1:2:152:79:79,73:0.999999305728481	0/1/1/1:1:173:47:47,126:0.999999999655509	0/1/1/1:1:158:46:46,112:0.999999972991012	0/1/1/1:1:135:32:32,103:0.999999999728516	0/1/1/1:1:61:21:21,40:0.982199225679473	0/1/1/1:1:73:14:14,59:0.999999881137674	0/0/1/1:2:132:76:76,56:0.99999664212114	0/0/1/1:2:92:52:52,40:0.999967239786626	0/0/1/1:2:111:69:69,42:0.998170126463721	0/1/1/1:1:130:43:43,87:0.9999525966629	0/0/0/1:3:137:107:107,30:0.999996585695427	0/0/1/1:2:137:81:81,56:0.999984831022483	0/0/0/1:3:125:99:99,26:0.999997513786227	0/1/1/1:1:153:41:41,112:0.999999998283089	0/0/0/1:3:153:119:119,34:0.999998494520754	0/1/1/1:1:137:45:45,92:0.999977859290994	0/0/0/1:3:109:89:89,20:0.999999164346682	0/1/1/1:1:230:73:73,157:0.999999991378661	0/1/1/1:1:159:42:42,117:0.999999999489989	0/0/1/1:2:90:46:46,44:0.999810140259056	1/1/1/1:0:116:0:0,116:0.999999999999999	0/1/1/1:1:133:37:37,96:0.999999940534888	0/0/1/1:2:85:44:44,41:0.999834523357451	0/0/0/1:3:220:179:179,41:0.999999999985859	0/0/1/1:2:125:69:69,56:0.999999471905539	0/1/1/1:1:127:28:28,99:0.999999999883848	1/1/1/1:0:122:0:0,122:1	0/0/1/1:2:159:86:86,73:0.999999973371214	0/0/1/1:2:140:68:68,72:0.999880231420144	0/0/1/1:2:107:54:54,53:0.999901141386239	0/0/1/1:2:105:62:62,43:0.999886751854428	0/1/1/1:1:180:44:44,136:0.999999999997829	0/0/0/0:4:174:174:174,0:1	0/0/1/1:2:153:91:91,62:0.999990856434641	0/1/1/1:1:127:37:37,90:0.999999453704245	0/0/0/1:3:215:172:172,43:0.999999999708971	0/1/1/1:1:193:60:60,133:0.999999967662816	0/0/0/0:4:104:104:104,0:0.999999999427667	0/1/1/1:1:169:52:52,117:0.99999988114933	0/0/1/1:2:201:129:129,72:0.998359478594223	0/0/0/1:3:131:102:102,29:0.999992504931254	0/0/1/1:2:198:119:119,79:0.999997780888897	0/0/0/1:3:169:130:130,39:0.999998314529005	0/0/0/0:4:159:159:159,0:0.999999999999988	0/0/1/1:2:242:134:134,108:0.999999999950908	0/0/1/1:2:113:73:73,40:0.978813740287778	0/0/1/1:2:93:53:53,40:0.999956106684042	0/0/1/1:2:160:93:93,67:0.999999041109194	0/0/1/1:2:122:67:67,55:0.999999368720965	1/1/1/1:0:101:0:0,101:0.999999999999938	0/1/1/1:1:157:44:44,113:0.999999993678041	0/0/0/1:3:175:134:134,41:0.999998036432662	0/0/1/1:2:193:109:109,84:0.999999990961635	0/0/1/1:2:175:96:96,79:0.999999995076039	0/1/1/1:1:131:35:35,96:0.999999980773238	0/0/0/1:3:225:166:166,59:0.99998036435038	0/0/1/1:2:64:40:40,24:0.980186210810662	0/0/0/1:3:294:230:230,64:0.999999999950679	0/0/1/1:2:143:80:80,63:0.999999796785996	0/0/0/1:3:192:147:147,45:0.999999308409359	0/0/0/1:3:174:131:131,43:0.999984584721991	0/0/1/1:2:101:60:60,41:0.999790614121826	0/1/1/1:1:120:27:27,93:0.999999999411122	0/0/0/1:3:131:102:102,29:0.999992504931254	0/0/1/1:2:132:82:82,50:0.999279275535528	0/0/1/1:2:98:61:61,37:0.996497005520698	0/1/1/1:1:92:25:25,67:0.999996411421801	0/0/1/1:2:200:94:94,106:0.999895639320467	0/1/1/1:1:121:46:46,75:0.977210973505092	0/0/0/1:3:105:85:85,20:0.999997258226036	0/0/0/1:3:200:160:160,40:0.999999998988917	0/1/1/1:1:136:43:43,93:0.999994911772152	0/0/1/1:2:93:60:60,33:0.968132210835553	0/1/1/1:1:132:43:43,89:0.999977542168489	0/0/0/1:3:150:122:122,28:0.999999986668523	1/1/1/1:0:147:0:0,147:1	0/1/1/1:1:137:33:33,104:0.999999999665286	1/1/1/1:0:112:0:0,112:0.999999999999998	0/0/1/1:2:127:69:69,58:0.999999582759332	0/1/1/1:1:125:40:40,85:0.999980988033455	0/0/0/1:3:148:119:119,29:0.999999940634188	0/0/1/1:2:191:110:110,81:0.999999940560536	0/0/0/1:3:207:165:165,42:0.999999999046076	0/0/1/1:2:172:79:79,93:0.998680554320208	0/0/1/1:2:106:69:69,37:0.959794972999329	0/1/1/1:1:184:58:58,126:0.999999874889407	0/0/0/0:4:124:124:124,0:0.999999999989795	0/1/1/1:1:182:54:54,128:0.999999992472924	0/0/0/1:3:182:148:148,34:0.999999999458054	0/0/1/1:2:120:76:76,44:0.995498524685036	0/0/1/1:2:119:68:68,51:0.999994342062535	0/0/1/1:2:123:64:64,59:0.999994264487976	0/1/1/1:1:140:45:45,95:0.999992686521101	0/0/0/1:3:129:94:94,35:0.996318899365018	0/0/1/1:2:137:83:83,54:0.999910251531146	0/0/0/1:3:183:150:150,33:0.999999999832449	0/1/1/1:1:104:39:39,65:0.976909184492547	0/1/1/1:1:101:32:32,69:0.999905529657912	0/0/1/1:2:130:67:67,63:0.999994047307482	0/0/1/1:2:205:127:127,78:0.999964648356554	0/0/0/1:3:159:122:122,37:0.99999561420791	0/1/1/1:1:173:44:44,129:0.999999999976312	0/1/1/1:1:194:46:46,148:0.999999999999884	0/0/1/1:2:127:64:64,63:0.999972088677237	0/0/0/1:3:179:134:134,45:0.999976823939912	./././.:.:.:.:.:.	0/0/1/1:2:121:70:70,51:0.999989581844164	0/0/1/1:2:206:107:107,99:0.999999980965369	0/0/0/0:4:212:212:212,0:1	0/0/0/0:4:211:211:211,0:1	0/0/1/1:2:152:90:90,62:0.999993193050122	0/0/1/1:2:160:89:89,71:0.999999966145111	0/0/0/1:3:149:119:119,30:0.999999886049869	0/1/1/1:1:156:44:44,112:0.999999990982692	0/0/1/1:2:95:44:44,51:0.990180437537472	0/0/1/1:2:141:86:86,55:0.999878240605663	1/1/1/1:0:153:0:0,153:1	0/1/1/1:1:143:49:49,94:0.999906456995575	0/1/1/1:1:190:62:62,128:0.999999490116004	0/0/1/1:2:163:82:82,81:0.999996633770771	0/0/0/1:3:157:132:132,25:0.999999999884166	0/0/1/1:2:131:72:72,59:0.999999732088946	0/0/1/1:2:109:61:61,48:0.999995771399593	0/0/0/1:3:210:173:173,37:0.999999999994689	0/1/1/1:1:160:60:60,100:0.996379434847543	0/0/1/1:2:117:55:55,62:0.997892407082624	0/0/1/1:2:97:48:48,49:0.999506342861559	0/0/1/1:2:148:89:89,59:0.99997139321992	1/1/1/1:0:12:0:0,12:0.920505718873562	0/0/0/1:3:108:85:85,23:0.999979242350221	0/1/1/1:1:105:32:32,73:0.999979947634394	0/0/1/1:2:183:102:102,81:0.999999993775036	0/1/1/1:1:171:41:41,130:0.999999999996801	0/0/1/1:2:252:133:133,119:0.999999999764962	0/0/1/1:2:174:92:92,82:0.999999961156226	0/0/0/1:3:114:96:96,18:0.999999972735316	./././.:.:.:.:.:.	0/1/1/1:1:159:34:34,125:0.999999999999649	0/1/1/1:1:124:41:41,83:0.999929551013771	0/1/1/1:1:133:39:39,94:0.999999618790697	0/1/1/1:1:227:52:52,175:1	0/1/1/1:1:178:57:57,121:0.999999580682434	0/1/1/1:1:146:36:36,110:0.999999999787138	0/0/0/1:3:151:124:124,27:0.999999996041771	0/1/1/1:1:142:34:34,108:0.999999999859789	0/0/0/0:4:218:218:218,0:1	0/0/1/1:2:167:93:93,74:0.999999979387733	0/0/1/1:2:128:65:65,63:0.999983351374084	0/1/1/1:1:146:40:40,106:0.999999991585502	0/0/1/1:2:119:67:67,52:0.999997649974807	1/1/1/1:0:110:0:0,110:0.999999999999996	0/0/1/1:2:136:79:79,57:0.999995373409075	1/1/1/1:0:120:0:0,120:1	0/0/1/1:2:140:76:76,64:0.999999874563121	0/1/1/1:1:138:42:42,96:0.999999030849139	0/0/1/1:2:128:72:72,56:0.999998978609014	0/1/1/1:1:134:39:39,95:0.999999736281224	0/0/1/1:2:181:102:102,79:0.999999982312395	0/0/1/1:2:190:110:110,80:0.999999898262577	0/1/1/1:1:123:39:39,84:0.999984149410368	0/0/1/1:2:165:97:97,68:0.999998238669894	0/1/1/1:1:94:27:27,67:0.999988471798677	0/0/0/1:3:117:98:98,19:0.999999969852567	0/0/1/1:2:146:79:79,67:0.999999917644549	0/1/1/1:1:123:38:38,85:0.999993785446215	0/0/1/1:2:145:77:77,68:0.999999725940322	0/0/1/1:2:150:91:91,59:0.999948355103828	0/0/1/1:2:193:98:98,95:0.999999712402622	0/0/1/1:2:118:64:64,54:0.999998952341958	0/1/1/1:1:158:56:56,102:0.999786640295254	0/1/1/1:1:160:46:46,114:0.999999986714819	0/1/1/1:1:86:29:29,57:0.998088577867248	0/0/0/1:3:183:135:135,48:0.999890484323978	0/1/1/1:1:122:35:35,87:0.999999458952303	1/1/1/1:0:69:0:0,69:0.999999999085355	0/0/1/1:2:92:47:47,45:0.999834065870175	0/1/1/1:1:162:50:50,112:0.9999997626146	0/0/0/1:3:103:87:87,16:0.999999902468603	0/1/1/1:1:178:57:57,121:0.999999580682434	./././.:.:.:.:.:.	0/0/1/1:2:163:84:84,79:0.999999409005901	0/0/1/1:2:90:40:40,50:0.942907496283331	0/0/1/1:2:117:72:72,45:0.999275938485639	0/0/0/1:3:104:78:78,26:0.998750273984351	0/0/1/1:2:188:106:106,82:0.999999988858751	0/1/1/1:1:97:24:24,73:0.999999805804255	0/0/1/1:2:148:72:72,76:0.999926929041227	0/0/1/1:2:145:90:90,55:0.999601499171371	0/0/1/1:2:100:47:47,53:0.995711998255423	0/0/0/1:3:264:209:209,55:0.99999999995998	0/0/1/1:2:143:74:74,69:0.999998213495488	0/0/1/1:2:136:72:72,64:0.999999298875171	0/0/1/1:2:173:102:102,71:0.999998592617723	0/1/1/1:1:200:67:67,133:0.999998782468799	0/0/1/1:2:203:100:100,103:0.999997911961361	0/0/0/0:4:224:224:224,0:1	0/0/0/1:3:116:94:94,22:0.999999259104739	0/0/1/1:2:176:90:90,86:0.999999545105556	0/0/0/1:3:40:31:31,9:0.970478434235673	0/1/1/1:1:193:57:57,136:0.99999999759494	0/0/1/1:2:156:76:76,80:0.999954968513739	0/0/0/1:3:110:93:93,17:0.999999966961654	0/1/1/1:1:163:51:51,112:0.999999592985171	0/0/1/1:2:163:87:87,76:0.999999955258273	0/1/1/1:1:121:35:35,86:0.999999212993311	0/1/1/1:1:92:32:32,60:0.996759897874252	0/0/1/1:2:151:83:83,68:0.999999957936909	0/1/1/1:1:130:24:24,106:0.99999999999911	1/1/1/1:0:67:0:0,67:0.999999998306522	0/0/1/1:2:155:87:87,68:0.999999905190037	0/0/0/1:3:183:147:147,36:0.999999997467966	1/1/1/1:0:120:0:0,120:1	0/0/1/1:2:155:88:88,67:0.999999779942823	0/0/1/1:2:186:101:101,85:0.999999997757552	0/1/1/1:1:177:61:61,116:0.999980180152068	0/0/1/1:2:159:95:95,64:0.999990565506179	0/0/1/1:2:120:69:69,51:0.999992326373029	0/0/0/0:4:149:149:149,0:0.999999999999923	0/1/1/1:1:191:59:59,132:0.999999973075185	0/0/0/1:3:154:123:123,31:0.9999999286457	0/1/1/1:1:92:25:25,67:0.999996411421801	0/1/1/1:1:125:34:34,91:0.999999930924793	0/1/1/1:1:163:40:40,123:0.99999999997942	0/0/0/1:3:129:106:106,23:0.999999955326479	0/1/1/1:1:159:47:47,112:0.999999953376786	0/0/1/1:2:181:114:114,67:0.999592486672384	0/0/1/1:2:175:94:94,81:0.999999989213794	0/0/1/1:2:173:89:89,84:0.999999652952923	0/0/1/1:2:159:79:79,80:0.999989880316758	0/0/0/1:3:113:92:92,21:0.99999932101476	1/1/1/1:0:131:0:0,131:1	0/0/1/1:2:158:88:88,70:0.99999995655497	0/0/1/1:2:84:42:42,42:0.999250601231395	0/1/1/1:1:159:41:41,118:0.999999999793929	0/1/1/1:1:113:27:27,86:0.999999992019513	0/0/1/1:2:185:99:99,86:0.999999993478996	0/0/0/1:3:222:174:174,48:0.999999996298345	0/0/1/1:2:101:51:51,50:0.999853550744601	0/0/1/1:2:199:103:103,96:0.999999959798735	0/0/1/1:2:204:107:107,97:0.999999990836665	0/0/1/1:2:161:86:86,75:0.999999950282913	0/1/1/1:1:137:32:32,105:0.999999999868197	0/0/1/1:2:146:86:86,60:0.999993419290177	0/0/1/1:2:188:123:123,65:0.984456802067111	0/1/1/1:1:116:30:30,86:0.999999954714877	0/0/1/1:2:79:44:44,35:0.999929953504327	0/0/1/1:2:179:104:104,75:0.999999724214338	1/1/1/1:0:171:0:0,171:1	0/0/1/1:2:76:43:43,33:0.999842529816259	0/0/1/1:2:132:75:75,57:0.999998612206986	0/0/1/1:2:134:71:71,63:0.99999921376362	0/1/1/1:1:206:53:53,153:0.999999999999014	0/0/0/0:4:159:159:159,0:0.999999999999988	./././.:.:.:.:.:.	0/1/1/1:1:176:55:55,121:0.999999854765849	0/0/1/1:2:158:101:101,57:0.996934833195668	0/0/1/1:2:153:87:87,66:0.999999712522754	0/0/1/1:2:114:57:57,57:0.999899791212405	0/0/1/1:2:150:79:79,71:0.99999967825906	0/1/1/1:1:135:41:41,94:0.999998837939487	0/0/1/1:2:201:95:95,106:0.999935076097133	0/0/0/1:3:171:141:141,30:0.999999999731643	0/0/0/1:3:174:139:139,35:0.99999998846914	1/1/1/1:0:87:0:0,87:0.999999999996107	0/0/1/1:2:152:79:79,73:0.999999305728481	0/0/1/1:2:176:110:110,66:0.999769657077016	./././.:.:.:.:.:.	0/1/1/1:1:195:63:63,132:0.999999782572084	0/1/1/1:1:84:25:25,59:0.999915790299067	./././.:.:.:.:.:.	1/1/1/1:0:94:0:0,94:0.999999999999515	0/0/0/0:4:223:223:223,0:1	1/1/1/1:0:133:0:0,133:1	0/0/0/1:3:195:147:147,48:0.999995706186218	0/0/1/1:2:174:102:102,72:0.999999191745753	0/0/1/1:2:189:98:98,91:0.999999934424598	0/1/1/1:1:137:37:37,100:0.999999986233775	0/0/1/1:2:228:128:128,100:0.999999999523602	0/0/1/1:2:223:123:123,100:0.999999999860886	0/0/1/1:2:143:72:72,71:0.999989360391965	0/0/0/1:3:182:146:146,36:0.999999996691667	0/0/1/1:2:128:75:75,53:0.999985452957032	0/0/0/1:3:146:115:115,31:0.999999327926564	0/0/1/1:2:239:121:121,118:0.999999968930601	0/0/0/1:3:231:181:181,50:0.999999997915186	0/0/1/1:2:187:103:103,84:0.999999997925892	0/0/1/1:2:198:116:116,82:0.999999809598197	0/1/1/1:1:149:52:52,97:0.999843545003467	0/0/1/1:2:193:113:113,80:0.999999761447003	0/0/1/1:2:175:86:86,89:0.999990350733785	0/1/1/1:1:158:51:51,107:0.999997571015456	0/0/1/1:2:202:111:111,91:0.999999999434986	0/1/1/1:1:128:36:36,92:0.999999852005566	0/0/0/1:3:219:178:178,41:0.999999999981774	0/1/1/1:1:208:59:59,149:0.999999999911315	0/0/0/0:4:175:175:175,0:1	0/0/0/0:4:179:179:179,0:1	0/0/1/1:2:190:113:113,77:0.999998790186829	0/0/0/1:3:175:144:144,31:0.999999999770946	0/1/1/1:1:239:53:53,186:1	0/0/0/1:3:175:134:134,41:0.999998036432662	1/1/1/1:0:155:0:0,155:1	0/0/1/1:2:166:94:94,72:0.999999920927653	0/0/0/1:3:138:117:117,21:0.9999999994894	0/0/0/1:3:144:112:112,32:0.999997000560689	0/0/0/1:3:248:195:195,53:0.999999999622884	0/1/1/1:1:152:50:50,102:0.999991389765002	0/1/1/1:1:131:34:34,97:0.999999992446106	0/0/0/1:3:226:180:180,46:0.999999999761343	0/0/1/1:2:75:39:39,36:0.999667996249069	0/0/1/1:2:155:82:82,73:0.99999984082828	0/1/1/1:1:152:39:39,113:0.999999999605127	0/0/1/1:2:177:102:102,75:0.99999984508747	0/1/1/1:1:157:44:44,113:0.999999993678041	0/0/1/1:2:203:103:103,100:0.999999826358154	0/0/1/1:2:123:71:71,52:0.999992206940621	0/0/0/0:4:189:189:189,0:1	0/1/1/1:1:152:44:44,108:0.999999962407629	0/0/0/1:3:184:149:149,35:0.999999999213759	0/0/1/1:2:143:76:76,67:0.99999969367512	0/0/0/1:3:123:102:102,21:0.999999963237924	0/1/1/1:1:173:51:51,122:0.999999987945663	1/1/1/1:0:139:1:1,138:0.999999999999999	0/0/1/1:2:165:86:86,79:0.999999776835302	0/0/1/1:2:214:122:122,92:0.999999994671525	0/1/1/1:1:123:33:33,90:0.999999943309902	0/0/0/1:3:163:123:123,40:0.99997814029378	0/0/1/1:2:224:125:125,99:0.999999999651662	0/0/1/1:2:229:126:126,103:0.999999999923054	0/0/0/1:3:181:137:137,44:0.99999445785966	0/0/1/1:2:138:71:71,67:0.999996277664882	0/0/1/1:2:186:112:112,74:0.999995300203653	0/1/1/1:1:128:33:33,95:0.999999991086868	1/1/1/1:0:113:0:0,113:0.999999999999998	0/1/1/1:1:174:61:61,113:0.999942732674696	0/0/1/1:2:168:92:92,76:0.999999991211884	0/0/0/1:3:179:148:148,31:0.999999999921479	0/0/1/1:2:136:83:83,53:0.999837709354845	0/0/0/0:4:150:150:150,0:0.999999999999936	1/1/1/1:0:138:1:1,137:0.999999999999999	0/0/1/1:2:152:84:84,68:0.999999953497047	0/1/1/1:1:133:42:42,91:0.999993859781899	0/0/1/1:2:166:84:84,82:0.999998154730661	1/1/1/1:0:179:0:0,179:1
[truncated: 54,639,308 more chars]
