# Supplementary material for: BIGapp: A user‐friendly genomic tool kit identified quantitative trait loci for creeping rootedness in alfalfa (Medicago sativa L.)
Source: Plant Genome. 2025 Jul 10;18(3):e70067. doi: 10.1002/tpg2.70067 (PMC12245737; doi:10.1002/tpg2.70067)
Supplement: Supplementary file 5 — Supplemental File 4: Genes associated with the three GWAS identified QTL based on a 8.575 Mb LD window. [file TPG2-18-e70067-s004.zip]

Archive with 2 entries (2 files):
- Alfalfa_Three_QTL_Genes_Within_LD_Window.csv
- __MACOSX/._Alfalfa_Three_QTL_Genes_Within_LD_Window.csv
