# Supplementary material for: BIGapp: A user‐friendly genomic tool kit identified quantitative trait loci for creeping rootedness in alfalfa (Medicago sativa L.)
Source: Plant Genome. 2025 Jul 10;18(3):e70067. doi: 10.1002/tpg2.70067 (PMC12245737; doi:10.1002/tpg2.70067)
Supplement: Supplementary file 5 — Supplemental File 4: Genes associated with the three GWAS identified QTL based on a 8.575 Mb LD window. [file TPG2-18-e70067-s004.zip › Alfalfa_Three_QTL_Genes_Within_LD_Window.csv]

QTL	Chrom	Position	Gene	Gene_Start	Gene_End
chr6.1_071635255	chr6.1	71635255	MS.gene05384	72710950	72712244
chr6.1_071635255	chr6.1	71635255	MS.gene05385	72720349	72723176
chr6.1_071635255	chr6.1	71635255	MS.gene05386	72777588	72778534
chr6.1_071635255	chr6.1	71635255	MS.gene05387	72783511	72784422
chr6.1_071635255	chr6.1	71635255	MS.gene05388	72790303	72796094
chr6.1_071635255	chr6.1	71635255	MS.gene05389	72797593	72800720
chr6.1_071635255	chr6.1	71635255	MS.gene05390	72808401	72809078
chr6.1_071635255	chr6.1	71635255	MS.gene05391	72812806	72813546
chr6.1_071635255	chr6.1	71635255	MS.gene05392	72814277	72816371
chr6.1_071635255	chr6.1	71635255	MS.gene05393	72840192	72840522
chr6.1_071635255	chr6.1	71635255	MS.gene05394	72845342	72846382
chr6.1_071635255	chr6.1	71635255	MS.gene05395	72851423	72854323
chr6.1_071635255	chr6.1	71635255	MS.gene05396	72860939	72861115
chr6.1_071635255	chr6.1	71635255	MS.gene05397	72861722	72866049
chr6.1_071635255	chr6.1	71635255	MS.gene05398	72866624	72867300
chr6.1_071635255	chr6.1	71635255	MS.gene05399	72874842	72877678
chr6.1_071635255	chr6.1	71635255	MS.gene05400	72883988	72884690
chr6.1_071635255	chr6.1	71635255	MS.gene05401	72886051	72887389
chr6.1_071635255	chr6.1	71635255	MS.gene05402	72888450	72889056
chr6.1_071635255	chr6.1	71635255	MS.gene05403	72991980	72992931
chr6.1_071635255	chr6.1	71635255	MS.gene05404	73026890	73029779
chr6.1_071635255	chr6.1	71635255	MS.gene05405	73031307	73031552
chr6.1_071635255	chr6.1	71635255	MS.gene05406	73033749	73035620
chr6.1_071635255	chr6.1	71635255	MS.gene05407	73089064	73089495
chr6.1_071635255	chr6.1	71635255	MS.gene05408	73093150	73098026
chr6.1_071635255	chr6.1	71635255	MS.gene05409	73149162	73149646
chr6.1_071635255	chr6.1	71635255	MS.gene05410	73150370	73153995
chr6.1_071635255	chr6.1	71635255	MS.gene05411	73185297	73185719
chr6.1_071635255	chr6.1	71635255	MS.gene05412	73199499	73200413
chr6.1_071635255	chr6.1	71635255	MS.gene05413	73207982	73209238
chr6.1_071635255	chr6.1	71635255	MS.gene05414	73213261	73216942
chr6.1_071635255	chr6.1	71635255	MS.gene05415	73243458	73244366
chr6.1_071635255	chr6.1	71635255	MS.gene05416	73252030	73252989
chr6.1_071635255	chr6.1	71635255	MS.gene05417	73258141	73260501
chr6.1_071635255	chr6.1	71635255	MS.gene05418	73264467	73264811
chr6.1_071635255	chr6.1	71635255	MS.gene05419	73268924	73269532
chr6.1_071635255	chr6.1	71635255	MS.gene05420	73284829	73286280
chr6.1_071635255	chr6.1	71635255	MS.gene05421	73288727	73289532
chr6.1_071635255	chr6.1	71635255	MS.gene05422	73297213	73297890
chr6.1_071635255	chr6.1	71635255	MS.gene05423	73327451	73328359
chr6.1_071635255	chr6.1	71635255	MS.gene05424	73337103	73337511
chr6.1_071635255	chr6.1	71635255	MS.gene05425	73341411	73342319
chr6.1_071635255	chr6.1	71635255	MS.gene05426	73349076	73354383
chr6.1_071635255	chr6.1	71635255	MS.gene05427	73361258	73362180
chr6.1_071635255	chr6.1	71635255	MS.gene05428	73366022	73371979
chr6.1_071635255	chr6.1	71635255	MS.gene05429	73377416	73377847
chr6.1_071635255	chr6.1	71635255	MS.gene05430	73382243	73383154
chr6.1_071635255	chr6.1	71635255	MS.gene05431	73384146	73387965
chr6.1_071635255	chr6.1	71635255	MS.gene05432	73401030	73401944
chr6.1_071635255	chr6.1	71635255	MS.gene05433	73405097	73407660
chr6.1_071635255	chr6.1	71635255	MS.gene05434	73413501	73414920
chr6.1_071635255	chr6.1	71635255	MS.gene05435	73420611	73421522
chr6.1_071635255	chr6.1	71635255	MS.gene05436	73426687	73427916
chr6.1_071635255	chr6.1	71635255	MS.gene05437	73433522	73436398
chr6.1_071635255	chr6.1	71635255	MS.gene05438	73439602	73445584
chr6.1_071635255	chr6.1	71635255	MS.gene05439	73447239	73453781
chr6.1_071635255	chr6.1	71635255	MS.gene05440	73517703	73521045
chr6.1_071635255	chr6.1	71635255	MS.gene05441	73475485	73481477
chr6.1_071635255	chr6.1	71635255	MS.gene37292	76623724	76625695
chr6.1_071635255	chr6.1	71635255	MS.gene37293	76616697	76622144
chr6.1_071635255	chr6.1	71635255	MS.gene40600	68628767	68630389
chr6.1_071635255	chr6.1	71635255	MS.gene42464	68608670	68610260
chr6.1_071635255	chr6.1	71635255	MS.gene42465	68603110	68604063
chr6.1_071635255	chr6.1	71635255	MS.gene42466	68463716	68465574
chr6.1_071635255	chr6.1	71635255	MS.gene42467	68452027	68454434
chr6.1_071635255	chr6.1	71635255	MS.gene42468	68431563	68432510
chr6.1_071635255	chr6.1	71635255	MS.gene42469	68414378	68418234
chr6.1_071635255	chr6.1	71635255	MS.gene42470	68376314	68377270
chr6.1_071635255	chr6.1	71635255	MS.gene42471	68341640	68342867
chr6.1_071635255	chr6.1	71635255	MS.gene42472	68306145	68306384
chr6.1_071635255	chr6.1	71635255	MS.gene42473	68282829	68284139
chr6.1_071635255	chr6.1	71635255	MS.gene42474	68244971	68248771
chr6.1_071635255	chr6.1	71635255	MS.gene42475	68237181	68239142
chr6.1_071635255	chr6.1	71635255	MS.gene42476	68228286	68228885
chr6.1_071635255	chr6.1	71635255	MS.gene42477	68225421	68226485
chr6.1_071635255	chr6.1	71635255	MS.gene42478	68215472	68220511
chr6.1_071635255	chr6.1	71635255	MS.gene42479	68202074	68203135
chr6.1_071635255	chr6.1	71635255	MS.gene42480	68160204	68161265
chr6.1_071635255	chr6.1	71635255	MS.gene42481	68142613	68143674
chr6.1_071635255	chr6.1	71635255	MS.gene42482	68077083	68077985
chr6.1_071635255	chr6.1	71635255	MS.gene42483	68053668	68053844
chr6.1_071635255	chr6.1	71635255	MS.gene42484	68050940	68052188
chr6.1_071635255	chr6.1	71635255	MS.gene42485	68012904	68022099
chr6.1_071635255	chr6.1	71635255	MS.gene42486	67999207	67999653
chr6.1_071635255	chr6.1	71635255	MS.gene42487	67963586	67964427
chr6.1_071635255	chr6.1	71635255	MS.gene42488	67958486	67959013
chr6.1_071635255	chr6.1	71635255	MS.gene42489	67956585	67957073
chr6.1_071635255	chr6.1	71635255	MS.gene42490	67920555	67922526
chr6.1_071635255	chr6.1	71635255	MS.gene42491	67918650	67919275
chr6.1_071635255	chr6.1	71635255	MS.gene42492	67910445	67916933
chr6.1_071635255	chr6.1	71635255	MS.gene42493	67905698	67906648
chr6.1_071635255	chr6.1	71635255	MS.gene42494	67878671	67895153
chr6.1_071635255	chr6.1	71635255	MS.gene42495	67790384	67790752
chr6.1_071635255	chr6.1	71635255	MS.gene42496	67772472	67781086
chr6.1_071635255	chr6.1	71635255	MS.gene42497	67757737	67765354
chr6.1_071635255	chr6.1	71635255	MS.gene42498	67744719	67752696
chr6.1_071635255	chr6.1	71635255	MS.gene42499	67722655	67723731
chr6.1_071635255	chr6.1	71635255	MS.gene47605	70623490	70624465
chr6.1_071635255	chr6.1	71635255	MS.gene47606	70611100	70613005
chr6.1_071635255	chr6.1	71635255	MS.gene47607	70596727	70599513
chr6.1_071635255	chr6.1	71635255	MS.gene47608	70585359	70586749
chr6.1_071635255	chr6.1	71635255	MS.gene47609	70575557	70576890
chr6.1_071635255	chr6.1	71635255	MS.gene47610	70562639	70563253
chr6.1_071635255	chr6.1	71635255	MS.gene47611	70552645	70555175
chr6.1_071635255	chr6.1	71635255	MS.gene47612	70545457	70548045
chr6.1_071635255	chr6.1	71635255	MS.gene47613	70532047	70535030
chr6.1_071635255	chr6.1	71635255	MS.gene47614	70519990	70522930
chr6.1_071635255	chr6.1	71635255	MS.gene47615	70517972	70518346
chr6.1_071635255	chr6.1	71635255	MS.gene47616	70501520	70503412
chr6.1_071635255	chr6.1	71635255	MS.gene47617	70390701	70391594
chr6.1_071635255	chr6.1	71635255	MS.gene47618	70376929	70378826
chr6.1_071635255	chr6.1	71635255	MS.gene47619	70363465	70365489
chr6.1_071635255	chr6.1	71635255	MS.gene47620	70333190	70337661
chr6.1_071635255	chr6.1	71635255	MS.gene47621	70294322	70297131
chr6.1_071635255	chr6.1	71635255	MS.gene47622	70256066	70256507
chr6.1_071635255	chr6.1	71635255	MS.gene47623	70246131	70249947
chr6.1_071635255	chr6.1	71635255	MS.gene47624	70233602	70235652
chr6.1_071635255	chr6.1	71635255	MS.gene47625	70229640	70230760
chr6.1_071635255	chr6.1	71635255	MS.gene47626	70172722	70176092
chr6.1_071635255	chr6.1	71635255	MS.gene47627	70135478	70136385
chr6.1_071635255	chr6.1	71635255	MS.gene47628	70131447	70133347
chr6.1_071635255	chr6.1	71635255	MS.gene47629	70118884	70121845
chr6.1_071635255	chr6.1	71635255	MS.gene47630	70117092	70117643
chr6.1_071635255	chr6.1	71635255	MS.gene47631	70110281	70111224
chr6.1_071635255	chr6.1	71635255	MS.gene47632	70056783	70059554
chr6.1_071635255	chr6.1	71635255	MS.gene47633	70045400	70047325
chr6.1_071635255	chr6.1	71635255	MS.gene47634	70018086	70029901
chr6.1_071635255	chr6.1	71635255	MS.gene47635	70014481	70016720
chr6.1_071635255	chr6.1	71635255	MS.gene47636	70007126	70011079
chr6.1_071635255	chr6.1	71635255	MS.gene47637	69961639	69963279
chr6.1_071635255	chr6.1	71635255	MS.gene47638	69929584	69929982
chr6.1_071635255	chr6.1	71635255	MS.gene47639	69902037	69905576
chr6.1_071635255	chr6.1	71635255	MS.gene47640	69848592	69854242
chr6.1_071635255	chr6.1	71635255	MS.gene47641	69751417	69753890
chr6.1_071635255	chr6.1	71635255	MS.gene47642	69745893	69749436
chr6.1_071635255	chr6.1	71635255	MS.gene47643	69727677	69728408
chr6.1_071635255	chr6.1	71635255	MS.gene47644	69659850	69660581
chr6.1_071635255	chr6.1	71635255	MS.gene57787	69644789	69645520
chr6.1_071635255	chr6.1	71635255	MS.gene57788	69626302	69628083
chr6.1_071635255	chr6.1	71635255	MS.gene57789	69614250	69615060
chr6.1_071635255	chr6.1	71635255	MS.gene57790	69608461	69612646
chr6.1_071635255	chr6.1	71635255	MS.gene57791	69603732	69605164
chr6.1_071635255	chr6.1	71635255	MS.gene57792	69598841	69603436
chr6.1_071635255	chr6.1	71635255	MS.gene57793	69584207	69585570
chr6.1_071635255	chr6.1	71635255	MS.gene57794	69517122	69521571
chr6.1_071635255	chr6.1	71635255	MS.gene57795	69501220	69502406
chr6.1_071635255	chr6.1	71635255	MS.gene57796	69483061	69483885
chr6.1_071635255	chr6.1	71635255	MS.gene57797	69481533	69482516
chr6.1_071635255	chr6.1	71635255	MS.gene57798	69477323	69480416
chr6.1_071635255	chr6.1	71635255	MS.gene57799	69455102	69458728
chr6.1_071635255	chr6.1	71635255	MS.gene57800	69443607	69445591
chr6.1_071635255	chr6.1	71635255	MS.gene57801	69433140	69438791
chr6.1_071635255	chr6.1	71635255	MS.gene57802	69430258	69432595
chr6.1_071635255	chr6.1	71635255	MS.gene57803	69425793	69429847
chr6.1_071635255	chr6.1	71635255	MS.gene57804	69414691	69416721
chr6.1_071635255	chr6.1	71635255	MS.gene57805	69405231	69411283
chr6.1_071635255	chr6.1	71635255	MS.gene57806	69393118	69398579
chr6.1_071635255	chr6.1	71635255	MS.gene57807	69381664	69385406
chr6.1_071635255	chr6.1	71635255	MS.gene57808	69372307	69374172
chr6.1_071635255	chr6.1	71635255	MS.gene57809	69355657	69359903
chr6.1_071635255	chr6.1	71635255	MS.gene57810	69336636	69338714
chr6.1_071635255	chr6.1	71635255	MS.gene57811	69330448	69330843
chr6.1_071635255	chr6.1	71635255	MS.gene57812	69326629	69327270
chr6.1_071635255	chr6.1	71635255	MS.gene57813	69323329	69323967
chr6.1_071635255	chr6.1	71635255	MS.gene57814	69317299	69317913
chr6.1_071635255	chr6.1	71635255	MS.gene57815	69284514	69285095
chr6.1_071635255	chr6.1	71635255	MS.gene57816	69242952	69247879
chr6.1_071635255	chr6.1	71635255	MS.gene57817	69219327	69219971
chr6.1_071635255	chr6.1	71635255	MS.gene57818	69192961	69193605
chr6.1_071635255	chr6.1	71635255	MS.gene57819	69188220	69188864
chr6.1_071635255	chr6.1	71635255	MS.gene57820	69183508	69184125
chr6.1_071635255	chr6.1	71635255	MS.gene57821	69173279	69179430
chr6.1_071635255	chr6.1	71635255	MS.gene57822	69155945	69156556
chr6.1_071635255	chr6.1	71635255	MS.gene57823	69129283	69132697
chr6.1_071635255	chr6.1	71635255	MS.gene57824	69116316	69118705
chr6.1_071635255	chr6.1	71635255	MS.gene57825	69058108	69059758
chr6.1_071635255	chr6.1	71635255	MS.gene57826	69033145	69033816
chr6.1_071635255	chr6.1	71635255	MS.gene57827	69030810	69031791
chr6.1_071635255	chr6.1	71635255	MS.gene57828	69029325	69029890
chr6.1_071635255	chr6.1	71635255	MS.gene57829	69010624	69015824
chr6.1_071635255	chr6.1	71635255	MS.gene57830	69005382	69008288
chr6.1_071635255	chr6.1	71635255	MS.gene57831	68987038	68992354
chr6.1_071635255	chr6.1	71635255	MS.gene57832	68976983	68985714
chr6.1_071635255	chr6.1	71635255	MS.gene57833	68973646	68974154
chr6.1_071635255	chr6.1	71635255	MS.gene57834	68963583	68970058
chr6.1_071635255	chr6.1	71635255	MS.gene57835	68958038	68962116
chr6.1_071635255	chr6.1	71635255	MS.gene57836	68937486	68943252
chr6.1_071635255	chr6.1	71635255	MS.gene57837	68932088	68934881
chr6.1_071635255	chr6.1	71635255	MS.gene57838	68899640	68907109
chr6.1_071635255	chr6.1	71635255	MS.gene57839	68869637	68870137
chr6.1_071635255	chr6.1	71635255	MS.gene57840	68829593	68830592
chr6.1_071635255	chr6.1	71635255	MS.gene57841	68815803	68819033
chr6.1_071635255	chr6.1	71635255	MS.gene57842	68791660	68792355
chr6.1_071635255	chr6.1	71635255	MS.gene57843	68785105	68786432
chr6.1_071635255	chr6.1	71635255	MS.gene57844	68755483	68756592
chr6.1_071635255	chr6.1	71635255	MS.gene57845	68753941	68754855
chr6.1_071635255	chr6.1	71635255	MS.gene57846	68751606	68751923
chr6.1_071635255	chr6.1	71635255	MS.gene57847	68702653	68703596
chr6.1_071635255	chr6.1	71635255	MS.gene57848	68691971	68693366
chr6.1_071635255	chr6.1	71635255	MS.gene58805	70965402	70965759
chr6.1_071635255	chr6.1	71635255	MS.gene58806	70907393	70911466
chr6.1_071635255	chr6.1	71635255	MS.gene58807	70874805	70876295
chr6.1_071635255	chr6.1	71635255	MS.gene58808	70867447	70868628
chr6.1_071635255	chr6.1	71635255	MS.gene58809	70861759	70865754
chr6.1_071635255	chr6.1	71635255	MS.gene58891	71044919	71045589
chr6.1_071635255	chr6.1	71635255	MS.gene58892	71053288	71054963
chr6.1_071635255	chr6.1	71635255	MS.gene58893	71072194	71072613
chr6.1_071635255	chr6.1	71635255	MS.gene58894	71078590	71081172
chr6.1_071635255	chr6.1	71635255	MS.gene58895	71119218	71121012
chr6.1_071635255	chr6.1	71635255	MS.gene58896	71121807	71122201
chr6.1_071635255	chr6.1	71635255	MS.gene58897	71139323	71141563
chr6.1_071635255	chr6.1	71635255	MS.gene58898	71148188	71150567
chr6.1_071635255	chr6.1	71635255	MS.gene58899	71157317	71159310
chr6.1_071635255	chr6.1	71635255	MS.gene58900	71209287	71210514
chr6.1_071635255	chr6.1	71635255	MS.gene58901	71217830	71218754
chr6.1_071635255	chr6.1	71635255	MS.gene58902	71271709	71278049
chr6.1_071635255	chr6.1	71635255	MS.gene58903	71287584	71293315
chr6.1_071635255	chr6.1	71635255	MS.gene58904	71300765	71307613
chr6.1_071635255	chr6.1	71635255	MS.gene58905	71309312	71313201
chr6.1_071635255	chr6.1	71635255	MS.gene58906	71324472	71324996
chr6.1_071635255	chr6.1	71635255	MS.gene58907	71330507	71331635
chr6.1_071635255	chr6.1	71635255	MS.gene58908	71358414	71359069
chr6.1_071635255	chr6.1	71635255	MS.gene58909	71432275	71435173
chr6.1_071635255	chr6.1	71635255	MS.gene58910	71472302	71472660
chr6.1_071635255	chr6.1	71635255	MS.gene58911	71494242	71496661
chr6.1_071635255	chr6.1	71635255	MS.gene58912	71597767	71600219
chr6.1_071635255	chr6.1	71635255	MS.gene58913	71626449	71630908
chr6.1_071635255	chr6.1	71635255	MS.gene58914	71631334	71636985
chr6.1_071635255	chr6.1	71635255	MS.gene58915	71650693	71653702
chr6.1_071635255	chr6.1	71635255	MS.gene58916	71659910	71660437
chr6.1_071635255	chr6.1	71635255	MS.gene59976	71718529	71719571
chr6.1_071635255	chr6.1	71635255	MS.gene59977	71735425	71740251
chr6.1_071635255	chr6.1	71635255	MS.gene59978	71794928	71796277
chr6.1_071635255	chr6.1	71635255	MS.gene59979	71839495	71848423
chr6.1_071635255	chr6.1	71635255	MS.gene59980	71851155	71853758
chr6.1_071635255	chr6.1	71635255	MS.gene59981	71856403	71858631
chr6.1_071635255	chr6.1	71635255	MS.gene59982	71867066	71869549
chr6.1_071635255	chr6.1	71635255	MS.gene59983	71931184	71935779
chr6.1_071635255	chr6.1	71635255	MS.gene59984	71953971	71954660
chr6.1_071635255	chr6.1	71635255	MS.gene59985	71961221	71964093
chr6.1_071635255	chr6.1	71635255	MS.gene59986	71978352	71982729
chr6.1_071635255	chr6.1	71635255	MS.gene59987	71984402	71984913
chr6.1_071635255	chr6.1	71635255	MS.gene59988	71991377	71994742
chr6.1_071635255	chr6.1	71635255	MS.gene59989	72016466	72016946
chr6.1_071635255	chr6.1	71635255	MS.gene59990	72024941	72028589
chr6.1_071635255	chr6.1	71635255	MS.gene59991	72028780	72031176
chr6.1_071635255	chr6.1	71635255	MS.gene59992	72043956	72045566
chr6.1_071635255	chr6.1	71635255	MS.gene59993	72091139	72100538
chr6.1_071635255	chr6.1	71635255	MS.gene59994	72180206	72182256
chr6.1_071635255	chr6.1	71635255	MS.gene59995	72193629	72195669
chr6.1_071635255	chr6.1	71635255	MS.gene59996	72241358	72242184
chr6.1_071635255	chr6.1	71635255	MS.gene59997	72245959	72248611
chr6.1_071635255	chr6.1	71635255	MS.gene59998	72314667	72315182
chr6.1_071635255	chr6.1	71635255	MS.gene59999	72342129	72345802
chr6.1_071635255	chr6.1	71635255	MS.gene60000	72350787	72354030
chr6.1_071635255	chr6.1	71635255	MS.gene60001	72358540	72365280
chr6.1_071635255	chr6.1	71635255	MS.gene60002	72368373	72374956
chr6.1_071635255	chr6.1	71635255	MS.gene60003	72398128	72398853
chr6.1_071635255	chr6.1	71635255	MS.gene60004	72406069	72406696
chr6.1_071635255	chr6.1	71635255	MS.gene60005	72421761	72425062
chr6.1_071635255	chr6.1	71635255	MS.gene60006	72445658	72446772
chr6.1_071635255	chr6.1	71635255	MS.gene60007	72452534	72455505
chr6.1_071635255	chr6.1	71635255	MS.gene60008	72466487	72472140
chr6.1_071635255	chr6.1	71635255	MS.gene60009	72507761	72508616
chr6.1_071635255	chr6.1	71635255	MS.gene60010	72511299	72512596
chr6.1_071635255	chr6.1	71635255	MS.gene60011	72514909	72515867
chr6.1_071635255	chr6.1	71635255	MS.gene60012	72547339	72549489
chr6.1_071635255	chr6.1	71635255	MS.gene60013	72554935	72556323
chr6.1_071635255	chr6.1	71635255	MS.gene60014	72574419	72574697
chr6.1_071635255	chr6.1	71635255	MS.gene60015	72621075	72626185
chr6.1_071635255	chr6.1	71635255	MS.gene60016	72630639	72631844
chr6.1_071635255	chr6.1	71635255	MS.gene60017	72632905	72633469
chr6.1_071635255	chr6.1	71635255	MS.gene60018	72654042	72659912
chr6.1_071635255	chr6.1	71635255	MS.gene60019	72661048	72661442
chr6.1_071635255	chr6.1	71635255	MS.gene66292	79765145	79770826
chr6.1_071635255	chr6.1	71635255	MS.gene66293	79760988	79763648
chr6.1_071635255	chr6.1	71635255	MS.gene66294	79733078	79758339
chr6.1_071635255	chr6.1	71635255	MS.gene66295	79729106	79730737
chr6.1_071635255	chr6.1	71635255	MS.gene66296	79726690	79728055
chr6.1_071635255	chr6.1	71635255	MS.gene66297	79720883	79726586
chr6.1_071635255	chr6.1	71635255	MS.gene66369	78854814	78855956
chr6.1_071635255	chr6.1	71635255	MS.gene66370	78813377	78813845
chr6.1_071635255	chr6.1	71635255	MS.gene66371	78795757	78800190
chr6.1_071635255	chr6.1	71635255	MS.gene66372	78778280	78779593
chr6.1_071635255	chr6.1	71635255	MS.gene66373	78752884	78758349
chr6.1_071635255	chr6.1	71635255	MS.gene66374	78711449	78718157
chr6.1_071635255	chr6.1	71635255	MS.gene66375	78679367	78681545
chr6.1_071635255	chr6.1	71635255	MS.gene66376	78634914	78635756
chr6.1_071635255	chr6.1	71635255	MS.gene66377	78608662	78609180
chr6.1_071635255	chr6.1	71635255	MS.gene66378	78584549	78586943
chr6.1_071635255	chr6.1	71635255	MS.gene66379	78580537	78580962
chr6.1_071635255	chr6.1	71635255	MS.gene66380	78577933	78579396
chr6.1_071635255	chr6.1	71635255	MS.gene66381	78573409	78573723
chr6.1_071635255	chr6.1	71635255	MS.gene67209	77911686	77912282
chr6.1_071635255	chr6.1	71635255	MS.gene68823	80196899	80204968
chr6.1_071635255	chr6.1	71635255	MS.gene68824	80185418	80187977
chr6.1_071635255	chr6.1	71635255	MS.gene68825	80179441	80184918
chr6.1_071635255	chr6.1	71635255	MS.gene68826	80162050	80164926
chr6.1_071635255	chr6.1	71635255	MS.gene68827	80159815	80161911
chr6.1_071635255	chr6.1	71635255	MS.gene68828	80150930	80153607
chr6.1_071635255	chr6.1	71635255	MS.gene68829	80149688	80150193
chr6.1_071635255	chr6.1	71635255	MS.gene68830	80100858	80102492
chr6.1_071635255	chr6.1	71635255	MS.gene68831	80091427	80098410
chr6.1_071635255	chr6.1	71635255	MS.gene68832	80089008	80090499
chr6.1_071635255	chr6.1	71635255	MS.gene68833	80063455	80064088
chr6.1_071635255	chr6.1	71635255	MS.gene68834	80045833	80048278
chr6.1_071635255	chr6.1	71635255	MS.gene68835	79992512	79992754
chr6.1_071635255	chr6.1	71635255	MS.gene68836	79982015	79984139
chr6.1_071635255	chr6.1	71635255	MS.gene68837	79958911	79959979
chr6.1_071635255	chr6.1	71635255	MS.gene68838	79870674	79870844
chr6.1_071635255	chr6.1	71635255	MS.gene68839	79870405	79870641
chr6.1_071635255	chr6.1	71635255	MS.gene68840	79839983	79841857
chr6.1_071635255	chr6.1	71635255	MS.gene68841	79827442	79829048
chr6.1_071635255	chr6.1	71635255	MS.gene68842	79822908	79826143
chr6.1_071635255	chr6.1	71635255	MS.gene68843	79813682	79815933
chr6.1_071635255	chr6.1	71635255	MS.gene68844	79802113	79807541
chr6.1_071635255	chr6.1	71635255	MS.gene69133	76403284	76403577
chr6.1_071635255	chr6.1	71635255	MS.gene69134	76406119	76408109
chr6.1_071635255	chr6.1	71635255	MS.gene69135	76453556	76459214
chr6.1_071635255	chr6.1	71635255	MS.gene75213	79414464	79417021
chr6.1_071635255	chr6.1	71635255	MS.gene75214	79419184	79419629
chr6.1_071635255	chr6.1	71635255	MS.gene75240	79381883	79383362
chr6.1_071635255	chr6.1	71635255	MS.gene76121	70740980	70741523
chr6.1_071635255	chr6.1	71635255	MS.gene76122	70753513	70755567
chr6.1_071635255	chr6.1	71635255	MS.gene76123	70767239	70768375
chr6.1_071635255	chr6.1	71635255	MS.gene76124	70807007	70822007
chr6.1_071635255	chr6.1	71635255	MS.gene80553	67624482	67628137
chr6.1_071635255	chr6.1	71635255	MS.gene80554	67629217	67632354
chr6.1_071635255	chr6.1	71635255	MS.gene80555	67633523	67638878
chr6.1_071635255	chr6.1	71635255	MS.gene82086	63212143	63218234
chr6.1_071635255	chr6.1	71635255	MS.gene82087	63224872	63225292
chr6.1_071635255	chr6.1	71635255	MS.gene82088	63227213	63229644
chr6.1_071635255	chr6.1	71635255	MS.gene82089	63231632	63234155
chr6.1_071635255	chr6.1	71635255	MS.gene82090	63234277	63236023
chr6.1_071635255	chr6.1	71635255	MS.gene82091	63295416	63301179
chr6.1_071635255	chr6.1	71635255	MS.gene82092	63314028	63316235
chr6.1_071635255	chr6.1	71635255	MS.gene82093	63319754	63326886
chr6.1_071635255	chr6.1	71635255	MS.gene82094	63353781	63362291
chr6.1_071635255	chr6.1	71635255	MS.gene82095	63418570	63418993
chr6.1_071635255	chr6.1	71635255	MS.gene82096	63513766	63515299
chr6.1_071635255	chr6.1	71635255	MS.gene82097	63542111	63555378
chr6.1_071635255	chr6.1	71635255	MS.gene82098	63564345	63566482
chr6.1_071635255	chr6.1	71635255	MS.gene82100	63591259	63611927
chr6.1_071635255	chr6.1	71635255	MS.gene82101	63632235	63635598
chr6.1_071635255	chr6.1	71635255	MS.gene82102	63639421	63640474
chr6.1_071635255	chr6.1	71635255	MS.gene82103	63649038	63653887
chr6.1_071635255	chr6.1	71635255	MS.gene82104	63655369	63656915
chr6.1_071635255	chr6.1	71635255	MS.gene82105	63658295	63662793
chr6.1_071635255	chr6.1	71635255	MS.gene82106	63705917	63710629
chr6.1_071635255	chr6.1	71635255	MS.gene82107	63717818	63728873
chr6.1_071635255	chr6.1	71635255	MS.gene82108	63733788	63736383
chr6.1_071635255	chr6.1	71635255	MS.gene82109	63744626	63749526
chr6.1_071635255	chr6.1	71635255	MS.gene82110	63752975	63754463
chr6.1_071635255	chr6.1	71635255	MS.gene82111	63757617	63764138
chr6.1_071635255	chr6.1	71635255	MS.gene82112	63768915	63769547
chr6.1_071635255	chr6.1	71635255	MS.gene82113	63776957	63777586
chr6.1_071635255	chr6.1	71635255	MS.gene82114	63785428	63786054
chr6.1_071635255	chr6.1	71635255	MS.gene82115	63793385	63796217
chr6.1_071635255	chr6.1	71635255	MS.gene83312	63052996	63082180
chr6.1_071635255	chr6.1	71635255	MS.gene83313	63086249	63090213
chr6.1_071635255	chr6.1	71635255	MS.gene83314	63096144	63100368
chr6.1_071635255	chr6.1	71635255	MS.gene83315	63113004	63115810
chr6.1_071635255	chr6.1	71635255	MS.gene83316	63117900	63119410
chr6.1_071635255	chr6.1	71635255	MS.gene83317	63122011	63125379
chr6.1_071635255	chr6.1	71635255	MS.gene83318	63131916	63137408
chr6.1_071635255	chr6.1	71635255	MS.gene83319	63146233	63146581
chr6.1_071635255	chr6.1	71635255	MS.gene83320	63153358	63153706
chr6.1_071635255	chr6.1	71635255	MS.gene83321	63154386	63154996
chr6.1_071635255	chr6.1	71635255	MS.gene86171	65923721	65924083
chr6.1_071635255	chr6.1	71635255	MS.gene98818	73539096	73544421
chr6.1_071635255	chr6.1	71635255	MS.gene98819	73548134	73550002
chr6.1_071635255	chr6.1	71635255	MS.gene98820	73561173	73568433
chr6.1_071635255	chr6.1	71635255	MS.gene98821	73579659	73585972
chr6.1_071635255	chr6.1	71635255	MS.gene98822	73600488	73604929
chr6.1_071635255	chr6.1	71635255	MS.gene98823	73654974	73655654
chr6.1_071635255	chr6.1	71635255	MS.gene98824	73666626	73667117
chr6.1_071635255	chr6.1	71635255	MS.gene98825	73759638	73762189
chr6.1_071635255	chr6.1	71635255	MS.gene98826	73785077	73786187
chr6.1_071635255	chr6.1	71635255	MS.gene98827	73802607	73804307
chr6.1_071635255	chr6.1	71635255	MS.gene98828	73813696	73818749
chr6.1_071635255	chr6.1	71635255	MS.gene98829	73830717	73836784
chr6.1_071635255	chr6.1	71635255	MS.gene98830	73842375	73842926
chr6.1_071635255	chr6.1	71635255	MS.gene98831	73844354	73851206
chr6.1_071635255	chr6.1	71635255	MS.gene98832	73859258	73862268
chr6.1_071635255	chr6.1	71635255	MS.gene98833	73876178	73882920
chr6.1_071635255	chr6.1	71635255	MS.gene98834	73889597	73897221
chr6.1_071635255	chr6.1	71635255	MS.gene98835	73902651	73914682
chr6.1_071635255	chr6.1	71635255	MS.gene98836	73918136	73919427
chr6.1_071635255	chr6.1	71635255	MS.gene98837	73924423	73929881
chr6.1_071635255	chr6.1	71635255	MS.gene98838	73940344	73942963
chr6.1_071635255	chr6.1	71635255	MS.gene98839	73973862	73978048
chr6.1_071635255	chr6.1	71635255	MS.gene98840	73982976	73986018
chr6.1_071635255	chr6.1	71635255	MS.gene98841	73994718	73995750
chr6.1_071635255	chr6.1	71635255	MS.gene98842	74000514	74006215
chr6.1_071635255	chr6.1	71635255	MS.gene98843	74008775	74009104
chr6.1_071635255	chr6.1	71635255	MS.gene98844	74016674	74020351
chr6.1_071635255	chr6.1	71635255	MS.gene98845	74026409	74031722
chr6.1_071635255	chr6.1	71635255	MS.gene98846	74033290	74033994
chr6.1_071635255	chr6.1	71635255	MS.gene98847	74037462	74042318
chr6.1_071635255	chr6.1	71635255	MS.gene98848	74061652	74061891
chr6.1_071635255	chr6.1	71635255	MS.gene98849	74070591	74070945
chr6.1_071635255	chr6.1	71635255	MS.gene98850	74088859	74091008
chr6.1_071635255	chr6.1	71635255	MS.gene98851	74113949	74115479
chr6.1_071635255	chr6.1	71635255	MS.gene98852	74133236	74133922
chr6.1_071635255	chr6.1	71635255	MS.gene98853	74150279	74152693
chr6.1_071635255	chr6.1	71635255	MS.gene98854	74153541	74154443
chr6.1_071635255	chr6.1	71635255	MS.gene98855	74172949	74174587
chr6.1_071635255	chr6.1	71635255	MS.gene98856	74226067	74227221
chr6.1_071635255	chr6.1	71635255	MS.gene98857	74242389	74242752
chr6.1_071635255	chr6.1	71635255	MS.gene000241	65684109	65687742
chr6.1_071635255	chr6.1	71635255	MS.gene000242	65677061	65677600
chr6.1_071635255	chr6.1	71635255	MS.gene000243	65658325	65659194
chr6.1_071635255	chr6.1	71635255	MS.gene000244	65611179	65612819
chr6.1_071635255	chr6.1	71635255	MS.gene000245	65610460	65611159
chr6.1_071635255	chr6.1	71635255	MS.gene001168	67575627	67580115
chr6.1_071635255	chr6.1	71635255	MS.gene001169	67617744	67621399
chr6.1_071635255	chr6.1	71635255	MS.gene022156	65480073	65481733
chr6.1_071635255	chr6.1	71635255	MS.gene022157	65474349	65476215
chr6.1_071635255	chr6.1	71635255	MS.gene022158	65466970	65469742
chr6.1_071635255	chr6.1	71635255	MS.gene022159	65429550	65430011
chr6.1_071635255	chr6.1	71635255	MS.gene022160	65394022	65396893
chr6.1_071635255	chr6.1	71635255	MS.gene022161	65390577	65392276
chr6.1_071635255	chr6.1	71635255	MS.gene022162	65367510	65367677
chr6.1_071635255	chr6.1	71635255	MS.gene022163	65364678	65367488
chr6.1_071635255	chr6.1	71635255	MS.gene022164	65362924	65363739
chr6.1_071635255	chr6.1	71635255	MS.gene022165	65301832	65302542
chr6.1_071635255	chr6.1	71635255	MS.gene022166	65287284	65287946
chr6.1_071635255	chr6.1	71635255	MS.gene022167	65280455	65281055
chr6.1_071635255	chr6.1	71635255	MS.gene022168	65278703	65279281
chr6.1_071635255	chr6.1	71635255	MS.gene022169	65223947	65224156
chr6.1_071635255	chr6.1	71635255	MS.gene022170	65191999	65193642
chr6.1_071635255	chr6.1	71635255	MS.gene022171	65188734	65189384
chr6.1_071635255	chr6.1	71635255	MS.gene022172	65163466	65167851
chr6.1_071635255	chr6.1	71635255	MS.gene030299	79403076	79404551
chr6.1_071635255	chr6.1	71635255	MS.gene041657	65872816	65874077
chr6.1_071635255	chr6.1	71635255	MS.gene041658	66013987	66014626
chr6.1_071635255	chr6.1	71635255	MS.gene041659	65987456	65995824
chr6.1_071635255	chr6.1	71635255	MS.gene041660	66035636	66039326
chr6.1_071635255	chr6.1	71635255	MS.gene041661	66027099	66031212
chr6.1_071635255	chr6.1	71635255	MS.gene042885	63834711	63839372
chr6.1_071635255	chr6.1	71635255	MS.gene042886	63870993	63871665
chr6.1_071635255	chr6.1	71635255	MS.gene042887	63934232	63936605
chr6.1_071635255	chr6.1	71635255	MS.gene042888	63999316	64001467
chr6.1_071635255	chr6.1	71635255	MS.gene042889	64036779	64037546
chr6.1_071635255	chr6.1	71635255	MS.gene042890	64073527	64076661
chr6.1_071635255	chr6.1	71635255	MS.gene042891	64100086	64100736
chr6.1_071635255	chr6.1	71635255	MS.gene042892	64104827	64105405
chr6.1_071635255	chr6.1	71635255	MS.gene042893	64111277	64111888
chr6.1_071635255	chr6.1	71635255	MS.gene042894	64116632	64116973
chr6.1_071635255	chr6.1	71635255	MS.gene042895	64117190	64118083
chr6.1_071635255	chr6.1	71635255	MS.gene042896	64118101	64118418
chr6.1_071635255	chr6.1	71635255	MS.gene042897	64132254	64135785
chr6.1_071635255	chr6.1	71635255	MS.gene042898	64141287	64143270
chr6.1_071635255	chr6.1	71635255	MS.gene042899	64148909	64149302
chr6.1_071635255	chr6.1	71635255	MS.gene042900	64174837	64175190
chr6.1_071635255	chr6.1	71635255	MS.gene042901	64229048	64233081
chr6.1_071635255	chr6.1	71635255	MS.gene042902	64237933	64240059
chr6.1_071635255	chr6.1	71635255	MS.gene042903	64255117	64256576
chr6.1_071635255	chr6.1	71635255	MS.gene042904	64318988	64319206
chr6.1_071635255	chr6.1	71635255	MS.gene042905	64326933	64327280
chr6.1_071635255	chr6.1	71635255	MS.gene042906	64329233	64334158
chr6.1_071635255	chr6.1	71635255	MS.gene042907	64385789	64389322
chr6.1_071635255	chr6.1	71635255	MS.gene042908	64459668	64464599
chr6.1_071635255	chr6.1	71635255	MS.gene042909	64488175	64489152
chr6.1_071635255	chr6.1	71635255	MS.gene042910	64583623	64585131
chr6.1_071635255	chr6.1	71635255	MS.gene042911	64588078	64592568
chr6.1_071635255	chr6.1	71635255	MS.gene042912	64600650	64601966
chr6.1_071635255	chr6.1	71635255	MS.gene042913	64613667	64614308
chr6.1_071635255	chr6.1	71635255	MS.gene042914	64622114	64631881
chr6.1_071635255	chr6.1	71635255	MS.gene042915	64634933	64638163
chr6.1_071635255	chr6.1	71635255	MS.gene042916	64638335	64639078
chr6.1_071635255	chr6.1	71635255	MS.gene042917	64657380	64659470
chr6.1_071635255	chr6.1	71635255	MS.gene042918	64715851	64719871
chr6.1_071635255	chr6.1	71635255	MS.gene042919	64722078	64726903
chr6.1_071635255	chr6.1	71635255	MS.gene042920	64728310	64733755
chr6.1_071635255	chr6.1	71635255	MS.gene042921	64752158	64753066
chr6.1_071635255	chr6.1	71635255	MS.gene042922	64803432	64804827
chr6.1_071635255	chr6.1	71635255	MS.gene042923	64855978	64856628
chr6.1_071635255	chr6.1	71635255	MS.gene042924	64867832	64868494
chr6.1_071635255	chr6.1	71635255	MS.gene042925	64886887	64888370
chr6.1_071635255	chr6.1	71635255	MS.gene042926	64926017	64927491
chr6.1_071635255	chr6.1	71635255	MS.gene042927	64964577	64969183
chr6.1_071635255	chr6.1	71635255	MS.gene042928	64972427	64972864
chr6.1_071635255	chr6.1	71635255	MS.gene042933	65040488	65058205
chr6.1_071635255	chr6.1	71635255	MS.gene042934	65088255	65091240
chr6.1_071635255	chr6.1	71635255	MS.gene042935	65108432	65111831
chr6.1_071635255	chr6.1	71635255	MS.gene042936	65112579	65117209
chr6.1_071635255	chr6.1	71635255	MS.gene042937	65120534	65124032
chr6.1_071635255	chr6.1	71635255	MS.gene042938	65124834	65128619
chr6.1_071635255	chr6.1	71635255	MS.gene042939	65134769	65138254
chr6.1_071635255	chr6.1	71635255	MS.gene042940	65139012	65143906
chr6.1_071635255	chr6.1	71635255	MS.gene042941	65146548	65148151
chr6.1_071635255	chr6.1	71635255	MS.gene042942	65156411	65159047
chr6.1_071635255	chr6.1	71635255	MS.gene052395	74265261	74270626
chr6.1_071635255	chr6.1	71635255	MS.gene052396	74289401	74298719
chr6.1_071635255	chr6.1	71635255	MS.gene052397	74300747	74303176
chr6.1_071635255	chr6.1	71635255	MS.gene052398	74305397	74309945
chr6.1_071635255	chr6.1	71635255	MS.gene052399	74314967	74319393
chr6.1_071635255	chr6.1	71635255	MS.gene052400	74385023	74386735
chr6.1_071635255	chr6.1	71635255	MS.gene052401	74403089	74404917
chr6.1_071635255	chr6.1	71635255	MS.gene052402	74423048	74426143
chr6.1_071635255	chr6.1	71635255	MS.gene052403	74465541	74469871
chr6.1_071635255	chr6.1	71635255	MS.gene052404	74473972	74476711
chr6.1_071635255	chr6.1	71635255	MS.gene052405	74479877	74481022
chr6.1_071635255	chr6.1	71635255	MS.gene052406	74499440	74499837
chr6.1_071635255	chr6.1	71635255	MS.gene052407	74514558	74514956
chr6.1_071635255	chr6.1	71635255	MS.gene052408	74520154	74521685
chr6.1_071635255	chr6.1	71635255	MS.gene052409	74529309	74532180
chr6.1_071635255	chr6.1	71635255	MS.gene052410	74562749	74563093
chr6.1_071635255	chr6.1	71635255	MS.gene052411	74564605	74566342
chr6.1_071635255	chr6.1	71635255	MS.gene052412	74575987	74577456
chr6.1_071635255	chr6.1	71635255	MS.gene052413	74581978	74583456
chr6.1_071635255	chr6.1	71635255	MS.gene052414	74613782	74616446
chr6.1_071635255	chr6.1	71635255	MS.gene052415	74623409	74632527
chr6.1_071635255	chr6.1	71635255	MS.gene052416	74636917	74642759
chr6.1_071635255	chr6.1	71635255	MS.gene052417	74644483	74648666
chr6.1_071635255	chr6.1	71635255	MS.gene052418	74667507	74671625
chr6.1_071635255	chr6.1	71635255	MS.gene052419	74691956	74696639
chr6.1_071635255	chr6.1	71635255	MS.gene052420	74701579	74718547
chr6.1_071635255	chr6.1	71635255	MS.gene052421	74736621	74741035
chr6.1_071635255	chr6.1	71635255	MS.gene052422	74748466	74751617
chr6.1_071635255	chr6.1	71635255	MS.gene052423	74759904	74761399
chr6.1_071635255	chr6.1	71635255	MS.gene052424	74781047	74781529
chr6.1_071635255	chr6.1	71635255	MS.gene052425	74812545	74816920
chr6.1_071635255	chr6.1	71635255	MS.gene052426	74817802	74821996
chr6.1_071635255	chr6.1	71635255	MS.gene052427	74918989	74921295
chr6.1_071635255	chr6.1	71635255	MS.gene052428	74958150	74960623
chr6.1_071635255	chr6.1	71635255	MS.gene052429	74966759	74969246
chr6.1_071635255	chr6.1	71635255	MS.gene052430	74972687	74974366
chr6.1_071635255	chr6.1	71635255	MS.gene052431	74975229	74976760
chr6.1_071635255	chr6.1	71635255	MS.gene052432	74977592	74982282
chr6.1_071635255	chr6.1	71635255	MS.gene052433	74995226	75004834
chr6.1_071635255	chr6.1	71635255	MS.gene052434	75071238	75072365
chr6.1_071635255	chr6.1	71635255	MS.gene052435	75088071	75092851
chr6.1_071635255	chr6.1	71635255	MS.gene052436	75094780	75098959
chr6.1_071635255	chr6.1	71635255	MS.gene052437	75105979	75111222
chr6.1_071635255	chr6.1	71635255	MS.gene052438	75116288	75124506
chr6.1_071635255	chr6.1	71635255	MS.gene052439	75129229	75129669
chr6.1_071635255	chr6.1	71635255	MS.gene052440	75132761	75142504
chr6.1_071635255	chr6.1	71635255	MS.gene052441	75162569	75166538
chr6.1_071635255	chr6.1	71635255	MS.gene052442	75179343	75180064
chr6.1_071635255	chr6.1	71635255	MS.gene052443	75190946	75191140
chr6.1_071635255	chr6.1	71635255	MS.gene052444	75216297	75220685
chr6.1_071635255	chr6.1	71635255	MS.gene052445	75267322	75267771
chr6.1_071635255	chr6.1	71635255	MS.gene052446	75275112	75275695
chr6.1_071635255	chr6.1	71635255	MS.gene052447	75368961	75369705
chr6.1_071635255	chr6.1	71635255	MS.gene052448	75373618	75374211
chr6.1_071635255	chr6.1	71635255	MS.gene052449	75380647	75381497
chr6.1_071635255	chr6.1	71635255	MS.gene052450	75389043	75390880
chr6.1_071635255	chr6.1	71635255	MS.gene052451	75395171	75406339
chr6.1_071635255	chr6.1	71635255	MS.gene052452	75408405	75411456
chr6.1_071635255	chr6.1	71635255	MS.gene052453	75423916	75426921
chr6.1_071635255	chr6.1	71635255	MS.gene052454	75428796	75433588
chr6.1_071635255	chr6.1	71635255	MS.gene052455	75553825	75559264
chr6.1_071635255	chr6.1	71635255	MS.gene052456	75574514	75574895
chr6.1_071635255	chr6.1	71635255	MS.gene052457	75582579	75583925
chr6.1_071635255	chr6.1	71635255	MS.gene052458	75626062	75628744
chr6.1_071635255	chr6.1	71635255	MS.gene052459	75697579	75702200
chr6.1_071635255	chr6.1	71635255	MS.gene052460	75760920	75761431
chr6.1_071635255	chr6.1	71635255	MS.gene052461	75764048	75764515
chr6.1_071635255	chr6.1	71635255	MS.gene052462	75770399	75770920
chr6.1_071635255	chr6.1	71635255	MS.gene052463	75776978	75785777
chr6.1_071635255	chr6.1	71635255	MS.gene052464	75793267	75803285
chr6.1_071635255	chr6.1	71635255	MS.gene052465	75820264	75820944
chr6.1_071635255	chr6.1	71635255	MS.gene052466	75827072	75829858
chr6.1_071635255	chr6.1	71635255	MS.gene052467	75831232	75835415
chr6.1_071635255	chr6.1	71635255	MS.gene052468	75837523	75838824
chr6.1_071635255	chr6.1	71635255	MS.gene052469	75839052	75843582
chr6.1_071635255	chr6.1	71635255	MS.gene052470	75875593	75876333
chr6.1_071635255	chr6.1	71635255	MS.gene052471	75878245	75879404
chr6.1_071635255	chr6.1	71635255	MS.gene052472	75881865	75883000
chr6.1_071635255	chr6.1	71635255	MS.gene052473	75927882	75929904
chr6.1_071635255	chr6.1	71635255	MS.gene052474	75930593	75936736
chr6.1_071635255	chr6.1	71635255	MS.gene059627	76513952	76514158
chr6.1_071635255	chr6.1	71635255	MS.gene059628	76526629	76527544
chr6.1_071635255	chr6.1	71635255	MS.gene059629	76753976	76754203
chr6.1_071635255	chr6.1	71635255	MS.gene059630	76760090	76761487
chr6.1_071635255	chr6.1	71635255	MS.gene059631	76509116	76510513
chr6.1_071635255	chr6.1	71635255	MS.gene059632	76501214	76504833
chr6.1_071635255	chr6.1	71635255	MS.gene059633	76499342	76500533
chr6.1_071635255	chr6.1	71635255	MS.gene059634	76480125	76486772
chr6.1_071635255	chr6.1	71635255	MS.gene059635	76370743	76371036
chr6.1_071635255	chr6.1	71635255	MS.gene059636	76366178	76368168
chr6.1_071635255	chr6.1	71635255	MS.gene059637	76284868	76290717
chr6.1_071635255	chr6.1	71635255	MS.gene059638	76273847	76274197
chr6.1_071635255	chr6.1	71635255	MS.gene059639	76253132	76255506
chr6.1_071635255	chr6.1	71635255	MS.gene059640	76250459	76251094
chr6.1_071635255	chr6.1	71635255	MS.gene059641	76239930	76246209
chr6.1_071635255	chr6.1	71635255	MS.gene059642	76228571	76235088
chr6.1_071635255	chr6.1	71635255	MS.gene059643	76221157	76224838
chr6.1_071635255	chr6.1	71635255	MS.gene059644	76191189	76193765
chr6.1_071635255	chr6.1	71635255	MS.gene059645	76185254	76185996
chr6.1_071635255	chr6.1	71635255	MS.gene059646	76182882	76183783
chr6.1_071635255	chr6.1	71635255	MS.gene059647	76177267	76180312
chr6.1_071635255	chr6.1	71635255	MS.gene059648	76172835	76173778
chr6.1_071635255	chr6.1	71635255	MS.gene059649	76107420	76108768
chr6.1_071635255	chr6.1	71635255	MS.gene059650	76101050	76102126
chr6.1_071635255	chr6.1	71635255	MS.gene059651	76081236	76084474
chr6.1_071635255	chr6.1	71635255	MS.gene059652	76059165	76064009
chr6.1_071635255	chr6.1	71635255	MS.gene059653	76051104	76056498
chr6.1_071635255	chr6.1	71635255	MS.gene059654	76044103	76044531
chr6.1_071635255	chr6.1	71635255	MS.gene059655	76031915	76034151
chr6.1_071635255	chr6.1	71635255	MS.gene061447	77941910	77943631
chr6.1_071635255	chr6.1	71635255	MS.gene061448	77933462	77934272
chr6.1_071635255	chr6.1	71635255	MS.gene061449	77927993	77928487
chr6.1_071635255	chr6.1	71635255	MS.gene061450	77923832	77924326
chr6.1_071635255	chr6.1	71635255	MS.gene061451	77875971	77876561
chr6.1_071635255	chr6.1	71635255	MS.gene061452	77864890	77865300
chr6.1_071635255	chr6.1	71635255	MS.gene061453	77845838	77846326
chr6.1_071635255	chr6.1	71635255	MS.gene061454	77838106	77838597
chr6.1_071635255	chr6.1	71635255	MS.gene061455	77824110	77824619
chr6.1_071635255	chr6.1	71635255	MS.gene061456	77812173	77812682
chr6.1_071635255	chr6.1	71635255	MS.gene061457	77751636	77752193
chr6.1_071635255	chr6.1	71635255	MS.gene061458	77715666	77716319
chr6.1_071635255	chr6.1	71635255	MS.gene061459	77592574	77595626
chr6.1_071635255	chr6.1	71635255	MS.gene061460	77580756	77584148
chr6.1_071635255	chr6.1	71635255	MS.gene061461	77548525	77556314
chr6.1_071635255	chr6.1	71635255	MS.gene061462	77535860	77536435
chr6.1_071635255	chr6.1	71635255	MS.gene061463	77528957	77530764
chr6.1_071635255	chr6.1	71635255	MS.gene061464	77519825	77525269
chr6.1_071635255	chr6.1	71635255	MS.gene061465	77501400	77505565
chr6.1_071635255	chr6.1	71635255	MS.gene061466	77491939	77492244
chr6.1_071635255	chr6.1	71635255	MS.gene061467	77485817	77490581
chr6.1_071635255	chr6.1	71635255	MS.gene061468	77480180	77482455
chr6.1_071635255	chr6.1	71635255	MS.gene061469	77473984	77477407
chr6.1_071635255	chr6.1	71635255	MS.gene061470	77434944	77439840
chr6.1_071635255	chr6.1	71635255	MS.gene061471	77425925	77431242
chr6.1_071635255	chr6.1	71635255	MS.gene061472	77417083	77421966
chr6.1_071635255	chr6.1	71635255	MS.gene061473	77407188	77411366
chr6.1_071635255	chr6.1	71635255	MS.gene061474	77395708	77399701
chr6.1_071635255	chr6.1	71635255	MS.gene061475	77356816	77393572
chr6.1_071635255	chr6.1	71635255	MS.gene061476	77349867	77354644
chr6.1_071635255	chr6.1	71635255	MS.gene061477	77340789	77346184
chr6.1_071635255	chr6.1	71635255	MS.gene061478	77337047	77337925
chr6.1_071635255	chr6.1	71635255	MS.gene061479	77325479	77330436
chr6.1_071635255	chr6.1	71635255	MS.gene061480	77321913	77324924
chr6.1_071635255	chr6.1	71635255	MS.gene061481	77312498	77315918
chr6.1_071635255	chr6.1	71635255	MS.gene061482	77229286	77229438
chr6.1_071635255	chr6.1	71635255	MS.gene061483	77225622	77225870
chr6.1_071635255	chr6.1	71635255	MS.gene061484	77219166	77222179
chr6.1_071635255	chr6.1	71635255	MS.gene061485	77218660	77219040
chr6.1_071635255	chr6.1	71635255	MS.gene061486	77199374	77201189
chr6.1_071635255	chr6.1	71635255	MS.gene061487	77164725	77165225
chr6.1_071635255	chr6.1	71635255	MS.gene061488	77154355	77163317
chr6.1_071635255	chr6.1	71635255	MS.gene061489	77145550	77150347
chr6.1_071635255	chr6.1	71635255	MS.gene061490	77137311	77140019
chr6.1_071635255	chr6.1	71635255	MS.gene061491	77134740	77135392
chr6.1_071635255	chr6.1	71635255	MS.gene061492	77124483	77127138
chr6.1_071635255	chr6.1	71635255	MS.gene061493	77112832	77119219
chr6.1_071635255	chr6.1	71635255	MS.gene061494	77102803	77108254
chr6.1_071635255	chr6.1	71635255	MS.gene061495	77094403	77095185
chr6.1_071635255	chr6.1	71635255	MS.gene061496	77064662	77065165
chr6.1_071635255	chr6.1	71635255	MS.gene061497	77048956	77050382
chr6.1_071635255	chr6.1	71635255	MS.gene061498	77033197	77033613
chr6.1_071635255	chr6.1	71635255	MS.gene061499	76997095	76997742
chr6.1_071635255	chr6.1	71635255	MS.gene061500	76982726	76985637
chr6.1_071635255	chr6.1	71635255	MS.gene061501	76981712	76982220
chr6.1_071635255	chr6.1	71635255	MS.gene061502	76958837	76966236
chr6.1_071635255	chr6.1	71635255	MS.gene061503	76956661	76957875
chr6.1_071635255	chr6.1	71635255	MS.gene061504	76923486	76927211
chr6.1_071635255	chr6.1	71635255	MS.gene061505	76911569	76914276
chr6.1_071635255	chr6.1	71635255	MS.gene061506	76860415	76865744
chr6.1_071635255	chr6.1	71635255	MS.gene061507	76845530	76852301
chr6.1_071635255	chr6.1	71635255	MS.gene061508	76817335	76821175
chr6.1_071635255	chr6.1	71635255	MS.gene061509	76813450	76816034
chr6.1_071635255	chr6.1	71635255	MS.gene061510	76799474	76801548
chr6.1_071635255	chr6.1	71635255	MS.gene061511	76790232	76792306
chr6.1_071635255	chr6.1	71635255	MS.gene063299	78072584	78083888
chr6.1_071635255	chr6.1	71635255	MS.gene063300	78087442	78091963
chr6.1_071635255	chr6.1	71635255	MS.gene063301	78095082	78105857
chr6.1_071635255	chr6.1	71635255	MS.gene063302	78108804	78111372
chr6.1_071635255	chr6.1	71635255	MS.gene063303	78123011	78126077
chr6.1_071635255	chr6.1	71635255	MS.gene063304	78128449	78134305
chr6.1_071635255	chr6.1	71635255	MS.gene063305	78135044	78139183
chr6.1_071635255	chr6.1	71635255	MS.gene063306	78143383	78144684
chr6.1_071635255	chr6.1	71635255	MS.gene063307	78147746	78149141
chr6.1_071635255	chr6.1	71635255	MS.gene063308	78151350	78160313
chr6.1_071635255	chr6.1	71635255	MS.gene063309	78174005	78174640
chr6.1_071635255	chr6.1	71635255	MS.gene063310	78179531	78182314
chr6.1_071635255	chr6.1	71635255	MS.gene063311	78194193	78198201
chr6.1_071635255	chr6.1	71635255	MS.gene063312	78202147	78205106
chr6.1_071635255	chr6.1	71635255	MS.gene063313	78206566	78211753
chr6.1_071635255	chr6.1	71635255	MS.gene063314	78238020	78239609
chr6.1_071635255	chr6.1	71635255	MS.gene063315	78263527	78263972
chr6.1_071635255	chr6.1	71635255	MS.gene063316	78271995	78273341
chr6.1_071635255	chr6.1	71635255	MS.gene063317	78281060	78284241
chr6.1_071635255	chr6.1	71635255	MS.gene063318	78287982	78288775
chr6.1_071635255	chr6.1	71635255	MS.gene063319	78296276	78306028
chr6.1_071635255	chr6.1	71635255	MS.gene063320	78321140	78321412
chr6.1_071635255	chr6.1	71635255	MS.gene063321	78322585	78334319
chr6.1_071635255	chr6.1	71635255	MS.gene063322	78336439	78337702
chr6.1_071635255	chr6.1	71635255	MS.gene063323	78344766	78345056
chr6.1_071635255	chr6.1	71635255	MS.gene063324	78356582	78360567
chr6.1_071635255	chr6.1	71635255	MS.gene063325	78365323	78365682
chr6.1_071635255	chr6.1	71635255	MS.gene063326	78367040	78368120
chr6.1_071635255	chr6.1	71635255	MS.gene063327	78369849	78371593
chr6.1_071635255	chr6.1	71635255	MS.gene063328	78384071	78387143
chr6.1_071635255	chr6.1	71635255	MS.gene063329	78389891	78391096
chr6.1_071635255	chr6.1	71635255	MS.gene063330	78399258	78400224
chr6.1_071635255	chr6.1	71635255	MS.gene063331	78413974	78414755
chr6.1_071635255	chr6.1	71635255	MS.gene063332	78462619	78465942
chr6.1_071635255	chr6.1	71635255	MS.gene063333	78476557	78476914
chr6.1_071635255	chr6.1	71635255	MS.gene063334	78479333	78480998
chr6.1_071635255	chr6.1	71635255	MS.gene063335	78484389	78484786
chr6.1_071635255	chr6.1	71635255	MS.gene063336	78505651	78506975
chr6.1_071635255	chr6.1	71635255	MS.gene063337	78509448	78510954
chr6.1_071635255	chr6.1	71635255	MS.gene063338	78514826	78515005
chr6.1_071635255	chr6.1	71635255	MS.gene063339	78517371	78520241
chr6.1_071635255	chr6.1	71635255	MS.gene063340	78521372	78522944
chr6.1_071635255	chr6.1	71635255	MS.gene063341	78533853	78537790
chr6.1_071635255	chr6.1	71635255	MS.gene063342	78539062	78539445
chr6.1_071635255	chr6.1	71635255	MS.gene063343	78543825	78544928
chr6.1_071635255	chr6.1	71635255	MS.gene063344	78551986	78553637
chr6.1_071635255	chr6.1	71635255	MS.gene064012	78939233	78939427
chr6.1_071635255	chr6.1	71635255	MS.gene064013	78963989	78965143
chr6.1_071635255	chr6.1	71635255	MS.gene064014	78979486	78982711
chr6.1_071635255	chr6.1	71635255	MS.gene064015	78991973	78993692
chr6.1_071635255	chr6.1	71635255	MS.gene064016	79006067	79011262
chr6.1_071635255	chr6.1	71635255	MS.gene064017	79037637	79038397
chr6.1_071635255	chr6.1	71635255	MS.gene064018	79078448	79080176
chr6.1_071635255	chr6.1	71635255	MS.gene064019	79126222	79133514
chr6.1_071635255	chr6.1	71635255	MS.gene064020	79138523	79140553
chr6.1_071635255	chr6.1	71635255	MS.gene064021	79147167	79149484
chr6.1_071635255	chr6.1	71635255	MS.gene064022	79152914	79157096
chr6.1_071635255	chr6.1	71635255	MS.gene064023	79159614	79162099
chr6.1_071635255	chr6.1	71635255	MS.gene064024	79177094	79178277
chr6.1_071635255	chr6.1	71635255	MS.gene064025	79186599	79187984
chr6.1_071635255	chr6.1	71635255	MS.gene064026	79195056	79199926
chr6.1_071635255	chr6.1	71635255	MS.gene064027	79274110	79274380
chr6.1_071635255	chr6.1	71635255	MS.gene064028	79286850	79289126
chr6.1_071635255	chr6.1	71635255	MS.gene064029	79292846	79294917
chr6.1_071635255	chr6.1	71635255	MS.gene064030	79296579	79302286
chr6.1_071635255	chr6.1	71635255	MS.gene064031	79323396	79324432
chr6.1_071635255	chr6.1	71635255	MS.gene064032	79325470	79328874
chr6.1_071635255	chr6.1	71635255	MS.gene064033	79331073	79332117
chr6.1_071635255	chr6.1	71635255	MS.gene064034	79333981	79335159
chr6.1_071635255	chr6.1	71635255	MS.gene064035	79350921	79352890
chr6.1_071635255	chr6.1	71635255	MS.gene064036	79367963	79370136
chr6.1_071635255	chr6.1	71635255	MS.gene064037	79371242	79374172
chr6.1_071635255	chr6.1	71635255	MS.gene064042	79428109	79428485
chr6.1_071635255	chr6.1	71635255	MS.gene064043	79430776	79433612
chr6.1_071635255	chr6.1	71635255	MS.gene064044	79437731	79440185
chr6.1_071635255	chr6.1	71635255	MS.gene064045	79445644	79447244
chr6.1_071635255	chr6.1	71635255	MS.gene064046	79448242	79454145
chr6.1_071635255	chr6.1	71635255	MS.gene064047	79457344	79459441
chr6.1_071635255	chr6.1	71635255	MS.gene064048	79460870	79462219
chr6.1_071635255	chr6.1	71635255	MS.gene064049	79467953	79468222
chr6.1_071635255	chr6.1	71635255	MS.gene064050	79470660	79472104
chr6.1_071635255	chr6.1	71635255	MS.gene064051	79475464	79478649
chr6.1_071635255	chr6.1	71635255	MS.gene064052	79488669	79489802
chr6.1_071635255	chr6.1	71635255	MS.gene064053	79511875	79513408
chr6.1_071635255	chr6.1	71635255	MS.gene064054	79530791	79531994
chr6.1_071635255	chr6.1	71635255	MS.gene064055	79536085	79538275
chr6.1_071635255	chr6.1	71635255	MS.gene064056	79546883	79548034
chr6.1_071635255	chr6.1	71635255	MS.gene064057	79549906	79551327
chr6.1_071635255	chr6.1	71635255	MS.gene064058	79570948	79572960
chr6.1_071635255	chr6.1	71635255	MS.gene064059	79586079	79589238
chr6.1_071635255	chr6.1	71635255	MS.gene064060	79604454	79605754
chr6.1_071635255	chr6.1	71635255	MS.gene064061	79606229	79610235
chr6.1_071635255	chr6.1	71635255	MS.gene064062	79618205	79619104
chr6.1_071635255	chr6.1	71635255	MS.gene064063	79623232	79628788
chr6.1_071635255	chr6.1	71635255	MS.gene064064	79632405	79633010
chr6.1_071635255	chr6.1	71635255	MS.gene064065	79638767	79642013
chr6.1_071635255	chr6.1	71635255	MS.gene064066	79647375	79648658
chr6.1_071635255	chr6.1	71635255	MS.gene064067	79660709	79661523
chr6.1_071635255	chr6.1	71635255	MS.gene064068	79674502	79675316
chr6.1_071635255	chr6.1	71635255	MS.gene064069	79689247	79690061
chr6.1_071635255	chr6.1	71635255	MS.gene064254	76540512	76540731
chr6.1_071635255	chr6.1	71635255	MS.gene064255	76545012	76546409
chr6.1_071635255	chr6.1	71635255	MS.gene064320	76627755	76629239
chr6.1_071635255	chr6.1	71635255	MS.gene064321	76645437	76648399
chr6.1_071635255	chr6.1	71635255	MS.gene064322	76649612	76650480
chr6.1_071635255	chr6.1	71635255	MS.gene064323	76674634	76677495
chr6.1_071635255	chr6.1	71635255	MS.gene064324	76679833	76681482
chr6.1_071635255	chr6.1	71635255	MS.gene064325	76688919	76694649
chr6.1_071635255	chr6.1	71635255	MS.gene064326	76696325	76699280
chr6.1_071635255	chr6.1	71635255	MS.gene064327	76714520	76716024
chr6.1_071635255	chr6.1	71635255	MS.gene064328	76729969	76733747
chr6.1_071635255	chr6.1	71635255	MS.gene064329	76745089	76746052
chr6.1_071635255	chr6.1	71635255	MS.gene069657	67491093	67518683
chr6.1_071635255	chr6.1	71635255	MS.gene069658	67480416	67485032
chr6.1_071635255	chr6.1	71635255	MS.gene069659	67412927	67415389
chr6.1_071635255	chr6.1	71635255	MS.gene069660	67403819	67404496
chr6.1_071635255	chr6.1	71635255	MS.gene069661	67370835	67373633
chr6.1_071635255	chr6.1	71635255	MS.gene069662	67339761	67343842
chr6.1_071635255	chr6.1	71635255	MS.gene069663	67311085	67313156
chr6.1_071635255	chr6.1	71635255	MS.gene069664	67260416	67262204
chr6.1_071635255	chr6.1	71635255	MS.gene069665	67202643	67208521
chr6.1_071635255	chr6.1	71635255	MS.gene069666	67186870	67187247
chr6.1_071635255	chr6.1	71635255	MS.gene069667	67172188	67173253
chr6.1_071635255	chr6.1	71635255	MS.gene069668	67166193	67168862
chr6.1_071635255	chr6.1	71635255	MS.gene069669	67157463	67158793
chr6.1_071635255	chr6.1	71635255	MS.gene069670	67109977	67111169
chr6.1_071635255	chr6.1	71635255	MS.gene069671	67085317	67106192
chr6.1_071635255	chr6.1	71635255	MS.gene069672	67045440	67046764
chr6.1_071635255	chr6.1	71635255	MS.gene069673	67036214	67041216
chr6.1_071635255	chr6.1	71635255	MS.gene069674	67017330	67023879
chr6.1_071635255	chr6.1	71635255	MS.gene069675	67008698	67009086
chr6.1_071635255	chr6.1	71635255	MS.gene069676	67005426	67007249
chr6.1_071635255	chr6.1	71635255	MS.gene069677	66995815	66999337
chr6.1_071635255	chr6.1	71635255	MS.gene069678	66992391	66994253
chr6.1_071635255	chr6.1	71635255	MS.gene069679	66979340	66983527
chr6.1_071635255	chr6.1	71635255	MS.gene069680	66974387	66977899
chr6.1_071635255	chr6.1	71635255	MS.gene069681	66969412	66972924
chr6.1_071635255	chr6.1	71635255	MS.gene069682	66963974	66967929
chr6.1_071635255	chr6.1	71635255	MS.gene069683	66958121	66959692
chr6.1_071635255	chr6.1	71635255	MS.gene069684	66940270	66946425
chr6.1_071635255	chr6.1	71635255	MS.gene069685	66937876	66938469
chr6.1_071635255	chr6.1	71635255	MS.gene069686	66927892	66930176
chr6.1_071635255	chr6.1	71635255	MS.gene069687	66913085	66916894
chr6.1_071635255	chr6.1	71635255	MS.gene069688	66874026	66877368
chr6.1_071635255	chr6.1	71635255	MS.gene069689	66858463	66862875
chr6.1_071635255	chr6.1	71635255	MS.gene069690	66830113	66838265
chr6.1_071635255	chr6.1	71635255	MS.gene069691	66821827	66822358
chr6.1_071635255	chr6.1	71635255	MS.gene069692	66816577	66819223
chr6.1_071635255	chr6.1	71635255	MS.gene069693	66809466	66811973
chr6.1_071635255	chr6.1	71635255	MS.gene069694	66756913	66759325
chr6.1_071635255	chr6.1	71635255	MS.gene069695	66741145	66748283
chr6.1_071635255	chr6.1	71635255	MS.gene069696	66703206	66704003
chr6.1_071635255	chr6.1	71635255	MS.gene069697	66630406	66631227
chr6.1_071635255	chr6.1	71635255	MS.gene069698	66602248	66603749
chr6.1_071635255	chr6.1	71635255	MS.gene069699	66600008	66600283
chr6.1_071635255	chr6.1	71635255	MS.gene069700	66589810	66590588
chr6.1_071635255	chr6.1	71635255	MS.gene069701	66561576	66563068
chr6.1_071635255	chr6.1	71635255	MS.gene069702	66543336	66543602
chr6.1_071635255	chr6.1	71635255	MS.gene069703	66480585	66481131
chr6.1_071635255	chr6.1	71635255	MS.gene069704	66319290	66321382
chr6.1_071635255	chr6.1	71635255	MS.gene069705	66242380	66242814
chr6.1_071635255	chr6.1	71635255	MS.gene069706	66241440	66242366
chr6.1_071635255	chr6.1	71635255	MS.gene069707	66194075	66195883
chr6.1_071635255	chr6.1	71635255	MS.gene069708	66173010	66173240
chr6.1_071635255	chr6.1	71635255	MS.gene069709	66170041	66170544
chr6.1_071635255	chr6.1	71635255	MS.gene071379	76778902	76781146
chr6.1_071635255	chr6.1	71635255	MS.gene071792	79786646	79793280
chr3.1_065262400	chr3.1	65262400	MS.gene02484	70760703	70761524
chr3.1_065262400	chr3.1	65262400	MS.gene02485	70759118	70759744
chr3.1_065262400	chr3.1	65262400	MS.gene02589	71036694	71037329
chr3.1_065262400	chr3.1	65262400	MS.gene02590	71022834	71024363
chr3.1_065262400	chr3.1	65262400	MS.gene02591	71013730	71020870
chr3.1_065262400	chr3.1	65262400	MS.gene02592	70898851	70901034
chr3.1_065262400	chr3.1	65262400	MS.gene02593	70894822	70898162
chr3.1_065262400	chr3.1	65262400	MS.gene02637	72178155	72178335
chr3.1_065262400	chr3.1	65262400	MS.gene02638	72188824	72190245
chr3.1_065262400	chr3.1	65262400	MS.gene02639	72193873	72194423
chr3.1_065262400	chr3.1	65262400	MS.gene02640	72203801	72205252
chr3.1_065262400	chr3.1	65262400	MS.gene02641	72220535	72222232
chr3.1_065262400	chr3.1	65262400	MS.gene02642	72240600	72242323
chr3.1_065262400	chr3.1	65262400	MS.gene02643	72248182	72249583
chr3.1_065262400	chr3.1	65262400	MS.gene02644	72250282	72256284
chr3.1_065262400	chr3.1	65262400	MS.gene02645	72282431	72283042
chr3.1_065262400	chr3.1	65262400	MS.gene02646	72314611	72316523
chr3.1_065262400	chr3.1	65262400	MS.gene02647	72345566	72346103
chr3.1_065262400	chr3.1	65262400	MS.gene02648	72352361	72353845
chr3.1_065262400	chr3.1	65262400	MS.gene02649	72355492	72358099
chr3.1_065262400	chr3.1	65262400	MS.gene02650	72360719	72367623
chr3.1_065262400	chr3.1	65262400	MS.gene02651	72369748	72374357
chr3.1_065262400	chr3.1	65262400	MS.gene02652	72392094	72392526
chr3.1_065262400	chr3.1	65262400	MS.gene02653	72394895	72395403
chr3.1_065262400	chr3.1	65262400	MS.gene02654	72397498	72407315
chr3.1_065262400	chr3.1	65262400	MS.gene02655	72412215	72414689
chr3.1_065262400	chr3.1	65262400	MS.gene02656	72423765	72425659
chr3.1_065262400	chr3.1	65262400	MS.gene02657	72429268	72430805
chr3.1_065262400	chr3.1	65262400	MS.gene02658	72438270	72440329
chr3.1_065262400	chr3.1	65262400	MS.gene02659	72445119	72449486
chr3.1_065262400	chr3.1	65262400	MS.gene02660	72455101	72458306
chr3.1_065262400	chr3.1	65262400	MS.gene02661	72462525	72466180
chr3.1_065262400	chr3.1	65262400	MS.gene02662	72470106	72472589
chr3.1_065262400	chr3.1	65262400	MS.gene02663	72474729	72481547
chr3.1_065262400	chr3.1	65262400	MS.gene02664	72485601	72489582
chr3.1_065262400	chr3.1	65262400	MS.gene02665	72494309	72495856
chr3.1_065262400	chr3.1	65262400	MS.gene02666	72500055	72502704
chr3.1_065262400	chr3.1	65262400	MS.gene02667	72505382	72508001
chr3.1_065262400	chr3.1	65262400	MS.gene02668	72508662	72510263
chr3.1_065262400	chr3.1	65262400	MS.gene02669	72511714	72512525
chr3.1_065262400	chr3.1	65262400	MS.gene02670	72534307	72538061
chr3.1_065262400	chr3.1	65262400	MS.gene02671	72541430	72545093
chr3.1_065262400	chr3.1	65262400	MS.gene02672	72561057	72564555
chr3.1_065262400	chr3.1	65262400	MS.gene02673	72567743	72568654
chr3.1_065262400	chr3.1	65262400	MS.gene02674	72593223	72593948
chr3.1_065262400	chr3.1	65262400	MS.gene02675	72600768	72603620
chr3.1_065262400	chr3.1	65262400	MS.gene02676	72606435	72612500
chr3.1_065262400	chr3.1	65262400	MS.gene02677	72615413	72628707
chr3.1_065262400	chr3.1	65262400	MS.gene02678	72645723	72648176
chr3.1_065262400	chr3.1	65262400	MS.gene02679	72652402	72654086
chr3.1_065262400	chr3.1	65262400	MS.gene02680	72657481	72658563
chr3.1_065262400	chr3.1	65262400	MS.gene06917	73546810	73549465
chr3.1_065262400	chr3.1	65262400	MS.gene06918	73538138	73538836
chr3.1_065262400	chr3.1	65262400	MS.gene06919	73520965	73528997
chr3.1_065262400	chr3.1	65262400	MS.gene06920	73516806	73518974
chr3.1_065262400	chr3.1	65262400	MS.gene06921	73504479	73506152
chr3.1_065262400	chr3.1	65262400	MS.gene06922	73475060	73480116
chr3.1_065262400	chr3.1	65262400	MS.gene06923	73467465	73472922
chr3.1_065262400	chr3.1	65262400	MS.gene06924	73459908	73460982
chr3.1_065262400	chr3.1	65262400	MS.gene06925	73454708	73458933
chr3.1_065262400	chr3.1	65262400	MS.gene06926	73446562	73448433
chr3.1_065262400	chr3.1	65262400	MS.gene06927	73439083	73440960
chr3.1_065262400	chr3.1	65262400	MS.gene06928	73434627	73435996
chr3.1_065262400	chr3.1	65262400	MS.gene06929	73430093	73431701
chr3.1_065262400	chr3.1	65262400	MS.gene06930	73427219	73429123
chr3.1_065262400	chr3.1	65262400	MS.gene06931	73409385	73410875
chr3.1_065262400	chr3.1	65262400	MS.gene06932	73395121	73400882
chr3.1_065262400	chr3.1	65262400	MS.gene06933	73387769	73390283
chr3.1_065262400	chr3.1	65262400	MS.gene06934	73375837	73380858
chr3.1_065262400	chr3.1	65262400	MS.gene06935	73355710	73358871
chr3.1_065262400	chr3.1	65262400	MS.gene06936	73334807	73338942
chr3.1_065262400	chr3.1	65262400	MS.gene06937	73305486	73309476
chr3.1_065262400	chr3.1	65262400	MS.gene06938	73291737	73294444
chr3.1_065262400	chr3.1	65262400	MS.gene06939	73270988	73272061
chr3.1_065262400	chr3.1	65262400	MS.gene06940	73248049	73257126
chr3.1_065262400	chr3.1	65262400	MS.gene06941	73239151	73244837
chr3.1_065262400	chr3.1	65262400	MS.gene06942	73222707	73229643
chr3.1_065262400	chr3.1	65262400	MS.gene06943	73219608	73219793
chr3.1_065262400	chr3.1	65262400	MS.gene06944	73218324	73219071
chr3.1_065262400	chr3.1	65262400	MS.gene06945	73206504	73208832
chr3.1_065262400	chr3.1	65262400	MS.gene06946	73196895	73204583
chr3.1_065262400	chr3.1	65262400	MS.gene06947	73187150	73189319
chr3.1_065262400	chr3.1	65262400	MS.gene06948	73179594	73184335
chr3.1_065262400	chr3.1	65262400	MS.gene06949	73176163	73177944
chr3.1_065262400	chr3.1	65262400	MS.gene06950	73164914	73168932
chr3.1_065262400	chr3.1	65262400	MS.gene06951	73114216	73118781
chr3.1_065262400	chr3.1	65262400	MS.gene06952	73105639	73109574
chr3.1_065262400	chr3.1	65262400	MS.gene06953	73096269	73096750
chr3.1_065262400	chr3.1	65262400	MS.gene06954	73084080	73088212
chr3.1_065262400	chr3.1	65262400	MS.gene06955	73074743	73081886
chr3.1_065262400	chr3.1	65262400	MS.gene06956	73037466	73041787
chr3.1_065262400	chr3.1	65262400	MS.gene06957	73028778	73034474
chr3.1_065262400	chr3.1	65262400	MS.gene06958	73021101	73023215
chr3.1_065262400	chr3.1	65262400	MS.gene06959	72997462	73000248
chr3.1_065262400	chr3.1	65262400	MS.gene24744	63266798	63272859
chr3.1_065262400	chr3.1	65262400	MS.gene24752	63310219	63315772
chr3.1_065262400	chr3.1	65262400	MS.gene24753	63318024	63318386
chr3.1_065262400	chr3.1	65262400	MS.gene24754	63320602	63322066
chr3.1_065262400	chr3.1	65262400	MS.gene24755	63344292	63344990
chr3.1_065262400	chr3.1	65262400	MS.gene28855	62943451	62946129
chr3.1_065262400	chr3.1	65262400	MS.gene28856	62909358	62915487
chr3.1_065262400	chr3.1	65262400	MS.gene28857	62892531	62893547
chr3.1_065262400	chr3.1	65262400	MS.gene28858	62883184	62884140
chr3.1_065262400	chr3.1	65262400	MS.gene28859	62875543	62879455
chr3.1_065262400	chr3.1	65262400	MS.gene28860	62871955	62873760
chr3.1_065262400	chr3.1	65262400	MS.gene28861	62865174	62866744
chr3.1_065262400	chr3.1	65262400	MS.gene28862	62858501	62864211
chr3.1_065262400	chr3.1	65262400	MS.gene28863	63235590	63235868
chr3.1_065262400	chr3.1	65262400	MS.gene28992	62486968	62488695
chr3.1_065262400	chr3.1	65262400	MS.gene28993	62479640	62481832
chr3.1_065262400	chr3.1	65262400	MS.gene28994	62475189	62478660
chr3.1_065262400	chr3.1	65262400	MS.gene28995	62777284	62780692
chr3.1_065262400	chr3.1	65262400	MS.gene28996	62782532	62783492
chr3.1_065262400	chr3.1	65262400	MS.gene28997	62785045	62786339
chr3.1_065262400	chr3.1	65262400	MS.gene28998	62748118	62751710
chr3.1_065262400	chr3.1	65262400	MS.gene28999	62753170	62753869
chr3.1_065262400	chr3.1	65262400	MS.gene29000	62755882	62759492
chr3.1_065262400	chr3.1	65262400	MS.gene29001	62768671	62772270
chr3.1_065262400	chr3.1	65262400	MS.gene29002	62765875	62767579
chr3.1_065262400	chr3.1	65262400	MS.gene29003	62760880	62764492
chr3.1_065262400	chr3.1	65262400	MS.gene29004	62678663	62680849
chr3.1_065262400	chr3.1	65262400	MS.gene30729	60444978	60459185
chr3.1_065262400	chr3.1	65262400	MS.gene30730	60437058	60442067
chr3.1_065262400	chr3.1	65262400	MS.gene30731	60414985	60418655
chr3.1_065262400	chr3.1	65262400	MS.gene30732	60374925	60377134
chr3.1_065262400	chr3.1	65262400	MS.gene30733	60348528	60353875
chr3.1_065262400	chr3.1	65262400	MS.gene30734	60338687	60346674
chr3.1_065262400	chr3.1	65262400	MS.gene30735	60313174	60313667
chr3.1_065262400	chr3.1	65262400	MS.gene30736	60306958	60307658
chr3.1_065262400	chr3.1	65262400	MS.gene30737	60300598	60301450
chr3.1_065262400	chr3.1	65262400	MS.gene30738	60279768	60281204
chr3.1_065262400	chr3.1	65262400	MS.gene30739	60266738	60277360
chr3.1_065262400	chr3.1	65262400	MS.gene30740	60252311	60253237
chr3.1_065262400	chr3.1	65262400	MS.gene30741	60244712	60248171
chr3.1_065262400	chr3.1	65262400	MS.gene30742	60231156	60233195
chr3.1_065262400	chr3.1	65262400	MS.gene30743	60227252	60229773
chr3.1_065262400	chr3.1	65262400	MS.gene30744	60223589	60226642
chr3.1_065262400	chr3.1	65262400	MS.gene30745	60218624	60221397
chr3.1_065262400	chr3.1	65262400	MS.gene30746	60190347	60191574
chr3.1_065262400	chr3.1	65262400	MS.gene30747	60183533	60188266
chr3.1_065262400	chr3.1	65262400	MS.gene30748	60176322	60178223
chr3.1_065262400	chr3.1	65262400	MS.gene30749	60158985	60161756
chr3.1_065262400	chr3.1	65262400	MS.gene30750	60135033	60138174
chr3.1_065262400	chr3.1	65262400	MS.gene30751	60127923	60131961
chr3.1_065262400	chr3.1	65262400	MS.gene30752	60115986	60116570
chr3.1_065262400	chr3.1	65262400	MS.gene30753	60099663	60111572
chr3.1_065262400	chr3.1	65262400	MS.gene30754	60092997	60094308
chr3.1_065262400	chr3.1	65262400	MS.gene30755	60087989	60091368
chr3.1_065262400	chr3.1	65262400	MS.gene30756	60082001	60083608
chr3.1_065262400	chr3.1	65262400	MS.gene30757	60074279	60078335
chr3.1_065262400	chr3.1	65262400	MS.gene30758	60058118	60063075
chr3.1_065262400	chr3.1	65262400	MS.gene30759	60047094	60054159
chr3.1_065262400	chr3.1	65262400	MS.gene30760	60041024	60041971
chr3.1_065262400	chr3.1	65262400	MS.gene30761	60037519	60038755
chr3.1_065262400	chr3.1	65262400	MS.gene30762	60021548	60025258
chr3.1_065262400	chr3.1	65262400	MS.gene30763	60018821	60019453
chr3.1_065262400	chr3.1	65262400	MS.gene30764	59984596	59988999
chr3.1_065262400	chr3.1	65262400	MS.gene30765	59975129	59983444
chr3.1_065262400	chr3.1	65262400	MS.gene30766	59960060	59960724
chr3.1_065262400	chr3.1	65262400	MS.gene30767	59920476	59924023
chr3.1_065262400	chr3.1	65262400	MS.gene30768	59892707	59904003
chr3.1_065262400	chr3.1	65262400	MS.gene30769	59884693	59887449
chr3.1_065262400	chr3.1	65262400	MS.gene30770	59869799	59878034
chr3.1_065262400	chr3.1	65262400	MS.gene30771	59842465	59846424
chr3.1_065262400	chr3.1	65262400	MS.gene30772	59819400	59826069
chr3.1_065262400	chr3.1	65262400	MS.gene30773	59815839	59816117
chr3.1_065262400	chr3.1	65262400	MS.gene30774	59766882	59769926
chr3.1_065262400	chr3.1	65262400	MS.gene30775	59759658	59764901
chr3.1_065262400	chr3.1	65262400	MS.gene30776	59754514	59758420
chr3.1_065262400	chr3.1	65262400	MS.gene30777	59715115	59716215
chr3.1_065262400	chr3.1	65262400	MS.gene30778	59697512	59697721
chr3.1_065262400	chr3.1	65262400	MS.gene30779	59682053	59683510
chr3.1_065262400	chr3.1	65262400	MS.gene30780	59672814	59674211
chr3.1_065262400	chr3.1	65262400	MS.gene30781	59665332	59667272
chr3.1_065262400	chr3.1	65262400	MS.gene30782	59642949	59645898
chr3.1_065262400	chr3.1	65262400	MS.gene30783	59597269	59601320
chr3.1_065262400	chr3.1	65262400	MS.gene30784	59591356	59594068
chr3.1_065262400	chr3.1	65262400	MS.gene30785	59585560	59588236
chr3.1_065262400	chr3.1	65262400	MS.gene30786	59581268	59582755
chr3.1_065262400	chr3.1	65262400	MS.gene30787	59566230	59567551
chr3.1_065262400	chr3.1	65262400	MS.gene30788	59563128	59565761
chr3.1_065262400	chr3.1	65262400	MS.gene30789	59545163	59547223
chr3.1_065262400	chr3.1	65262400	MS.gene30790	59520491	59522005
chr3.1_065262400	chr3.1	65262400	MS.gene30791	59513204	59514307
chr3.1_065262400	chr3.1	65262400	MS.gene34820	69530477	69530924
chr3.1_065262400	chr3.1	65262400	MS.gene45201	62093704	62095517
chr3.1_065262400	chr3.1	65262400	MS.gene45202	62107107	62111204
chr3.1_065262400	chr3.1	65262400	MS.gene45268	61853653	61856789
chr3.1_065262400	chr3.1	65262400	MS.gene45269	61836443	61845710
chr3.1_065262400	chr3.1	65262400	MS.gene46237	71655465	71655944
chr3.1_065262400	chr3.1	65262400	MS.gene46238	71642839	71650397
chr3.1_065262400	chr3.1	65262400	MS.gene46239	71640025	71640921
chr3.1_065262400	chr3.1	65262400	MS.gene46240	71635342	71638876
chr3.1_065262400	chr3.1	65262400	MS.gene46241	71626508	71631323
chr3.1_065262400	chr3.1	65262400	MS.gene46242	71604654	71605854
chr3.1_065262400	chr3.1	65262400	MS.gene46243	71597941	71600112
chr3.1_065262400	chr3.1	65262400	MS.gene46244	71579052	71593177
chr3.1_065262400	chr3.1	65262400	MS.gene46245	71573633	71575649
chr3.1_065262400	chr3.1	65262400	MS.gene46246	71562240	71566059
chr3.1_065262400	chr3.1	65262400	MS.gene46247	71511566	71518700
chr3.1_065262400	chr3.1	65262400	MS.gene46248	71501921	71509599
chr3.1_065262400	chr3.1	65262400	MS.gene46249	71497739	71499282
chr3.1_065262400	chr3.1	65262400	MS.gene46250	71442360	71476692
chr3.1_065262400	chr3.1	65262400	MS.gene46251	71437917	71438615
chr3.1_065262400	chr3.1	65262400	MS.gene46252	71427760	71435362
chr3.1_065262400	chr3.1	65262400	MS.gene46253	71423988	71425430
chr3.1_065262400	chr3.1	65262400	MS.gene46254	71410717	71415113
chr3.1_065262400	chr3.1	65262400	MS.gene46255	71362749	71364790
chr3.1_065262400	chr3.1	65262400	MS.gene46256	71356732	71358785
chr3.1_065262400	chr3.1	65262400	MS.gene46257	71346510	71349381
chr3.1_065262400	chr3.1	65262400	MS.gene46258	71328866	71332748
chr3.1_065262400	chr3.1	65262400	MS.gene46259	71325614	71327686
chr3.1_065262400	chr3.1	65262400	MS.gene46260	71321968	71325020
chr3.1_065262400	chr3.1	65262400	MS.gene46261	71294082	71298384
chr3.1_065262400	chr3.1	65262400	MS.gene46262	71286595	71290766
chr3.1_065262400	chr3.1	65262400	MS.gene46263	71282673	71283179
chr3.1_065262400	chr3.1	65262400	MS.gene46264	71277982	71278446
chr3.1_065262400	chr3.1	65262400	MS.gene46265	71271906	71273210
chr3.1_065262400	chr3.1	65262400	MS.gene46266	71261369	71265655
chr3.1_065262400	chr3.1	65262400	MS.gene46267	71245439	71251117
chr3.1_065262400	chr3.1	65262400	MS.gene46268	71242388	71244589
chr3.1_065262400	chr3.1	65262400	MS.gene46269	71234828	71240824
chr3.1_065262400	chr3.1	65262400	MS.gene47591	62371622	62375693
chr3.1_065262400	chr3.1	65262400	MS.gene47592	62351594	62355665
chr3.1_065262400	chr3.1	65262400	MS.gene48517	73050803	73054151
chr3.1_065262400	chr3.1	65262400	MS.gene48518	73059164	73065952
chr3.1_065262400	chr3.1	65262400	MS.gene48521	73319122	73322802
chr3.1_065262400	chr3.1	65262400	MS.gene48522	73501461	73502924
chr3.1_065262400	chr3.1	65262400	MS.gene48523	73490248	73494968
chr3.1_065262400	chr3.1	65262400	MS.gene49210	73588516	73591898
chr3.1_065262400	chr3.1	65262400	MS.gene49211	73583173	73584252
chr3.1_065262400	chr3.1	65262400	MS.gene49212	73579792	73580296
chr3.1_065262400	chr3.1	65262400	MS.gene49447	56968520	56969912
chr3.1_065262400	chr3.1	65262400	MS.gene49449	56786867	56789150
chr3.1_065262400	chr3.1	65262400	MS.gene49450	56784342	56784580
chr3.1_065262400	chr3.1	65262400	MS.gene52347	60470329	60471287
chr3.1_065262400	chr3.1	65262400	MS.gene52348	60495841	60506510
chr3.1_065262400	chr3.1	65262400	MS.gene52349	60535520	60538630
chr3.1_065262400	chr3.1	65262400	MS.gene52350	60564861	60566166
chr3.1_065262400	chr3.1	65262400	MS.gene52351	60589244	60590452
chr3.1_065262400	chr3.1	65262400	MS.gene52352	60594752	60597494
chr3.1_065262400	chr3.1	65262400	MS.gene52353	60598167	60599697
chr3.1_065262400	chr3.1	65262400	MS.gene52354	60607688	60614196
chr3.1_065262400	chr3.1	65262400	MS.gene52355	60625186	60629805
chr3.1_065262400	chr3.1	65262400	MS.gene52356	60638165	60641069
chr3.1_065262400	chr3.1	65262400	MS.gene52357	60677107	60677724
chr3.1_065262400	chr3.1	65262400	MS.gene52358	60711863	60713949
chr3.1_065262400	chr3.1	65262400	MS.gene52359	60723196	60728796
chr3.1_065262400	chr3.1	65262400	MS.gene52360	60764019	60765098
chr3.1_065262400	chr3.1	65262400	MS.gene52361	60772644	60775664
chr3.1_065262400	chr3.1	65262400	MS.gene52362	60798486	60805015
chr3.1_065262400	chr3.1	65262400	MS.gene52363	60852188	60854416
chr3.1_065262400	chr3.1	65262400	MS.gene52364	60857913	60860086
chr3.1_065262400	chr3.1	65262400	MS.gene52365	60871397	60876121
chr3.1_065262400	chr3.1	65262400	MS.gene52366	60880974	60883566
chr3.1_065262400	chr3.1	65262400	MS.gene52367	60922859	60923575
chr3.1_065262400	chr3.1	65262400	MS.gene52368	60923887	60924700
chr3.1_065262400	chr3.1	65262400	MS.gene52369	60934158	60936189
chr3.1_065262400	chr3.1	65262400	MS.gene52370	60941072	60945332
chr3.1_065262400	chr3.1	65262400	MS.gene52371	60967220	60969059
chr3.1_065262400	chr3.1	65262400	MS.gene67422	58409954	58418581
chr3.1_065262400	chr3.1	65262400	MS.gene67423	58424178	58427426
chr3.1_065262400	chr3.1	65262400	MS.gene67424	58433426	58437218
chr3.1_065262400	chr3.1	65262400	MS.gene67425	58444707	58447133
chr3.1_065262400	chr3.1	65262400	MS.gene67426	58447709	58448233
chr3.1_065262400	chr3.1	65262400	MS.gene67427	58451143	58454521
chr3.1_065262400	chr3.1	65262400	MS.gene67428	58478042	58478782
chr3.1_065262400	chr3.1	65262400	MS.gene67429	58483266	58487423
chr3.1_065262400	chr3.1	65262400	MS.gene67430	58488591	58492289
chr3.1_065262400	chr3.1	65262400	MS.gene67431	58493697	58498057
chr3.1_065262400	chr3.1	65262400	MS.gene67432	58500879	58504926
chr3.1_065262400	chr3.1	65262400	MS.gene67433	58513917	58516330
chr3.1_065262400	chr3.1	65262400	MS.gene67434	58530828	58532568
chr3.1_065262400	chr3.1	65262400	MS.gene67435	58545288	58550251
chr3.1_065262400	chr3.1	65262400	MS.gene67436	58555485	58557402
chr3.1_065262400	chr3.1	65262400	MS.gene67437	58563960	58564799
chr3.1_065262400	chr3.1	65262400	MS.gene67438	58574753	58580829
chr3.1_065262400	chr3.1	65262400	MS.gene67439	58584638	58589602
chr3.1_065262400	chr3.1	65262400	MS.gene67440	58590767	58605977
chr3.1_065262400	chr3.1	65262400	MS.gene67441	58614327	58615295
chr3.1_065262400	chr3.1	65262400	MS.gene67442	58635971	58636666
chr3.1_065262400	chr3.1	65262400	MS.gene70402	67852049	67855428
chr3.1_065262400	chr3.1	65262400	MS.gene70403	67847364	67848719
chr3.1_065262400	chr3.1	65262400	MS.gene70404	67769901	67774172
chr3.1_065262400	chr3.1	65262400	MS.gene70405	67759078	67762469
chr3.1_065262400	chr3.1	65262400	MS.gene70406	67710193	67712039
chr3.1_065262400	chr3.1	65262400	MS.gene70407	67706586	67708987
chr3.1_065262400	chr3.1	65262400	MS.gene70408	67679650	67681466
chr3.1_065262400	chr3.1	65262400	MS.gene70409	67676043	67678444
chr3.1_065262400	chr3.1	65262400	MS.gene70410	67666694	67674105
chr3.1_065262400	chr3.1	65262400	MS.gene70411	67655969	67664864
chr3.1_065262400	chr3.1	65262400	MS.gene70412	67647928	67650576
chr3.1_065262400	chr3.1	65262400	MS.gene70413	67634153	67637310
chr3.1_065262400	chr3.1	65262400	MS.gene70414	67631122	67632962
chr3.1_065262400	chr3.1	65262400	MS.gene70415	67606425	67607216
chr3.1_065262400	chr3.1	65262400	MS.gene70416	67597656	67601177
chr3.1_065262400	chr3.1	65262400	MS.gene70417	66047141	66050993
chr3.1_065262400	chr3.1	65262400	MS.gene70418	66056883	66061020
chr3.1_065262400	chr3.1	65262400	MS.gene70419	66074306	66076021
chr3.1_065262400	chr3.1	65262400	MS.gene70420	66087297	66088600
chr3.1_065262400	chr3.1	65262400	MS.gene70421	66100444	66102269
chr3.1_065262400	chr3.1	65262400	MS.gene70422	66110051	66113005
chr3.1_065262400	chr3.1	65262400	MS.gene70423	66114817	66115570
chr3.1_065262400	chr3.1	65262400	MS.gene70424	66120992	66121866
chr3.1_065262400	chr3.1	65262400	MS.gene70425	66126491	66128932
chr3.1_065262400	chr3.1	65262400	MS.gene70426	66131592	66134066
chr3.1_065262400	chr3.1	65262400	MS.gene70427	66140805	66141598
chr3.1_065262400	chr3.1	65262400	MS.gene70428	66146921	66148935
chr3.1_065262400	chr3.1	65262400	MS.gene70429	66210374	66212209
chr3.1_065262400	chr3.1	65262400	MS.gene70430	66217496	66218402
chr3.1_065262400	chr3.1	65262400	MS.gene70431	66240581	66241247
chr3.1_065262400	chr3.1	65262400	MS.gene70432	66243638	66244890
chr3.1_065262400	chr3.1	65262400	MS.gene70433	66257456	66258103
chr3.1_065262400	chr3.1	65262400	MS.gene70434	66259679	66260588
chr3.1_065262400	chr3.1	65262400	MS.gene70435	66280637	66281528
chr3.1_065262400	chr3.1	65262400	MS.gene70436	66284461	66285143
chr3.1_065262400	chr3.1	65262400	MS.gene70437	66298504	66299548
chr3.1_065262400	chr3.1	65262400	MS.gene70438	66312302	66315527
chr3.1_065262400	chr3.1	65262400	MS.gene70439	66318137	66319027
chr3.1_065262400	chr3.1	65262400	MS.gene70440	66323039	66323707
chr3.1_065262400	chr3.1	65262400	MS.gene70441	66355488	66356097
chr3.1_065262400	chr3.1	65262400	MS.gene70442	66362274	66363524
chr3.1_065262400	chr3.1	65262400	MS.gene70443	66388158	66389054
chr3.1_065262400	chr3.1	65262400	MS.gene70444	66398227	66398848
chr3.1_065262400	chr3.1	65262400	MS.gene70445	66406746	66407799
chr3.1_065262400	chr3.1	65262400	MS.gene70446	66410817	66412283
chr3.1_065262400	chr3.1	65262400	MS.gene70447	66430807	66435174
chr3.1_065262400	chr3.1	65262400	MS.gene70448	66439900	66444941
chr3.1_065262400	chr3.1	65262400	MS.gene70449	66445899	66452185
chr3.1_065262400	chr3.1	65262400	MS.gene70450	66454868	66458177
chr3.1_065262400	chr3.1	65262400	MS.gene70453	66480080	66481958
chr3.1_065262400	chr3.1	65262400	MS.gene70454	66483788	66489841
chr3.1_065262400	chr3.1	65262400	MS.gene70455	66498137	66500003
chr3.1_065262400	chr3.1	65262400	MS.gene70456	66504019	66506067
chr3.1_065262400	chr3.1	65262400	MS.gene70457	66509063	66519053
chr3.1_065262400	chr3.1	65262400	MS.gene70458	66524580	66528259
chr3.1_065262400	chr3.1	65262400	MS.gene70459	66530411	66533141
chr3.1_065262400	chr3.1	65262400	MS.gene70460	66535820	66539416
chr3.1_065262400	chr3.1	65262400	MS.gene70461	66542088	66547347
chr3.1_065262400	chr3.1	65262400	MS.gene70462	66554361	66557893
chr3.1_065262400	chr3.1	65262400	MS.gene70463	66560848	66561327
chr3.1_065262400	chr3.1	65262400	MS.gene70464	66575960	66580972
chr3.1_065262400	chr3.1	65262400	MS.gene70465	66591735	66593492
chr3.1_065262400	chr3.1	65262400	MS.gene70466	66594605	66596963
chr3.1_065262400	chr3.1	65262400	MS.gene70467	66614134	66618416
chr3.1_065262400	chr3.1	65262400	MS.gene70468	66620048	66622302
chr3.1_065262400	chr3.1	65262400	MS.gene70469	66633789	66639845
chr3.1_065262400	chr3.1	65262400	MS.gene70470	66643945	66645871
chr3.1_065262400	chr3.1	65262400	MS.gene70471	66675090	66677237
chr3.1_065262400	chr3.1	65262400	MS.gene70472	66686592	66687056
chr3.1_065262400	chr3.1	65262400	MS.gene70473	66689501	66702760
chr3.1_065262400	chr3.1	65262400	MS.gene70474	66713372	66718882
chr3.1_065262400	chr3.1	65262400	MS.gene70475	66720020	66720901
chr3.1_065262400	chr3.1	65262400	MS.gene70476	66724387	66725260
chr3.1_065262400	chr3.1	65262400	MS.gene70477	66726289	66729627
chr3.1_065262400	chr3.1	65262400	MS.gene70478	66764996	66770812
chr3.1_065262400	chr3.1	65262400	MS.gene70479	66779873	66781949
chr3.1_065262400	chr3.1	65262400	MS.gene70480	66789700	66790105
chr3.1_065262400	chr3.1	65262400	MS.gene70481	66799221	66799636
chr3.1_065262400	chr3.1	65262400	MS.gene70482	66803486	66804884
chr3.1_065262400	chr3.1	65262400	MS.gene70483	66811638	66819902
chr3.1_065262400	chr3.1	65262400	MS.gene70484	66821696	66824268
chr3.1_065262400	chr3.1	65262400	MS.gene70485	66840439	66843629
chr3.1_065262400	chr3.1	65262400	MS.gene70486	66851223	66853732
chr3.1_065262400	chr3.1	65262400	MS.gene70487	66856529	66859836
chr3.1_065262400	chr3.1	65262400	MS.gene70488	66865531	66867510
chr3.1_065262400	chr3.1	65262400	MS.gene70489	66871961	66874558
chr3.1_065262400	chr3.1	65262400	MS.gene70490	66875224	66876387
chr3.1_065262400	chr3.1	65262400	MS.gene70491	66893196	66894341
chr3.1_065262400	chr3.1	65262400	MS.gene70492	66918509	66920392
chr3.1_065262400	chr3.1	65262400	MS.gene70493	66921527	66923829
chr3.1_065262400	chr3.1	65262400	MS.gene70494	66955238	66955922
chr3.1_065262400	chr3.1	65262400	MS.gene70495	66959489	66961655
chr3.1_065262400	chr3.1	65262400	MS.gene70496	66963840	66965180
chr3.1_065262400	chr3.1	65262400	MS.gene70497	66985192	66986729
chr3.1_065262400	chr3.1	65262400	MS.gene70498	67002528	67002782
chr3.1_065262400	chr3.1	65262400	MS.gene70499	67006903	67008528
chr3.1_065262400	chr3.1	65262400	MS.gene70500	67012533	67015034
chr3.1_065262400	chr3.1	65262400	MS.gene70501	67021063	67027933
chr3.1_065262400	chr3.1	65262400	MS.gene70502	67041944	67045080
chr3.1_065262400	chr3.1	65262400	MS.gene70503	67053791	67054444
chr3.1_065262400	chr3.1	65262400	MS.gene70504	67079879	67084388
chr3.1_065262400	chr3.1	65262400	MS.gene70505	67086687	67092969
chr3.1_065262400	chr3.1	65262400	MS.gene70506	67099191	67101899
chr3.1_065262400	chr3.1	65262400	MS.gene70507	67106257	67106685
chr3.1_065262400	chr3.1	65262400	MS.gene70508	67116459	67118219
chr3.1_065262400	chr3.1	65262400	MS.gene70509	67119616	67123387
chr3.1_065262400	chr3.1	65262400	MS.gene70510	67126363	67127376
chr3.1_065262400	chr3.1	65262400	MS.gene70511	67134331	67135137
chr3.1_065262400	chr3.1	65262400	MS.gene70512	67152572	67159915
chr3.1_065262400	chr3.1	65262400	MS.gene70513	67178995	67181055
chr3.1_065262400	chr3.1	65262400	MS.gene70514	67186625	67188316
chr3.1_065262400	chr3.1	65262400	MS.gene70515	67191386	67194665
chr3.1_065262400	chr3.1	65262400	MS.gene70516	67205634	67206407
chr3.1_065262400	chr3.1	65262400	MS.gene70517	67208399	67211625
chr3.1_065262400	chr3.1	65262400	MS.gene70518	67227527	67228217
chr3.1_065262400	chr3.1	65262400	MS.gene70519	67237340	67246529
chr3.1_065262400	chr3.1	65262400	MS.gene70520	67250445	67252967
chr3.1_065262400	chr3.1	65262400	MS.gene70521	67257335	67265678
chr3.1_065262400	chr3.1	65262400	MS.gene70522	67267517	67272168
chr3.1_065262400	chr3.1	65262400	MS.gene70523	67277711	67278810
chr3.1_065262400	chr3.1	65262400	MS.gene70524	67298527	67302053
chr3.1_065262400	chr3.1	65262400	MS.gene70525	67321360	67323560
chr3.1_065262400	chr3.1	65262400	MS.gene70526	67357503	67360407
chr3.1_065262400	chr3.1	65262400	MS.gene70527	67375421	67377855
chr3.1_065262400	chr3.1	65262400	MS.gene70528	67390896	67392422
chr3.1_065262400	chr3.1	65262400	MS.gene70529	67396534	67397829
chr3.1_065262400	chr3.1	65262400	MS.gene70530	67437738	67449357
chr3.1_065262400	chr3.1	65262400	MS.gene70531	67459759	67462716
chr3.1_065262400	chr3.1	65262400	MS.gene70532	67471546	67472169
chr3.1_065262400	chr3.1	65262400	MS.gene70533	67475612	67477851
chr3.1_065262400	chr3.1	65262400	MS.gene70534	67479191	67480557
chr3.1_065262400	chr3.1	65262400	MS.gene70535	67482960	67488344
chr3.1_065262400	chr3.1	65262400	MS.gene70536	67490694	67491098
chr3.1_065262400	chr3.1	65262400	MS.gene70537	67495966	67497987
chr3.1_065262400	chr3.1	65262400	MS.gene70538	67500112	67503195
chr3.1_065262400	chr3.1	65262400	MS.gene70539	67532471	67534825
chr3.1_065262400	chr3.1	65262400	MS.gene70540	67538708	67540884
chr3.1_065262400	chr3.1	65262400	MS.gene70541	67551014	67572046
chr3.1_065262400	chr3.1	65262400	MS.gene70542	67585905	67587494
chr3.1_065262400	chr3.1	65262400	MS.gene70561	64688212	64691982
chr3.1_065262400	chr3.1	65262400	MS.gene70562	64682748	64685497
chr3.1_065262400	chr3.1	65262400	MS.gene70563	64676457	64679792
chr3.1_065262400	chr3.1	65262400	MS.gene70564	64671147	64674666
chr3.1_065262400	chr3.1	65262400	MS.gene70565	64663922	64671028
chr3.1_065262400	chr3.1	65262400	MS.gene70566	64657978	64661090
chr3.1_065262400	chr3.1	65262400	MS.gene70567	64651512	64654971
chr3.1_065262400	chr3.1	65262400	MS.gene70568	64639905	64645344
chr3.1_065262400	chr3.1	65262400	MS.gene70569	64636478	64637116
chr3.1_065262400	chr3.1	65262400	MS.gene70570	64633103	64633744
chr3.1_065262400	chr3.1	65262400	MS.gene70571	64623568	64624185
chr3.1_065262400	chr3.1	65262400	MS.gene70572	64613560	64614309
chr3.1_065262400	chr3.1	65262400	MS.gene70573	64592181	64594097
chr3.1_065262400	chr3.1	65262400	MS.gene70574	64570354	64575658
chr3.1_065262400	chr3.1	65262400	MS.gene70575	64559887	64565603
chr3.1_065262400	chr3.1	65262400	MS.gene70576	64525545	64531230
chr3.1_065262400	chr3.1	65262400	MS.gene70577	64455043	64457402
chr3.1_065262400	chr3.1	65262400	MS.gene70578	64451579	64454241
chr3.1_065262400	chr3.1	65262400	MS.gene70579	64448723	64450320
chr3.1_065262400	chr3.1	65262400	MS.gene70580	64436427	64442830
chr3.1_065262400	chr3.1	65262400	MS.gene70581	64426512	64429985
chr3.1_065262400	chr3.1	65262400	MS.gene70582	64422097	64424999
chr3.1_065262400	chr3.1	65262400	MS.gene70583	64415122	64417374
chr3.1_065262400	chr3.1	65262400	MS.gene70584	64409814	64411926
chr3.1_065262400	chr3.1	65262400	MS.gene70585	64400146	64402482
chr3.1_065262400	chr3.1	65262400	MS.gene70586	64387275	64388500
chr3.1_065262400	chr3.1	65262400	MS.gene70587	64380988	64382451
chr3.1_065262400	chr3.1	65262400	MS.gene70588	64374708	64379677
chr3.1_065262400	chr3.1	65262400	MS.gene70589	64366438	64370273
chr3.1_065262400	chr3.1	65262400	MS.gene70590	64363964	64364338
chr3.1_065262400	chr3.1	65262400	MS.gene70591	64348652	64354765
chr3.1_065262400	chr3.1	65262400	MS.gene70592	64345624	64346283
chr3.1_065262400	chr3.1	65262400	MS.gene70593	64338967	64339176
chr3.1_065262400	chr3.1	65262400	MS.gene70594	64327722	64337617
chr3.1_065262400	chr3.1	65262400	MS.gene70595	64295304	64296548
chr3.1_065262400	chr3.1	65262400	MS.gene70596	64286169	64287203
chr3.1_065262400	chr3.1	65262400	MS.gene70597	64276757	64279120
chr3.1_065262400	chr3.1	65262400	MS.gene70598	64276016	64276612
chr3.1_065262400	chr3.1	65262400	MS.gene70599	64274927	64276000
chr3.1_065262400	chr3.1	65262400	MS.gene70600	64268812	64270392
chr3.1_065262400	chr3.1	65262400	MS.gene70601	64260143	64263200
chr3.1_065262400	chr3.1	65262400	MS.gene70602	64254572	64256919
chr3.1_065262400	chr3.1	65262400	MS.gene70603	64246573	64247564
chr3.1_065262400	chr3.1	65262400	MS.gene70604	64226761	64232017
chr3.1_065262400	chr3.1	65262400	MS.gene70605	64213523	64216475
chr3.1_065262400	chr3.1	65262400	MS.gene70606	64205765	64207942
chr3.1_065262400	chr3.1	65262400	MS.gene70607	64200910	64201344
chr3.1_065262400	chr3.1	65262400	MS.gene70608	64191907	64195254
chr3.1_065262400	chr3.1	65262400	MS.gene70609	64185405	64185855
chr3.1_065262400	chr3.1	65262400	MS.gene70610	64178438	64181484
chr3.1_065262400	chr3.1	65262400	MS.gene70611	64169869	64174651
chr3.1_065262400	chr3.1	65262400	MS.gene70612	64164888	64166513
chr3.1_065262400	chr3.1	65262400	MS.gene70613	64135941	64137144
chr3.1_065262400	chr3.1	65262400	MS.gene70614	64132445	64133486
chr3.1_065262400	chr3.1	65262400	MS.gene70615	64128072	64130898
chr3.1_065262400	chr3.1	65262400	MS.gene70616	64121260	64123298
chr3.1_065262400	chr3.1	65262400	MS.gene70617	64111084	64113772
chr3.1_065262400	chr3.1	65262400	MS.gene70618	64099830	64105771
chr3.1_065262400	chr3.1	65262400	MS.gene70619	64095755	64097735
chr3.1_065262400	chr3.1	65262400	MS.gene70620	64074855	64078616
chr3.1_065262400	chr3.1	65262400	MS.gene70621	64070867	64073344
chr3.1_065262400	chr3.1	65262400	MS.gene70622	64065557	64066353
chr3.1_065262400	chr3.1	65262400	MS.gene70623	64055420	64057824
chr3.1_065262400	chr3.1	65262400	MS.gene70624	64050810	64054193
chr3.1_065262400	chr3.1	65262400	MS.gene70625	64047960	64049538
chr3.1_065262400	chr3.1	65262400	MS.gene70626	64023828	64024709
chr3.1_065262400	chr3.1	65262400	MS.gene70627	64013989	64015990
chr3.1_065262400	chr3.1	65262400	MS.gene70628	63944928	63985763
chr3.1_065262400	chr3.1	65262400	MS.gene70629	63899928	63901401
chr3.1_065262400	chr3.1	65262400	MS.gene70630	63886099	63897311
chr3.1_065262400	chr3.1	65262400	MS.gene70631	63869114	63869686
chr3.1_065262400	chr3.1	65262400	MS.gene70632	63865444	63867915
chr3.1_065262400	chr3.1	65262400	MS.gene70633	63846788	63850645
chr3.1_065262400	chr3.1	65262400	MS.gene70634	63838761	63840395
chr3.1_065262400	chr3.1	65262400	MS.gene70635	63831482	63835256
chr3.1_065262400	chr3.1	65262400	MS.gene70636	63809282	63810561
chr3.1_065262400	chr3.1	65262400	MS.gene70637	63801130	63807119
chr3.1_065262400	chr3.1	65262400	MS.gene70638	63794680	63797334
chr3.1_065262400	chr3.1	65262400	MS.gene70639	63785199	63788303
chr3.1_065262400	chr3.1	65262400	MS.gene70640	63778166	63781086
chr3.1_065262400	chr3.1	65262400	MS.gene70641	63770906	63774221
chr3.1_065262400	chr3.1	65262400	MS.gene70642	63768287	63769573
chr3.1_065262400	chr3.1	65262400	MS.gene70643	63761432	63767042
chr3.1_065262400	chr3.1	65262400	MS.gene70644	63736019	63750944
chr3.1_065262400	chr3.1	65262400	MS.gene70645	63710402	63721488
chr3.1_065262400	chr3.1	65262400	MS.gene70646	63705880	63706134
chr3.1_065262400	chr3.1	65262400	MS.gene70647	63681701	63683580
chr3.1_065262400	chr3.1	65262400	MS.gene70648	63670515	63680276
chr3.1_065262400	chr3.1	65262400	MS.gene70649	63659003	63667392
chr3.1_065262400	chr3.1	65262400	MS.gene70650	63646338	63649592
chr3.1_065262400	chr3.1	65262400	MS.gene70651	63633902	63642829
chr3.1_065262400	chr3.1	65262400	MS.gene70652	63629960	63632467
chr3.1_065262400	chr3.1	65262400	MS.gene70653	63625496	63626568
chr3.1_065262400	chr3.1	65262400	MS.gene70654	63624375	63624989
chr3.1_065262400	chr3.1	65262400	MS.gene70655	63588101	63588502
chr3.1_065262400	chr3.1	65262400	MS.gene70656	63573701	63580746
chr3.1_065262400	chr3.1	65262400	MS.gene70657	63567035	63571317
chr3.1_065262400	chr3.1	65262400	MS.gene70658	63553772	63560411
chr3.1_065262400	chr3.1	65262400	MS.gene70659	63534058	63534639
chr3.1_065262400	chr3.1	65262400	MS.gene70660	63503723	63505162
chr3.1_065262400	chr3.1	65262400	MS.gene70661	63493913	63499425
chr3.1_065262400	chr3.1	65262400	MS.gene70662	63487539	63488296
chr3.1_065262400	chr3.1	65262400	MS.gene70663	63480812	63481213
chr3.1_065262400	chr3.1	65262400	MS.gene70664	63478148	63480318
chr3.1_065262400	chr3.1	65262400	MS.gene70665	63476900	63478078
chr3.1_065262400	chr3.1	65262400	MS.gene70666	63472587	63473845
chr3.1_065262400	chr3.1	65262400	MS.gene70667	63451296	63458046
chr3.1_065262400	chr3.1	65262400	MS.gene70668	63435650	63436132
chr3.1_065262400	chr3.1	65262400	MS.gene70717	67908123	67912774
chr3.1_065262400	chr3.1	65262400	MS.gene70718	67917890	67924073
chr3.1_065262400	chr3.1	65262400	MS.gene70719	67946767	67947676
chr3.1_065262400	chr3.1	65262400	MS.gene70720	67965660	67966619
chr3.1_065262400	chr3.1	65262400	MS.gene70721	67968004	67968303
chr3.1_065262400	chr3.1	65262400	MS.gene70722	67974390	67975353
chr3.1_065262400	chr3.1	65262400	MS.gene70723	67979529	67980192
chr3.1_065262400	chr3.1	65262400	MS.gene70724	67983741	67984736
chr3.1_065262400	chr3.1	65262400	MS.gene70725	67986999	67987894
chr3.1_065262400	chr3.1	65262400	MS.gene70726	67988827	67996104
chr3.1_065262400	chr3.1	65262400	MS.gene70727	67999272	68004651
chr3.1_065262400	chr3.1	65262400	MS.gene70728	68006267	68007727
chr3.1_065262400	chr3.1	65262400	MS.gene70729	68009304	68014674
chr3.1_065262400	chr3.1	65262400	MS.gene70730	68026096	68030125
chr3.1_065262400	chr3.1	65262400	MS.gene70731	68032275	68033078
chr3.1_065262400	chr3.1	65262400	MS.gene70732	68037365	68039062
chr3.1_065262400	chr3.1	65262400	MS.gene70733	68040090	68041660
chr3.1_065262400	chr3.1	65262400	MS.gene70734	68146476	68146772
chr3.1_065262400	chr3.1	65262400	MS.gene70736	68177863	68189689
chr3.1_065262400	chr3.1	65262400	MS.gene70737	68196950	68197765
chr3.1_065262400	chr3.1	65262400	MS.gene70738	68216301	68218863
chr3.1_065262400	chr3.1	65262400	MS.gene70739	68220055	68223644
chr3.1_065262400	chr3.1	65262400	MS.gene70740	68225653	68233931
chr3.1_065262400	chr3.1	65262400	MS.gene70741	68236999	68237211
chr3.1_065262400	chr3.1	65262400	MS.gene70742	68260521	68267568
chr3.1_065262400	chr3.1	65262400	MS.gene70743	68270124	68275341
chr3.1_065262400	chr3.1	65262400	MS.gene70744	68279867	68282154
chr3.1_065262400	chr3.1	65262400	MS.gene70745	68289650	68298345
chr3.1_065262400	chr3.1	65262400	MS.gene70746	68302953	68307567
chr3.1_065262400	chr3.1	65262400	MS.gene70747	68311846	68319743
chr3.1_065262400	chr3.1	65262400	MS.gene70748	68327359	68329190
chr3.1_065262400	chr3.1	65262400	MS.gene72269	68120319	68120659
chr3.1_065262400	chr3.1	65262400	MS.gene72270	68116617	68118077
chr3.1_065262400	chr3.1	65262400	MS.gene72271	68109645	68115019
chr3.1_065262400	chr3.1	65262400	MS.gene72272	68095145	68099177
chr3.1_065262400	chr3.1	65262400	MS.gene72273	68092773	68093330
chr3.1_065262400	chr3.1	65262400	MS.gene72274	68086664	68088636
chr3.1_065262400	chr3.1	65262400	MS.gene73738	70106884	70107174
chr3.1_065262400	chr3.1	65262400	MS.gene73739	70109346	70110320
chr3.1_065262400	chr3.1	65262400	MS.gene73740	70116527	70120822
chr3.1_065262400	chr3.1	65262400	MS.gene75532	69294069	69294422
chr3.1_065262400	chr3.1	65262400	MS.gene75533	69290003	69293585
chr3.1_065262400	chr3.1	65262400	MS.gene75534	69283776	69288656
chr3.1_065262400	chr3.1	65262400	MS.gene75535	69271970	69274316
chr3.1_065262400	chr3.1	65262400	MS.gene75536	69243777	69248725
chr3.1_065262400	chr3.1	65262400	MS.gene75537	69237111	69243411
chr3.1_065262400	chr3.1	65262400	MS.gene75538	69227710	69234462
chr3.1_065262400	chr3.1	65262400	MS.gene75539	69221400	69223999
chr3.1_065262400	chr3.1	65262400	MS.gene75540	69217550	69218194
chr3.1_065262400	chr3.1	65262400	MS.gene75541	69201911	69203726
chr3.1_065262400	chr3.1	65262400	MS.gene75542	69194078	69198230
chr3.1_065262400	chr3.1	65262400	MS.gene75543	69188866	69191990
chr3.1_065262400	chr3.1	65262400	MS.gene75544	69181122	69182944
chr3.1_065262400	chr3.1	65262400	MS.gene75545	69161559	69164574
chr3.1_065262400	chr3.1	65262400	MS.gene75546	69103355	69103792
chr3.1_065262400	chr3.1	65262400	MS.gene75547	69099745	69101180
chr3.1_065262400	chr3.1	65262400	MS.gene75548	69092096	69097410
chr3.1_065262400	chr3.1	65262400	MS.gene75549	69086204	69086800
chr3.1_065262400	chr3.1	65262400	MS.gene75550	69079993	69083724
chr3.1_065262400	chr3.1	65262400	MS.gene75551	69075442	69077951
chr3.1_065262400	chr3.1	65262400	MS.gene75552	69069241	69071402
chr3.1_065262400	chr3.1	65262400	MS.gene75553	69063995	69064618
chr3.1_065262400	chr3.1	65262400	MS.gene75554	69055965	69062565
chr3.1_065262400	chr3.1	65262400	MS.gene75555	69047060	69054208
chr3.1_065262400	chr3.1	65262400	MS.gene75556	69033419	69034957
chr3.1_065262400	chr3.1	65262400	MS.gene75557	69024891	69030104
chr3.1_065262400	chr3.1	65262400	MS.gene75558	69006156	69009602
chr3.1_065262400	chr3.1	65262400	MS.gene75559	69001282	69005190
chr3.1_065262400	chr3.1	65262400	MS.gene75560	68996268	68997128
chr3.1_065262400	chr3.1	65262400	MS.gene75561	68971513	68974062
chr3.1_065262400	chr3.1	65262400	MS.gene75562	68957849	68958782
chr3.1_065262400	chr3.1	65262400	MS.gene78710	62339458	62343528
chr3.1_065262400	chr3.1	65262400	MS.gene78711	62324726	62328227
chr3.1_065262400	chr3.1	65262400	MS.gene78712	62318016	62320236
chr3.1_065262400	chr3.1	65262400	MS.gene78713	62298501	62299162
chr3.1_065262400	chr3.1	65262400	MS.gene78714	62287555	62289164
chr3.1_065262400	chr3.1	65262400	MS.gene78715	62284274	62285936
chr3.1_065262400	chr3.1	65262400	MS.gene78716	62279040	62281205
chr3.1_065262400	chr3.1	65262400	MS.gene78717	62271829	62273435
chr3.1_065262400	chr3.1	65262400	MS.gene78966	68594493	68598190
chr3.1_065262400	chr3.1	65262400	MS.gene78967	68587023	68590174
chr3.1_065262400	chr3.1	65262400	MS.gene78968	68598412	68601487
chr3.1_065262400	chr3.1	65262400	MS.gene78969	68605804	68608955
chr3.1_065262400	chr3.1	65262400	MS.gene78970	68609871	68612877
chr3.1_065262400	chr3.1	65262400	MS.gene78971	68529617	68530298
chr3.1_065262400	chr3.1	65262400	MS.gene78972	68503943	68509357
chr3.1_065262400	chr3.1	65262400	MS.gene78973	68497956	68501990
chr3.1_065262400	chr3.1	65262400	MS.gene78974	68485459	68488746
chr3.1_065262400	chr3.1	65262400	MS.gene78975	68481613	68484032
chr3.1_065262400	chr3.1	65262400	MS.gene78976	68475729	68476547
chr3.1_065262400	chr3.1	65262400	MS.gene78977	68452233	68457618
chr3.1_065262400	chr3.1	65262400	MS.gene78978	68451185	68451415
chr3.1_065262400	chr3.1	65262400	MS.gene78979	68444966	68446643
chr3.1_065262400	chr3.1	65262400	MS.gene78980	68438700	68443232
chr3.1_065262400	chr3.1	65262400	MS.gene78981	68385155	68388568
chr3.1_065262400	chr3.1	65262400	MS.gene78982	68373824	68381276
chr3.1_065262400	chr3.1	65262400	MS.gene78983	68367177	68371731
chr3.1_065262400	chr3.1	65262400	MS.gene78984	68362186	68363822
chr3.1_065262400	chr3.1	65262400	MS.gene78985	68356888	68360453
chr3.1_065262400	chr3.1	65262400	MS.gene79078	69320497	69320841
chr3.1_065262400	chr3.1	65262400	MS.gene79079	69330109	69340457
chr3.1_065262400	chr3.1	65262400	MS.gene79080	69343199	69347854
chr3.1_065262400	chr3.1	65262400	MS.gene79081	69349992	69353574
chr3.1_065262400	chr3.1	65262400	MS.gene79085	69495649	69500637
chr3.1_065262400	chr3.1	65262400	MS.gene79103	69481388	69487996
chr3.1_065262400	chr3.1	65262400	MS.gene79114	68884026	68885709
chr3.1_065262400	chr3.1	65262400	MS.gene79115	68845446	68846105
chr3.1_065262400	chr3.1	65262400	MS.gene79116	68834297	68835439
chr3.1_065262400	chr3.1	65262400	MS.gene79117	68782820	68783198
chr3.1_065262400	chr3.1	65262400	MS.gene79118	68777087	68779934
chr3.1_065262400	chr3.1	65262400	MS.gene79119	68770761	68774930
chr3.1_065262400	chr3.1	65262400	MS.gene79120	68763450	68768132
chr3.1_065262400	chr3.1	65262400	MS.gene79121	68751082	68760570
chr3.1_065262400	chr3.1	65262400	MS.gene79122	68742038	68743633
chr3.1_065262400	chr3.1	65262400	MS.gene79123	68737021	68737920
chr3.1_065262400	chr3.1	65262400	MS.gene79124	68735402	68735575
chr3.1_065262400	chr3.1	65262400	MS.gene79125	68706896	68711601
chr3.1_065262400	chr3.1	65262400	MS.gene79126	68698466	68700245
chr3.1_065262400	chr3.1	65262400	MS.gene79127	68695582	68696072
chr3.1_065262400	chr3.1	65262400	MS.gene79128	68680817	68682044
chr3.1_065262400	chr3.1	65262400	MS.gene79129	68655335	68657768
chr3.1_065262400	chr3.1	65262400	MS.gene79130	68645812	68652524
chr3.1_065262400	chr3.1	65262400	MS.gene79131	68532219	68537595
chr3.1_065262400	chr3.1	65262400	MS.gene79204	70065793	70066785
chr3.1_065262400	chr3.1	65262400	MS.gene79205	70071714	70072106
chr3.1_065262400	chr3.1	65262400	MS.gene79206	70074281	70075255
chr3.1_065262400	chr3.1	65262400	MS.gene79207	70127868	70128260
chr3.1_065262400	chr3.1	65262400	MS.gene79208	70130435	70131409
chr3.1_065262400	chr3.1	65262400	MS.gene79209	70137613	70141847
chr3.1_065262400	chr3.1	65262400	MS.gene79210	70148579	70152100
chr3.1_065262400	chr3.1	65262400	MS.gene79211	70153210	70157366
chr3.1_065262400	chr3.1	65262400	MS.gene79212	70159046	70159609
chr3.1_065262400	chr3.1	65262400	MS.gene79213	70165744	70166579
chr3.1_065262400	chr3.1	65262400	MS.gene79214	70167674	70168907
chr3.1_065262400	chr3.1	65262400	MS.gene79215	70172093	70172719
chr3.1_065262400	chr3.1	65262400	MS.gene79216	70201216	70201845
chr3.1_065262400	chr3.1	65262400	MS.gene79217	70216666	70222060
chr3.1_065262400	chr3.1	65262400	MS.gene79218	70222481	70225864
chr3.1_065262400	chr3.1	65262400	MS.gene79219	70232333	70235237
chr3.1_065262400	chr3.1	65262400	MS.gene79220	70240148	70240747
chr3.1_065262400	chr3.1	65262400	MS.gene79221	70243402	70244001
chr3.1_065262400	chr3.1	65262400	MS.gene79222	70246130	70246729
chr3.1_065262400	chr3.1	65262400	MS.gene79223	70249058	70249657
chr3.1_065262400	chr3.1	65262400	MS.gene79224	70257434	70258033
chr3.1_065262400	chr3.1	65262400	MS.gene79225	70259762	70273881
chr3.1_065262400	chr3.1	65262400	MS.gene79226	70332453	70333862
chr3.1_065262400	chr3.1	65262400	MS.gene79227	70349053	70351414
chr3.1_065262400	chr3.1	65262400	MS.gene79228	70352633	70352908
chr3.1_065262400	chr3.1	65262400	MS.gene79229	70355659	70356407
chr3.1_065262400	chr3.1	65262400	MS.gene79230	70379634	70381859
chr3.1_065262400	chr3.1	65262400	MS.gene79231	70410585	70411874
chr3.1_065262400	chr3.1	65262400	MS.gene79232	70412688	70413398
chr3.1_065262400	chr3.1	65262400	MS.gene79233	70442956	70446364
chr3.1_065262400	chr3.1	65262400	MS.gene79234	70454156	70455571
chr3.1_065262400	chr3.1	65262400	MS.gene79235	70488698	70491995
chr3.1_065262400	chr3.1	65262400	MS.gene79236	70508949	70509960
chr3.1_065262400	chr3.1	65262400	MS.gene79237	70511418	70511636
chr3.1_065262400	chr3.1	65262400	MS.gene79238	70533052	70537111
chr3.1_065262400	chr3.1	65262400	MS.gene79239	70542545	70550457
chr3.1_065262400	chr3.1	65262400	MS.gene79240	70552610	70553683
chr3.1_065262400	chr3.1	65262400	MS.gene79241	70555744	70556483
chr3.1_065262400	chr3.1	65262400	MS.gene79242	70560332	70563677
chr3.1_065262400	chr3.1	65262400	MS.gene79243	70566988	70568243
chr3.1_065262400	chr3.1	65262400	MS.gene79244	70578767	70587012
chr3.1_065262400	chr3.1	65262400	MS.gene79245	70602805	70605589
chr3.1_065262400	chr3.1	65262400	MS.gene79246	70608564	70611202
chr3.1_065262400	chr3.1	65262400	MS.gene79247	70612984	70619263
chr3.1_065262400	chr3.1	65262400	MS.gene79248	70625448	70626511
chr3.1_065262400	chr3.1	65262400	MS.gene79677	64865623	64867762
chr3.1_065262400	chr3.1	65262400	MS.gene79678	64860975	64862530
chr3.1_065262400	chr3.1	65262400	MS.gene79679	64733817	64744311
chr3.1_065262400	chr3.1	65262400	MS.gene79847	65957380	65960556
chr3.1_065262400	chr3.1	65262400	MS.gene79848	65950233	65951761
chr3.1_065262400	chr3.1	65262400	MS.gene79849	65944487	65946136
chr3.1_065262400	chr3.1	65262400	MS.gene79850	65936293	65937363
chr3.1_065262400	chr3.1	65262400	MS.gene79851	65877404	65898650
chr3.1_065262400	chr3.1	65262400	MS.gene79852	65833819	65842327
chr3.1_065262400	chr3.1	65262400	MS.gene79853	65826862	65827110
chr3.1_065262400	chr3.1	65262400	MS.gene79854	65818237	65820626
chr3.1_065262400	chr3.1	65262400	MS.gene79855	65815164	65816753
chr3.1_065262400	chr3.1	65262400	MS.gene79856	65805497	65808555
chr3.1_065262400	chr3.1	65262400	MS.gene79857	65799157	65802722
chr3.1_065262400	chr3.1	65262400	MS.gene79858	65787912	65792062
chr3.1_065262400	chr3.1	65262400	MS.gene79859	65781015	65781772
chr3.1_065262400	chr3.1	65262400	MS.gene79860	65766927	65768999
chr3.1_065262400	chr3.1	65262400	MS.gene79861	65761331	65763124
chr3.1_065262400	chr3.1	65262400	MS.gene79862	65746966	65751839
chr3.1_065262400	chr3.1	65262400	MS.gene79863	65742779	65744661
chr3.1_065262400	chr3.1	65262400	MS.gene79864	65733627	65734732
chr3.1_065262400	chr3.1	65262400	MS.gene79865	65727521	65731392
chr3.1_065262400	chr3.1	65262400	MS.gene79866	65710761	65717000
chr3.1_065262400	chr3.1	65262400	MS.gene79867	65699318	65705812
chr3.1_065262400	chr3.1	65262400	MS.gene79868	65690229	65695781
chr3.1_065262400	chr3.1	65262400	MS.gene79869	65676741	65680091
chr3.1_065262400	chr3.1	65262400	MS.gene79870	65670838	65671233
chr3.1_065262400	chr3.1	65262400	MS.gene79871	65669886	65670827
chr3.1_065262400	chr3.1	65262400	MS.gene79872	65662794	65663897
chr3.1_065262400	chr3.1	65262400	MS.gene79873	65644919	65649429
chr3.1_065262400	chr3.1	65262400	MS.gene79874	65642916	65644229
chr3.1_065262400	chr3.1	65262400	MS.gene79875	65637487	65639151
chr3.1_065262400	chr3.1	65262400	MS.gene79876	65627625	65629843
chr3.1_065262400	chr3.1	65262400	MS.gene79877	65604959	65624490
chr3.1_065262400	chr3.1	65262400	MS.gene79878	65597253	65602061
chr3.1_065262400	chr3.1	65262400	MS.gene79879	65585677	65591999
chr3.1_065262400	chr3.1	65262400	MS.gene79880	65575005	65583310
chr3.1_065262400	chr3.1	65262400	MS.gene79881	65560857	65561681
chr3.1_065262400	chr3.1	65262400	MS.gene79882	65543796	65545139
chr3.1_065262400	chr3.1	65262400	MS.gene79883	65500034	65512628
chr3.1_065262400	chr3.1	65262400	MS.gene79884	65492346	65492567
chr3.1_065262400	chr3.1	65262400	MS.gene79885	65486480	65486758
chr3.1_065262400	chr3.1	65262400	MS.gene79886	65483165	65483443
chr3.1_065262400	chr3.1	65262400	MS.gene79887	65481393	65481671
chr3.1_065262400	chr3.1	65262400	MS.gene79888	65470316	65470594
chr3.1_065262400	chr3.1	65262400	MS.gene79889	65468545	65468823
chr3.1_065262400	chr3.1	65262400	MS.gene79890	65457504	65457782
chr3.1_065262400	chr3.1	65262400	MS.gene79891	65455732	65456010
chr3.1_065262400	chr3.1	65262400	MS.gene79892	65446583	65451400
chr3.1_065262400	chr3.1	65262400	MS.gene79893	65419183	65437978
chr3.1_065262400	chr3.1	65262400	MS.gene79894	65415608	65417370
chr3.1_065262400	chr3.1	65262400	MS.gene79895	65404706	65406823
chr3.1_065262400	chr3.1	65262400	MS.gene79896	65397233	65397640
chr3.1_065262400	chr3.1	65262400	MS.gene79897	65384892	65386836
chr3.1_065262400	chr3.1	65262400	MS.gene79898	65344190	65346161
chr3.1_065262400	chr3.1	65262400	MS.gene79899	65336251	65338718
chr3.1_065262400	chr3.1	65262400	MS.gene79900	65327474	65328637
chr3.1_065262400	chr3.1	65262400	MS.gene79901	65322718	65325758
chr3.1_065262400	chr3.1	65262400	MS.gene79902	65318053	65319903
chr3.1_065262400	chr3.1	65262400	MS.gene79903	65311028	65317049
chr3.1_065262400	chr3.1	65262400	MS.gene79904	65304221	65307674
chr3.1_065262400	chr3.1	65262400	MS.gene79905	65294068	65302741
chr3.1_065262400	chr3.1	65262400	MS.gene79906	65259646	65270326
chr3.1_065262400	chr3.1	65262400	MS.gene79907	65251783	65255597
chr3.1_065262400	chr3.1	65262400	MS.gene79908	65241524	65242954
chr3.1_065262400	chr3.1	65262400	MS.gene79909	65233593	65234946
chr3.1_065262400	chr3.1	65262400	MS.gene79910	65225036	65226451
chr3.1_065262400	chr3.1	65262400	MS.gene79911	65185786	65186922
chr3.1_065262400	chr3.1	65262400	MS.gene79912	65180298	65181777
chr3.1_065262400	chr3.1	65262400	MS.gene79913	65169304	65176573
chr3.1_065262400	chr3.1	65262400	MS.gene79914	65151621	65152781
chr3.1_065262400	chr3.1	65262400	MS.gene79915	65147978	65150225
chr3.1_065262400	chr3.1	65262400	MS.gene79916	65137441	65138190
chr3.1_065262400	chr3.1	65262400	MS.gene79917	65074944	65078170
chr3.1_065262400	chr3.1	65262400	MS.gene79918	65057070	65062661
chr3.1_065262400	chr3.1	65262400	MS.gene79919	65045999	65053201
chr3.1_065262400	chr3.1	65262400	MS.gene79920	65041363	65041764
chr3.1_065262400	chr3.1	65262400	MS.gene79921	65032980	65039341
chr3.1_065262400	chr3.1	65262400	MS.gene79922	65020124	65031052
chr3.1_065262400	chr3.1	65262400	MS.gene80906	73613451	73615385
chr3.1_065262400	chr3.1	65262400	MS.gene80907	73623448	73624183
chr3.1_065262400	chr3.1	65262400	MS.gene82533	58380794	58385051
chr3.1_065262400	chr3.1	65262400	MS.gene82534	58366627	58367184
chr3.1_065262400	chr3.1	65262400	MS.gene82535	58342463	58343948
chr3.1_065262400	chr3.1	65262400	MS.gene82536	58313714	58315018
chr3.1_065262400	chr3.1	65262400	MS.gene82537	58279099	58279620
chr3.1_065262400	chr3.1	65262400	MS.gene82538	58266891	58268860
chr3.1_065262400	chr3.1	65262400	MS.gene82539	58260053	58261921
chr3.1_065262400	chr3.1	65262400	MS.gene82540	58251429	58253570
chr3.1_065262400	chr3.1	65262400	MS.gene82541	58243483	58246473
chr3.1_065262400	chr3.1	65262400	MS.gene82542	58232708	58234379
chr3.1_065262400	chr3.1	65262400	MS.gene82543	58222459	58224075
chr3.1_065262400	chr3.1	65262400	MS.gene82544	58205706	58217784
chr3.1_065262400	chr3.1	65262400	MS.gene82545	58188310	58191907
chr3.1_065262400	chr3.1	65262400	MS.gene82546	58185574	58185885
chr3.1_065262400	chr3.1	65262400	MS.gene82547	58181896	58183999
chr3.1_065262400	chr3.1	65262400	MS.gene82548	58175686	58178670
chr3.1_065262400	chr3.1	65262400	MS.gene82549	58163064	58164617
chr3.1_065262400	chr3.1	65262400	MS.gene82550	58158707	58161364
chr3.1_065262400	chr3.1	65262400	MS.gene82551	58126200	58130436
chr3.1_065262400	chr3.1	65262400	MS.gene82552	58114206	58118251
chr3.1_065262400	chr3.1	65262400	MS.gene84130	72970715	72973597
chr3.1_065262400	chr3.1	65262400	MS.gene84131	72927416	72937223
chr3.1_065262400	chr3.1	65262400	MS.gene84132	72916760	72920930
chr3.1_065262400	chr3.1	65262400	MS.gene84133	72907814	72910831
chr3.1_065262400	chr3.1	65262400	MS.gene84134	72899253	72905455
chr3.1_065262400	chr3.1	65262400	MS.gene84135	72885136	72887209
chr3.1_065262400	chr3.1	65262400	MS.gene84136	72876221	72877903
chr3.1_065262400	chr3.1	65262400	MS.gene84137	72867232	72867432
chr3.1_065262400	chr3.1	65262400	MS.gene84138	72865363	72867076
chr3.1_065262400	chr3.1	65262400	MS.gene84139	72857184	72858732
chr3.1_065262400	chr3.1	65262400	MS.gene84140	72822911	72826509
chr3.1_065262400	chr3.1	65262400	MS.gene84141	72807525	72808920
chr3.1_065262400	chr3.1	65262400	MS.gene84142	72801553	72804830
chr3.1_065262400	chr3.1	65262400	MS.gene84143	72770443	72771330
chr3.1_065262400	chr3.1	65262400	MS.gene84144	72763108	72767395
chr3.1_065262400	chr3.1	65262400	MS.gene84145	72729256	72730344
chr3.1_065262400	chr3.1	65262400	MS.gene87642	58854793	58855084
chr3.1_065262400	chr3.1	65262400	MS.gene87644	58968424	58972606
chr3.1_065262400	chr3.1	65262400	MS.gene87645	58960318	58960494
chr3.1_065262400	chr3.1	65262400	MS.gene87646	59061185	59065368
chr3.1_065262400	chr3.1	65262400	MS.gene87647	59068025	59070702
chr3.1_065262400	chr3.1	65262400	MS.gene87648	59072428	59073782
chr3.1_065262400	chr3.1	65262400	MS.gene87649	59075690	59076177
chr3.1_065262400	chr3.1	65262400	MS.gene87650	59079343	59079959
chr3.1_065262400	chr3.1	65262400	MS.gene87651	59080348	59082015
chr3.1_065262400	chr3.1	65262400	MS.gene87652	59083839	59085580
chr3.1_065262400	chr3.1	65262400	MS.gene87656	58811211	58815980
chr3.1_065262400	chr3.1	65262400	MS.gene87657	58819966	58821731
chr3.1_065262400	chr3.1	65262400	MS.gene87658	58833904	58834248
chr3.1_065262400	chr3.1	65262400	MS.gene87659	58844504	58844980
chr3.1_065262400	chr3.1	65262400	MS.gene87660	58679170	58684962
chr3.1_065262400	chr3.1	65262400	MS.gene87661	58692553	58694634
chr3.1_065262400	chr3.1	65262400	MS.gene87662	58697087	58700719
chr3.1_065262400	chr3.1	65262400	MS.gene87663	58715914	58722253
chr3.1_065262400	chr3.1	65262400	MS.gene87664	58739518	58741413
chr3.1_065262400	chr3.1	65262400	MS.gene87665	58750897	58756750
chr3.1_065262400	chr3.1	65262400	MS.gene87666	58758880	58764936
chr3.1_065262400	chr3.1	65262400	MS.gene87813	58942256	58942582
chr3.1_065262400	chr3.1	65262400	MS.gene87814	58930007	58930756
chr3.1_065262400	chr3.1	65262400	MS.gene87815	58876293	58877801
chr3.1_065262400	chr3.1	65262400	MS.gene87816	58881742	58884617
chr3.1_065262400	chr3.1	65262400	MS.gene98270	61712016	61715145
chr3.1_065262400	chr3.1	65262400	MS.gene98271	61687237	61690904
chr3.1_065262400	chr3.1	65262400	MS.gene98272	61684576	61686192
chr3.1_065262400	chr3.1	65262400	MS.gene98273	61663047	61664825
chr3.1_065262400	chr3.1	65262400	MS.gene98274	61633511	61641867
chr3.1_065262400	chr3.1	65262400	MS.gene98275	61628962	61631561
chr3.1_065262400	chr3.1	65262400	MS.gene98276	61620112	61624032
chr3.1_065262400	chr3.1	65262400	MS.gene98277	61579971	61590933
chr3.1_065262400	chr3.1	65262400	MS.gene98278	61574425	61579106
chr3.1_065262400	chr3.1	65262400	MS.gene98279	61559445	61560134
chr3.1_065262400	chr3.1	65262400	MS.gene98280	61546964	61549267
chr3.1_065262400	chr3.1	65262400	MS.gene98281	61528093	61531509
chr3.1_065262400	chr3.1	65262400	MS.gene98282	61520258	61525808
chr3.1_065262400	chr3.1	65262400	MS.gene98283	61512018	61517425
chr3.1_065262400	chr3.1	65262400	MS.gene98284	61506449	61508960
chr3.1_065262400	chr3.1	65262400	MS.gene98285	61499895	61500995
chr3.1_065262400	chr3.1	65262400	MS.gene98286	61481913	61482599
chr3.1_065262400	chr3.1	65262400	MS.gene98287	61469322	61472923
chr3.1_065262400	chr3.1	65262400	MS.gene98288	61468113	61468331
chr3.1_065262400	chr3.1	65262400	MS.gene98289	61451454	61454852
chr3.1_065262400	chr3.1	65262400	MS.gene98290	61405502	61409956
chr3.1_065262400	chr3.1	65262400	MS.gene98291	61393051	61401199
chr3.1_065262400	chr3.1	65262400	MS.gene98292	61385065	61386343
chr3.1_065262400	chr3.1	65262400	MS.gene98293	61377896	61381000
chr3.1_065262400	chr3.1	65262400	MS.gene98294	61374017	61374439
chr3.1_065262400	chr3.1	65262400	MS.gene98295	61370762	61371181
chr3.1_065262400	chr3.1	65262400	MS.gene98296	61354689	61368328
chr3.1_065262400	chr3.1	65262400	MS.gene98297	61338925	61341132
chr3.1_065262400	chr3.1	65262400	MS.gene98298	61327521	61329549
chr3.1_065262400	chr3.1	65262400	MS.gene98299	61320830	61326099
chr3.1_065262400	chr3.1	65262400	MS.gene98300	61312834	61319794
chr3.1_065262400	chr3.1	65262400	MS.gene98301	61306376	61307004
chr3.1_065262400	chr3.1	65262400	MS.gene98302	61284765	61286748
chr3.1_065262400	chr3.1	65262400	MS.gene98303	61237240	61237674
chr3.1_065262400	chr3.1	65262400	MS.gene98304	61217269	61218574
chr3.1_065262400	chr3.1	65262400	MS.gene98305	61210450	61211007
chr3.1_065262400	chr3.1	65262400	MS.gene98306	61198795	61199697
chr3.1_065262400	chr3.1	65262400	MS.gene98307	61192887	61193837
chr3.1_065262400	chr3.1	65262400	MS.gene98308	61143593	61149942
chr3.1_065262400	chr3.1	65262400	MS.gene98309	61138217	61139215
chr3.1_065262400	chr3.1	65262400	MS.gene98310	61133985	61136290
chr3.1_065262400	chr3.1	65262400	MS.gene98311	61122466	61123043
chr3.1_065262400	chr3.1	65262400	MS.gene98312	61105445	61111614
chr3.1_065262400	chr3.1	65262400	MS.gene98313	61095712	61098567
chr3.1_065262400	chr3.1	65262400	MS.gene98314	61092279	61093510
chr3.1_065262400	chr3.1	65262400	MS.gene98315	61066189	61067777
chr3.1_065262400	chr3.1	65262400	MS.gene98316	61056761	61057075
chr3.1_065262400	chr3.1	65262400	MS.gene98317	61047706	61053726
chr3.1_065262400	chr3.1	65262400	MS.gene98318	61039040	61039796
chr3.1_065262400	chr3.1	65262400	MS.gene98319	61029979	61031847
chr3.1_065262400	chr3.1	65262400	MS.gene98320	61021534	61025568
chr3.1_065262400	chr3.1	65262400	MS.gene98321	60991372	60992384
chr3.1_065262400	chr3.1	65262400	MS.gene98322	60977184	60983613
chr3.1_065262400	chr3.1	65262400	MS.gene001206	66023511	66027619
chr3.1_065262400	chr3.1	65262400	MS.gene001207	66011501	66013249
chr3.1_065262400	chr3.1	65262400	MS.gene001208	65999084	66006518
chr3.1_065262400	chr3.1	65262400	MS.gene001209	65994144	65994341
chr3.1_065262400	chr3.1	65262400	MS.gene001210	65975411	65982681
chr3.1_065262400	chr3.1	65262400	MS.gene001211	65967105	65969943
chr3.1_065262400	chr3.1	65262400	MS.gene001600	68623454	68626460
chr3.1_065262400	chr3.1	65262400	MS.gene008049	58091182	58092373
chr3.1_065262400	chr3.1	65262400	MS.gene008123	56773130	56775742
chr3.1_065262400	chr3.1	65262400	MS.gene008124	56769268	56772623
chr3.1_065262400	chr3.1	65262400	MS.gene008125	56734440	56734664
chr3.1_065262400	chr3.1	65262400	MS.gene008126	56728305	56732143
chr3.1_065262400	chr3.1	65262400	MS.gene008127	56718649	56719094
chr3.1_065262400	chr3.1	65262400	MS.gene013748	71700311	71700790
chr3.1_065262400	chr3.1	65262400	MS.gene013749	71686665	71694199
chr3.1_065262400	chr3.1	65262400	MS.gene013750	71683861	71684749
chr3.1_065262400	chr3.1	65262400	MS.gene013751	71679134	71682662
chr3.1_065262400	chr3.1	65262400	MS.gene013814	71219471	71220074
chr3.1_065262400	chr3.1	65262400	MS.gene013815	71216935	71218863
chr3.1_065262400	chr3.1	65262400	MS.gene013816	71206205	71211755
chr3.1_065262400	chr3.1	65262400	MS.gene013817	71183660	71187748
chr3.1_065262400	chr3.1	65262400	MS.gene013818	71181239	71183050
chr3.1_065262400	chr3.1	65262400	MS.gene013819	71103106	71107194
chr3.1_065262400	chr3.1	65262400	MS.gene013820	71100685	71102496
chr3.1_065262400	chr3.1	65262400	MS.gene013821	71090343	71091202
chr3.1_065262400	chr3.1	65262400	MS.gene013822	71079952	71087082
chr3.1_065262400	chr3.1	65262400	MS.gene013823	71076456	71077988
chr3.1_065262400	chr3.1	65262400	MS.gene013824	71006481	71007116
chr3.1_065262400	chr3.1	65262400	MS.gene013825	70996770	70997489
chr3.1_065262400	chr3.1	65262400	MS.gene013826	70985650	70987795
chr3.1_065262400	chr3.1	65262400	MS.gene013827	70979212	70981371
chr3.1_065262400	chr3.1	65262400	MS.gene013828	70975293	70977155
chr3.1_065262400	chr3.1	65262400	MS.gene013829	70968172	70970175
chr3.1_065262400	chr3.1	65262400	MS.gene013830	70946575	70956274
chr3.1_065262400	chr3.1	65262400	MS.gene013831	70913554	70916904
chr3.1_065262400	chr3.1	65262400	MS.gene013832	70910682	70912865
chr3.1_065262400	chr3.1	65262400	MS.gene013833	70866442	70869792
chr3.1_065262400	chr3.1	65262400	MS.gene013834	70863570	70865753
chr3.1_065262400	chr3.1	65262400	MS.gene013835	70848395	70850757
chr3.1_065262400	chr3.1	65262400	MS.gene013836	70740479	70742748
chr3.1_065262400	chr3.1	65262400	MS.gene013837	70725467	70726530
chr3.1_065262400	chr3.1	65262400	MS.gene013838	70716625	70719811
chr3.1_065262400	chr3.1	65262400	MS.gene013839	70713512	70715074
chr3.1_065262400	chr3.1	65262400	MS.gene022352	63288706	63294374
chr3.1_065262400	chr3.1	65262400	MS.gene022353	63259556	63265222
chr3.1_065262400	chr3.1	65262400	MS.gene022354	63099725	63101153
chr3.1_065262400	chr3.1	65262400	MS.gene022355	63109734	63112579
chr3.1_065262400	chr3.1	65262400	MS.gene022356	63115123	63115542
chr3.1_065262400	chr3.1	65262400	MS.gene022357	63126401	63126622
chr3.1_065262400	chr3.1	65262400	MS.gene022358	63213363	63213641
chr3.1_065262400	chr3.1	65262400	MS.gene022359	63189395	63189944
chr3.1_065262400	chr3.1	65262400	MS.gene022360	63091895	63094444
chr3.1_065262400	chr3.1	65262400	MS.gene022361	63080154	63082889
chr3.1_065262400	chr3.1	65262400	MS.gene022362	63073030	63073607
chr3.1_065262400	chr3.1	65262400	MS.gene022363	63070494	63071782
chr3.1_065262400	chr3.1	65262400	MS.gene022364	63064589	63066178
chr3.1_065262400	chr3.1	65262400	MS.gene022365	63046973	63049603
chr3.1_065262400	chr3.1	65262400	MS.gene022366	63040584	63042343
chr3.1_065262400	chr3.1	65262400	MS.gene022367	63033886	63037440
chr3.1_065262400	chr3.1	65262400	MS.gene022368	63013151	63015829
chr3.1_065262400	chr3.1	65262400	MS.gene022369	62986869	62988601
chr3.1_065262400	chr3.1	65262400	MS.gene022370	62979631	62980647
chr3.1_065262400	chr3.1	65262400	MS.gene022371	62967215	62968171
chr3.1_065262400	chr3.1	65262400	MS.gene022372	62957875	62963773
chr3.1_065262400	chr3.1	65262400	MS.gene022373	62853289	62855316
chr3.1_065262400	chr3.1	65262400	MS.gene022374	62846722	62848292
chr3.1_065262400	chr3.1	65262400	MS.gene022375	62839847	62845759
chr3.1_065262400	chr3.1	65262400	MS.gene022376	62825539	62827566
chr3.1_065262400	chr3.1	65262400	MS.gene022377	62832564	62834134
chr3.1_065262400	chr3.1	65262400	MS.gene022378	62835097	62837181
chr3.1_065262400	chr3.1	65262400	MS.gene022379	62821171	62824897
chr3.1_065262400	chr3.1	65262400	MS.gene022380	62818783	62820353
chr3.1_065262400	chr3.1	65262400	MS.gene022381	62815736	62817820
chr3.1_065262400	chr3.1	65262400	MS.gene022382	62810228	62813840
chr3.1_065262400	chr3.1	65262400	MS.gene022383	62807141	62808845
chr3.1_065262400	chr3.1	65262400	MS.gene022384	62802671	62805148
chr3.1_065262400	chr3.1	65262400	MS.gene022385	62742708	62744843
chr3.1_065262400	chr3.1	65262400	MS.gene022386	62739621	62741325
chr3.1_065262400	chr3.1	65262400	MS.gene022387	62734930	62737628
chr3.1_065262400	chr3.1	65262400	MS.gene022388	62788634	62789901
chr3.1_065262400	chr3.1	65262400	MS.gene022389	62791284	62791898
chr3.1_065262400	chr3.1	65262400	MS.gene022390	62791918	62792281
chr3.1_065262400	chr3.1	65262400	MS.gene022391	62792371	62792991
chr3.1_065262400	chr3.1	65262400	MS.gene022392	62794983	62797456
chr3.1_065262400	chr3.1	65262400	MS.gene022393	62694002	62697436
chr3.1_065262400	chr3.1	65262400	MS.gene022394	62623517	62627072
chr3.1_065262400	chr3.1	65262400	MS.gene022395	62620239	62621939
chr3.1_065262400	chr3.1	65262400	MS.gene022396	62614308	62618034
chr3.1_065262400	chr3.1	65262400	MS.gene022397	62608641	62609890
chr3.1_065262400	chr3.1	65262400	MS.gene022398	62505305	62508132
chr3.1_065262400	chr3.1	65262400	MS.gene022399	62501439	62503631
chr3.1_065262400	chr3.1	65262400	MS.gene022400	62456334	62458436
chr3.1_065262400	chr3.1	65262400	MS.gene022401	62440391	62451208
chr3.1_065262400	chr3.1	65262400	MS.gene022402	62434292	62437774
chr3.1_065262400	chr3.1	65262400	MS.gene022403	62429231	62432695
chr3.1_065262400	chr3.1	65262400	MS.gene022404	62415358	62418822
chr3.1_065262400	chr3.1	65262400	MS.gene022405	62393817	62395667
chr3.1_065262400	chr3.1	65262400	MS.gene031966	58046529	58050523
chr3.1_065262400	chr3.1	65262400	MS.gene031967	58026910	58029120
chr3.1_065262400	chr3.1	65262400	MS.gene031968	58002087	58005139
chr3.1_065262400	chr3.1	65262400	MS.gene031969	57994173	57996560
chr3.1_065262400	chr3.1	65262400	MS.gene031970	57980965	57987513
chr3.1_065262400	chr3.1	65262400	MS.gene031971	57973178	57977895
chr3.1_065262400	chr3.1	65262400	MS.gene031972	57912408	57915352
chr3.1_065262400	chr3.1	65262400	MS.gene032007	57453560	57454404
chr3.1_065262400	chr3.1	65262400	MS.gene032008	57447175	57449960
chr3.1_065262400	chr3.1	65262400	MS.gene032009	57439596	57441439
chr3.1_065262400	chr3.1	65262400	MS.gene032010	57436637	57438798
chr3.1_065262400	chr3.1	65262400	MS.gene032011	57427952	57431965
chr3.1_065262400	chr3.1	65262400	MS.gene032012	57417417	57420529
chr3.1_065262400	chr3.1	65262400	MS.gene032013	57412011	57414512
chr3.1_065262400	chr3.1	65262400	MS.gene032014	57400444	57403622
chr3.1_065262400	chr3.1	65262400	MS.gene032015	57388096	57390938
chr3.1_065262400	chr3.1	65262400	MS.gene032016	57369629	57371677
chr3.1_065262400	chr3.1	65262400	MS.gene032017	57362124	57369458
chr3.1_065262400	chr3.1	65262400	MS.gene032018	57358157	57361513
chr3.1_065262400	chr3.1	65262400	MS.gene032019	57347558	57351498
chr3.1_065262400	chr3.1	65262400	MS.gene032020	57343213	57346707
chr3.1_065262400	chr3.1	65262400	MS.gene032021	57292698	57293744
chr3.1_065262400	chr3.1	65262400	MS.gene032022	57284156	57285788
chr3.1_065262400	chr3.1	65262400	MS.gene032023	57282677	57282980
chr3.1_065262400	chr3.1	65262400	MS.gene032036	57008810	57010238
chr3.1_065262400	chr3.1	65262400	MS.gene032037	56926784	56932668
chr3.1_065262400	chr3.1	65262400	MS.gene032038	56904916	56908543
chr3.1_065262400	chr3.1	65262400	MS.gene032043	56797605	56799283
chr3.1_065262400	chr3.1	65262400	MS.gene037819	62160783	62162707
chr3.1_065262400	chr3.1	65262400	MS.gene039947	59496083	59497060
chr3.1_065262400	chr3.1	65262400	MS.gene039948	59490513	59494449
chr3.1_065262400	chr3.1	65262400	MS.gene039949	59485497	59486063
chr3.1_065262400	chr3.1	65262400	MS.gene039950	59471218	59473618
chr3.1_065262400	chr3.1	65262400	MS.gene039951	59468522	59469681
chr3.1_065262400	chr3.1	65262400	MS.gene039952	59450397	59453666
chr3.1_065262400	chr3.1	65262400	MS.gene039953	59432903	59437529
chr3.1_065262400	chr3.1	65262400	MS.gene039954	59412356	59414396
chr3.1_065262400	chr3.1	65262400	MS.gene039955	59390509	59394267
chr3.1_065262400	chr3.1	65262400	MS.gene039956	59363319	59366422
chr3.1_065262400	chr3.1	65262400	MS.gene039957	59331361	59336944
chr3.1_065262400	chr3.1	65262400	MS.gene039958	59315465	59318406
chr3.1_065262400	chr3.1	65262400	MS.gene039959	59300027	59309509
chr3.1_065262400	chr3.1	65262400	MS.gene039960	59285686	59287110
chr3.1_065262400	chr3.1	65262400	MS.gene039961	59278500	59284920
chr3.1_065262400	chr3.1	65262400	MS.gene039962	59209770	59210111
chr3.1_065262400	chr3.1	65262400	MS.gene039963	59197255	59197841
chr3.1_065262400	chr3.1	65262400	MS.gene039964	59192989	59195528
chr3.1_065262400	chr3.1	65262400	MS.gene039965	59186037	59188280
chr3.1_065262400	chr3.1	65262400	MS.gene039966	59179708	59183658
chr3.1_065262400	chr3.1	65262400	MS.gene039967	59172305	59176888
chr3.1_065262400	chr3.1	65262400	MS.gene039968	59159831	59161174
chr3.1_065262400	chr3.1	65262400	MS.gene039969	59153948	59154429
chr3.1_065262400	chr3.1	65262400	MS.gene039970	59138378	59139876
chr3.1_065262400	chr3.1	65262400	MS.gene039971	59130019	59131752
chr3.1_065262400	chr3.1	65262400	MS.gene039972	59112050	59112950
chr3.1_065262400	chr3.1	65262400	MS.gene039973	59103691	59105424
chr3.1_065262400	chr3.1	65262400	MS.gene039974	59100200	59101867
chr3.1_065262400	chr3.1	65262400	MS.gene039975	59099195	59099603
chr3.1_065262400	chr3.1	65262400	MS.gene039976	59096426	59096913
chr3.1_065262400	chr3.1	65262400	MS.gene039977	59058743	59060116
chr3.1_065262400	chr3.1	65262400	MS.gene039978	59057745	59058153
chr3.1_065262400	chr3.1	65262400	MS.gene039979	59054976	59055463
chr3.1_065262400	chr3.1	65262400	MS.gene039980	59051708	59053062
chr3.1_065262400	chr3.1	65262400	MS.gene039981	59041351	59043829
chr3.1_065262400	chr3.1	65262400	MS.gene039982	59039696	59040188
chr3.1_065262400	chr3.1	65262400	MS.gene039983	58991980	59000896
chr3.1_065262400	chr3.1	65262400	MS.gene039984	58987155	58989326
chr3.1_065262400	chr3.1	65262400	MS.gene039985	58976475	58980228
chr3.1_065262400	chr3.1	65262400	MS.gene039986	58887643	58887939
chr3.1_065262400	chr3.1	65262400	MS.gene039987	58893124	58898345
chr3.1_065262400	chr3.1	65262400	MS.gene039988	58900831	58901262
chr3.1_065262400	chr3.1	65262400	MS.gene039989	58902193	58905277
chr3.1_065262400	chr3.1	65262400	MS.gene039990	58912936	58913958
chr3.1_065262400	chr3.1	65262400	MS.gene039991	58803507	58803833
chr3.1_065262400	chr3.1	65262400	MS.gene039992	58791470	58793244
chr3.1_065262400	chr3.1	65262400	MS.gene039993	58787043	58787484
chr3.1_065262400	chr3.1	65262400	MS.gene039994	58779671	58785965
chr3.1_065262400	chr3.1	65262400	MS.gene039995	58772730	58778786
chr3.1_065262400	chr3.1	65262400	MS.gene045127	70099610	70100584
chr3.1_065262400	chr3.1	65262400	MS.gene045128	70097043	70097435
chr3.1_065262400	chr3.1	65262400	MS.gene045129	70053237	70054229
chr3.1_065262400	chr3.1	65262400	MS.gene045130	69820564	69820860
chr3.1_065262400	chr3.1	65262400	MS.gene045131	69793453	69800628
chr3.1_065262400	chr3.1	65262400	MS.gene045132	69788117	69789854
chr3.1_065262400	chr3.1	65262400	MS.gene045133	69780881	69785601
chr3.1_065262400	chr3.1	65262400	MS.gene045134	69777961	69778631
chr3.1_065262400	chr3.1	65262400	MS.gene045135	69763112	69770454
chr3.1_065262400	chr3.1	65262400	MS.gene045136	69759765	69762197
chr3.1_065262400	chr3.1	65262400	MS.gene045137	69748773	69753811
chr3.1_065262400	chr3.1	65262400	MS.gene045138	69742103	69743056
chr3.1_065262400	chr3.1	65262400	MS.gene045139	69739321	69740412
chr3.1_065262400	chr3.1	65262400	MS.gene045140	69731228	69732068
chr3.1_065262400	chr3.1	65262400	MS.gene045141	69720201	69728342
chr3.1_065262400	chr3.1	65262400	MS.gene045142	69709555	69712438
chr3.1_065262400	chr3.1	65262400	MS.gene045143	69696493	69700945
chr3.1_065262400	chr3.1	65262400	MS.gene045144	69683737	69685440
chr3.1_065262400	chr3.1	65262400	MS.gene045145	69676729	69679245
chr3.1_065262400	chr3.1	65262400	MS.gene045146	69661476	69670831
chr3.1_065262400	chr3.1	65262400	MS.gene045147	69643836	69653213
chr3.1_065262400	chr3.1	65262400	MS.gene045148	69554662	69556255
chr3.1_065262400	chr3.1	65262400	MS.gene045149	69584456	69590873
chr3.1_065262400	chr3.1	65262400	MS.gene045150	69591317	69591940
chr3.1_065262400	chr3.1	65262400	MS.gene045151	69593733	69598034
chr3.1_065262400	chr3.1	65262400	MS.gene045152	69599744	69600472
chr3.1_065262400	chr3.1	65262400	MS.gene045163	69518153	69522788
chr3.1_065262400	chr3.1	65262400	MS.gene045164	69508715	69515546
chr3.1_065262400	chr3.1	65262400	MS.gene045165	69469261	69476071
chr3.1_065262400	chr3.1	65262400	MS.gene045166	69449026	69455541
chr3.1_065262400	chr3.1	65262400	MS.gene045167	69446041	69448215
chr3.1_065262400	chr3.1	65262400	MS.gene045168	69437241	69437547
chr3.1_065262400	chr3.1	65262400	MS.gene045169	69430940	69434460
chr3.1_065262400	chr3.1	65262400	MS.gene045170	69395732	69398063
chr3.1_065262400	chr3.1	65262400	MS.gene045171	69380450	69386467
chr3.1_065262400	chr3.1	65262400	MS.gene045172	69372682	69377708
chr3.1_065262400	chr3.1	65262400	MS.gene045173	69366962	69370544
chr3.1_065262400	chr3.1	65262400	MS.gene045174	69360860	69365615
chr3.1_065262400	chr3.1	65262400	MS.gene045213	68879800	68882356
chr3.1_065262400	chr3.1	65262400	MS.gene045214	68873136	68873795
chr3.1_065262400	chr3.1	65262400	MS.gene045215	68861987	68863129
chr3.1_065262400	chr3.1	65262400	MS.gene045216	68907651	68910207
chr3.1_065262400	chr3.1	65262400	MS.gene045217	68822668	68823046
chr3.1_065262400	chr3.1	65262400	MS.gene045218	68821795	68822652
chr3.1_065262400	chr3.1	65262400	MS.gene045219	68814377	68814793
chr3.1_065262400	chr3.1	65262400	MS.gene045233	68553800	68559536
chr3.1_065262400	chr3.1	65262400	MS.gene045234	68546640	68549482
chr3.1_065262400	chr3.1	65262400	MS.gene045235	68560392	68566125
chr3.1_065262400	chr3.1	65262400	MS.gene045236	68570443	68573594
chr3.1_065262400	chr3.1	65262400	MS.gene045237	68574506	68577586
chr3.1_065262400	chr3.1	65262400	MS.gene045294	64699632	64702351
chr3.1_065262400	chr3.1	65262400	MS.gene045295	64705397	64706649
chr3.1_065262400	chr3.1	65262400	MS.gene045296	64717142	64719152
chr3.1_065262400	chr3.1	65262400	MS.gene045297	64720476	64721180
chr3.1_065262400	chr3.1	65262400	MS.gene045298	64722258	64732738
chr3.1_065262400	chr3.1	65262400	MS.gene045299	64756588	64769172
chr3.1_065262400	chr3.1	65262400	MS.gene045300	64794081	64794470
chr3.1_065262400	chr3.1	65262400	MS.gene045301	64796001	64796210
chr3.1_065262400	chr3.1	65262400	MS.gene045302	64806939	64807214
chr3.1_065262400	chr3.1	65262400	MS.gene045303	64811216	64813049
chr3.1_065262400	chr3.1	65262400	MS.gene045304	64815519	64816619
chr3.1_065262400	chr3.1	65262400	MS.gene045305	64834387	64838034
chr3.1_065262400	chr3.1	65262400	MS.gene045306	64846630	64848952
chr3.1_065262400	chr3.1	65262400	MS.gene045307	64851462	64853248
chr3.1_065262400	chr3.1	65262400	MS.gene045308	64877386	64879523
chr3.1_065262400	chr3.1	65262400	MS.gene045309	64886055	64887325
chr3.1_065262400	chr3.1	65262400	MS.gene045310	64890297	64893747
chr3.1_065262400	chr3.1	65262400	MS.gene045311	64899908	64901100
chr3.1_065262400	chr3.1	65262400	MS.gene045312	64903845	64907444
chr3.1_065262400	chr3.1	65262400	MS.gene045313	64914947	64915786
chr3.1_065262400	chr3.1	65262400	MS.gene045314	64916075	64922732
chr3.1_065262400	chr3.1	65262400	MS.gene045315	64925022	64931476
chr3.1_065262400	chr3.1	65262400	MS.gene045316	64967396	64973852
chr3.1_065262400	chr3.1	65262400	MS.gene045317	64989614	64996102
chr3.1_065262400	chr3.1	65262400	MS.gene045318	65005313	65007229
chr3.1_065262400	chr3.1	65262400	MS.gene045319	65008241	65016090
chr3.1_065262400	chr3.1	65262400	MS.gene047888	71157090	71161178
chr3.1_065262400	chr3.1	65262400	MS.gene047889	71154669	71156480
chr3.1_065262400	chr3.1	65262400	MS.gene047890	71145098	71149184
chr3.1_065262400	chr3.1	65262400	MS.gene047891	71142677	71144488
chr3.1_065262400	chr3.1	65262400	MS.gene047892	71126687	71130775
chr3.1_065262400	chr3.1	65262400	MS.gene047893	71131385	71133196
chr3.1_065262400	chr3.1	65262400	MS.gene047894	71116814	71119153
chr3.1_065262400	chr3.1	65262400	MS.gene052239	70680996	70681602
chr3.1_065262400	chr3.1	65262400	MS.gene052240	70675230	70678026
chr3.1_065262400	chr3.1	65262400	MS.gene052241	70672029	70673613
chr3.1_065262400	chr3.1	65262400	MS.gene052242	70682398	70682742
chr3.1_065262400	chr3.1	65262400	MS.gene052243	70685711	70688340
chr3.1_065262400	chr3.1	65262400	MS.gene052244	70690124	70691686
chr3.1_065262400	chr3.1	65262400	MS.gene052245	70698534	70701163
chr3.1_065262400	chr3.1	65262400	MS.gene052246	70702947	70704509
chr3.1_065262400	chr3.1	65262400	MS.gene052247	70655958	70657939
chr3.1_065262400	chr3.1	65262400	MS.gene052248	70650484	70653109
chr3.1_065262400	chr3.1	65262400	MS.gene052608	61750002	61750621
chr3.1_065262400	chr3.1	65262400	MS.gene052609	61758746	61793472
chr3.1_065262400	chr3.1	65262400	MS.gene052610	61797725	61801109
chr3.1_065262400	chr3.1	65262400	MS.gene052611	61823874	61831109
chr3.1_065262400	chr3.1	65262400	MS.gene052612	61864522	61873789
chr3.1_065262400	chr3.1	65262400	MS.gene052613	61880939	61882064
[truncated: 1,468 more rows]
